# Supplementary material for: Back to the sea twice: identifying candidate plant genes for molecular evolution to marine life
Source: BMC Evol Biol. 2011 Jan 12;11:8. doi: 10.1186/1471-2148-11-8 (PMC3033329; doi:10.1186/1471-2148-11-8)
Supplement: Additional file 1 — OrthoMCL cluster composition after clustering two seagrass EST datasets and 8 full angiosperm genomes. [file 1471-2148-11-8-S1.CSV]

Cluster.ID	Arath	Bradi	Medtr	Oryza	Poptr	Posidonia	Sorbi	Vitis	Zma	Zostera
orthomcl1022	AT4G24920.1	Bradi1g31180.1	IMGA|Medtr5g091490.1	LOC_Os02g08180.1|13102.m00943|protein	POPTR_0001s33700.1	Pooc_Contig150	Sb10g026000.1	GSVIVT00033084001	GRMZM2G089491_P01	Zoma_ZME07212
orthomcl1038	AT5G27850.1	Bradi1g17970.1	IMGA|Medtr1g099960.1	LOC_Os03g22180.1|13103.m02666|protein	POPTR_0002s20400.1	Pooc_Contig367	Sb01g035860.1	GSVIVT00031168001	GRMZM2G322413_P02	Zoma_ZMF05139
orthomcl1048	AT2G27510.1	Bradi1g02590.1	IMGA|Medtr2g107770.1	LOC_Os03g61960.2|13103.m12896|protein	POPTR_0010s24560.1	Pooc_PC037F02	Sb01g002180.1	GSVIVT00000982001	GRMZM2G106190_P01	Zoma_Contig673
orthomcl1051	AT4G39090.1	Bradi5g06670.2	IMGA|Medtr4g096510.1	LOC_Os02g27030.1|13102.m02936|protein	POPTR_0002s03020.1	Pooc_PC026E10	Sb04g017830.1	GSVIVT00018882001	GRMZM2G098298_P01	Zoma_Contig234
orthomcl1054	AT2G09990.1	Bradi4g26140.1	IMGA|Medtr4g156390.1	LOC_Os12g03090.1|13112.m00263|protein	POPTR_0001s31210.1	Pooc_Contig340	Sb08g001870.1	GSVIVT00017923001	GRMZM2G353103_P01	Zoma_ZME07246
orthomcl1057	AT1G79040.1	Bradi1g58280.1	IMGA|Medtr2g077120.1	LOC_Os07g05365.1|13107.m00489|protein	POPTR_0011s14540.1	Pooc_Contig287	Sb02g002830.1	GSVIVT00020484001	GRMZM2G174984_P01	Zoma_Contig740
orthomcl1069	AT3G51030.1	Bradi1g55100.2	IMGA|Medtr1g028610.1	LOC_Os07g08840.1|13107.m00879|protein	POPTR_0007s13550.1	Pooc_Contig180	Sb02g004850.1	GSVIVT00009794001	GRMZM2G082886_P01	Zoma_Contig69
orthomcl1070	AT1G74060.1	Bradi3g47410.1	IMGA|Medtr3g144820.1	LOC_Os02g37862.1|13102.m04150|protein	POPTR_0009s07020.1	Pooc_PC028H12	Sb04g024500.1	GSVIVT00033532001	GRMZM2G008748_P02	Zoma_Contig767
orthomcl1074	AT1G15250.1	Bradi3g01190.1	IMGA|Medtr4g009180.1	LOC_Os02g02130.1|13102.m00147|protein	POPTR_0001s18370.1	Pooc_PC017H11	Sb04g000910.1	GSVIVT00017081001	GRMZM2G168674_P01	Zoma_Contig31
orthomcl1094	AT1G26880.1	Bradi3g16620.1	IMGA|Medtr7g009550.1	LOC_Os09g24690.1|13109.m02348|protein	POPTR_0012s11020.1	Pooc_Contig226	Sb07g021410.1	GSVIVT00011419001	AC198937.4_FGP004	Zoma_Contig26
orthomcl1125	AT5G28060.1	Bradi3g08680.2	IMGA|Medtr1g096430.1	LOC_Os02g13530.1|13102.m01500|protein	POPTR_0008s15190.1	Pooc_PC041H08	Sb10g021950.1	GSVIVT00001167001	GRMZM2G029685_P01	Zoma_ZMF04090
orthomcl1126	AT5G26667.2	Bradi1g20640.1	IMGA|Medtr8g009290.1	LOC_Os02g53790.2|13102.m06153|protein	POPTR_0002s13570.1	Pooc_Contig20	Sb07g028830.1	GSVIVT00026782001	GRMZM2G149281_P04	Zoma_ZME03335
orthomcl1153	AT3G48560.1	Bradi3g44130.1	IMGA|Medtr2g014800.1	LOC_Os02g30630.2|13102.m03348|protein	POPTR_0012s10030.1	Pooc_Contig31	Sb04g020680.1	GSVIVT00018584001	GRMZM2G143357_P01	Zoma_ZMF06194
orthomcl1171	AT4G12520.1	Bradi1g78250.3	IMGA|Medtr8g106200.1	LOC_Os03g01320.1|13103.m00048|protein	POPTR_0001s15850.1	Pooc_PC011B10	Sb04g032670.1	GSVIVT00001296001	GRMZM2G379898_P01	Zoma_ZME02319
orthomcl1173	AT2G44650.1	Bradi3g33770.1	IMGA|Medtr8g009080.1	LOC_Os10g41710.1|13110.m03893|protein	POPTR_0014s04380.1	Pooc_PC009H05	Sb01g028650.1	GSVIVT00018352001	GRMZM2G050961_P04	Zoma_Contig500
orthomcl1184	AT2G20450.1	Bradi5g15570.2	IMGA|Medtr1g090300.1	LOC_Os04g43540.1|13104.m04326|protein	POPTR_0008s16840.1	Pooc_Contig319	Sb02g031930.1	GSVIVT00027844001	GRMZM2G140116_P01	Zoma_Contig248
orthomcl1202	AT1G32540.2	Bradi3g16400.1	IMGA|Medtr8g102780.1	LOC_Os08g06280.6|13108.m00635|protein	POPTR_0003s08890.1	Pooc_PC049E06	Sb07g004050.1	GSVIVT00013190001	GRMZM2G055135_P06	Zoma_Contig947
orthomcl1219	AT1G09590.1	Bradi1g75620.1	IMGA|AC235488_9.1	LOC_Os03g04750.1|13103.m00495|protein	POPTR_0006s21010.1	Pooc_Contig60	Sb01g019840.1	GSVIVT00033444001	GRMZM2G089421_P01	Zoma_Contig486
orthomcl1245	AT5G58590.1	Bradi1g65490.2	IMGA|Medtr6g036210.1	LOC_Os05g28290.1|13105.m02912|protein	POPTR_0001s28550.1	Pooc_PC044E08	Sb09g016600.1	GSVIVT00024705001	GRMZM2G094388_P01	Zoma_ZMD04025
orthomcl1273	AT4G00100.1	Bradi3g13800.1	IMGA|Medtr4g025470.1	LOC_Os08g02410.1|13108.m00180|protein	POPTR_0015s14490.1	Pooc_PC025G03	Sb07g001620.1	GSVIVT00027637001	GRMZM2G158034_P01	Zoma_Contig427
orthomcl1281	AT3G48930.1	Bradi3g17890.1	IMGA|Medtr8g092770.1	LOC_Os04g42380.1|13104.m04179|protein	POPTR_0014s05220.1	Pooc_PC010E04	Sb04g025870.1	GSVIVT00012877001	GRMZM2G086486_P01	Zoma_Contig825
orthomcl1283	AT3G48140.1	Bradi1g44510.1	IMGA|Medtr3g103230.1	LOC_Os07g17330.1|13107.m01817|protein	POPTR_0008s17950.1	Pooc_Contig347	Sb10g008810.1	GSVIVT00010327001	GRMZM2G027392_P01	Zoma_Contig421
orthomcl129	AT5G60390.3	Bradi1g06860.8	IMGA|Medtr6g022710.1	LOC_Os03g08050.1|13103.m30164|protein	POPTR_0010s22620.1	Pooc_Contig290	Sb10g023350.2	GSVIVT00025638001	GRMZM2G154218_P01	Zoma_Contig743
orthomcl1296	AT3G09820.1	Bradi5g15820.1	IMGA|Medtr1g076700.1	LOC_Os02g41590.1|13102.m04590|protein	POPTR_0010s23120.1	Pooc_PC034B02	Sb06g022730.1	GSVIVT00016250001	GRMZM2G135132_P01	Zoma_Contig195
orthomcl1305	AT5G23750.2	Bradi5g16720.1	IMGA|AC235674_1.1	LOC_Os04g45070.1|13104.m04514|protein	POPTR_0012s13230.1	Pooc_Contig64	Sb06g023630.1	GSVIVT00028980001	GRMZM2G122937_P03	Zoma_Contig85
orthomcl1316	AT2G30490.1	Bradi2g53470.1	IMGA|Medtr5g083280.1	LOC_Os05g25640.1|13105.m02628|protein	POPTR_0013s15380.2	Pooc_Contig13	Sb03g038160.1	GSVIVT00024554001	GRMZM2G010468_P01	Zoma_ZMC14014
orthomcl1330	AT2G04630.1	Bradi1g15390.1	IMGA|Medtr7g111100.1	LOC_Os03g38960.1|13103.m04230|protein	POPTR_0015s13600.1	Pooc_PC048D03	Sb01g015570.2	GSVIVT00010613001	GRMZM2G086904_P01	Zoma_Contig681
orthomcl1423	AT4G15000.1	Bradi1g30210.1	IMGA|Medtr4g089690.1	LOC_Os02g18380.1|13102.m02062|protein	POPTR_0006s02230.1	Pooc_PC028H04	Sb10g027330.1	GSVIVT00012080001	GRMZM2G326066_P01	Zoma_ZMF06065
orthomcl1427	AT5G06480.1	Bradi1g57110.2	IMGA|Medtr4g066970.1	LOC_Os07g06590.1|13107.m00627|protein	POPTR_0016s06810.1	Pooc_PC015G06	Sb01g005800.1	GSVIVT00022566001	GRMZM2G093761_P03	Zoma_Contig724
orthomcl1450	AT2G21330.3	Bradi4g24370.1	IMGA|Medtr4g097300.1	LOC_Os11g07020.1|13111.m00718|protein	POPTR_0004s16920.1	Pooc_Contig341	Sb05g004590.1	GSVIVT00018820001	GRMZM2G046284_P01	Zoma_Contig615
orthomcl1461	AT5G10230.1	Bradi3g58830.1	IMGA|Medtr5g072570.1	LOC_Os02g51750.1|13102.m05887|protein	POPTR_0007s05490.1	Pooc_Contig112	Sb04g027590.1	GSVIVT00009021001	GRMZM2G061950_P01	Zoma_Contig533
orthomcl1473	AT1G70810.1	Bradi3g10810.1	IMGA|Medtr4g154840.1	LOC_Os02g22130.1|13102.m02486|protein	POPTR_0012s04460.1	Pooc_PC012D05	Sb03g028370.1	GSVIVT00030815001	GRMZM2G180699_P01	Zoma_Contig756
orthomcl1489	AT1G26910.1	Bradi2g34440.3	IMGA|Medtr2g132470.1	LOC_Os05g07700.1|13105.m00840|protein	POPTR_0013s15560.1	Pooc_Contig167	Sb01g015470.1	GSVIVT00024537001	GRMZM2G027451_P01	Zoma_Contig609
orthomcl151	AT2G47240.1	Bradi2g38490.1	IMGA|Medtr5g009390.1	LOC_Os05g04170.3|13105.m00413|protein	POPTR_0003s13950.1	Pooc_PC042B11	Sb09g002640.2	GSVIVT00019527001	GRMZM2G101875_P03	Zoma_ZME01227
orthomcl1565	AT5G09500.1	Bradi1g05340.1	IMGA|Medtr4g157310.1	LOC_Os07g08660.1|13107.m00859|protein	POPTR_0002s04420.1	Pooc_Contig335	Sb02g004720.1	GSVIVT00000754001	GRMZM2G080222_P01	Zoma_Contig336
orthomcl1570	AT4G31985.1	Bradi1g47500.2	IMGA|Medtr3g137960.1	LOC_Os02g55370.1|13102.m06347|protein	POPTR_0018s12030.1	Pooc_PC020F07	Sb10g005510.1	GSVIVT00035913001	GRMZM2G100467_P01	Zoma_Contig380
orthomcl1587	AT3G63410.1	Bradi4g01640.1	IMGA|Medtr1g083540.1	LOC_Os12g42090.3|13112.m04417|protein	POPTR_0002s04790.1	Pooc_PC014C08	Sb08g021610.1	GSVIVT00003135001	GRMZM2G082998_P01	Zoma_ZMF01231
orthomcl1605	AT3G16640.1	Bradi4g10920.1	IMGA|Medtr1g099890.1	LOC_Os11g43900.1|13111.m04379|protein	POPTR_0008s22310.1	Pooc_Contig170	Sb04g000750.1	GSVIVT00031135001	GRMZM2G108474_P01	Zoma_Contig896
orthomcl1620	AT3G56340.1	Bradi1g04070.1	IMGA|Medtr5g104880.1	LOC_Os05g39960.1|13105.m04213|protein	POPTR_0019s08500.1	Pooc_Contig100	Sb01g003630.1	GSVIVT00024576001	GRMZM2G129015_P02	Zoma_ZMC15082
orthomcl1625	AT2G36460.1	Bradi2g58050.1	IMGA|Medtr5g077730.1	LOC_Os05g33380.1|13105.m03450|protein	POPTR_0018s09730.1	Pooc_PC016D03	Sb04g019020.1	GSVIVT00033791001	GRMZM2G057823_P01	Zoma_Contig221
orthomcl1632	AT5G56710.1	Bradi3g39870.1	IMGA|Medtr6g093440.1	LOC_Os08g39500.1|13108.m04216|protein	POPTR_0001s27640.1	Pooc_PC009C04	Sb07g027890.1	GSVIVT00032061001	GRMZM2G132623_P01	Zoma_ZMC12049
orthomcl1635	AT2G18050.2	Bradi5g19000.1	IMGA|Medtr5g021670.1	LOC_Os06g04020.1|13106.m00349|protein	POPTR_0007s13930.1	Pooc_Contig123	Sb06g026070.1	GSVIVT00018807001	GRMZM2G080274_P01	Zoma_Contig707
orthomcl1637	AT5G63270.1	Bradi1g43430.1	IMGA|Medtr5g103680.1	LOC_Os09g07920.1|13109.m00650|protein	POPTR_0011s09650.1	Pooc_Contig374	Sb10g010690.1	GSVIVT00014701001	GRMZM2G011951_P03	Zoma_Contig144
orthomcl1673	AT4G10040.1	Bradi2g25030.2	IMGA|Medtr7g092330.1	LOC_Os05g34770.1|13105.m03622|protein	POPTR_0019s10470.1	Pooc_Contig108	Sb03g042000.1	GSVIVT00036385001	GRMZM2G010348_P01	Zoma_Contig208
orthomcl1674	AT1G22450.1	Bradi1g60710.1	IMGA|Medtr5g073710.1	LOC_Os03g27290.1|13103.m03186|protein	POPTR_0002s10020.1	Pooc_PC045F12	Sb01g033560.1	GSVIVT00032620001	GRMZM2G152925_P02	Zoma_Contig866
orthomcl1678	AT1G21350.3	Bradi1g53100.1	IMGA|Medtr3g124950.1	LOC_Os07g15670.2|13107.m01641|protein	POPTR_0002s07180.1	Pooc_PC017E08	Sb02g008120.1	GSVIVT00010051001	GRMZM2G145895_P01	Zoma_Contig895
orthomcl1686	AT1G13950.1	Bradi1g59110.1	IMGA|Medtr8g145440.1	LOC_Os07g40580.1|13107.m04219|protein	POPTR_0006s19870.1	Pooc_Contig30	Sb01g007500.2	GSVIVT00007954001	GRMZM2G144030_P01	Zoma_Contig243
orthomcl1691	AT1G10200.1	Bradi4g06510.1	IMGA|Medtr1g023020.1	LOC_Os12g32620.1|13112.m03326|protein	POPTR_0014s01590.1	Pooc_PC026H12	Sb08g016450.1	GSVIVT00009338001	GRMZM2G004959_P03	Zoma_ZMD10026
orthomcl1693	AT2G27860.1	Bradi2g61940.1	IMGA|Medtr4g069590.1	LOC_Os01g73790.1|13101.m08055|protein	POPTR_0004s20120.1	Pooc_Contig190	Sb03g047200.1	GSVIVT00015684001	GRMZM2G167872_P01	Zoma_Contig943
orthomcl1707	AT5G13430.1	Bradi5g08390.1	IMGA|Medtr7g097200.1	LOC_Os02g32120.1|13102.m03471|protein	POPTR_0003s16060.1	Pooc_PC010C12	Sb04g021170.1	GSVIVT00001093001	AC214350.3_FGP007	Zoma_ZMC03094
orthomcl171	AT3G53730.1	Bradi1g05980.1	IMGA|Medtr4g079480.1	LOC_Os10g39410.1|13110.m03607|protein	POPTR_0168s00200.1	Pooc_PC006G03	Sb02g032240.1	GSVIVT00016576001	GRMZM2G063896_P01	Zoma_ZMA09068
orthomcl1804	AT3G60820.1	Bradi4g34620.1	IMGA|Medtr5g087200.1	LOC_Os08g41730.1|13108.m04484|protein	POPTR_0002s14930.1	Pooc_Contig306	Sb07g026360.1	GSVIVT00027613001	GRMZM2G124417_P01	Zoma_Contig328
orthomcl1808	AT3G53990.1	Bradi2g23560.1	IMGA|Medtr7g071220.1	LOC_Os05g37970.3|13105.m03962|protein	POPTR_0016s10110.4	Pooc_Contig24	Sb09g022230.1	GSVIVT00034055001	GRMZM2G093272_P01	Zoma_Contig155
orthomcl1812	AT3G50820.1	Bradi1g56580.1	IMGA|AC157372_6.1	LOC_Os01g31690.2|13101.m03187|protein	POPTR_0005s13860.1	Pooc_Contig378	Sb10g028120.1	GSVIVT00009624001	GRMZM2G175562_P01	Zoma_Contig987
orthomcl1822	AT5G48580.1	Bradi4g34370.1	IMGA|Medtr8g012730.1	LOC_Os09g32526.1|13109.m03242|protein	POPTR_0002s24960.1	Pooc_Contig11	Sb02g029060.1	GSVIVT00005148001	GRMZM2G115757_P01	Zoma_ZMF03033
orthomcl1842	AT2G47710.1	Bradi4g05210.1	IMGA|Medtr8g068380.1	LOC_Os12g36640.1|13112.m03753|protein	POPTR_0014s12470.1	Pooc_Contig304	Sb08g017660.1	GSVIVT00027993001	GRMZM2G036427_P03	Zoma_Contig412
orthomcl1855	AT2G37270.2	Bradi4g41050.1	IMGA|AC235488_12.1	LOC_Os11g29190.2|13111.m02810|protein	POPTR_0016s06310.1	Pooc_Contig303	Sb03g009210.2	GSVIVT00033419001	GRMZM2G156673_P01	Zoma_Contig414
orthomcl1896	AT1G65820.1	Bradi1g11220.3	IMGA|Medtr5g084400.1	LOC_Os03g50130.1|13103.m05452|protein	POPTR_0004s07630.1	Pooc_Contig293	Sb01g010540.1	GSVIVT00001479001	GRMZM2G042040_P02	Zoma_Contig539
orthomcl1930	AT1G12390.1	Bradi1g51550.1	IMGA|Medtr8g106610.1	LOC_Os06g04500.1|13106.m00407|protein	POPTR_0001s08080.1	Pooc_Contig376	Sb10g002450.1	GSVIVT00019941001	GRMZM2G073023_P01	Zoma_ZME05023
orthomcl1951	AT4G27280.1	Bradi2g51910.1	IMGA|Medtr2g103250.1	LOC_Os06g46950.1|13106.m04970|protein	POPTR_0019s14300.1	Pooc_Contig28	Sb10g027610.1	GSVIVT00014539001	AC225718.2_FGP006	Zoma_ZMC12001
orthomcl1955	AT4G31290.1	Bradi3g43140.3	IMGA|Medtr3g132970.1	LOC_Os02g26700.1|13102.m02891|protein	POPTR_0018s04000.1	Pooc_PC023C11	Sb04g017430.1	GSVIVT00035568001	AC209835.4_FGP004	Zoma_Contig682
orthomcl1957	AT1G74520.1	Bradi3g59310.1	IMGA|Medtr8g112530.1	LOC_Os02g51290.1|13102.m05829|protein	POPTR_0012s07110.1	Pooc_PC014C06	Sb04g027950.1	GSVIVT00008026001	GRMZM2G047860_P01	Zoma_ZMF04145
orthomcl2031	AT5G47890.1	Bradi5g05150.1	IMGA|Medtr2g038400.1	LOC_Os04g24520.1|13104.m02295|protein	POPTR_0003s15740.1	Pooc_Contig106	Sb09g005180.1	GSVIVT00001135001	GRMZM2G030510_P01	Zoma_Contig670
orthomcl2057	AT5G03345.1	Bradi4g04370.1	IMGA|Medtr7g123870.1	LOC_Os12g37880.1|13112.m03900|protein	POPTR_0016s09310.1	Pooc_PC005H03	Sb08g018490.1	GSVIVT00025728001	GRMZM2G034511_P07	Zoma_Contig949
orthomcl2113	AT3G26740.1	Bradi2g03610.1	IMGA|Medtr7g096990.1	LOC_Os01g01340.2|13101.m00048|protein	POPTR_0001s13100.1	Pooc_PC012A04	Sb03g009010.2	GSVIVT00004944001	GRMZM2G070167_P02	Zoma_Contig116
orthomcl2151	AT2G36170.1	Bradi1g68940.1	IMGA|Medtr3g123290.1	LOC_Os09g39500.1|13109.m03961|protein	POPTR_0016s07810.1	Pooc_Contig323	Sb01g041800.1	GSVIVT00033876001	GRMZM2G047727_P01	Zoma_Contig246
orthomcl2156	AT2G28190.1	Bradi3g43070.2	IMGA|Medtr4g076170.1	LOC_Os08g44770.1|13108.m04870|protein	POPTR_0009s01050.2	Pooc_PC034C12	Sb07g023950.1	GSVIVT00031462001	GRMZM2G106928_P01	Zoma_ZMF07263
orthomcl2213	AT1G51650.1	Bradi3g19060.1	IMGA|Medtr5g043990.1	LOC_Os08g15170.1|13108.m01621|protein	POPTR_0010s25640.2	Pooc_Contig110	Sb03g027470.1	GSVIVT00037184001	GRMZM2G157758_P02	Zoma_Contig249
orthomcl2224	AT1G31340.1	Bradi4g30470.1	IMGA|Medtr5g100010.1	LOC_Os09g25320.1|13109.m02421|protein	POPTR_0002s06320.1	Pooc_PC033F10	Sb02g024880.1	GSVIVT00036803001	GRMZM2G116689_P01	Zoma_Contig424
orthomcl2235	AT1G70780.1	Bradi3g10710.1	IMGA|Medtr8g137970.1	LOC_Os02g21920.2|13102.m02458|protein	POPTR_0008s13080.1	Pooc_Contig186	Sb01g048430.1	GSVIVT00011711001	GRMZM2G075227_P01	Zoma_ZMF04216
orthomcl2251	AT3G25760.1	Bradi1g15840.1	IMGA|Medtr5g069000.1	LOC_Os03g32314.1|13103.m03681|protein	POPTR_0004s10240.1	Pooc_PC041G02	Sb01g031870.1	GSVIVT00011944001	GRMZM2G415793_P01	Zoma_ZME02043
orthomcl2279	AT5G06290.1	Bradi3g45140.1	IMGA|AC146630_2.1	LOC_Os02g33450.2|13102.m03627|protein	POPTR_0006s22130.1	Pooc_PC037G09	Sb04g021990.1	GSVIVT00033933001	AC233850.1_FGP006	Zoma_Contig749
orthomcl2297	AT5G54160.1	Bradi3g16530.1	IMGA|Medtr3g122520.1	LOC_Os08g06100.1|13108.m00605|protein	POPTR_0015s00550.2	Pooc_Contig235	Sb07g003860.1	GSVIVT00000477001	AC196475.3_FGP004	Zoma_ZME01098
orthomcl234	AT4G10265.1	Bradi5g23150.1	IMGA|Medtr2g095480.1	LOC_Os04g54240.1|13104.m05607|protein	POPTR_1008s00230.1	Pooc_PC039F05	Sb06g029860.1	GSVIVT00014446001	GRMZM2G106445_P01	Zoma_ZMF05148
orthomcl2417	AT4G33250.1	Bradi1g72470.1	IMGA|Medtr8g133200.1	LOC_Os03g08450.1|13103.m00972|protein	POPTR_0006s13880.1	Pooc_PC046A09	Sb01g045090.1	GSVIVT00015014001	GRMZM2G100120_P02	Zoma_ZMF06294
orthomcl2446	AT4G12800.1	Bradi4g08020.1	IMGA|Medtr7g089570.1	LOC_Os12g23200.1|13112.m02357|protein	POPTR_0014s17400.1	Pooc_Contig19	Sb03g004560.1	GSVIVT00019114001	GRMZM2G026015_P01	Zoma_Contig977
orthomcl2455	AT4G08685.1	Bradi3g24010.1	IMGA|CU651566_3.1	LOC_Os10g22590.1|13110.m01897|protein	POPTR_0005s16600.1	Pooc_Contig83	Sb0012s014630.1	GSVIVT00008996001	GRMZM2G165506_P02	Zoma_ZMC13030
orthomcl2466	AT3G61470.1	Bradi1g23610.2	IMGA|AC233657_17.1	LOC_Os07g38960.1|13107.m04032|protein	POPTR_0003s17010.1	Pooc_Contig283	Sb02g037410.2	GSVIVT00010483001	GRMZM2G038519_P01	Zoma_Contig233
orthomcl2492	AT4G14342.1	Bradi1g71660.1	IMGA|Medtr8g074010.1	LOC_Os08g34480.1|13108.m03607|protein	POPTR_0008s16780.1	Pooc_PC041G09	Sb04g009940.1	GSVIVT00027834001	GRMZM2G121942_P01	Zoma_ZME06277
orthomcl250	AT4G01850.1	Bradi2g12160.1	IMGA|Medtr7g133710.1	LOC_Os01g22010.3|13101.m02341|protein	POPTR_0013s00550.1	Pooc_Contig205	Sb03g013170.1	GSVIVT00033651001	GRMZM2G054123_P03	Zoma_Contig223
orthomcl2506	AT3G10860.1	Bradi1g47890.2	IMGA|Medtr5g083510.1	LOC_Os06g07969.1|13106.m00833|protein	POPTR_0019s15260.1	Pooc_PC050A08	Sb10g005110.1	GSVIVT00024535001	GRMZM2G067707_P01	Zoma_Contig569
orthomcl2558	AT2G29960.2	Bradi1g34750.1	IMGA|Medtr3g093650.1	LOC_Os06g49480.2|13106.m05295|protein	POPTR_0001s25880.1	Pooc_PC015E05	Sb10g029480.1	GSVIVT00024738001	GRMZM2G084521_P01	Zoma_Contig719
orthomcl256	AT1G43170.1	Bradi4g24610.2	IMGA|Medtr1g124980.2	LOC_Os12g07010.1|13112.m00726|protein	POPTR_0005s21640.1	Pooc_PC025G10	Sb06g028650.1	GSVIVT00023241001	GRMZM2G109677_P02	Zoma_Contig281
orthomcl2566	AT4G30620.1	Bradi3g06010.1	IMGA|Medtr8g145200.1	LOC_Os02g08380.1|13102.m00966|protein	POPTR_0018s11460.1	Pooc_PC033C02	Sb04g005460.1	GSVIVT00023623001	GRMZM2G150190_P01	Zoma_ZMF02237
orthomcl2568	AT2G23090.1	Bradi1g59020.1	IMGA|Medtr8g099300.1	LOC_Os07g02340.1|13107.m00158|protein	POPTR_0014s01840.1	Pooc_Contig156	Sb01g031840.1	GSVIVT00009367001	GRMZM2G084063_P01	Zoma_Contig781
orthomcl2633	AT1G32410.1	Bradi3g54470.1	IMGA|Medtr5g014160.1	LOC_Os02g55980.1|13102.m06427|protein	POPTR_0003s08580.1	Pooc_PC004G05	Sb04g036300.1	GSVIVT00013231001	GRMZM2G178972_P01	Zoma_Contig47
orthomcl2823	AT5G54750.1	Bradi1g19830.1	IMGA|Medtr4g110910.1	LOC_Os07g44790.1|13107.m04715|protein	POPTR_0001s44430.1	Pooc_PC025B07	Sb06g032040.1	GSVIVT00002004001	GRMZM2G070389_P02	Zoma_ZMD05028
orthomcl2842	AT5G41010.1	Bradi3g18520.1	IMGA|Medtr2g085140.1	LOC_Os01g34614.1|13101.m03486|protein	POPTR_0011s14790.1	Pooc_Contig234	Sb02g010660.1	GSVIVT00035228001	GRMZM2G146331_P01	Zoma_Contig305
orthomcl2876	AT5G64850.1	Bradi3g25920.2	IMGA|Medtr3g144730.1	LOC_Os10g26540.1|13110.m02262|protein	POPTR_0005s08670.1	Pooc_Contig370	Sb01g022390.1	GSVIVT00022234001	GRMZM2G104024_P01	Zoma_ZME04148
orthomcl2881	AT5G08391.1	Bradi4g18910.1	IMGA|Medtr4g147160.1	LOC_Os11g30360.1|13111.m02938|protein	POPTR_0017s09670.1	Pooc_PC053B02	Sb05g017500.1	GSVIVT00033074001	GRMZM2G150691_P01	Zoma_Contig353
orthomcl294	AT1G70410.1	Bradi2g44860.2	IMGA|Medtr5g035580.2	LOC_Os01g45274.4|13101.m04641|protein	POPTR_0010s05080.1	Pooc_Contig90	Sb03g029180.1	GSVIVT00013736001	GRMZM2G348512_P06	Zoma_Contig775
orthomcl2948	AT4G09010.1	Bradi5g20670.4	IMGA|Medtr5g073820.1	LOC_Os04g51300.1|13104.m05225|protein	POPTR_0005s17350.1	Pooc_PC020F02	Sb06g027520.1	GSVIVT00009079001	GRMZM2G156227_P01	Zoma_ZME03063
orthomcl2956	AT4G02930.1	Bradi1g01580.1	IMGA|Medtr2g026430.1	LOC_Os03g63410.1|13103.m07028|protein	POPTR_0014s13420.1	Pooc_PC020D02	Sb01g001080.1	GSVIVT00011073001	GRMZM2G022269_P01	Zoma_Contig104
orthomcl2960	AT4G01150.1	Bradi1g43950.1	IMGA|Medtr7g143530.1	LOC_Os06g15400.1|13106.m01703|protein	POPTR_0014s08960.1	Pooc_Contig88	Sb10g009560.1	GSVIVT00027036001	GRMZM2G047720_P01	Zoma_ZMC01071
orthomcl2981	AT3G52300.1	Bradi1g28770.1	IMGA|Medtr1g122040.1	LOC_Os08g37320.1|13108.m03925|protein	POPTR_0008s04340.1	Pooc_PC046B10	Sb07g023320.1	GSVIVT00016324001	GRMZM2G157018_P02	Zoma_Contig828
orthomcl3041	AT5G19000.1	Bradi1g19390.1	IMGA|Medtr1g086790.1	LOC_Os07g46160.1|13107.m04859|protein	POPTR_0008s20510.1	Pooc_PC030A08	Sb02g041470.1	GSVIVT00017872001	GRMZM2G172210_P01	Zoma_ZMC16011
orthomcl3075	AT2G42680.1	Bradi3g21690.1	IMGA|Medtr4g109950.1	LOC_Os08g27850.1|13108.m02873|protein	POPTR_0001s40090.1	Pooc_Contig214	Sb07g014940.1	GSVIVT00014192001	GRMZM2G101480_P01	Zoma_Contig465
orthomcl3083	AT2G40110.1	Bradi1g11770.1	IMGA|Medtr5g089880.1	LOC_Os03g49150.1|13103.m05316|protein	POPTR_0010s19730.1	Pooc_PC051F12	Sb01g011160.1	GSVIVT00032842001	GRMZM2G468740_P01	Zoma_ZMF07179
orthomcl3167	AT1G65980.1	Bradi2g46380.2	IMGA|Medtr6g099220.1	LOC_Os01g48420.1|13101.m05023|protein	POPTR_0001s44990.1	Pooc_Contig160	Sb03g030950.1	GSVIVT00015358001	GRMZM2G055936_P01	Zoma_Contig941
orthomcl3260	AT5G43330.1	Bradi3g28820.1	IMGA|Medtr1g042850.1	LOC_Os10g33800.3|13110.m02991|protein	POPTR_0008s16670.1	Pooc_Contig356	Sb01g019280.1	GSVIVT00028330001	GRMZM2G415359_P02	Zoma_Contig333
orthomcl339	AT5G21150.1	Bradi2g14150.1	IMGA|Medtr3g111450.1	LOC_Os01g16870.2|13101.m01885|protein	POPTR_0001s22710.1	Pooc_PC028H01	Sb09g030910.1	GSVIVT00037488001	GRMZM2G141818_P03	Zoma_ZMC02049
orthomcl3401	AT5G54770.1	Bradi1g25860.1	IMGA|Medtr4g110860.1	LOC_Os07g34570.1|13107.m03521|protein	POPTR_0011s00500.1	Pooc_Contig189	Sb03g025520.1	GSVIVT00012636001	GRMZM2G074097_P01	Zoma_Contig561
orthomcl343	AT4G33510.2	Bradi1g21330.1	IMGA|Medtr5g073580.1	LOC_Os07g42960.1|13107.m04511|protein	POPTR_0005s07450.1	Pooc_PC025C06	Sb07g029080.1	GSVIVT00009070001	GRMZM2G365160_P01	Zoma_ZMF01237
orthomcl3490	AT5G03460.1	Bradi3g55900.1	IMGA|Medtr7g123980.1	LOC_Os02g57766.1|13102.m06679|protein	POPTR_0006s12450.2	Pooc_Contig251	Sb04g037830.1	GSVIVT00033662001	GRMZM2G082222_P01	Zoma_Contig751
orthomcl3519	AT4G27700.1	Bradi4g35810.1	IMGA|Medtr3g123390.2	LOC_Os09g36040.1|13109.m03540|protein	POPTR_0015s01040.1	Pooc_Contig274	Sb02g030550.1	GSVIVT00038606001	GRMZM2G052610_P01	Zoma_Contig346
orthomcl3561	AT4G04080.1	Bradi2g45740.1	IMGA|Medtr3g114000.1	LOC_Os01g47340.1|13101.m04879|protein	POPTR_0015s08860.1	Pooc_PC004E06	Sb03g030300.1	GSVIVT00013764001	GRMZM2G059974_P01	Zoma_ZMF05113
orthomcl3605	AT3G26060.1	Bradi1g46620.1	IMGA|Medtr8g133010.1	LOC_Os06g09610.2|13106.m01036|protein	POPTR_0018s07400.1	Pooc_Contig278	Sb10g006380.1	GSVIVT00015027001	GRMZM2G012276_P02	Zoma_Contig748
orthomcl3681	AT2G39960.1	Bradi5g10990.2	IMGA|Medtr5g089240.1	LOC_Os04g36859.1|13104.m03565|protein	POPTR_0008s06490.2	Pooc_Contig348	Sb06g018000.1	GSVIVT00016365001	GRMZM2G131321_P01	Zoma_ZMF02378
orthomcl3729	AT2G15890.2	Bradi1g07550.1	IMGA|Medtr4g128720.2	LOC_Os03g55670.1|13103.m06063|protein	POPTR_0009s11140.1	Pooc_Contig72	Sb01g007070.1	GSVIVT00031844001	GRMZM2G009958_P02	Zoma_ZMF02092
orthomcl3768	AT1G67250.1	Bradi3g54360.1	IMGA|Medtr5g008120.1	LOC_Os02g55640.1|13102.m06382|protein	POPTR_0006s26570.1	Pooc_PC020C05	Sb09g026340.1	GSVIVT00036450001	GRMZM2G180384_P01	Zoma_ZME07055
orthomcl3789	AT1G54390.3	Bradi5g17460.1	IMGA|Medtr7g100390.1	LOC_Os03g53700.1|13103.m05869|protein	POPTR_0019s04940.1	Pooc_PC041B06	Sb01g008160.1	GSVIVT00033390001	GRMZM2G011434_P01	Zoma_ZME05250
orthomcl3845	AT1G20340.1	Bradi1g52460.1	IMGA|Medtr3g157410.1	LOC_Os06g01210.1|13106.m00020|protein	POPTR_0002s01740.1	Pooc_PC022F06	Sb10g000230.1	GSVIVT00008733001	GRMZM2G071450_P01	Zoma_Contig957
orthomcl3901	AT1G02560.1	Bradi1g64430.1	IMGA|Medtr1g106610.1	LOC_Os03g19510.1|13103.m02334|protein	POPTR_0014s11480.1	Pooc_PC023C06	Sb01g037430.1	GSVIVT00028130001	GRMZM2G121456_P01	Zoma_Contig839
orthomcl3922	AT3G54900.1	Bradi1g01570.2	IMGA|Medtr7g089300.1	LOC_Os03g63420.1|13103.m07030|protein	POPTR_0014s13760.1	Pooc_PC016D08	Sb01g001070.1	GSVIVT00032936001	GRMZM2G013695_P01	Zoma_ZMD17015
orthomcl4111	AT5G64040.1	Bradi4g40780.1	IMGA|Medtr3g144130.1	LOC_Os12g08770.1|13112.m00930|protein	POPTR_0005s06420.1	Pooc_Contig215	Sb08g005300.1	GSVIVT00026478001	GRMZM2G080107_P01	Zoma_Contig50
orthomcl4127	AT5G55640.1	Bradi1g15180.1	IMGA|Medtr5g103290.1	LOC_Os03g39820.1|13103.m04316|protein	POPTR_0001s37590.1	Pooc_Contig51	Sb01g015280.1	GSVIVT00014668001	GRMZM2G408967_P01	Zoma_Contig869
orthomcl414	AT3G49010.3	Bradi3g16170.1	IMGA|AC235094_22.2	LOC_Os06g02510.3|13106.m00175|protein	POPTR_0001s01350.1	Pooc_PC053F11	Sb03g044290.1	GSVIVT00030767001	GRMZM2G409407_P01	Zoma_Contig545
orthomcl4197	AT5G17170.2	Bradi3g16190.1	IMGA|Medtr5g008150.1	LOC_Os08g06530.1|13108.m00667|protein	POPTR_0019s05950.1	Pooc_PC005F04	Sb07g004240.1	GSVIVT00024454001	GRMZM2G079759_P01	Zoma_ZME07066
orthomcl4224	AT5G07020.1	Bradi3g45840.1	IMGA|Medtr3g005040.1	LOC_Os02g35090.1|13102.m03805|protein	POPTR_0003s19210.1	Pooc_Contig223	Sb04g022740.1	GSVIVT00036595001	GRMZM2G039841_P01	Zoma_Contig921
orthomcl4281	AT4G27760.1	Bradi3g01530.1	IMGA|Medtr6g090260.1	LOC_Os02g02470.1|13102.m00186|protein	POPTR_0015s05560.1	Pooc_PC050G08	Sb04g001190.1	GSVIVT00008620001	GRMZM2G018251_P01	Zoma_ZMF04283
orthomcl4326	AT4G07390.1	Bradi1g28010.1	IMGA|Medtr1g023860.1	LOC_Os07g29610.1|13107.m02976|protein	POPTR_0014s02380.1	Pooc_PC030E10	Sb02g033160.1	GSVIVT00009436001	GRMZM2G164304_P01	Zoma_Contig928
orthomcl433	AT5G59320.1	Bradi4g44410.1	IMGA|Medtr4g036270.1	LOC_Os11g02400.2|13111.m00167|protein	POPTR_0004s08500.1	Pooc_Contig377	Sb08g002690.1	GSVIVT00024563001	GRMZM2G107839_P01	Zoma_Contig192
orthomcl4344	AT3G62600.1	Bradi2g34950.1	IMGA|Medtr7g132750.1	LOC_Os05g06440.1|13105.m00689|protein	POPTR_0002s19910.1	Pooc_PC006E12	Sb09g004380.1	GSVIVT00028094001	GRMZM2G086964_P02	Zoma_ZME03380
orthomcl4368	AT3G55120.1	Bradi1g03840.1	IMGA|Medtr1g146220.1	LOC_Os03g60509.2|13103.m06636|protein	POPTR_0010s21980.1	Pooc_PC010A02	Sb01g003330.1	GSVIVT00032619001	GRMZM2G155329_P01	Zoma_Contig420
orthomcl445	AT4G38510.1	Bradi3g08290.1	IMGA|Medtr7g092560.1	LOC_Os01g51380.1|13101.m05360|protein	POPTR_0009s14000.2	Pooc_Contig181	Sb10g022500.3	GSVIVT00023982001	GRMZM2G181151_P03	Zoma_ZMD09083
orthomcl4605	AT2G24090.1	Bradi0007s00210.1	IMGA|Medtr8g144750.1	LOC_Os06g43900.1|13106.m04605|protein	POPTR_0018s11170.1	Pooc_PC047G07	Sb10g025480.1	GSVIVT00012574001	GRMZM2G175755_P01	Zoma_Contig327
orthomcl4618	AT4G28750.1	Bradi1g29000.1	IMGA|Medtr7g117870.1	LOC_Os07g25430.1|13107.m02512|protein	POPTR_0002s25510.2	Pooc_Contig240	Sb02g010190.1	GSVIVT00028481001	GRMZM2G016066_P01	Zoma_Contig437
orthomcl463	AT2G36620.1	Bradi2g53220.3	IMGA|Medtr1g073730.1	LOC_Os05g40820.2|13105.m04324|protein	POPTR_0015s13330.1	Pooc_Contig360	Sb01g015240.2	GSVIVT00033743001	GRMZM2G074898_P03	Zoma_Contig512
orthomcl4640	AT2G14110.1	Bradi1g09380.1	IMGA|Medtr2g009620.1	LOC_Os03g52730.1|13103.m05751|protein	POPTR_0289s00230.1	Pooc_Contig155	Sb01g008770.1	GSVIVT00015652001	GRMZM2G057129_P01	Zoma_ZMF02019
orthomcl4645	AT2G05620.1	Bradi3g12800.1	IMGA|Medtr1g065260.1	LOC_Os08g45190.1|13108.m04930|protein	POPTR_0008s17090.1	Pooc_Contig324	Sb07g023470.1	GSVIVT00027902001	GRMZM2G121494_P02	Zoma_Contig837
orthomcl4684	AT1G68590.2	Bradi5g12430.1	IMGA|Medtr6g094250.1	LOC_Os04g38750.1|13104.m03729|protein	POPTR_0008s11750.1	Pooc_PC033A02	Sb06g019030.1	GSVIVT00031053001	GRMZM2G361569_P01	Zoma_ZMC08089
orthomcl469	AT5G37600.1	Bradi3g59970.1	IMGA|Medtr3g087420.1	LOC_Os02g50240.1|13102.m05701|protein	POPTR_0017s02770.1	Pooc_Contig291	Sb04g028690.1	GSVIVT00030697001	GRMZM2G386046_P02	Zoma_Contig245
orthomcl4705	AT1G61520.1	Bradi3g07190.1	IMGA|Medtr5g106420.1	LOC_Os02g10390.1|13102.m01154|protein	POPTR_0014s17070.1	Pooc_Contig79	Sb10g023930.2	GSVIVT00019377001	GRMZM2G010884_P01	Zoma_Contig400
orthomcl4713	AT1G55670.1	Bradi4g33320.1	IMGA|Medtr3g016960.1	LOC_Os09g30340.1|13109.m03030|protein	POPTR_0001s47590.1	Pooc_Contig73	Sb02g027900.1	GSVIVT00014842001	GRMZM2G329047_P01	Zoma_Contig5
orthomcl4752	AT2G35370.1	Bradi3g30500.1	IMGA|Medtr5g014430.1	LOC_Os10g37180.1|13110.m03371|protein	POPTR_0001s02770.1	Pooc_Contig254	Sb08g005210.1	GSVIVT00013175001	GRMZM2G399183_P01	Zoma_Contig283
orthomcl4853	AT1G05850.1	Bradi4g34040.1	IMGA|Medtr7g021450.1	LOC_Os09g32080.1|13109.m03185|protein	POPTR_0010s15150.1	Pooc_Contig285	Sb02g028770.1	GSVIVT00031685001	GRMZM2G168364_P01	Zoma_Contig651
orthomcl498	AT5G55190.1	Bradi2g15730.1	IMGA|Medtr3g136520.1	LOC_Os05g49890.2|13105.m05345|protein	POPTR_0006s26650.1	Pooc_PC025B08	Sb09g029250.1	GSVIVT00035805001	GRMZM2G153949_P01	Zoma_Contig426
orthomcl505	AT2G41430.3	Bradi1g62300.3	IMGA|Medtr7g107690.1	LOC_Os03g23010.4|13103.m02783|protein	POPTR_0003s20130.2	Pooc_PC027D11	Sb02g041980.1	GSVIVT00000857001	GRMZM2G037189_P01	Zoma_Contig151
orthomcl510	AT2G21580.1	Bradi3g42900.1	IMGA|Medtr4g096150.1	LOC_Os08g44480.1|13108.m04835|protein	POPTR_0010s24580.1	Pooc_Contig145	Sb03g038310.1	GSVIVT00010721001	GRMZM2G084868_P02	Zoma_Contig143
orthomcl5121	AT5G67590.1	Bradi1g23160.1	IMGA|Medtr8g101670.1	LOC_Os07g39710.1|13107.m04118|protein	POPTR_0007s14910.1	Pooc_Contig375	Sb02g037780.1	GSVIVT00002385001	GRMZM2G396397_P01	Zoma_ZMF02136
orthomcl5132	AT5G64350.1	Bradi3g58250.3	IMGA|Medtr2g009460.1	LOC_Os02g52290.1|13102.m05960|protein	POPTR_0007s03510.1	Pooc_PC029A01	Sb04g033900.1	GSVIVT00015733001	GRMZM2G015784_P01	Zoma_ZME05198
orthomcl5157	AT5G54270.1	Bradi1g24760.1	IMGA|Medtr2g095410.1	LOC_Os07g37550.1|13107.m03863|protein	POPTR_0001s41780.1	Pooc_Contig35	Sb02g036380.1	GSVIVT00014439001	GRMZM2G057281_P02	Zoma_ZMC12082
orthomcl518	AT2G32060.1	Bradi1g53740.2	IMGA|Medtr4g022230.1	LOC_Os07g12650.2|13107.m01310|protein	POPTR_0005s22790.1	Pooc_Contig357	Sb02g006810.1	GSVIVT00023591001	GRMZM2G063340_P04	Zoma_Contig218
orthomcl5192	AT5G42570.1	Bradi5g16730.1	IMGA|Medtr4g064750.1	LOC_Os05g19040.1|13105.m02012|protein	POPTR_0004s00930.1	Pooc_PC045E05	Sb10g020520.1	GSVIVT00012687001	GRMZM2G137704_P01	Zoma_Contig794
orthomcl5339	AT4G32690.1	Bradi1g37100.1	IMGA|Medtr3g132750.1	LOC_Os06g39140.1|13106.m04056|protein	POPTR_0006s26070.1	Pooc_PC018C04	Sb10g022990.1	GSVIVT00035713001	GRMZM2G155868_P01	Zoma_Contig159
orthomcl538	AT5G20720.2	Bradi4g31220.1	IMGA|Medtr8g132830.1	LOC_Os09g26730.1|13109.m02582|protein	POPTR_0018s07410.2	Pooc_Contig338	Sb10g006450.1	GSVIVT00008295001	GRMZM2G127609_P08	Zoma_Contig733
orthomcl540	AT4G40030.2	Bradi5g11920.4	IMGA|Medtr8g074890.1	LOC_Os06g04030.1|13106.m00350|protein	POPTR_0007s05050.1	Pooc_Contig143	Sb10g002040.1	GSVIVT00018808001	GRMZM2G118355_P01	Zoma_Contig393
orthomcl5414	AT4G10340.1	Bradi4g21170.1	IMGA|Medtr6g070180.1	LOC_Os11g13890.1|13111.m01414|protein	POPTR_0019s09140.1	Pooc_Contig159	Sb05g007070.1	GSVIVT00037111001	GRMZM2G149428_P01	Zoma_Contig888
orthomcl5509	AT3G44890.1	Bradi3g56060.1	IMGA|Medtr4g076130.1	LOC_Os02g57670.1|13102.m06666|protein	POPTR_0004s22660.1	Pooc_PC044B03	Sb04g036380.1	GSVIVT00031460001	GRMZM2G096962_P01	Zoma_Contig48
orthomcl5521	AT3G28480.1	Bradi3g26660.1	IMGA|Medtr6g010100.1	LOC_Os10g27340.2|13110.m02347|protein	POPTR_0017s11150.1	Pooc_PC031B08	Sb01g022150.1	GSVIVT00032563001	GRMZM2G520535_P01	Zoma_ZME03182
orthomcl5564	AT3G17930.1	Bradi2g52720.1	IMGA|Medtr4g154710.1	LOC_Os01g59080.1|13101.m06275|protein	POPTR_0015s04810.1	Pooc_PC014B02	Sb03g037410.1	GSVIVT00008459001	GRMZM2G402092_P01	Zoma_Contig154
orthomcl5612	AT3G07720.1	Bradi2g38270.2	IMGA|Medtr2g088240.1	LOC_Os09g07460.1|13109.m00594|protein	POPTR_0014s16630.1	Pooc_Contig268	Sb02g006860.1	GSVIVT00030092001	GRMZM2G165098_P01	Zoma_Contig53
orthomcl5661	AT2G43560.1	Bradi3g41800.1	IMGA|Medtr4g092670.1	LOC_Os08g42850.1|13108.m04636|protein	POPTR_0017s04880.1	Pooc_Contig305	Sb07g025510.1	GSVIVT00038097001	GRMZM2G030494_P01	Zoma_ZMC08058
orthomcl572	AT3G13580.3	Bradi1g04950.2	IMGA|Medtr2g043000.1	LOC_Os04g51630.1|13104.m05271|protein	POPTR_0010s25740.2	Pooc_Contig61	Sb07g006970.2	GSVIVT00029655001	GRMZM2G094051_P01	Zoma_Contig488
orthomcl583	AT5G10360.1	Bradi1g60730.1	IMGA|Medtr2g017530.1	LOC_Os07g42950.1|13107.m04510|protein	POPTR_0005s17280.1	Pooc_PC046E05	Sb02g039650.2	GSVIVT00015776001	GRMZM2G019604_P01	Zoma_Contig124
orthomcl5840	AT1G75350.1	Bradi2g44440.1	IMGA|AC235668_16.2	LOC_Os01g44210.1|13101.m04577|protein	POPTR_0002s03470.1	Pooc_PC031B10	Sb03g028840.1	GSVIVT00009748001	GRMZM2G130358_P02	Zoma_ZMC18016
orthomcl587	AT3G44010.1	Bradi4g12610.1	IMGA|Medtr5g005230.1	LOC_Os03g56241.1|13103.m06130|protein	POPTR_0001s30310.1	Pooc_Contig352	Sb05g025220.1	GSVIVT00015056001	GRMZM2G060373_P01	Zoma_Contig528
orthomcl5905	AT3G16140.1	Bradi2g16810.1	IMGA|Medtr2g122810.1	LOC_Os05g48630.2|13105.m05182|protein	POPTR_0003s05110.1	Pooc_Contig221	Sb09g028260.1	GSVIVT00017071001	GRMZM2G451224_P01	Zoma_Contig188
orthomcl591	AT2G39730.1	Bradi4g09120.4	IMGA|Medtr4g018830.1	LOC_Os11g47970.1|13111.m23059|protein	POPTR_0008s05870.3	Pooc_Contig77	Sb05g027870.1	GSVIVT00034123001	GRMZM2G162200_P02	Zoma_Contig910
orthomcl5918	AT1G48350.1	Bradi1g03220.1	IMGA|Medtr2g052360.1	LOC_Os03g61260.1|13103.m06744|protein	POPTR_0155s00210.1	Pooc_Contig137	Sb01g002610.1	GSVIVT00017720001	GRMZM2G142097_P02	Zoma_Contig771
orthomcl5948	AT1G29990.1	Bradi3g09300.1	IMGA|Medtr5g067860.1	LOC_Os02g14860.1|13102.m01658|protein	POPTR_0004s13700.1	Pooc_Contig329	Sb04g008790.1	GSVIVT00021444001	GRMZM2G049390_P01	Zoma_ZMC07040
orthomcl621	AT4G14320.1	Bradi1g26010.1	IMGA|Medtr2g008330.1	LOC_Os07g26740.1|13107.m02652|protein	POPTR_0010s25800.1	Pooc_Contig141	Sb02g022390.1	GSVIVT00012052001	GRMZM2G160351_P02	Zoma_ZMA02050
orthomcl624	AT5G03850.1	Bradi4g13890.1	IMGA|Medtr6g013670.1	LOC_Os10g27174.1|13110.m02326|protein	POPTR_0008s01380.1	Pooc_Contig161	Sb01g038040.1	GSVIVT00033420001	GRMZM2G030293_P02	Zoma_ZMF07141
orthomcl626	AT4G34670.1	Bradi1g78170.2	IMGA|Medtr5g006570.1	LOC_Os12g21798.1|13112.m02212|protein	POPTR_0008s15610.2	Pooc_PC046D10	Sb02g038370.1	GSVIVT00018024001	GRMZM2G030915_P08	Zoma_Contig885
orthomcl637	AT5G38430.1	Bradi4g08500.1	IMGA|AC233685_63.1	LOC_Os12g19470.2|13112.m02066|protein	POPTR_0005s15660.1	Pooc_Contig3	Sb05g003480.1	GSVIVT00008288001	GRMZM2G113033_P01	Zoma_Contig902
orthomcl675	AT3G53870.1	Bradi3g16150.1	IMGA|AC235668_15.1	LOC_Os03g38000.1|13103.m04130|protein	POPTR_0015s08310.1	Pooc_Contig276	Sb07g004290.1	GSVIVT00016775001	GRMZM2G074300_P01	Zoma_Contig738
orthomcl7152	AT2G35320.1	Bradi1g51790.1	IMGA|Medtr8g102790.1	LOC_Os06g02028.1|13106.m00117|protein	POPTR_0001s02660.1	Pooc_PC007E01	Sb09g002540.1	GSVIVT00013189001	GRMZM2G136341_P01	Zoma_Contig764
orthomcl716	AT3G10950.1	Bradi2g46580.1	IMGA|Medtr8g109040.1	LOC_Os05g48320.1|13105.m05135|protein	POPTR_0014s05130.1	Pooc_PC039H08	Sb09g028040.1	GSVIVT00018328001	GRMZM2G088880_P02	Zoma_ZMF02036
orthomcl7394	AT1G44575.1	Bradi2g56260.1	IMGA|Medtr3g100820.1	LOC_Os01g64960.1|13101.m07008|protein	POPTR_0002s08410.1	Pooc_Contig333	Sb03g041100.1	GSVIVT00008866001	GRMZM2G077333_P01	Zoma_Contig799
orthomcl743	AT1G13440.1	Bradi3g14040.1	IMGA|Medtr3g103260.1	LOC_Os04g40950.3|13104.m11913|protein	POPTR_0012s09570.1	Pooc_Contig14	Sb04g025120.1	GSVIVT00001842001	GRMZM2G127664_P01	Zoma_Contig14
orthomcl766	AT4G14880.1	Bradi4g01130.2	IMGA|Medtr1g096590.1	LOC_Os03g53650.3|13103.m05863|protein	POPTR_0030s00390.2	Pooc_Contig172	Sb08g022280.2	GSVIVT00021867001	GRMZM2G005887_P02	Zoma_Contig875
orthomcl769	AT3G47370.1	Bradi1g51650.1	IMGA|Medtr7g111380.1	LOC_Os03g14530.1|13103.m01699|protein	POPTR_0015s14510.1	Pooc_Contig67	Sb01g041040.1	GSVIVT00018553001	GRMZM2G067303_P01	Zoma_Contig334
orthomcl801	AT1G33120.1	Bradi1g52040.1	IMGA|Medtr5g077450.1	LOC_Os09g31180.1|13109.m03092|protein	POPTR_0011s15080.1	Pooc_Contig164	Sb10g000700.1	GSVIVT00016795001	GRMZM2G385287_P01	Zoma_Contig655
orthomcl814	AT2G33370.1	Bradi3g55140.1	IMGA|Medtr7g116740.1	LOC_Os10g32920.1|13110.m02891|protein	POPTR_0002s25930.1	Pooc_PC034H12	Sb01g019770.1	GSVIVT00028407001	GRMZM2G150058_P01	Zoma_ZMC03061
orthomcl824	AT2G19680.2	Bradi2g42680.1	IMGA|Medtr4g160610.1	LOC_Os01g41610.1|13101.m04266|protein	POPTR_0018s04990.1	Pooc_PC018G01	Sb03g026990.1	GSVIVT00035352001	AC194341.4_FGP002	Zoma_Contig657
orthomcl850	AT5G27700.1	Bradi1g62690.2	IMGA|Medtr7g084190.1	LOC_Os03g46490.1|13103.m05006|protein	POPTR_0013s01830.1	Pooc_PC012H05	Sb01g035580.1	GSVIVT00031151001	GRMZM2G134109_P01	Zoma_Contig360
orthomcl852	AT4G14690.1	Bradi1g55580.1	IMGA|AC233674_4.1	LOC_Os07g08160.1|13107.m00805|protein	POPTR_0008s15770.1	Pooc_PC003E05	Sb02g004390.1	GSVIVT00018044001	GRMZM2G355752_P01	Zoma_ZMC07064
orthomcl860	AT3G01390.1	Bradi2g17810.1	IMGA|Medtr7g121440.1	LOC_Os04g51270.2|13104.m05222|protein	POPTR_0010s22880.1	Pooc_Contig138	Sb06g027500.1	GSVIVT00016283001	GRMZM2G094928_P01	Zoma_Contig543
orthomcl865	AT3G11510.1	Bradi3g04790.1	IMGA|Medtr4g165800.1	LOC_Os02g06700.2|13102.m00745|protein	POPTR_0009s02450.1	Pooc_Contig372	Sb10g025340.1	GSVIVT00036096001	GRMZM2G100462_P03	Zoma_Contig506
orthomcl883	AT2G02760.1	Bradi2g33600.2	IMGA|Medtr8g112640.1	LOC_Os07g07240.1|13107.m00701|protein	POPTR_0013s06060.2	Pooc_PC004D12	Sb02g003870.1	GSVIVT00020056001	GRMZM2G007260_P03	Zoma_Contig854
orthomcl909	AT5G14030.4	Bradi2g39960.2	IMGA|Medtr7g096580.1	LOC_Os05g01262.2|13105.m00050|protein	POPTR_0017s08890.2	Pooc_Contig133	Sb08g018640.1	GSVIVT00033016001	GRMZM2G376727_P05	Zoma_Contig986
orthomcl912	AT5G02960.1	Bradi2g54210.1	IMGA|Medtr7g120920.1	LOC_Os03g60400.1|13103.m06626|protein	POPTR_0016s08710.1	Pooc_PC008D02	Sb09g022840.1	GSVIVT00016341001	GRMZM2G140609_P01	Zoma_ZME07104
orthomcl922	AT3G15660.1	Bradi1g08020.1	IMGA|Medtr2g125790.1	LOC_Os01g34620.6|13101.m03488|protein	POPTR_0003s05940.1	Pooc_PC019F08	Sb03g004230.2	GSVIVT00017244001	GRMZM2G080722_P01	Zoma_Contig992
orthomcl941	AT5G07090.1	Bradi2g35620.1	IMGA|Medtr4g012030.1	LOC_Os01g25610.1|13101.m02714|protein	POPTR_0015s05120.1	Pooc_Contig25	Sb03g014380.1	GSVIVT00024668001	GRMZM2G125271_P01	Zoma_Contig801
orthomcl944	AT5G41600.1	Bradi2g49160.1	IMGA|Medtr1g125980.1	LOC_Os01g53520.1|13101.m05604|protein	POPTR_0001s10040.1	Pooc_Contig322	Sb09g026210.1	GSVIVT00027008001	GRMZM2G031308_P01	Zoma_ZMF03351
orthomcl953	AT1G28330.1	Bradi1g14170.3	IMGA|Medtr2g017720.2	LOC_Os11g44810.2|13111.m04470|protein	POPTR_0004s04670.2	Pooc_Contig157	Sb01g016810.2	GSVIVT00021092001	GRMZM2G123896_P05	Zoma_Contig861
orthomcl970	AT1G01490.1	Bradi1g76770.2	IMGA|Medtr7g088800.1	LOC_Os12g23280.4|13112.m08914|protein	POPTR_0002s16500.2	Pooc_PC010F10	Sb01g030730.1	GSVIVT00026961001	GRMZM2G055704_P01	Zoma_Contig28
orthomcl971	AT4G11600.1	Bradi5g18000.1	IMGA|Medtr4g149540.1	LOC_Os04g46960.2|13104.m04747|protein	POPTR_0001s09270.1	Pooc_Contig328	Sb06g024920.1	GSVIVT00019766001	AF466202.2_FGP009	Zoma_Contig951
orthomcl978	AT3G09500.1	Bradi3g43840.1	IMGA|Medtr7g089730.1	LOC_Os04g30730.1|13104.m02919|protein	POPTR_0010s21910.1	Pooc_PC030C12	Sb04g020240.1	GSVIVT00005972001	AC206642.4_FGP001	Zoma_ZME07098
