# Supplementary material for: Back to the sea twice: identifying candidate plant genes for molecular evolution to marine life
Source: BMC Evol Biol. 2011 Jan 12;11:8. doi: 10.1186/1471-2148-11-8 (PMC3033329; doi:10.1186/1471-2148-11-8)
Supplement: Additional file 2 — Aligned proteins of each OrthoMCL cluster, produced with MUSCLE. [file 1471-2148-11-8-S2.GZ]

Archive with 189 entries (189 files):
- orthomcl978.muscled
- orthomcl971.muscled
- orthomcl970.muscled
- orthomcl953.muscled
- orthomcl944.muscled
- orthomcl941.muscled
- orthomcl922.muscled
- orthomcl912.muscled
- orthomcl909.muscled
- orthomcl883.muscled
- orthomcl865.muscled
- orthomcl860.muscled
- orthomcl852.muscled
- orthomcl850.muscled
- orthomcl824.muscled
- orthomcl814.muscled
- orthomcl801.muscled
- orthomcl769.muscled
- orthomcl766.muscled
- orthomcl743.muscled
- orthomcl7394.muscled
- orthomcl716.muscled
- orthomcl7152.muscled
- orthomcl675.muscled
- orthomcl637.muscled
- orthomcl626.muscled
- orthomcl624.muscled
- orthomcl621.muscled
- orthomcl5948.muscled
- orthomcl5918.muscled
- orthomcl591.muscled
- orthomcl5905.muscled
- orthomcl587.muscled
- orthomcl5840.muscled
- orthomcl583.muscled
- orthomcl572.muscled
- orthomcl5661.muscled
- orthomcl5612.muscled
- orthomcl5564.muscled
- orthomcl5521.muscled
- orthomcl5509.muscled
- orthomcl5414.muscled
- orthomcl540.muscled
- orthomcl538.muscled
- orthomcl5339.muscled
- orthomcl5192.muscled
- orthomcl518.muscled
- orthomcl5157.muscled
- orthomcl5132.muscled
- orthomcl5121.muscled
- orthomcl510.muscled
- orthomcl505.muscled
- orthomcl498.muscled
- orthomcl4853.muscled
- orthomcl4752.muscled
- orthomcl4713.muscled
- orthomcl4705.muscled
- orthomcl469.muscled
- orthomcl4684.muscled
- orthomcl4645.muscled
- orthomcl4640.muscled
- orthomcl463.muscled
- orthomcl4618.muscled
- orthomcl4605.muscled
- orthomcl445.muscled
- orthomcl4368.muscled
- orthomcl4344.muscled
- orthomcl433.muscled
- orthomcl4326.muscled
- orthomcl4281.muscled
- orthomcl4224.muscled
- orthomcl4197.muscled
- orthomcl414.muscled
- orthomcl4127.muscled
- orthomcl4111.muscled
- orthomcl3922.muscled
- orthomcl3901.muscled
- orthomcl3845.muscled
- orthomcl3789.muscled
- orthomcl3768.muscled
- orthomcl3729.muscled
- orthomcl3681.muscled
- orthomcl3605.muscled
- orthomcl3561.muscled
- orthomcl3519.muscled
- orthomcl3490.muscled
- orthomcl343.muscled
- orthomcl3401.muscled
- orthomcl339.muscled
- orthomcl3260.muscled
- orthomcl3167.muscled
- orthomcl3083.muscled
- orthomcl3075.muscled
- orthomcl3041.muscled
- orthomcl2981.muscled
- orthomcl2960.muscled
- orthomcl2956.muscled
- orthomcl2948.muscled
- orthomcl294.muscled
- orthomcl2881.muscled
- orthomcl2876.muscled
- orthomcl2842.muscled
- orthomcl2823.muscled
- orthomcl2633.muscled
- orthomcl2568.muscled
- orthomcl2566.muscled
- orthomcl256.muscled
- orthomcl2558.muscled
- orthomcl2506.muscled
- orthomcl250.muscled
- orthomcl2492.muscled
- orthomcl2466.muscled
- orthomcl2455.muscled
- orthomcl2446.muscled
- orthomcl2417.muscled
- orthomcl234.muscled
- orthomcl2297.muscled
- orthomcl2279.muscled
- orthomcl2251.muscled
- orthomcl2235.muscled
- orthomcl2224.muscled
- orthomcl2213.muscled
- orthomcl2156.muscled
- orthomcl2151.muscled
- orthomcl2113.muscled
- orthomcl2057.muscled
- orthomcl2031.muscled
- orthomcl1957.muscled
- orthomcl1955.muscled
- orthomcl1951.muscled
- orthomcl1930.muscled
- orthomcl1896.muscled
- orthomcl1855.muscled
- orthomcl1842.muscled
- orthomcl1822.muscled
- orthomcl1812.muscled
- orthomcl1808.muscled
- orthomcl1804.muscled
- orthomcl171.muscled
- orthomcl1707.muscled
- orthomcl1693.muscled
- orthomcl1691.muscled
- orthomcl1686.muscled
- orthomcl1678.muscled
- orthomcl1674.muscled
- orthomcl1673.muscled
- orthomcl1637.muscled
- orthomcl1635.muscled
- orthomcl1632.muscled
- orthomcl1625.muscled
- orthomcl1620.muscled
- orthomcl1605.muscled
- orthomcl1587.muscled
- orthomcl1570.muscled
- orthomcl1565.muscled
- orthomcl151.muscled
- orthomcl1489.muscled
- orthomcl1473.muscled
- orthomcl1461.muscled
- orthomcl1450.muscled
- orthomcl1427.muscled
- orthomcl1423.muscled
- orthomcl1330.muscled
- orthomcl1316.muscled
- orthomcl1305.muscled
- orthomcl1296.muscled
- orthomcl129.muscled
- orthomcl1283.muscled
- orthomcl1281.muscled
- orthomcl1273.muscled
- orthomcl1245.muscled
- orthomcl1219.muscled
- orthomcl1202.muscled
- orthomcl1184.muscled
- orthomcl1173.muscled
- orthomcl1171.muscled
- orthomcl1153.muscled
- orthomcl1126.muscled
- orthomcl1125.muscled
- orthomcl1094.muscled
- orthomcl1074.muscled
- orthomcl1070.muscled
- orthomcl1069.muscled
- orthomcl1057.muscled
- orthomcl1054.muscled
- orthomcl1051.muscled
- orthomcl1048.muscled
- orthomcl1038.muscled
- orthomcl1022.muscled
