# Supplementary material for: Back to the sea twice: identifying candidate plant genes for molecular evolution to marine life
Source: BMC Evol Biol. 2011 Jan 12;11:8. doi: 10.1186/1471-2148-11-8 (PMC3033329; doi:10.1186/1471-2148-11-8)
Supplement: Additional file 2 — Aligned proteins of each OrthoMCL cluster, produced with MUSCLE. [file 1471-2148-11-8-S2.GZ › orthomcl978.muscled]

Medtr           ---------------------------------------------------MARIKVHEL
Poptr           ---------------------------------------------------MARIKVHEL
Vitis           MCAPFFPFSFYILIILCQADHLWCLVGKVLIASSHKKIQNNEGNDVNIVAAMARIKVHEL
Arath           ---------------------------------------------------MARIKVHEL
Zostera         ---------------------------------------------------MARIKVHEL
Posidonia       ---------------------------------------------------MARIKVHEL
Oryza           ---------------------------------------------------MARIKVHEL
Bradi           ---------------------------------------------------MARIKVHEL
Zma             ---------------------------------------------------MARIKVHEL
Sorbi           ---------------------------------------------------MARIKVHEL
                                                                   *********

Medtr           RQKTKADLLAQLKDLKAELALLRVAKATRAAPNNLSKIKEVRLSIAQVLTVISQKRKAAL
Poptr           RQKSKTDLLAQLKDLKAELALLRVAKVTGGAPNKLSKIKVVRLSIAQVLTVISQKQKAVL
Vitis           RGKTKADLLVQLKELKAELALLRVAKVTGGAPNKLSKIKVVRLSIAQVLTVISQKQKAAL
Arath           REKSKSDLQNQLKELKAELALLRVAKVTGGAPNKLSKIKVVRKSIAQVLTVSSQKQKSAL
Zostera         RGKTKLDLLNQLNELKTELSLLRVAKVTGGAPNKLSKIKIVRKSIAQVLTVVSQKQKAAL
Posidonia       RGKSKADLLAQLKDLKTELSLLRVAKVTGGAPNKLSKIKVVRKSIAQVLTVVSQKQKAAL
Oryza           RGKNKAELQAQLKDLKAELSLLRVAKVTGGAPNKLSKIKVVRTSIARVLTVISQKQKAAL
Bradi           RGKNKAELQGQLKDLKAELSLLRVAKVTGGAPNKLSKIKVVRTSIARVLTVISQKQKAAL
Zma             RGKSKADLQAQLKEFKSELSLLRVAKVTGGAPNKLSKIKVVRTSIARVLTVISQKQKSAL
Sorbi           RGKSKTDLQAQLKELKSELSLLRVAKVTGGAPNKLSKIKVVRTSIARVLTVISQKQKSAL
                * *.* :*  **:::*:**:******.* .***:***** ** ***.**** ***.*:.*

Medtr           REVYKNKKYLPIDLRPKKTRAVRRRLTKHQSSLKTEMEKKKETYFTMRKYAIKA
Poptr           REAYKNKKFLPLDLRPKKTRAIRRRLTKHQQSLKTEREKKREIYFPMRKYAIKV
Vitis           REAYKNKKYLPLDLRPKKTRAIRKRLTKHQVSLKTEREKKREMYFPMRKYAIKV
Arath           REAYKNKKLLPLDLRPKKTRAIRRRLTKHQASLKTEREKKKEMYFPIRKYAIKV
Zostera         KEAYKNKKYLPLDLRTKKTRAIRRRLTKHQLSLKTEREKKREKYFPMRKYAIKT
Posidonia       REVYKNKKYMPLDLRPKKTRAIRRRLTKHQQSLKTEREMKREKYFPMRKYAVKA
Oryza           REAYKKKSLLPLDLRPKKTRAIRRRLTKHQLSLKTEREKKREKYFPMRKYAVKA
Bradi           REAYKNKKLLPLDLRPKKTRAIRRRLTKHQLSLKTEREKKREKYFPMRKYAIKA
Zma             REAYKKKKLLPLDLRPKKTRAIRRRLTKHQLSLKTEREKKREKYFPMRKYAIKA
Sorbi           REAYKKKKLLPLDLRPKKTRAIRRRLTKHQLSLKTEREKKREKYFPMRKYAIKA
                .*.**:*. :*:***.*****:*.****** ***** * *.* **.:****:*.
