# Supplementary material for: Back to the sea twice: identifying candidate plant genes for molecular evolution to marine life
Source: BMC Evol Biol. 2011 Jan 12;11:8. doi: 10.1186/1471-2148-11-8 (PMC3033329; doi:10.1186/1471-2148-11-8)
Supplement: Additional file 2 — Aligned proteins of each OrthoMCL cluster, produced with MUSCLE. [file 1471-2148-11-8-S2.GZ › orthomcl971.muscled]

Medtr           MLCSTSTTTRIRFISTTKRLLTAPLSSLLRFFSISTTLPNKPIIHKPLFTTLTPSLYFTL
Posidonia       ------------------------------------------------------------
Zostera         ------------------------------------------------------------
Arath           ---MLRSSIRLLYIRRTSPLLRSLSSSSSSSSSKRFDSAKPLFNSHRIISLPISTTGAKL
Bradi           ------------------------------------------------------------
Oryza           ------------------------------------------------------------
Zma             ------------------------------------------------------------
Sorbi           ------------------------------------------------------------
Vitis           ------------------------------------------------------------
Poptr           ------------------------------------------------------------
                                                                            

Medtr           RRTDHTMASASNPQSIHDFTVKDAKGNDVNLGDYKGKVLIIVNVASQCGLTNSNYTELSQ
Posidonia       ------MASNSTKGSVHDFTVKNARGDDVDLSIYKGKVLLIVNVASQCGLTNSNYTELSK
Zostera         ------MAV----KSVHDFTVKNAKGEDVDLSIYKGKTLLIVNVASQCGLTNSNYTELSK
Arath           SRSEHSMAASSEPKSLYDFTVKDAKGNDVDLSIYKGKVLLIVNVASQCGLTNSNYTELAQ
Bradi           ------MATASSATSVYDFTVKDASGKDVDLSVYKGKVLLIVNVASQCGLTNSNYTELSQ
Oryza           ------MAAAPSATSVHDFTVKDASGKDVNLSTYKGKVLLIVNVASQCGLTNSNYTELSQ
Zma             ------MAAASSATSVHDFTVKDSSGKDVDLSVYRGKVLLIVNVASQCGLTNSNYTQQAQ
Sorbi           ------MAAASSATSVHDFTVKDASGKDVDLSTYKGKVLLIVNVASQCGLTNSNYTELAQ
Vitis           ------MASQSSPQSVHSFTVKDARGNDVDLSIYKGKALLIVNVASQCGLTNSNYTELHQ
Poptr           ------MASQSSAQSVHDFTVKDARENDVDLSIYKGKVLLIVNVASQCGLTNSNYTELTQ
                      **      *::.****::  .**:*. *.**.*:****************:  :

Medtr           LYEKYKSKGFLSSLLSLCFCLEILAFPCNQFGAQEPGSVEEIQNFVCTRFKAEFPVFDKV
Posidonia       LYENYKDKD-----------FEILAFPCNQFGGQEPGNNEQIMEFACTRFKAEYPIFDKV
Zostera         LYENYKEKD-----------FEILAFPCNQFGGQEPGDNEQIVEFACTRFKAEYPIFDKI
Arath           LYEKYKGHG-----------FEILAFPCNQFGNQEPGTNEEIVQFACTRFKAEYPIFDKV
Bradi           VYEKYKDQG-----------LEILAFPCNQFAGQEPGTNEEIVQFACTRFKAEYPIFDKV
Oryza           LYEKYKVQG-----------FEILAFPCNQFGGQEPGSNEEIVQFACTRFKAEYPIFDKV
Zma             LYEKYKNQGL---FLIHCSCFEILAFPCNQFGGQEPGTNEEIAQFACTRFKADYPIFDKV
Sorbi           LYEKYKDQG-----------FEILAFPCNQFGGQEPGTNEEIVQFACTRFKAEYPIFDKV
Vitis           LYEKYKDQG-----------LEILAFPCNQFGAQEPGSNEEIEKFVCTRFKAEYPIFDKI
Poptr           LYDKYRDQG-----------LEILAFPCNQFGSQEPGNNEQIVEFACTRFKADYPIFDKV
                :*::*. :.           :**********. ****  *:* :*.******::*:***:

Medtr           DVNGATAAPIYKYLKSSKGGLFGDGIKWNFSKFLVDKNGNVVDRYAPTTSPLSIEKDLLK
Posidonia       DVNGNDAAPLYKFLKSSKGGLFGSSIKWNFSKFLVDKEGNVVDRYAPTTSPMSIEKDIKK
Zostera         DVNGNNAAPLYKFLKSSKGGFLGSSIKWNFSKFMVDKDGNVVDRYAPTTSPMSIEKDLKK
Arath           DVNGDKAAPVYKFLKSSKGGLFGDGIKWNFAKFLVDKDGNVVDRFAPTTSPLSIEKDVKK
Bradi           DVNGSNASPLYKFLKSSKGGIFGDSVKWNFSKFLVDKEGRVVDRYAPTTSPLSIEKDIKK
Oryza           DVNGNNAAPLYKYLKSNKGGLFGDSIKWNFSKFLVDKEGRVVDRYAPTTSPLSIEKDIKK
Zma             DVNGNNAAPIYKFLKSSKGGLFGDSIKWNFSKFLVDKEGRVVDRYAPTTSPLSIEKDIKK
Sorbi           DVNGNNAAPIYKFLKSSKGGLFGDSIKWNFSKFLVDKEGRVVDRYAPTTSPLSIEKDIKK
Vitis           DVNGDSAAPLYKFLKSSKGGLFGDNIKWNFSKFLVDKDGKVVDRYAPTTSPLSIEKDIKK
Poptr           DVNGKNAAPIYKFLKSSKGGLFGDSIKWNFSKFLVDKDGKVVDRYAPTTSPLSIEKDVKK
                ****  *:*:**:***.***::*..:****:**:***:*.****:******:*****: *

Medtr           LLDA--
Posidonia       LLSTS-
Zostera         LLGVS-
Arath           LLGVTA
Bradi           LLGIS-
Oryza           LLGSS-
Zma             LLGSS-
Sorbi           LLGSS-
Vitis           LLGIS-
Poptr           LLGIA-
                **.   
