# Supplementary material for: Back to the sea twice: identifying candidate plant genes for molecular evolution to marine life
Source: BMC Evol Biol. 2011 Jan 12;11:8. doi: 10.1186/1471-2148-11-8 (PMC3033329; doi:10.1186/1471-2148-11-8)
Supplement: Additional file 2 — Aligned proteins of each OrthoMCL cluster, produced with MUSCLE. [file 1471-2148-11-8-S2.GZ › orthomcl970.muscled]

Posidonia       ------------------------------------------PWFGDADPVVIIEKLKK-
Zostera         -MKKIVIKLDIQDCKAKQKALKTACTVSGIDSISVDMDEKKITIIGDVDPIKLASKLRK-
Vitis           -MKKLVLKLDLHDDKAKQKALKTVSTLPGIDSISMDMKEKKLTIIGTVDPVNVVSKLRK-
Arath           -MKKIVLKLDLHDDRAKQKALKTVSTLPGIDSIAMDMKEKKLTVIGTVDPVNVVSKLRK-
Medtr           -MKKFVLKLDLEDDKAKQKALKTVSTLSGIDAITMDMKEKKLTVVGTVDPVKIVSKLRK-
Poptr           -MKKFVLKLDLHDDKSKQKAMKTVSTLSGIDSIAMDMKAKKLTVIGTVDPVSVVSKLRK-
Sorbi           -MQKIVVKLHLHDNKDKQKAMKAVSALTGIDEISVDMASHKMTVIGMVDPVNVVSKLRKA
Bradi           -MSKIVVKLDLHDNKDKQRALKAVSVLVGIDAISIDMATRKMTVIGTVDPVNVVSKLRKA
Zma             MSKKIVVKLDLHDNKDKQKALKAISVLVGIDAVSVDMAAHKMTVIGTVDPVQVVSKLRSK
Oryza           MSKKIVVKLDLHDNKDKQKAMKAVSSVIGIDAISMDMASRKMTVIGTVDPVDVVSKLRKA
                                                          . .* .**: : .**.. 

Posidonia       KWC-AHIESV---XEPTKEEKKEXKK----------EEKKDEKK----------------
Zostera         NWDSTEIFSVEPAKEPEPEKKEEPKK--------TEEAQKVEEPKKEDEPKKVVDEPKKA
Vitis           YWPTADLVAVGPAKEP--EKKEEPKK----EEPKKEEAKKEEPKKEEE---------PKK
Arath           YWPMTDIVLVGPAKEPEKEKKEEPKKEGGGEPPKKEGEAPKEEGKKEGEAP--KKEEEKK
Medtr           YWQ-ADIISVGPAKEP--EKKEEPKK----EEPKKEEEKKEEAKKEEEKKEGEKKEEPKK
Poptr           YWQ-ADIISKEEAK-PEEAKKEEPKK---------EEEKKEEEKKKEA------------
Sorbi           SWS-ATIDSVGPAKEP--EKKEAGEK--------KDGEKKDGDGKKDGE------GDKKK
Bradi           SWA-AHIESVGPAKEP--EKKQDKKE-----DKKDEAKKEGDGAAKKEESGDAKKDDGKK
Zma             SWA-AHIDSVGPAKEP--EKKEEKKDGGGEKKDGGGGEGKKEEG--DGKKDGGGGGDGKK
Oryza           SWA-AYIESVGPAKEP--EKKEEKKE----EAKKDAGGGGGDGKKEGGDGKKEEGGDGKK
                 *  : :        *   :*:  :.                                  

Posidonia       ------------------------------------------------------------
Zostera         EGEAEVKKVEEPXKEDG-------------------------------------------
Vitis           EEAPPAKKEEEPKKEEP----------------------------------------KKE
Arath           EGGDKKEGEKKDQPQAQ----------------------------------------PQP
Medtr           EEEKKEEKKEEGEKKEE----------------------------------------EKK
Poptr           ------------------------------------------------------------
Sorbi           DGEDK---DGDGKKAAA-------------------------------------------
Bradi           EGEEKKDGSGDGKKKED---------------GGGGDKKDEAKKDGGDQKKPPLLPMPHH
Zma             DGEGKKE-DGDGKKQDGEGK-KEDGDGKKDDKKDGGGGGAEEKKPAAAVPPILPFP-PLH
Oryza           EGEGKKEGDGGGDKKDGNGDGKKEGDAKAAKKEEGGGGGGDGGGKKPAAVAPMPMPMPLH
                                                                            

Posidonia       ---PKDINEQVAELVDAY---------KKY---NPRM------TQXYVVX--SMEENPNS
Zostera         ---PXKEXE---KNLRTT----------GK---IPLK---------------NLLNLTES
Vitis           EEKKIDPVM---ELVKAY---------RAY---NPHM------TTHYYVH--SMEENPNA
Arath           VVPPPDHVL---ELVKAY---------KAY---NPHL------TTYYYAQ--SIEENPNA
Medtr           KEPAPDPVL---EMVKAY---------RAY---NPHM------TTYYYVQ--SMEENPNA
Poptr           -APPPDPVM---ELVKAY---------RAY---NPQM------TTYYYAQ--SIEENPNA
Sorbi           ---PPTEQQIMAELMNQY---------RAYYYPYPHM----TYPTHYYVQ--SMEENPNS
Bradi           LLPPPPYMFSNPEYMMNH-YRPPPPPPPAY---QPYV---PPQQPYYYVRNMSMEENPNS
Zma             QLPPQYMHMITNDYMSQYHHRPPPPPPVAY---HPYAAPPPPPPQYYYVRNMSMEENPNS
Oryza           HLPPQYFNM---EYMNQY--HRPPPPPPAY----PYV----PPPQYYYVRNMSMEENPNS
                            . :                   *                 .: : .::

Posidonia       CVIC
Zostera         IIPS
Vitis           CVIC
Arath           CVIC
Medtr           CVIC
Poptr           CVIC
Sorbi           CTIC
Bradi           CTIS
Zma             CAIC
Oryza           CAIC
                   .
