# Supplementary material for: Back to the sea twice: identifying candidate plant genes for molecular evolution to marine life
Source: BMC Evol Biol. 2011 Jan 12;11:8. doi: 10.1186/1471-2148-11-8 (PMC3033329; doi:10.1186/1471-2148-11-8)
Supplement: Additional file 2 — Aligned proteins of each OrthoMCL cluster, produced with MUSCLE. [file 1471-2148-11-8-S2.GZ › orthomcl953.muscled]

Bradi           --MLDKLWDDVVAGPQPETGLDKLRRAAATKPLAIN--KDLGGLAAA--GEASKSVPT--
Oryza           --MLEKLWDDVVAGPRPETGLEKLRKAATTRPLVIN--KDGDGEASGAAYKRTQSMPT--
Zma             --MLDKLWDDVVAGPRPETGLEKLRKATTARPLVIN--KDADGGS----YKRAQSMPS--
Sorbi           --MLDKLWDDVVAGPHPETGLEKLRKAATARPILID--KDADAGAAG-SYKRTQSMPS--
Poptr           MVLLDKMWDDVVAGPQPERGLGKLRK-ISTRPLNIKDIDVGEGSSPVNKFQRSMTMPG--
Posidonia       --MLDKLWDDVLAGPQPEKGLKKLRQSVSSKPLSIN--SDVGESSGEVSKVSPTSMRSTS
Zostera         --MLDKLWDDVVAGPQPERGLGKLRKIFSSKPLVVD--SNIISSPPP----PTPTYPK--
Medtr           --MLDKLWDDTVAGPQPERGLEKLRK-LTTSII--------KGGSGQ--LMRNTSLPS--
Arath           MVLLEKLWDDVVAGPQPDRGLGRLRK-ITTQPINIR--DIGEGSSSKVVMHRSLTMPAAV
Vitis           MVLLEKLWDDVVAGPQPDRGLGKLRK-LTTKPLSV---KTDEGESSK--YQRSMSMPA--
                  :*:*:***.:***.*: ** .**.  ::  :           .         :     

Bradi           ---TPTTPVTPS-------SSTPPRG-SNVWRSVFHPGSNLATKSIGANLFDRP-QPNSP
Oryza           ---TPTTPVTPSSSSPTTTATTTPRG-SNVWRSVFHPGSNLATKSLGANLFDRP-QPNSP
Zma             ---TPTTPVTPSSSS----SSTTPRGAGNVWRSVFHPGSNLATKGMGANLFDRP-QPNSP
Sorbi           ---TPTTPVTPSSSS----TTTTPRGASNVWRSVFHPGSNLATKGMGANLFDRP-QPNSP
Poptr           TPGTPTTPVTPT-------TPVSAR--SNVWRSVFHPGSNLATKNIGAHVFDKP-QPNTP
Posidonia       IPGTPATPGTPS--------GSTPRDKHNVWRSVFNPGSNLATKNIGADIYDRP-QPNSP
Zostera         -----STPSTPA---------GTPRDKTNVWRSVFNPGSNSATKTIGSDIFDKP-QPNSP
Medtr           ---TPTTPVTPT-------TPQSARKVDNVWRSVFNPGSNSATKTIGADKFDKP-LPNTP
Arath           SPGTPTTPTTPT----------TPRK-DNVWRSVFNPGSNLATRAIGSNIFDKPTHPNSP
Vitis           SPGTPATPMTPT-------TPTSARK-DNVWRSVFHPGSNLATKGMGSDYFDKPTKKDTP
                     :** **:          ..*   *******:**** **. :*:  :*.*   ::*

Bradi           TVYDWLYSDETRTRSNHR
Oryza           TVYDW-YPSLCL------
Zma             TVYDW-------------
Sorbi           TVYDW-------------
Poptr           TVYDWCYNGAWE------
Posidonia       SVYDWLYSGETKSTHR--
Zostera         SVYDWLYSGETKSIHR--
Medtr           TVYDWMYSGDTRSKHR--
Arath           SVYDWLYSGDSRSQHR--
Vitis           TVYDWLYSGETRTKHHH-
                :****             
