# Supplementary material for: Back to the sea twice: identifying candidate plant genes for molecular evolution to marine life
Source: BMC Evol Biol. 2011 Jan 12;11:8. doi: 10.1186/1471-2148-11-8 (PMC3033329; doi:10.1186/1471-2148-11-8)
Supplement: Additional file 2 — Aligned proteins of each OrthoMCL cluster, produced with MUSCLE. [file 1471-2148-11-8-S2.GZ › orthomcl944.muscled]

Medtr           ----------------------------------MAAVDT------ESFDDKIEDKFHGS
Arath           ----------------------------------MVEDHK----HEESILEKIVEKIHGH
Sorbi           ----------------------------------MAEQHR--EESGGSVLDKISDKLHGR
Bradi           ----------------------------------MTEHKEESESVVQSMMDKVSDKLHGS
Zma             ----------------------------------MADHKE--EPVPESVMDKITEKFHGG
Oryza           ----------------------------------MAEHKE-----EQSVMEKLSEKLHGD
Vitis           ----------------------------------MAEHAEGSGAASESLLEKITDKLQGH
Poptr           ----------------------------------MAEHDK-DDSVVESVTEKISEKTHGH
Posidonia       PKIHLFARHTYTYNSRALGLEREREQRALGFGSEVAEHGE--EREKETVMEKIAEKFHGG
Zostera         ------------------------------------------------------------
                                                                            

Medtr           ---DSDSFSDSEDDHNINNRPPIPLAKSNTVYRLFGRDRPVHKVLGGGKPADILLWRNKK
Arath           G--DSSSLSDSDDDKKSTS--SSSSSFKSKIYRLFGREKPVHKVLGGGKPADIFLWRNKK
Sorbi           GSGSSSSSSDSDDEHS-----SATAAVKAKIYRLFGREKPVHSVLGGGKPADLFLWRNKR
Bradi           GD-SSSSSSDSDDEKKGS---SSAAAMKSKIYRLFGREKPVHSVLGGGKPADLVLWRNKK
Zma             D--SSSSSSDSDDEKKGSSLASAAEAMKAKIYRLFGRERPVHSVLGGGKPADLILWRNRK
Oryza           ---SSSSSSDSDDDKKGSSSSSAAAAMKAKIYRLFGRERPVHSVLGGGKPADLVLWRNKK
Vitis           D--SSSSGSDSDSDKP-----ASPSPIKAKVFRLFGREKPVHTVLGGGKHADVFLWRNKK
Poptr           ---DSSSVSDSDHEKSK----SNPDSLKSKIYRLFGREKPVHKVLGGGKPADVFLWRNKK
Posidonia       GGGGSSSSSSDSDNEE-----SKVEAAKAKIYRLFGREKPVHNVLGGGKSADVLLWRNKK
Zostera         ------------------------------------------------------------
                                                                            

Medtr           CTAIALGAGTALWVFFELMQYNLITLVCHLMILALAALFLWSNASVFIHKSPLQIPHVVI
Arath           VSGGVLGAVTASWVLFELFEYHLLAFLCHFAIFALAALFLWSNACTFIHKSTPHIPEVHI
Sorbi           ISGGVLAGATAIWLLFEVMDYHLLTLLCHCLILTLAILFLWSNATTFINKSPPNIPEVKI
Bradi           TSGVVLAGATSIWLLFEVMEYHLLNLVCHCLILSLATLFLWSNACTFINKSPPNIPEVKI
Zma             ISGGVLAGATAIWLLFEVMEYHLLTLVCHCLILSLAILFLWSNASTFINKSPPNIPEVKI
Oryza           ISGGVLAGATAIWLLFEIMEYHLLTLVCHCLILSLAVLFLWSNASTFIHKSPPNIPEVKI
Vitis           ISAGVLGGATAMWVLFELLEYHLLTLVCHILILSLAILFLWSNATTFINKSPPRIPEVHI
Poptr           ISAGVLGGATAIWVLFELLEYNLVTLVCHCLILALALLFLWSNASTFINKSPPRIPEVCI
Posidonia       ISAGVVGGAATIWVLFELLEYHLLTLVCHCLILSLAILFLWSNASAFINKSPPRIPEVHI
Zostera         ------------------------------------------------------------
                                                                            

Medtr           PQECVFEAASVLRIEINQVFAILREIGTGRDIKKFLTVIAGLWFISVIGSCFNFLTLFYI
Arath           PEDPILQLVSGLRIEINRGLTLLRNIASGKDVKKFILVIAGLWVLSIIGSCYNFLTLFYT
Sorbi           PEDLAVNVARSLRYEINRGFATLREIGQGHDLKKFLIVIAGLWILSVLGSCCNFLTLSYI
Bradi           PEDLTVNIALSLRYEINRGFSTLRDIGHGRDLKKFLIVIASLWVLSVLGNCCNFLTLSYI
Zma             PEDVAVNVALSLRYEINRGFATLREIGHGRDLKKFLIVIAGLWLLSVLGSCCNFLTLFYI
Oryza           PEDLTVNIALSLRYEINRGFATLREIGHGRDLKKFLIVIAGLWILSVLGSSCNFLTLFYI
Vitis           PEDPFLQAVNALRIEINCGFAVLRDIASGRDLKKFLIIIAGLWVLSILGSCCNFLTLFYI
Poptr           PEEPVLQTAAALRIEINQGFSVLRDIASGRDLKNFLTVIAGLWVLSIVGSWCNFVTLFYI
Posidonia       PEDVVKNTALALSNDINRALATLREIASGRELKKFLVMIAGLWILSIIGSSCNFLTLFYV
Zostera         ------------------------------DLKKFLGVIAGLWILSAIGSSCNFLTLFYI
                                              ::*:*: :**.**.:* :*.  **:** * 

Medtr           FYVSLFTLPLVYEKNEDQVDALAEKAMIEIKKQYAVLDAKVL----SQIPIAGFKKD---
Arath           ATVLLFTIPVLYEKYEDKVDAYGEKAMREIKKQYAVLDEKVLRKVISKIPRGALNKKKD-
Sorbi           VFMVLYTVPVLYEKHEDKVDAFGEKAMVELKKYYAIFDEKCL----SKIPKGPLKDKKQH
Bradi           VFVVLYTVPVLYEKYEDKVDAFGEKAMIELKKYYAIFEEKCL----SKIPKGHLKNKKN-
Zma             VFVALYTVPVLYEKYEDKVDAFGEKAMTELKKYYAIFDEKCL----SKIPKGPLKDKKH-
Oryza           VFVALYTVPVLYEKYEDKVDAFGEKAEIEFKKYYALFEEKCL----SKIPKGPLKDKKH-
Vitis           TFVLLHTVPVIYEKYEDRIDPFAEKATIEIKKQYAVFDAKVL----SKIPKVPLKYKKMA
Poptr           AFVLLHTVPVFYEKYEDQVDAFAEKAMIEIKKQYAVFDAKVL----SKIPRGPLKDKKRD
Posidonia       VFVLLHTVPVLYEKYDDKIDAFAEKAMVEIKKQYAVFDVKVL----SKIPKGPLKDKKQQ
Zostera         IFVLLHTVPLLYEKYDDKVDAFAEKAMIEMKKQYAVLDAKVL----CKLPIGPWKEKKH-
                  : *.*:*:.*** :*.:*. .***  *:** **::: * *    .::*    : .   
