# Supplementary material for: Back to the sea twice: identifying candidate plant genes for molecular evolution to marine life
Source: BMC Evol Biol. 2011 Jan 12;11:8. doi: 10.1186/1471-2148-11-8 (PMC3033329; doi:10.1186/1471-2148-11-8)
Supplement: Additional file 2 — Aligned proteins of each OrthoMCL cluster, produced with MUSCLE. [file 1471-2148-11-8-S2.GZ › orthomcl941.muscled]

Posidonia       ------------------------------------------------------------
Bradi           ----------------------------------------------------MARGLKKH
Zma             MPQTKTLPRQVYISSQPQFLFPLSRRRWRSVRRRSSSSRRRRVAAPHLELATMARGLKKH
Oryza           ----------------------------------------------------MARGLKKH
Sorbi           ----------------------------------------------------MARGLKKH
Arath           ----------------------------------------------------MARGLKKH
Zostera         -----------------------------------KEPERSGKERSRRRSFIVARGLKKH
Vitis           ------------------------------------------------------------
Medtr           ----------------------------------------------------MARGLKKH
Poptr           ----------------------------------------------------MARGLKKH
                                                                            

Posidonia       ------------------------------------------------------------
Bradi           LKRLNAPSHWMLDKLGGAFAPKPSSGPHKARECLPLILILRNRLKYALTYREVQSILMQR
Zma             LKRLNAPKHWMLDKLGGAFAPKPSSGPHKSRECLPLILIIRNRLKYALTYREVISILMQR
Oryza           LKRLNAPKHWMLDKLGGAFAPKPSSGPHKSRECLPLILIIRNRLKYALTYREVISILMQR
Sorbi           LKRLNAPKHWMLDKLGGAFAPKPSSGPHKSRECLPLILIIRNRLKYALTYREVISILMQR
Arath           LKRLNAPKHWMLDKLGGAFAPKPSSGPHKSRECLPLVLIIRNRLKYALTYREVISILMQR
Zostera         LKRLNAPKHWSLDKLGGAFAPKPSSGPHKARECLPLILILRNKLKYTLTYREVIAILMQR
Vitis           ----------MLDKLGGAFAPKPSSGPHKSRECLPLILILRNRLKYALTYREVIAILMQR
Medtr           LKRLNAPKHWMLDKLGGAFAPKPSSGPHKSRECLPLILILRNRLKYALTYREVIAILMQR
Poptr           LKRLNAPKHWMLDKLGGAFAPKPSSGPHKSRECLPLILILRNRLKYALTYREVIAILMQR
                                                                            

Posidonia       ----------------------------------------------------------DP
Bradi           QILVDGKVRTDKTYPAGFMDIISIPKTGENYRLLYDTKGRFRLHSVRDEDSKFKLCKVRS
Zma             HVLVDGKVRTDKTYPAGFMDVISIPKTNENYRLLYDTKGRFRLHPIRDEDAKFKLCKVRS
Oryza           HVLVDGKVRTDKTYPAGFMDVISIPKTGENYRLLYDTKGRFRLQSVKDEDAKFKLCKVRS
Sorbi           HVLVDGKVRTDKTYPSGFMDVISIPKTGENYRLLYDTKGRFRLHSVRDEDAKFKLCKVRS
Arath           HIQVDGKVRTDKTYPAGFMDVVSIPKTNENFRLLYDTKGRFRLHSIKDEEAKFKLCKVRS
Zostera         HVMVDGKVRTDKTYPAGFMDVVSIPKTNENFRLLYDTKGRFRLHSVRDEEAKFKLCKVRS
Vitis           HVLVDGKVRTDKTYPSGFMDVVSIPKTNENFRLLYDTKGRFRLHSIRDEEAKFKLCKVRS
Medtr           HVLVDGKVRTDKTYPAGFMDVVSIPKTNENFRLLYDTKGRFRLHSVRDDEAKFKLCKVRS
Poptr           HVLVDGKVRTDKTYPSGFMDVVSIPKTNESFRLLYDTKGRFRLHSLRDDEAKFKLCKVRS
                                                                           .

Posidonia       FQFGQKGIPYLNTYDGRTIRYPDPLIKPNDTIKFDLVNNKIVDFIKFDVGNVVMVTGGRN
Bradi           VQFGQKGIPYLNTYDGRTIRYPDPLIKANDTIKIDLETNKIVDFIKFDVGNVVMVTGGRN
Zma             VQFGQKGIPYLNTYDGRTIRYPDPLIKANDTIKIDLETNKIVDFIKFDVGNVVMVTGGRN
Oryza           VQFGQKGIPYLNTYDGRTIRYPDPLIKANDTIKIDLETNKIVDFIKFDVGNVVMVTGGRN
Sorbi           VQFGQKGIPYLNTYDGRTIRYPDPLIKANDTIKIDLETNKIVDFIKFDVGNVVMVTGGRN
Arath           IQFGQKGIPYLNTYDGRTIRYPDPLIKPNDTIKLDLEENKIVEFIKFDVGNVVMVTGGRN
Zostera         VQIGQKGIPYLDTYDGRTIRYPDPLIKPNDTIKFDLEENKIVDFIRFDVGN---------
Vitis           VQFGQKGIPYLNTYDGRTIRYPDPLIKANDTIKLDLESNKITDFIKFDVGNVVMVTGGRN
Medtr           VQFGQKGIPYLNTYDGRTIRYPDPLIKANDTIKLDLENNKITDFIKFDVGNVVMVTGGRN
Poptr           IQFGQKGIPYLNTYDGRTIRYPDPLIKANDTIKLDLENNKIVDFIKFDVGNVVMVTGGRN
                .*:********:***************.*****:**  ***.:**.*****         

Posidonia       TGRVGVIKNREKHKGTFETIHVQDSTGHEFATRLGNVFTIGRGTKPWVSLPKGKGIKLSI
Bradi           TGRVGVIKNREKHKGTFETIHVEDAQGHQFATRLGNVFTIGKGTKPWVSLPKGKGIKLTI
Zma             TGRVGVIKNREKHKGSFETIHVEDSLGHQFATRMGNVFTIGKGNKPWVSLPKGKGIKLSI
Oryza           TGRVGVIKNREKHKGSFETIHVEDALGHAFATRLGNVFTIGKGNKPWVSLPKGKGIKLSI
Sorbi           TGRVGVIKNREKHKGSFETIHVEDALGHAFATRMGNVFTIGKGNKPWVSLPKGKGIKLSI
Arath           RGRVGVIKNREKHKGSFETIHIQDSTGHEFATRLGNVYTIGKGTKPWVSLPKGKGIKLTI
Zostera         ------------------------------------------------------------
Vitis           RGRVGVIKNREKRKGSFETIHVQDATGHEFATRLGNVFIIGKGTKPWVTLPKGKGIKLSI
Medtr           RGRVGVIKNREKHKGTFETIHVQDASGHEFATRLGNVFTIGKGTKPWVSLPKGKGIKLTV
Poptr           RGRVGVIKNREKHKGSFETIHVQDATGHEFATRLGNVFTIGKGTKPWISLPKGKGIKLSI
                                                                            

Posidonia       LEEARKRAAAAAGATA-
Bradi           IEEQRKRDAAAQAAAKA
Zma             IEEQRKRDAAAQAAANA
Oryza           IEEQRKRDAAAQAAANA
Sorbi           IEEQRKRDAAAQAAANA
Arath           IEEARKRLASQQAA---
Zostera         -----------------
Vitis           IEEAQKRLAAQAASSA-
Medtr           IEEARKRQAAQNVTAA-
Poptr           IEEARKRLAASQATA--
                                 
