# Supplementary material for: Back to the sea twice: identifying candidate plant genes for molecular evolution to marine life
Source: BMC Evol Biol. 2011 Jan 12;11:8. doi: 10.1186/1471-2148-11-8 (PMC3033329; doi:10.1186/1471-2148-11-8)
Supplement: Additional file 2 — Aligned proteins of each OrthoMCL cluster, produced with MUSCLE. [file 1471-2148-11-8-S2.GZ › orthomcl922.muscled]

Oryza           MARLMSSALIRGLVRSSCS-PTVAAVAQPTIHQF-RNYSSGLGGDSTATGDSSSTRVAAD
Bradi           MARLVSTALVRGIARSCRASSTAAAMAQPTFQQF-MAYSSQVDDS-NANMASSTTRVTAD
Zma             MARSLSTALVRGLMRSSRA-STSAAVSRPAIQQF-MNYSSGLSGTPNANGDSVTTRVAAD
Sorbi           MARLLSTALAKGLMRSSRA-WTPAAVSRPAIQQF-MNYSSGLGGAPNTNGDSMATRVAAD
Poptr           MARLLSNTILKGISRAS---QSPRIVPASFNHVK-LRFS---------------TTIPND
Zostera         MARSLANTVLKGIIGS----HHRAATCRTLCQQGTIAYY----------------SVSSD
Posidonia       MARSLANMIFKGITGSSSPLRPSMASSRTLCREGVVAYS----------------SVPGD
Arath           MAASLSSRLIKGIANLKAV-RSSRLTSASVYQNGMMRFS---------------STVPSD
Medtr           ----MATILFKGIAARS---LTTRLTSSSYYG---MRYT---------------TKVSND
Vitis           MARSLSNAFLKGISSFPSA-RFSTMVSGSIFQNG-MRYS---------------TTVPND
                    ::. . .*:               .        :                  :. *

Oryza           PDTHQDFQPTTKS-------SNMSFDDIVSQDIKENPVLIYMKGYPDAPRCGFSALAVRV
Bradi           PDTHQDFQPTSKG-------SDSSLHDIVAQDIKENPVLIYMKGYPDAPRCGFSALAVKV
Zma             HDTHQDFQPTSKS-------SDMSFSDIVAQDVKEHPVVIYMKGYPDAPRCGFSALAVKV
Sorbi           HDTHQDFQPTSKS-------SDMSFSDIVAQDVKEHPVVIYMKGYPDAPRCGFSALAVKV
Poptr           PDSHADFQPNNKAVNESGSCSGINIKELVDKDVKEHPIVIYMKGYPDLPQCGFSALAVRV
Zostera         AGTHDDFKSTSKLAD-----SDISLKDVVEKDVKENPVMIYMKGIPEAPACGFSSLAVRV
Posidonia       SDTHEDFQSTSKLVG-----SNVSLKDIVEQDIKENPVMIYMKGVPDAPACGFSSLAVRV
Arath           SDTHDDFKPTQKVPPD----STDSLKDIVENDVKDNPVMIYMKGVPESPQCGFSSLAVRV
Medtr           TDTHDDFKPTNKVEN-----SGTSLSSIIEQDVKDNPVMIYMKGVPDFPQCGFSSLAVKV
Vitis           PDTHDDFKSTNKLES-----SGLALQDIVEQDVKDNPVMIYMKGVPDVPRCGFSSLAVRV
                 .:* **:.. *        *   : .:: :*:*::*::***** *: * ****:***.*

Oryza           LKQYDVPISARDILGDLKLKESVKAHTNWPTFPQIFIKGEFVGGSDIILDMHQKGQLKDV
Bradi           LQQYGVSISARDILSNMKLKESVKAHTNWPTFPQIFIKGEFVGGSDIILNMHQKGELKDL
Zma             LQQYGVPISARDILSDLKLKESVKAYSNWPTFPQIFIKGEFVGGSDIILTMHQKGELKEL
Sorbi           LQQYGVPISARDILSDLKLKESVKAYSNWPTFPQIFIKGEFVGGSDIILTMHQKGELKEL
Poptr           LKQYNVPITARNILEYPDLRTGVKAYSNWPTFPQIFIKGEFIGGSDIIMNMHQTGELKEK
Zostera         LKAHGVPIASRNILEDQELKSGVKAFSHWPTFPQIFINGEFIG-----------------
Posidonia       LKAYGVPINARNILEDQELKNGVKTFSHWPTFPQIFIKGEFIGGSDIILNMHQTGELKEK
Arath           LQQYNVPISSRNILEDQELKNAVKSFSHWPTFPQIFIKGEFIGGSDIILNMHKEGELEQK
Medtr           LKQYDVPLSARNILQDPEVKDAVKAFSHWPTFPQVFIKGEFIGGSDIVLSMHQSGELKEK
Vitis           LKEYNVPLSARNILEDPELKIAVKKFSHWPTFPQIFIKGEFIGGSDIILNMHQTGELKEK
                *: :.*.: :*:**   .:. .** .::******:**:***:*                 

Oryza           LGDIAQKREQNESS
Bradi           LGDVAQKGE-----
Zma             LGDIAQKAEQSGSS
Sorbi           LGDIAQKGEQSGSS
Poptr           LQDIAGKEESE---
Zostera         --------------
Posidonia       LKDITAETVQEKE-
Arath           LKDVSGNQD-----
Medtr           LKDVVSKQ------
Vitis           LKDVSAPQEKSE--
                              
