# Supplementary material for: Back to the sea twice: identifying candidate plant genes for molecular evolution to marine life
Source: BMC Evol Biol. 2011 Jan 12;11:8. doi: 10.1186/1471-2148-11-8 (PMC3033329; doi:10.1186/1471-2148-11-8)
Supplement: Additional file 2 — Aligned proteins of each OrthoMCL cluster, produced with MUSCLE. [file 1471-2148-11-8-S2.GZ › orthomcl912.muscled]

Medtr           --------------------------------------------------------MGKT
Arath           --------------------------------------------------------MGKT
Vitis           MQLVNSQTLNNRFVSCRSQQLPWHFFTNSCHVDNKETVNFSRTESVSSAESRLSAAMGKT
Poptr           --------------------------------------------------------MGKT
Zostera         -----------------------------------------------------TVSMGKT
Posidonia       --------------------------------------------------------MGKT
Oryza           --------------------------------------------------------MGKT
Bradi           --------------------------------------------------------MGKT
Zma             --------------------------------------------------------MGKT
Sorbi           --------------------------------------------------------MGKT
                                                                        ****

Medtr           RGMGAARKLRRLRIKQRWADKQFKKSHLGNEWKKPFSGSSHAKGIVLEKIGIEAKQPNSA
Arath           RGMGAGRKLKRLRINQRWADKQYKKSHLGNEWKKPFAGSSHAKGIVLEKIGIEAKQPNSA
Vitis           RGMGAGRKLKSHRIRQRWADKAYKKSNLGNEWKKPFAGSSHAKGIVLEKIGIEAKQPNSA
Poptr           RGMGAGRKLKSHRRRQRWADKSYKKSNLGNEWKKPFAGSSHAKGIVLEKIGIEAKQPNSA
Zostera         RGMGAGRKLKTHRRNQRWADKAYKKSHLGNEWKKPFAGSSHAKGIVLEKIGIEAKQPNSA
Posidonia       RGMGAGRKLKTHRRNQRWADKSYKKSHLGNEWKKPFAGSSHAKGIVLEKIGIEAKQPNSA
Oryza           RGMGAGRKLKTHRRNQRWADKAYKKSHLGNEWKKPFAGSSHAKGIVLEKIGIEAKQPNSA
Bradi           RGMGAGRKLKTHRRNQRWADKAYKKSHLGNEWKKPFAGSSHAKGIVLEKIGIEAKQPNSA
Zma             RGMGAGRKLKTHRRNQRWADKAYKKSHLGNEWKKPFAGSSHAKGIVLEKIGIEAKQPNSA
Sorbi           RGMGAGRKLKTHRRNQRWADKAYKKSHLGNEWKKPFAGSSHAKGIVLEKIGIEAKQPNSA
                *****.***.  * .****** :***:*********:***********************

Medtr           IRKCARVQLIKNGKKIAAFVPNDGCLNYIEENDEVLIAGFGRKGHAVGDIPGVRFKVVKV
Arath           IRKCARVQLIKNGKKIAAFVPNDGCLNYIEENDEVLIAGFGRKGHAVGDIPGVRFKVVKV
Vitis           IRKCARVQLIKNGKKIAAFVPNDGCLNYIEENDEVLIAGFGRKGHAVGDIPGVRFKVVKV
Poptr           IRKCARVQLIKNGKKIAAFVPNDGCLNYIEENDEVLIAGFGRKGHAVGDIPGVRFKVVKV
Zostera         IRKCARVQLIKNGKKIAAFVPNDGCLNYIEENDEVLIAGFGRKGHAVGDIPGVRFKVVKV
Posidonia       IRKCARVQLIKNGKKIAAFVPNDGCLNYIEENDEVLIAGFGRKGHAVGDIPGVRFKVVKV
Oryza           IRKCARVQLVKNGKKIAAFVPNDGCLNFIEENDEVLIAGFGRKGHAVGDIPGVRFKVVKV
Bradi           IRKCARVQLVKNGKKIAAFVPNDGCLNFIEENDEVLIAGFGRKGHAVGDIPGVRFKVVKV
Zma             IRKCARVQLVKNGKKIAAFVPNDGCLNYIEENDEVLIAGFGRKGHAVGDIPGVRFKVVKV
Sorbi           IRKCARVQLVKNGKKIAAFVPNDGCLNYIEENDEVLIAGFGRKGHAVGDIPGVRFKVVKV
                *********:*****************:********************************

Medtr           SGVSLLALFKEKKEKPRS-------
Arath           SGVSLLALFKEKKEKPRS-------
Vitis           SGVSLLALFKEKKEKPRS-------
Poptr           SGVSLLALFKEKKEKPRS-------
Zostera         SGVSLLALFXEKKEKPRSXRNXRRD
Posidonia       SGVSLLALFKEKKEKPRS-------
Oryza           SGVSLLALFKEKKEKPRS-------
Bradi           SGVSLLALFKEKKEKPRS-------
Zma             SGVSLLALFKEKKEKPRS-------
Sorbi           SGVSLLALFKEKKEKPRS-------
                ********* ********       
