# Supplementary material for: Back to the sea twice: identifying candidate plant genes for molecular evolution to marine life
Source: BMC Evol Biol. 2011 Jan 12;11:8. doi: 10.1186/1471-2148-11-8 (PMC3033329; doi:10.1186/1471-2148-11-8)
Supplement: Additional file 2 — Aligned proteins of each OrthoMCL cluster, produced with MUSCLE. [file 1471-2148-11-8-S2.GZ › orthomcl909.muscled]

Arath           MAVAV-AKLLISAMAVFMLVSASFATSEVPFMVVHKKATLNRLKSGAERVSVSYDIYNQG
Vitis           ----M-AKTLISVVVALILVSSTLGSSDVPFIVAHKKASLTRLKSGAERVSVSIDIYNQG
Medtr           MADPI-SKPLIAFLLIASFLLCSHASSDVPFIVAHKKASLNRLKTGAERVSVTIDIYNQG
Poptr           MANPITTKILFSILLSLLLVSSSLASSDVPFIVAHKKATPRGLKSGAERVSVSIDIYNQG
Zma             ----M-ARCLALVSLLLLGLASAASAADAPFVVAHKKVSLSRPKPGVERVAVSLDLYNQG
Sorbi           MARCL--ALVALLVLGLAAAPAAAAAADAPFVVAHKKVSLSRPKPGVERVAVSLDLYNQG
Oryza           MAQQW--RSLLFLLLLLLVPFAAAAGQDAPFVVAQKKVALSRPGPGVERLAVTLNLYNQG
Bradi           MAQQR--SLLAAVLLFLVALTAAAAEGDAPFVVAHKRVALSRPVPGVERLAVTLDLYNQG
Posidonia       ---MA-TFTLLSSLLLLLLSAAASASSDSPFMVTHKKVSLTRLKSGAEQISVSIDIYNQG
Zostera         MTTTI-NVAHIFLSIIILFASAIATSADSPFIVVHKKVSLSRLKSGSEQISVSIDIYNKG
                                     .     : **:*.:*..:     .* *.::*: ::**:*

Arath           SSSAYDVTLTDNSWDKKTFEVVNGNTSKSWERLDAGGILSHSIELEAKVKGVFYGAPAVV
Vitis           STTAYDVSLTDDSWSQDVFNIVSGNTSTSWERLDAGGLLSHAFELESKVEGMFYGAPAVI
Medtr           TSTAYDVSLSDDSWTSDLFSVISGTTSKTWEKLDAGGVLSHTFELEAKSKGVFAGEPAII
Poptr           SSTAYDITLTDDHWPKDIFDVVSGNTSQSWDRLDAGGLLSHAFELEGKVKGMFHGSPAVI
Zma             SATAYDVSLNDDSWPTQAFELVTGEKSKTLERLDPGATATHTYVLETKTQGRFQGSPAII
Sorbi           SATAYDVSINDDSWPTEAFELVTGEKSKTLERLDPGATASHTFVLETKTQGRFQGSPAII
Oryza           SATAYDVSLNDDSWPQEAFQLISGTTSKIVEKLDPGATASHNFILETKVQGKFQGSPAII
Bradi           SATAYDVSLNDDSWPQEAFELVSGSTSKIVEKLDPGSTASHSFVLETKVQGRFQGSPAVI
Posidonia       SATAYDVSLNDDNWPKDTFDLVSGSPSKTWEKLDSGSIASHSFVLESKVKGMFQGLPALI
Zostera         SSTGYDVSLDDDSWPQDTFDLISGTPSKTWEKLESGSIVTHSFVLESKVKGMFQARPAVI
                :::.**::: *: *  . *.::.*  *   :.*:.*.  :*   ** * :* * . **::

Arath           TFRIPTKPALQEAYSTPLLPLDILADKPPTKPLDVAKRLLAKYGSLVSVISMVVCFIYLV
Vitis           TFRIPTTAALQEAYSTPILPLDILAVRPPEKKFEWVKVVGKIWVPDLCDLHCV----CLC
Medtr           KFRVPTSAALQEAYSTPILPLDVLADRAPEKKFEWAKRLLAKYGSLISVISIIVMFVYLV
Poptr           TFRIPTKAALQEAYSTPILPLDVLAEKPPVQKLEL--KLLAKYGSLISVISIVVLFIYLL
Zma             TYRVPTKTALQEAYSTPIFPLDILAERLPEKKFEWAKVFL--FFRLLLSIFLV----HL-
Sorbi           TYRVPTKTALQEAYSTPIFPLDILAERPPEKKFEWAKRLVAKYGSLVSVVSFVGLFIYLV
Oryza           TYRVPTKAALQEAYSTPMFPLDILAERPPQQKFELAKRLVGKYGSLVSVVSFVGVFIYLV
Bradi           KYRVPTKAALQEAYSTPVLPFDILADRPPQKKFELAKRLVGKFGPLASVVSFVGAFIYLV
Posidonia       KFRVPTRAALQEAYSTPVLPLDILADKPRENKLDLAKWLVGAYGSLVSAILIVVLFVYLV
Zostera         KFRVPTKASLQEAYSTILLPLDILADKPQVKKLDIVKRLIATYGSLISVVSSVAIFAYLI
                .:*:** .:******* ::*:*:** .   : ::    .   :      :  :     * 

Arath           ATPKSNVSKASSKKKR------------------
Vitis           VSGRQSIKIRCWERKQEEALTIQAEKQNNWVAYM
Medtr           ATPSKSG-AKGSKKKR------------------
Poptr           VTPSKSGAAKANKKRR------------------
Zma             -----------NKLLR------------------
Sorbi           ASPSKSG-SKASKKRR------------------
Oryza           ASPSKSTAAKGSKKRR------------------
Bradi           ASPSKSGAAKGSKKRR------------------
Posidonia       ASPTKSSGAKGNKKDANMDVGSVLQLDYPL----
Zostera         ASPSKS-----SKKRR------------------
                            :                     
