# Supplementary material for: Back to the sea twice: identifying candidate plant genes for molecular evolution to marine life
Source: BMC Evol Biol. 2011 Jan 12;11:8. doi: 10.1186/1471-2148-11-8 (PMC3033329; doi:10.1186/1471-2148-11-8)
Supplement: Additional file 2 — Aligned proteins of each OrthoMCL cluster, produced with MUSCLE. [file 1471-2148-11-8-S2.GZ › orthomcl883.muscled]

Zostera         ---------------------------------------MSTPSRKRLMRDFKRLQQDPP
Arath           ---------------------------------------MSTPARKRLMRDFKRLQQDPP
Medtr           ---------------------------------------MSTPARKRLMRDFKRLQHDPP
Zma             ---------------------------------------MSTPARKRLMRDFKRLQQDPP
Bradi           ---------------------------------------MSTPARKRLMRDFKRLMQDPP
Oryza           ---------------------------------------MSTPARKRLMRDFKRLQQDPP
Sorbi           ---------------------------------------MSTPARKRLMRDFKRLQQDPP
Posidonia       ---------------------------------------MSTPARKRLMRDFKRLQQDPP
Poptr           ---------------------------------------MSTPARKRLMRDFKRLQQDPP
Vitis           MESYTYGARLQIGGNFPAKSFSLSPRIKPTRRVSLQAVRMSTPARKRLMRDFKRLQQDPP
                                                       ****:*********** :***

Zostera         AGISGAPQDNNIMLWNAVIFGPDDTPWDGGTFKLSLQFSEDYPNKPPNVRFVSRMFHPNI
Arath           AGISGAPQDNNIMLWNAVIFGPDDTPWDGGTFKLSLQFSEDYPNKPPTVRFVSRMFHPNI
Medtr           AGISGAPQDNNIMLWNAVIFGPDDTPWDGGTFKLSLQFSEDYPNKPPTVRFVSRMFHPNI
Zma             AGISGAPHDNNIMLWNAVIFGPDDTPWDGGTFKLTLQFTEDYPNKPPTVRFVSRMFHPNI
Bradi           AGISGAPQDNNIMLWNAVIFGPDDTPWDGGTFKLTLQFTEDYPNKPPTVRFVSRMFHPNI
Oryza           AGISGAPHDNNIMLWNAVIFGPDDTPWDGGTFKLTLQFTEDYPNKPPTVRFVSRMFHPNI
Sorbi           AGISGAPHDNNIMLWNAVIFGPDDTPWDGGTFKLTLQFTEDYPNKPPTVRFVSRMFHPNI
Posidonia       AGISGAPQDNNIMLWNAVIFGPDDTPWDGGTFKLTLQFTEDYPNKPPTVRFVSRMFHPNI
Poptr           AGISGAPQDNNIMLWNAVIFGPDDTPWDGGTFKLTLQFTEDYPNKPPTVRFVSRMFHPNI
Vitis           AGISGAPQDNNIMLWNAVIFGPDDTPWDGGTFKLTLQFTEDYPNKPPTVRFVSRMFHPNI
                *******:**************************:***:********.************

Zostera         YADGSICLDILQNQWSPIYDVAAILTSIQSLLCDPNPNSPANSEAARMFSEHRREYYRRV
Arath           YADGSICLDILQNQWSPIYDVAAILTSIQSLLCDPNPNSPANSEAARMFSESKREYNRRV
Medtr           YADGSICLDILQNQWSPIYDVAAILTSIQSLLCDPNPNSPANSEAARMFSENKREYNRRV
Zma             YADGSICLDILQNQWSPIYDVAAILTSIQSLLCDPNPNSPANSEAARMFSENKREYNRKV
Bradi           YADGSICLDILQNQWSPIYDVAAILTSIQSLLCDPNPNSPANSEAARLFSENKREYNRKV
Oryza           YADGSICLDILQNQWSPIYDVAAILTSIQSLLCDPNPNSPANSEAARLFSENKREYNRKV
Sorbi           YADGSICLDILQNQWSPIYDVAAILTSIQSLLCDPNPNSPANSEAARLFSENKREYNRKV
Posidonia       YADGSICLDILQNQWSPIYDVAAILTSIQSLLCDPNPNSPANSEAARMFSENKREYNRRV
Poptr           YADGSICLDILQNQWSPIYDVAAILTSIQSLLCDPNPNSPANSEAARMFSENKREYNRRV
Vitis           YADGSICLDILQNQWSPIYDVAAILTSIQSLLCDPNPNSPANSEAARMFSENKREYNRRV
                ***********************************************:*** .*** *.*

Zostera         REIVEQSWTAD
Arath           REVVEQSWTAD
Medtr           REVVEQSWTAD
Zma             REVVEQSWTAD
Bradi           REIVEQSWTAD
Oryza           REIVEQSWTAD
Sorbi           REIVEQSWTAD
Posidonia       REIVEQSWTAD
Poptr           REIVEQSWTAD
Vitis           REIVEQSWTAD
                **:********
