# Supplementary material for: Back to the sea twice: identifying candidate plant genes for molecular evolution to marine life
Source: BMC Evol Biol. 2011 Jan 12;11:8. doi: 10.1186/1471-2148-11-8 (PMC3033329; doi:10.1186/1471-2148-11-8)
Supplement: Additional file 2 — Aligned proteins of each OrthoMCL cluster, produced with MUSCLE. [file 1471-2148-11-8-S2.GZ › orthomcl865.muscled]

Medtr           ----------------------------------------MSSKRKVREPKEETVTLGPA
Arath           -----------------------------------------MSKRKTKEPKVETVTLGPS
Posidonia       -----------------------------------------MSRRKTREVKEENVTLGPT
Vitis           MDLGWTSYLIPGPKYKIIFYFFTALFFLLISEHSEFDPLEAMSRRKVREPKEENVTLGPT
Zostera         -----------------------------------------MSKRKNREPKEENVTLGPA
Poptr           -----------------------------------------MSRRKTREPKEENVTLGPT
Zma             -----------------------------------------MSRRKTREPKEENVTLGPT
Bradi           -----------------------------------------MSKRKTREPKEENVTLGPT
Oryza           -----------------------------------------MSKRKTREPKEENVTLGPT
Sorbi           -----------------------------------------MSRRKTREPKEENVTLGPT
                                                          *.** .* * *.*****:

Medtr           VKDGEQVFGVARIFASFNDTFIHVTDLSGRETLVRITGGMKVKADRDESSPYAAMLAAQD
Arath           VREGEQVFGVVHIFASFNDTFIHVTDLSGRETLVRITGGMKVKADRDESSPYAAMLAAQD
Posidonia       VRDGEHVFGVAHIFASFNDTFIHVTDLSGRETLVRITGGMKVKADRDESSPYAAMLAAQD
Vitis           VRDGEHVFGVAHIFASFNDTFIHVTDLSGRETLVRITGGMKVKADRDESSPYAAMLAAQD
Zostera         VRDGEHVFGVAHIFASFNDTFIHVTDLSGRETLVRITGGMKVKADRDESSPYAAMLAAQD
Poptr           VREGEHVFGVAHIFASFNDTFIHVTDLSGRETLVRITGGMKVKADRDESSPYAAMLAAQD
Zma             VREGEYVFGVAHIFASFNDTFIHITDLSGRETLVRITGGMKVKADRDESSPYAAMLAAQD
Bradi           VREGEHVFGVAHIFASFNDTFIHVTDLSGRETLVRITGGMKVKADRDESSPYAAMLASQD
Oryza           VREGEYVFGVAHIFASFNDTFIHVTDLSGRETLVRITGGMKVKADRDESSPYAAMLASQD
Sorbi           VREGEYVFGVAHIFASFNDTFIHVTDLSGRETLVRITGGMKVKADRDESSPYAAMLASQD
                *.:** ****..***********:*********************************:**

Medtr           VATRCKELGITALHIKLRATGGNKTKTPGPGAQAALRALARSGMKIGRIEDVTPIPSDST
Arath           VAQRCKELGITAMHVKLRATGGNKTKTPGPGAQSALRALARSGMKIGRIEDVTPIPTDST
Posidonia       VAQRCKELGVTAMHIKLRATGGNKTKTPGPGAQSALRALARSGMKIGRIEDVTPVPTDST
Vitis           VSQRCKELGVTALHIKLRATGGNKTKTPGPGAQSALRALARSGMRIGRIEDVTPIPTDST
Zostera         VSVRCKELGITALHIKLRATGGNKTKTPGPGAQSALRALARSGMKIGRIEDVTPIPTDST
Poptr           VSQRCKELGITALHIKLRATGGNKTKTPGPGAQSALRALARSGMKIGRIEDVTPIPTDST
Zma             VAQRCKELGITALHIKLRATGGNKTKTPGPGAQSALRALARSGMKIGRIEDVTPVPTDST
Bradi           VATRCKELGITALHIKLRATGGNKTKTPGPGAQSALRALARSGMKIGRIEDVTPVPTDST
Oryza           VAQRCKELGITALHIKLRATGGNKTKTPGPGAQSALRALARSGMKIGRIEDVTPVPTDST
Sorbi           VAQRCKELGITALHIKLRATGGNKTKTPGPGAQSALRALARSGMKIGRIEDVTPVPTDST
                *: ******:**:*:******************:**********.*********:*:***

Medtr           RRKSGRRGRRL
Arath           RRKGGRRGRRL
Posidonia       RRKGGRRGRRL
Vitis           RRKGGRRGRRL
Zostera         RRKGGRRGRRL
Poptr           RRKGGRRGRRL
Zma             RRKGGRRGRRL
Bradi           RRKGGRRGRRL
Oryza           RRKGGRRGRRL
Sorbi           RRKGGRRGRRL
                ***.*******
