# Supplementary material for: Back to the sea twice: identifying candidate plant genes for molecular evolution to marine life
Source: BMC Evol Biol. 2011 Jan 12;11:8. doi: 10.1186/1471-2148-11-8 (PMC3033329; doi:10.1186/1471-2148-11-8)
Supplement: Additional file 2 — Aligned proteins of each OrthoMCL cluster, produced with MUSCLE. [file 1471-2148-11-8-S2.GZ › orthomcl860.muscled]

Medtr           MKGEKDWKRDKLISNLHRSSGLSLCLSLNLTLDRMASNSGQGGIQQLLAAEQEAQHIVNA
Arath           ----------------------------------MESNRGQGSIQQLLAAEVEAQHIVNA
Vitis           ----------------------------------MEANRGQNGIQQLLAVEQEAQHIVNA
Poptr           ----------------------------------MEANRGQNGIQLLLAVEQEAQHIVNA
Zostera         ----------------------------------MDTNRRQGGIQLLLAAEQEAQQIVTT
Posidonia       ----------------------------------MDANRRQGGIQALLAAEQDAQQTVTA
Zma             ----------------------------------MDANRRQSGIQQLLAAEQEAQQIVNA
Sorbi           ----------------------------------MDANRRQSGIQQLLAAEQEAQQIVNA
Oryza           ----------------------------------MDANRRQSGIQQLLAAEQEAQQIVNA
Bradi           ----------------------------------MDANRRQSGIQQLLAAEQEAQQIVNA
                                                  * :*  *..** ***.* :**: *.:

Medtr           AKNEKYARLKQAKEEAEKEITKHRAHLENQFQNKVTASSGDSGANVKRLEQETDTKIHQL
Arath           ARTAKMARLKQAKEEAEKEIAEYKAQTEQDFQRKLEETSGDSGANVKRLEQETDTKIEQL
Vitis           ARNAKMARLKQAKEEAEKEIAEFRVRMEKEFQRKVAESSGDSGANVKRLELETDAKIQNL
Poptr           ARNEKMARLKQAKEEADKEIAEFRAQMEAEFQRKLAESSGDSGANVKRLEQETEAKIGHL
Zostera         ARNEKLTRLRQAKNEAEKEIAEFRAHMEAEFQRKLTESSGDSGANVKRLEQETAEKIRHL
Posidonia       ARNEKLARLKQAKDEAEKEIAEYRARMEAEFQRKVAESSGDSGANVKRLEKETEAKIQP-
Zma             ARAAKSARLRQAKEEAEREIAEYRAQMEAEFQRKVAESSGDSGANVKRLEEETAAKIEQL
Sorbi           ARAAKSARLRQAKEEAEREIAEYRAQMEAEFQRKVAESSGDSGANVKRLEEETTAKIEQL
Oryza           ARAAKSARLRQAKEEAEREIAEYRAQMEAEFQRKVAESSGDSGANVKRLEQETAEKIAQL
Bradi           ARAAKLARLRQAKEEAEREIAEYRAQMEAEFQRKVAESSGDSGANVKRLEQETNEKIAQL
                *.  * :**.***:**:.**::.... * :**.*:  :************ **  **   

Medtr           KTEASRISGDVVSTLLKYVTTVKN
Arath           KNEASRISKDVVEMLLKHVTTVKN
Vitis           KVEAARISHDVVHMLLKHVNTVRT
Poptr           KKEAARISHDVVQMLLKHVTTVKN
Zostera         NSEASRISQDVGSMLLKHVTTVKN
Posidonia       ------------------------
Zma             TQQAASISPDVIQMLLRHVTTVKN
Sorbi           SQQAASISPEVIQMLLRHVTTVKN
Oryza           KQQAASISPEVIQMLLRHVTTVKN
Bradi           KQQAATISPEVIQMLLRHVTTVKN
                                        
