# Supplementary material for: Back to the sea twice: identifying candidate plant genes for molecular evolution to marine life
Source: BMC Evol Biol. 2011 Jan 12;11:8. doi: 10.1186/1471-2148-11-8 (PMC3033329; doi:10.1186/1471-2148-11-8)
Supplement: Additional file 2 — Aligned proteins of each OrthoMCL cluster, produced with MUSCLE. [file 1471-2148-11-8-S2.GZ › orthomcl852.muscled]

Zostera         -----MAATSTMNLFMASTITITRVGA-SSTRSP---AVGITRIRCVKTDENRPVNETVD
Poptr           -----MATSTVMQTVLATPVPSGLVKN-----RS---RVSNLFSATYVPRLRGSASKRVQ
Arath           ----MATASFNMQSVFAAPSGVLTTRNIRNTNQLFFKRIAPVGVRCMAQGDPIKEDPSVP
Posidonia       -------------------------------------------------DRTVDEKSTAS
Medtr           ---------------------MPSFR-----------RNASLKVRSMAEEGQKEQ-PKVP
Vitis           -----MTRVANRTRDLQVVPPRSVLRL----------QRSAVQVRCTKEDGQIERPPPVT
Sorbi           MATTVMATTTASSLAFFGPGARASAGSFPSTTTT---HLPAAAGRVVAPRRRALLVRAAQ
Bradi           -----MATMMSTTATFAGAAVLPRAAA----------AAARSRTLSLRPRTRTSFVVRAQ
Zma             --------MAATVMASMSPLASATPGA-RRAFPV---RLLLQASALAPRRRALAVTVRAQ
Oryza           ----MAAATMALSSSFAAVAAAAG-------------GAPWRAAVRFPPRRRVALVVRAQ
                                                                          . 

Zostera         NTSNSVP------QYVPPPTPPP----A--PKASTSFNDVLGFGGQAPERINGRLAMFGF
Poptr           CSKLDDQIKKLAEPSSTP---------K--PKVSPKFLDLFAFSGPAPERINGRLAMIGF
Arath           STSTSATP-----PQMPQSPPPPVS--K--PKVSTKFGDLLAFSGPAPERINGRLAMVGF
Posidonia       SSPSPA-------APSPPTPPP-----A--PKVSTKFGDVLAFSGPAPERVNGRLAMVGF
Medtr           VDPITPTS-----APTPPPQPQPTYTRS--PKMSTKFSDLMAFGGPAPERINGRLAMIGF
Vitis           TNPQQPPSLSQSRQPIPPPPPPP----A--PKVSTKFGDVFAFSGPAPERINGRLAMVGF
Sorbi           QTADRRAAVA-----------------R--ALKAPGFWDALAFSGPAPERINGRLAMVGF
Bradi           NDKE-------------PTPNKP---------AAASVWDILSFSGPAPERINGRLAMVGF
Zma             SDDAEAEPKEAAAAATTPAPKSKA---A--AAASPGLWDALAFSGPAPERINGRLAMVGF
Oryza           AEPEVEPTKEETATSSSPTPSPAAAAPRAKPAASTGLWDVLAFSGPAPERINGRLAMVGF
                                                 :. . * :.*.* ****:******.**

Zostera         ASAFAVEIASNKDVISQITN----------------------------------------
Poptr           VAAMAVELSKGQDLFSQISNG-GVSWFVGTSILLSVASLIPLFKGVSAESKSDGVMTSDA
Arath           VAAIAMELSKGENVFAQISDG-GVGWFLGTTALLTLASMVPLFKGIRAEAKSKGFMTSDA
Posidonia       VSAVAVELATGNDLVAQLSFG-GLPWFLWVTGLLSAASLVPLFKGVTVE-----------
Medtr           VAAMGVEIAKGQGLFDQISGG-GIPWFLGTSVLLSLASLIPFFQGVSVESKSKGVMSSDA
Vitis           VAAMGAEIWKGEDVFAQISNG-GIPWFLGTAVVLSLASLIPLFKGVSVESKSKGLMTSDA
Sorbi           VSALAVEATRGDGLLSQAGNGAGLAWFAYTAVVLSAASLAPVLQGESAESRSGGFMTADA
Bradi           VAALSVEAARGGGLLSQAGSGAGMGWFLTTTALLSVASLVPLLQGQSVESKSSAFWSSDA
Zma             VSALAVEASRGGGLLSQAGSGSGLAWFAATAAVLSVASLVPLLRGDSAEARSGAVMSANA
Oryza           VSALAVEASRGGGLLEQAGSGDGLAWFAATATVLSAASLVPLLRGESAEARSGGVMSADA
                .:*.. *   . .:. *                                           

Zostera         ---------------------------------
Poptr           EMWNGRFAMLGLVALACTEYVSGGTLL------
Arath           ELWNGRFAMLGLVALAFTEYVTGGTLV------
Posidonia       ---------------------------------
Medtr           ELWNGRIAMLGLIALAFYRVC------------
Vitis           EMWNGRFAMLGLVALAFTEYLKGSFNVMEKLVS
Sorbi           ELWNGRLAMLGLVALAVTEYLTGAPFVNV----
Bradi           ELWNGRAAMLGLVALAATEVLTGAPFVNL----
Zma             ELWNGRFAMLGLVALAFTEYLTGAPFINA----
Oryza           ELWNGRFAMLGLVALAFTEFLTGSPFVNV----
                                                 
