# Supplementary material for: Back to the sea twice: identifying candidate plant genes for molecular evolution to marine life
Source: BMC Evol Biol. 2011 Jan 12;11:8. doi: 10.1186/1471-2148-11-8 (PMC3033329; doi:10.1186/1471-2148-11-8)
Supplement: Additional file 2 — Aligned proteins of each OrthoMCL cluster, produced with MUSCLE. [file 1471-2148-11-8-S2.GZ › orthomcl850.muscled]

Oryza           -------------------------MQNEEGQMVDLYVPRKCSTTNRIITAKDHASVQIN
Bradi           -------------------------MQNEEGAMVDLYVPRKCSATNRIITAKDHASVQIN
Zma             -------------------------MQNEEGKTVDLYVPRKCSATNRIITAKDHASVQIN
Sorbi           -------------------------MQNEEGKMVDLYVPRKCSATNRIITAKDHASVQIN
Medtr           MVLRVYGIIYTYILFCECDSEETLKMQNEEGQITELYIPRKCSATNRLITAKDHASVQIN
Posidonia       -------------------------MQNEEGQMIDLYIPRKCSATNRLITSKDHASVQIN
Arath           -------------------------MQNEEGQVTELYIPRKCSATNRLITSKDHASVQLN
Zostera         -------------------------MQNEEGQMMDLYIPRKCSATNRLITAKDHASVQMN
Poptr           -------------------------MQNEEGQNMDLYIPRKCSATNRLITSKDHASVQIN
Vitis           -------------------------MQNEEGQNMDLYIPRKCSATNRLITSKDHASVQIN
                                         ******   :**:*****:***:**:*******:*

Oryza           IGHVDENGLYDGRFTTFALSGFIRAQGDADSALDRLWQKRKAEVKQQ
Bradi           IGHVDENGLYDGRFTTFALSGFVRAQGDADGSLDRLWQKKKAEVKQL
Zma             IGHLDANGLYDGHFTTFALSGFVRAQGDADSSLDRLWQKKKAEIKQ-
Sorbi           IGHVDANGLYDGHFTTFALSGFVRAQGDADSSLDRLWQKKKAEIKQ-
Medtr           VGHLDESGVYNGQFSTFALCGFTRAQGDADSGIDRLWQKKKAEIKQ-
Posidonia       IGXLDDKGVYXGQFTXVALCGFIRAQGDADSSVDRIWQKKKAEVGQQ
Arath           IGHLDANGLYTGQFTTFALCGFVRAQGDADSGVDRLWQKKKVEAKQN
Zostera         IGHLDENGLYTGQFSTFALCGFVRAQGDADSALDRLWEKKKTEVHQL
Poptr           IGHLDASGHYTGQFTTFALCGFVRAQGDADSAVDRLWQKKKTELRQQ
Vitis           IGHLDESGTYTGQFTTFALCGFVRAQGDADSALDRLWQKKKAEVRQQ
                :* :* .* * *.*: .**.** *******..:**:*:*.*.*  * 
