# Supplementary material for: Back to the sea twice: identifying candidate plant genes for molecular evolution to marine life
Source: BMC Evol Biol. 2011 Jan 12;11:8. doi: 10.1186/1471-2148-11-8 (PMC3033329; doi:10.1186/1471-2148-11-8)
Supplement: Additional file 2 — Aligned proteins of each OrthoMCL cluster, produced with MUSCLE. [file 1471-2148-11-8-S2.GZ › orthomcl824.muscled]

Oryza           MASRLAQLRSKAAQASELVSKHGCAYYKEVMEKNKQHVVQPPTVEKCQELSKQLFYTRLA
Bradi           MAARLAQLRTKAAQAAEFASKHGGAYYKEAMEKNKQYVVQPPTVEKCQELSKQLFYTRLA
Zma             MAARLAQLRAQAVQAAEFASKHGGSYYKELMEKNKQYVVQPPTIEKCQELSKQLFYTRLA
Sorbi           MAAKLAQLRAQAARAAEFASKHGGAYYKEVMEKNKQYVVQPPTVEKCQELSKQLFYTRLA
Arath           MASKLVQLQSKACQASKFVAKHGNSYYKQLLEQNKQYIQEPATIEKCSELSKQLLYTRLA
Medtr           MASKLKALQSKACQASQLISKHGSGYYKQLLEQNKQYIQEPATIEKCNLLAKQLLYTRLA
Vitis           MASKLVQLQSKASQASQFVAKHGCAYYKQLMEQNKQYIQEPPTVEKCNLLSKQLFYTRLA
Poptr           MASKLTQLQSKACQASKFVSKHGSAYYKQLLEQNKQYIQDPPSVEKCNLLSKQLFYTRLA
Zostera         MASKLLQLQSKAVQASNFVTKHGCTYYKQMMEKNQHYVQSPPTIEKCNELSNQLMYTRLA
Posidonia       MASKLNQITGKLCEASKFVGKHGSAYYKQTMEKNQHYVQQPPTIEKCNELSKQLFYTRIA
                **:.*  :  :   *:::  ***  ***: :*:*:::: .*.::***. *::**:***:*

Oryza           SLPGRYEAFWKEFDGVKQVWKNRKELKVEDLGIVTLFGVELYAWFCVGEIVGRGFTITGY
Bradi           SLPGRYEAFWKELDGVKQIWKNRKEIKVEDLGIATLFGVELYAWFCVGEIAGRGFTLTGY
Zma             SLPGRYESFWKELDGVKQVWKNRKDLKVEDLGIATLFGVELYAWFCVGEIVGRGFTLTGY
Sorbi           SLPGRYEAFWKELDSVKQVWKNRKDLKVEDLGIATLFGVELYAWFCVGEIVGRGFTLTGY
Arath           SIPGRYETFRKEVDYAKNLLKNRANLKVEDAGIAALFGLECFAWFCAGEIVGRGFTFTGY
Medtr           SIPVRCEAFWKELDYVKHLWRNRQDLKVEDAGIAALFGLECYAWYCAGEIVGRGFTFTGY
Vitis           SIPGRYEAFWKELDCVKQLWKNRQEMKVEDAGIAALFGLECFAWFCAGEIVGRGFTFTGY
Poptr           SIPVRSEAFWKELDYVKHLWKHRQELKVEDAGIAALFGLECFAWFCAGEIVGRGFTFTGY
Zostera         SLPGRYEAFWKELDAVKQIFKNKSELKVEDAGIAALFGLELYALFCVGEIAGRGFTITGY
Posidonia       SLPGRYEAFWKELDAVKQMWKNRSELKVEDAGIMALFGLECYAFFCVGEIMGRGFTITGY
                *:* * *:*.**.* .*:: .:. ::**** ** :***:* :* :*.*** *****:***

Oryza           KV
Bradi           KV
Zma             KV
Sorbi           KV
Arath           YP
Medtr           SV
Vitis           YV
Poptr           YV
Zostera         KV
Posidonia       KV
                  
