# Supplementary material for: Back to the sea twice: identifying candidate plant genes for molecular evolution to marine life
Source: BMC Evol Biol. 2011 Jan 12;11:8. doi: 10.1186/1471-2148-11-8 (PMC3033329; doi:10.1186/1471-2148-11-8)
Supplement: Additional file 2 — Aligned proteins of each OrthoMCL cluster, produced with MUSCLE. [file 1471-2148-11-8-S2.GZ › orthomcl814.muscled]

Zostera         GAGFVGAMSKRGRGGSAGNKFRMSLALPVAATINCADNTGGKNLYIISVKGIRGRLNRLP
Posidonia       ----NQWLVWTGRGGSAGNKFRMSLGLPVAATVNCADNTGAKNLYIISVRGIKGRLNRLP
Arath           -------MSKRGRGGTSGNKFRMSLGLPVAATVNCADNTGAKNLYIISVKGIKGRLNRLP
Medtr           -------MSKRGRGGSAGNKFRMSLGLPVAATVNCADNTGAKNLYIISVKGIKGRLNRLP
Sorbi           -------MSKRGRGGTAGNKFRMSLGLPVAATVNCADNTGAKNLYIISVKGIKGRLNRLP
Oryza           -------MSKRGRGGSAGNKFRMSLGLPVAATVNCADNTGAKNLYIISVKGIKGRLNRLP
Zma             -------MSKRGRGGSAGNKFRMSLGLPVAATVNCADNTGAKNLYIISVKGIKGRLNRLP
Vitis           -------MSKRGRGGSAGNKFRMSLGLPVAATVNCADNTGAKNLYIISVKGIKGRLNRLP
Poptr           -------MSKRGRGGSAGNKFRMSLGLPVAATVNCADNTGAKNLYIISVKGIKGRLNRLP
Bradi           -------MSKRGRGGSAGNKFRMSLGLPVAATVNCADNTGAKNLYIISVKGIKGRLNRLP
                       : . ****::********.******:*******.********.**.*******

Zostera         SACMGDMVMATVKKGKPDLRKKVMPAVVVRQRKPWRXKDGVFMYFEDNAGVIVNPKGEMK
Posidonia       SACVGDMVMATVKKGKPELRKKVMPAVIVRQRKPWRRKDGVFMYFEDNAGVIV-------
Arath           SACVGDMVMATVKKGKPDLRKKVLPAVIVRQRKPWRRKDGVFMYFEDNAGVIVNPKGEMK
Medtr           SACAGDMVMATVKKGKPDLRKKVLPAVIVRQRKPWRRKDGVFMYFEDNAGVIVNPKGEMK
Sorbi           SACVGDMVMATVKKGKPDLRKKVMPAVIVRQRKPWRRKDGVYMYFEDNAGVIVNPKGEMK
Oryza           SACVGDMVMATVKKGKPDLRKKVMPAVIVRQRKPWRRKDGVYMYFEDNAGVIVNPKGEMK
Zma             SACVGDMVMATVKKGKPDLRKKVMPAVIVRQRKPWRRKDGVYMYFEDNAGVIVNPKGEMK
Vitis           SACVGDMVMATVKKGKPDLRKKVMPAVIVRQRKPWRRKDGVYMYFEDNAGVIVNPKGEMK
Poptr           SACVGDMVMATVKKGKPDLRKKVMPAVIVRQRKPWRRKDGVFMYFEDNAGVIVNPKGEMK
Bradi           SACVGDMVMATVKKGKPDLRKKVMPAVIVRQRKPWRRKDGVFMYFEDNAGVIVNPKGEMK
                *** *************:*****:***:******** ****:***********       

Zostera         GSAITGPIGKECADLWPRIASAANAIV
Posidonia       ---------------------------
Arath           GSAITGPIGKECADLWPRIASAANAIV
Medtr           GSAITGPIAKECADLWPRIASAANAIV
Sorbi           GSAITGPIGKECADLWPRIASAANAIV
Oryza           GSAITGPIGKECADLWPRIASAANAIV
Zma             GSAITGPIGKECADLWPRIASAANAIV
Vitis           GSAITGPIGKECADLWPRIASAANAIV
Poptr           GSAITGPIGKECADLWPRIASAANAIV
Bradi           GSAITGPIGKECADLWPRIASAANAIV
                                           
