# Supplementary material for: Back to the sea twice: identifying candidate plant genes for molecular evolution to marine life
Source: BMC Evol Biol. 2011 Jan 12;11:8. doi: 10.1186/1471-2148-11-8 (PMC3033329; doi:10.1186/1471-2148-11-8)
Supplement: Additional file 2 — Aligned proteins of each OrthoMCL cluster, produced with MUSCLE. [file 1471-2148-11-8-S2.GZ › orthomcl801.muscled]

Arath           MKTILSSETMDIPDSVTIKVHAKVIEVEGPRGKLVRDFKHLNLDFQLIKDPETGKKKLKI
Zostera         MKQILASQTMDIKEGVQIKVHAKIIEVEGPRGKLKRDFKHLNLDFQL---IE-GGRKLKV
Medtr           MKTILSSETMDIPDGVSIKIHAKLIEVEGPRGKLVRDFKHLNLDFQLITDEE-GKKKLKV
Posidonia       MKTILSSETMDIPEGVKVKVNAKMVVVEGPRGKLTRNFKHLNPDFQL---TE-GGRKLKI
Bradi           MKTILASETMEIPEEVTVKVAAKMITVTGPRGTLTRNFKHLNLDFQL---QE-GGRKLKV
Oryza           MKTILASETMEIPEGVTVQVAAKVVTVEGPRGKLTRNFKHLNLDFQL---LE-GGRKLQV
Zma             MKTILASETMDIPEGVTVTVAAKLVTVEGPRGKLTRNFKHLNLDFQL---QE-GGRKLKV
Sorbi           MKTILASETMDIPEGVTVTVAAKLVTVEGPRGKLTRNFKHLNLDFQL---QE-GGRKLKV
Poptr           MKTILSSETMDIPDGVKIKINARIIEVEGPRGKLTRNFKHLNLDFQLIKDEE-GKRKLKI
Vitis           ------------------------------------------------------------
                                                                            

Arath           DSWFGTRKTSASIRTALSHVDNLISGVTRGFRYKMRFVYAHFPINASIGGDGKSIEIRNF
Zostera         DSWFGSRKSIAVIRTAITHINNLITGVTKGYRYKMRFVYAHFPINASIANENTSIEIRNF
Medtr           EAWFGSRKTSAAIRTALSHVDNLITGVTKGYRYKMRFVYAHFPINASITNTNSAIEIRNF
Posidonia       DAWFGARKTTAAIRTAISHINNLITGVTSGYRYKMRFVYAHFPINASITNDNTSIEIRNF
Bradi           DAWFGTRRTMAAIRTAISHVQNLITGVTKGFRYKMRFVYAHFPINASITSGNKAIEIRNF
Oryza           DAWFGTRRTMAAIRTAISHVQNLITGVTKGYRYKMRFVYAHFPINASITNSNTAIEIRNF
Zma             DAWFGTRRTMAAIRTAISHVQNLIKGVTKGYRYKMRFVYAHFPINASITNSNTAIEIRNF
Sorbi           DAWFGTRRTMAAIRTAISHVQNLIKGVTKGYRYKMRFVYAHFPINASITNSNTAIEIRNF
Poptr           DAWFASRKTSAAIRTALSHVENLITGVTKGYRYKMRFVYAHFPINASITNSNAAIEIRNF
Vitis           ----------------------------------MRFVYAHFPINASITNGNKGIEIRNF
                                                  ************** . . .******

Arath           LGEKKVRKVEMLDGVTIVRSEKVKDEIVLDGNDIELVSRSCALINQKCHVKKKDIRKFLD
Zostera         LGEKKVRKVNMLDGVSIIRSEKVKDELVLDGNDIELVSRSAALINQKCHVKKKDIRKFLD
Medtr           LGEKKVRKVEMLNGVTILRSEKVKDELILDGNDIELVSRSCALINQKCHVKKKDIRKFLD
Posidonia       LGEKKVRKVDMLDGVKVVRSEKVKDELVLDGNDIELVSRSAALINQKCHVKKKDIRKFLD
Bradi           LGEKKVRKVDMLDGVTILRSEKVKDELVLDGNDIELVSRSAALINQKCHVKKKDIRKFLD
Oryza           LGEKKVRKVDMLEGVTILRSEKVKDELVLDGNDIELVSRSAALINQKCHVKNKDIRKFLD
Zma             LGEKKVRKVDMLDGVTILRSEKVKDELILDGNDVELVSRSAALINQKCHVKKKDIRKFLD
Sorbi           LGEKKVRKVDMLDGVTILRSEKVKDELILDGNDIELVSRSAALINQKCHVKKKDIRKFLD
Poptr           LGEKKVRKVDMLEGVSIVRSEKVKDELVLDGNDIELVSRSAALINQKCHVKNKDIRKFLD
Vitis           LGEKKVRKVDMLDGVSILRSEKVKDELVLDGNDIELVSRSAALINQKCHVKNKDIRKFLD
                *********:**:**.::********::*****:******.**********:********

Arath           GIYVSEKSKIVEEE-
Zostera         GIYVSDKGNIAVTE-
Medtr           GIYVSERGTIAEE--
Posidonia       GIYVSEKGTMIEPES
Bradi           GIYVSDKGAIKEE--
Oryza           GIYVSDKGTITEDA-
Zma             GIYVSDKGVIEEEQ-
Sorbi           GIYVSDKGVIEEEQ-
Poptr           GIYVSEKGTVVEEE-
Vitis           GIYVSEKGTIAEEE-
                *****:.. :     
