# Supplementary material for: Back to the sea twice: identifying candidate plant genes for molecular evolution to marine life
Source: BMC Evol Biol. 2011 Jan 12;11:8. doi: 10.1186/1471-2148-11-8 (PMC3033329; doi:10.1186/1471-2148-11-8)
Supplement: Additional file 2 — Aligned proteins of each OrthoMCL cluster, produced with MUSCLE. [file 1471-2148-11-8-S2.GZ › orthomcl769.muscled]

Bradi           MASELAYAPPMKSGKAGFEGVQE-VQHRIRITLSSKSVKNLEKVCSDLVKGAKDKQLRVK
Zma             MAAAAVYGG-FK-GKLGVEDAPELQLNRIRITLSSKNVKNLEKVCADLVKGAKDKHLRVK
Sorbi           MASAAVYGG-LK-GKLGVEDAPELQLNRIRITLSSKNVKNLEKVCADLVKGAKDKQLRVK
Oryza           MAAAAVYGG-MKGGKLGVEEAHELQLNRIRITLSSKNVKNLEKVCADLVKGAKDKQLRVK
Zostera         ----MAYAA-MKPTKQGLEDQQE-LTHRIRITLSSKNVKNLEKVCADLVKGAKDKSLRVK
Posidonia       ----MAYAA-MKPTKPGLEEPQE-QVHRIRITLSSKNVKNLEKVCADLVRGAKDKRLKVK
Poptr           --MAAAYGA-MKAQKPGLEEAQE-QIHKIRITLSSKNVKNLEKVCTDLVRGAKDKRLRVK
Arath           ----MAYEP-MKPTKAGLEAPLE-QIHKIRITLSSKNVKNLEKVCTDLVRGAKDKRLRVK
Medtr           ----MAYAA-MKPTKPGLEESQE-QIHKIRITLSSKHVKNLEKVCADLVRGAKDKHLRVK
Vitis           ----------MKPTKPGLEEPQE-AIHKIRITLSSKNVKNLEKVCADLVRGAKDKRLRVK
                          :*  * *.*   *   :.******** ********:***.***** *.**

Bradi           GPVRMPTKVLNITTRKSPCGEGTNTWDRFEMRVHKRVIDLVSSPDVVKQITSITIEPGVE
Zma             GPVRIPTKVLHITTRKSPCGEGTNTWDRFEFRIHKRVIDLISSPDVVKQITSITIEPGVE
Sorbi           GPVRIPTKVLHITTRKSPCGEGTNTWDRFEFRIHKRVIDLISSPDVVKQITSITIEPGVE
Oryza           GPVRIPTKVLHITTRKSPCGEGTNTWDRFEFRIHKRVIDLISSPDVVKQITSITIEPGVE
Zostera         GPVRMPTKVLKITTRKSPCGEGTNTWDRFELRVHKRVIDLVSSSEVVKQITSITIEPGVE
Posidonia       GPVRMPTKVLHITTRKSPCGEGTNTWDRFELRVHKRVIDLVSSSEVVKQITSITIEPGVE
Poptr           GPVRIPTKVLNITTRKSPCGEGTNTWDRFELRVHKRVIDLFSSADVVKQITSITIEPGVE
Arath           GPVRMPTKVLKITTRKAPCGEGTNTWDRFELRVHKRVIDLFSSPDVVKQITSITIEPGVE
Medtr           GPVRMPTKVLHITTRKTPCGEGTNTWDRFELRVHKRVIDLYSSPDVVKQITSITIEPGVE
Vitis           GPVRMPTKVLHITTRKSPCGEGTNTWDRFELRVHKRVIDLFSSPDVVKQITSITIEPGVE
                ****:*****:*****:*************:*:******* **.:***************

Bradi           VEVTISDQ
Zma             VEVTIADV
Sorbi           VEVTIADV
Oryza           VEVTIADV
Zostera         VEVTIADP
Posidonia       VEVTIADP
Poptr           VEVTIAD-
Arath           VEVTIADS
Medtr           VEVTIADA
Vitis           VEVTIADS
                *****:* 
