# Supplementary material for: Back to the sea twice: identifying candidate plant genes for molecular evolution to marine life
Source: BMC Evol Biol. 2011 Jan 12;11:8. doi: 10.1186/1471-2148-11-8 (PMC3033329; doi:10.1186/1471-2148-11-8)
Supplement: Additional file 2 — Aligned proteins of each OrthoMCL cluster, produced with MUSCLE. [file 1471-2148-11-8-S2.GZ › orthomcl766.muscled]

Zostera         MGESAVPDIAKDVTELIGNTPLVYLNKVATGCHARIAAKLETMEPCSSVKDRIGYAMITD
Arath           MASR----IAKDVTELIGNTPLVYLNNVAEGCVGRVAAKLEMMEPCSSVKDRIGFSMISD
Posidonia       ------------------------------------------------------------
Oryza           MAES-GQSIASDVTALIGNTPLVYLNKVVDGCEAQIAAKLEIMEPCSSVKDRIGYSMITD
Medtr           MGED-KSTIAKDVTELIGKTPLVYLNHVVDGCVAQIAAKLEMMEPCSSVKDRIGYSMIAD
Poptr           MAEE-KGSIAKDITELIGKTPLVYLNNVVDGCVARIAAKLEMMEPCSSVKDRIGYSMITD
Vitis           MAEE-KCFIAKDVTELIGKTPLVYLNNVVDGCVARIAAKLEMMEPCSSVKDRIGYSMITD
Bradi           MGEAATPAIAKDVTELIGNTPLVYLNKVTDGCVGRVAAKLESMEPCSSVKDRIAFSMITD
Zma             MGEA-SPSIAKDVTELIGNTPLVYLNKVTDGCVGRVAAKLESMEPCSSVKDRIGYSMITD
Sorbi           MGEA-SPSIAKDVTELIGNTPLVYLNKVTDGCVGRVAAKLESMEPCSSVKDRIGYSMITD
                                                                            

Zostera         AEEKGLITPGVSVLIEPTSGNTGIGLAFIAAAKGYKIILTMPASMSMERRIILKAFGAEL
Arath           AEKKGLIKPGESVLIEPTSGNTGVGLAFTAAAKGYKLIITMPASMSTERRIILLAFGVEL
Posidonia       ------------------------------------------------------------
Oryza           AEEKGLITPGKSVLIEPTSGNTGIGLAFMAAAKGYKLILTMPASMSMERRIILKAFGAEL
Medtr           AEEKGLIRPQESVLIEPTSGNTGIGLAFMAAAKGYKLIITMPASMSLERRTILRAFGAEL
Poptr           AEEKGLIKAGESVLIEPTSGNTGIGLAFMAAAKGYRLIITMPASMSLERRMVLLAFGAEL
Vitis           AEEKGLITPGESVLIEPTSGNTGIGLAFMAAAKGYKLIITMPASMSLERRIILRAFGAEL
Bradi           AENSGFIVPGKSVLIEPTSGNTGIGLAFMAAAKGYRLVLIMPASMSMERRIILKAFGAEL
Zma             AEEKGLITPGVSVLIEPTSGNTGIGLAFMAAAKGYKLTLTMPASMSMERRIILKAFGAEL
Sorbi           AEEKGLIIPGVSVLIEPTSGNTGIGLAFMAAAKGYKLILTMPASMSMERRIILKAFGAEL
                                                                            

Zostera         VLTNPILGMKGSIDKAEELARKTPNSYILQQFENPSNPKIHYDTTGPEIWRSSSGKVDAF
Arath           VLTDPAKGMKGAIAKAEEILAKTPNGYMLQQFENPANPKIHYETTGPEIWKGTGGKIDGF
Posidonia       ----------------------------------------------------SGGKVDAF
Oryza           VLTDPLLGMKGAIQKADELAAKMPNSYILQQFENPANPKIHYETTGPEIWKATAGKVDIL
Medtr           VLTDPAKGMKGAVQKAEEILAKTPNAYILQQFENPANPKVHYETTGPEIWKSSGGKVDAL
Poptr           VLTDPARGMKGAVQKAEEISAKTPNSYILQQFENPANPKVHYETTGPEIWKGSGGKVDAF
Vitis           VLTDPAKGMKGAVQKAEEILAKTPNSYILQQFENPANPKIHYETTGPEIWRGTGGKVDAF
Bradi           ILTDPLLGMKGAIQKAEELAAKTPNSYILQQFENPANPKIHYETTGPEIWRSTGGKIDGL
Zma             VLTDPLLGMKGAVKKAEEIQAKTPNSYILQQFENPANPKIHYETTGPEIWKATAGKIDGL
Sorbi           VLTDPLLGMKGAVKKAEEIQAKTPNSYILQQFENPANPKIHYETTGPEIWKATAGKIDAL
                                                                    :.**:* :

Zostera         VSGIGAGGTVTGVGKYLKEQNPNIKVYGVEPIESPVLSGGRPGPHKIQGIGAGFIPGVLN
Arath           VSGIGTGGTITGAGKYLKEQNANVKLYGVEPVESAILSGGKPGPHKIQGIGAGFIPSVLN
Posidonia       VSGIGTGGTITGAGMFLKEKNSALKLYGVEPVESPVLAGGKPGPHKIQGMGAGFIPGVLD
Oryza           VSGIGTGGTVTGTGKYLKEQNPEIKIYGVEPTESAILSGGRPGPHKIQGIGAGFVPGVLD
Medtr           VSGIGTGGTVTGAGKYLKEQNPDIKLYGVEPLESPVLSGGKPGPHKIQGIGAGFIPGVLD
Poptr           VSGIGTGGTITGAGKYLKEQNPDIKLYGVEPVESAVLSGGKPGPHKIQGIGAGFIPGVLN
Vitis           VSGIGTGGTITGAGKFLKEQNSDIKLYGVEPVESAVLSGGKPGPHKIQGIGAGFIPGVLD
Bradi           ISGIGTGGTITGTGRYLREQNPNIKLYGVEPVESAVLNGKKPGPHKIQGIGAGFIPGVLD
Zma             VSGIGTGGTITGTGRYLREQNPNVKLYGVEPVESAVLNGGKPGPHKIQGIGAGFIPGVLD
Sorbi           VSGIGTGGTITGTGRYLREQNPNVKLYGVEPVESAVLNGGKPGPHKIQGIGAGFIPGVLD
                :****:***:**.* :*.*:*. :*:***** **.:* * .********:****:*.**:

Zostera         TEIIDEVIQISSDESIEMAKLLAAKEGLLVGISSGAAAASAIKIAQRPENAGKLIVVIFP
Arath           VDLIDEVVQVSSDESIDMARQLALKEGLLVGISSGAAAAAAIKLAQRPENAGKLFVAIFP
Posidonia       TNLLDEVIQVSSDESIETAKQLALKEGLLVGISSGAAAAAAIKIAQRPENEGKLIVVVFP
Oryza           VNLLDEVVQVSSDEAISMAKQLALKEGLLVGISSGAAAVAAIRVAQRPENKGKLVVVVFP
Medtr           VGLLDEVIQISSEEAIETAKLLALKEGLLVGISSGAAAAAAIKVAKKPENVGKLIVVVFP
Poptr           VDLLDETVQISSEEAIETAKLLALKEGLLVGISSGAAAAAAIKIAKRPENAGKLIVAIFP
Vitis           VNLLDEVVQVSSEEAIETAKLLALKEGLLVGISSGGAAAAAIKLAKRPENAGKLIVVVFP
Bradi           VDLIDETVEVSSDESIEMAKALALKEGLLVGISSGAAAAAAIKIAQRPENEGKLFVVVFP
Zma             VDLLDETLQVSSDEAIETAKALALKEGLLVGISSGAAAAAAVRLAKRPENAGKLFVVVFP
Sorbi           VDLLDETLQVSSDEAIETAKSLALKEGLLVGISSGAAAAAAVRLAKRPENAGKLFVVVFP
                . ::**.:::**:*:*. *. ** ***********.**.:*:.:*:.*** ***.*.:**

Zostera         --------------------------
Arath           SFGERYLSTVLFDATRKEAEAMTFEA
Posidonia       SFGERYLSSVLYQSIRKEAESMVFEP
Oryza           SFGERYLSSVLFESIKREAENMVFEP
Medtr           SFGERYLSSVLFESVKREAESMIFDH
Poptr           SFGERYLSSVLFESVKKEAENMVFEP
Vitis           SFGERYLSSVLFDSVKREAENMLFEP
Bradi           SFGERYLSSVLFQSIKKEAESMVVE-
Zma             SFGERYLSSVLFQSIKKEAESMVVEP
Sorbi           SFGERYLSSVLFQSIKKEAESMVVEP
                                          
