# Supplementary material for: Back to the sea twice: identifying candidate plant genes for molecular evolution to marine life
Source: BMC Evol Biol. 2011 Jan 12;11:8. doi: 10.1186/1471-2148-11-8 (PMC3033329; doi:10.1186/1471-2148-11-8)
Supplement: Additional file 2 — Aligned proteins of each OrthoMCL cluster, produced with MUSCLE. [file 1471-2148-11-8-S2.GZ › orthomcl743.muscled]

Posidonia       -MAGGKTKIGINGFGRIGRLVARVALQRDDVELVAVNDPFITTDYMTYMFKYDTVHGQWK
Vitis           ---MAKIKIGINGFGRIGRLVARVALQRDDVELVAVNDPFINTDYMTYMFKYDSVHGQWK
Zostera         -MAGGKIKIGINGFGRIGRLVARVALQRDDVELVAVNDPFISTDYMTYMFKYDSVHGQWK
Bradi           ---MGKIKIGINGFGRIGRLVARVALQSDDVELVAVNDPFITTEYMTYMFKYDTVHGNWK
Arath           -MADKKIRIGINGFGRIGRLVARVVLQRDDVELVAVNDPFITTEYMTYMFKYDSVHGQWK
Medtr           MASDKKIRIGINGFGRIGRLVARVALQRNDVELVAINDPFITTDYMTYMFKYDTVHGQWK
Poptr           ---MGKIKIGINGFGRIGRLVARVALQRDDVELVAVNDPFITTDYMTYMFKYDTVHGQWK
Oryza           ---MAKIKIGINGFGRIGRLVARVALQSDDVELVAVNDPFITTDYMTYMFKYDTVHGQWK
Zma             ---MAKIKIGINGFGRIGRLVARVALQSDDVELVAVNDPFISTDYMTYMFKYDTVHGQWK
Sorbi           ---MAKIKIGINGFGRIGRLVARVALQSDDVELVAVNDPFITTDYMTYMFKYDTVHGQWK
                     * .****************.** :******:*****.*:*********:***:**

Posidonia       HHDIKVKDSKTLLFGEKTVTVFGIRNPEEIPWGETGAEYVVESTGVFTDKAKAAAHLQGG
Vitis           HHDIKVKDSKTLLFGDKAVTVFGAKNPEEIPWGEAGAEYVVESTGVFTDKDKAALHLKGG
Zostera         HSELTVKDTKTLLYGEKPVAVFGCRNPEEIPWGASGAEYVIESTGVFTDKEKAAAHLKAG
Bradi           HSDIKLKDDKTLLFGEKPVTVFGVRNPEEIPWAEAGADYVVESTGVFTDKDKAAAHLKGG
Arath           HHELKVKDDKTLLFGEKPVTVFGIRNPEDIPWGEAGADFVVESTGVFTDKDKAAAHLKGG
Medtr           HFELKVKDTKTLLFGEKEVAVFGTRNPEEIPWGEVGADYVIESTGVFTDKDKAAAHLKGG
Poptr           HHELKVKDSKTLLFGEKSVTVFGVRNPEEIPWGETGADYIVESTGVFTDKDKAAAHLKGG
Oryza           HHEVKVKDSKTLLFGEKEVTVFGCRNPEEIPWGETGAEFVVESTGVFTDKDKAAAHLKGG
Zma             HHEVKVKDSKTLLFGEKEVAVFGCRNPEEIPWGSVGAEYVVESTGVFTDQEKAAAHLKGG
Sorbi           HHEVKVKDSKTLLFGEKEVAVFGSRNPEEIPWGSVGADYVVESTGVFTDQEKAAAHLKGG
                * ::.:** ****:*:* *:*** .***:***.  **::::********: *** **:.*

Posidonia       AKKVVISAPSKDAPMFVMGVNEHEYKCDIDIVSNASCTTNCLAPLAKVINDKFGIVEGLM
Vitis           AKKVIISAPSSNAPMFVMGVNEKEYKSNIDIVSNASCTTNCLAPLAKVIHDKFGIVEGLM
Zostera         AKKVVISAPSKDAPMFVVGVNESEYTSNLDIVSNASCTTNCLAPLAKVINDKFGIIEGLM
Bradi           AKKVVISAPSKDAPMFVVGVNEDKYTSDVNIVSNASCTTNCLAPLAKIINDNFGIVEGLM
Arath           AKKVVISAPSKDAPMFVVGVNEHEYKSDLDIVSNASCTTNCLAPLAKVINDRFGIVEGLM
Medtr           AKKVVISAPSKDAPMFVVGVNEKEYKPELNIVSNASCTTNCLAPLAKVINDRFGIVEGLM
Poptr           AKKVIISAPSKDAPMFVMGVNEKSYTPDLNIVSNASCTTNCLAPLAKVIHDRFGIIEGLM
Oryza           AKKVVISAPSKDAPMFVVGVNEKEYKPDIDIVSNASCTTNCLAPLAKVINDRFGIVEGLM
Zma             AKKVVISAPSKDAPMFVVGVNEKEYKSDINIVSNASCTTNCLAPLAKVINDKFGIVEGLM
Sorbi           AKKVVISAPSKDAPMFVVGVNEKEYKSDINIVSNASCTTNCLAPLAKVINDKFGIVEGLM
                ****:*****.:*****:**** .*. :::*****************:*:*.***:****

Posidonia       TTVHSVTATQKTVDGPSSKDWRGGKSCWFQYHP---------------------------
Vitis           TTVHSITATQKTVDGPSMKDWRGGRAASFNIIPSSTGAAKAVGKVLPALNGKLTGMAFRV
Zostera         TTVHSMTATQKTVDGPSMKDWRGGRAAGFNIIPSSTGAAKAVGKVLPALNGKLTGMAFRV
Bradi           TTVHAITATQKTVDGPSSKDWRGGRAASFNIIPSSTGAAKAVGKVLPELNGKLTGMSFRV
Arath           TTVHSITATQKTVDGPSMKDWRGGRAASFNIIPSSTGAAKAVGKVLPSLNGKLTGMSFRV
Medtr           TTVHAITATQKTVDGPSSKDWRGGRAASFNIIPSSTGAAKAVGKVLPVLNGKLTGMSFRV
Poptr           TTVHSITATQKTVDGPSSKDWRGGRAASFNIIPSSTGAAKAVGKVLPALNGKLTGMAFRV
Oryza           TTVHAITATQKTVDGPSSKDWRGGRAASFNIIPSSTGAAKAVGKVLPALNGKLTGMAFRV
Zma             TTVHAITATQKTVDGPSSKDWRGGRAASFNIIPSSTGAAKAVGKVLPVLNGKLTGMSFRV
Sorbi           TTVHAITATQKTVDGPSAKDWRGGRAASFNIIPSSTGAAKAVGKVLPVLNGKLTGMAFRV
                ****::*********** ******.:. *:  *                           

Posidonia       ------------------------------------------------------------
Vitis           PTADVSVVDLTVRTEKKASYDDIKAAIKAESEGNLKGILGYTEDEVVSSDFLGDSRSSIF
Zostera         PTVDVSVVDLTVRIEKAATYAEIKAAIKAESEGKMKGILGYTEDDVVSTDFVGDSRSSIF
Bradi           PTVDVSVVDLTVRTEKAASYEDIKKAIKVASEGNLKGIMGYVEEDLVSTDFVGDSRSSIF
Arath           PTVDVSVVDLTVRLEKAATYDEIKKAIKEESEGKMKGILGYTEDDVVSTDFVGDNRSSIF
Medtr           PTVDVSVVDLTVRLEKKATYEEIKAAIKEESEGKLKGILGYTEDDVVSTDFIGDSRSSIF
Poptr           PTVDVSVVDLTVRLEKGASYEDIKAAIKEESEGKMKGILGYTDEDLVSTDFIGDNRSSIF
Oryza           PTVDVSVVDLTVRLEKPASYDQIKAAIKEESEGKLKGILGYVEEDLVSTDFQGDNRSSIF
Zma             PTVDVSVVDLTVRLEKSATYDEIKAAVKAEAEGSLKGILGYVEEDLVSTDFQGDSRSSIF
Sorbi           PTVDVSVVDLTVRLEKSATYDEIKAAVKAEAEGSLKGILGYVDEDLVSTDFQGDSRSSIF
                                                                            

Posidonia       -------------------KQHWSC----------------
Vitis           DAKAGIALNENFIKLVSWYDNEWGYSSRVVDLIRHIDSTK-
Zostera         DAKAGIALSDNFVKLVSWYDNEWGYSSRVIDLVMHMSKQ--
Bradi           DAKAGIALNDHFVKLVSWYDNEWGYSNRVVDLIRHMAKTQ-
Arath           DAKAGIALSDKFVKLVSWYDNEWGYSSRVVDLIVHMSKA--
Medtr           DAKAGIALNDNFVKLVSWYDNEWGYSTRVIDLIVHIASVA-
Poptr           DAKAGIALNDNYVKLVAWYDNEWGYSTRVVDLITYIASVSE
Oryza           DAKAGIALNDNFVKLVSWYDNEWGYR---------------
Zma             DAKAGIALNGNFVKLVSWYDNEWGYSTRVVDLIRHMNSTK-
Sorbi           DAKAGIALNGNFVKLVSWYDNEWGYSTRVVDLIRHMSSTN-
                                   .: *.                 
