# Supplementary material for: Back to the sea twice: identifying candidate plant genes for molecular evolution to marine life
Source: BMC Evol Biol. 2011 Jan 12;11:8. doi: 10.1186/1471-2148-11-8 (PMC3033329; doi:10.1186/1471-2148-11-8)
Supplement: Additional file 2 — Aligned proteins of each OrthoMCL cluster, produced with MUSCLE. [file 1471-2148-11-8-S2.GZ › orthomcl7394.muscled]

Zostera         -MAQSMITSSVLGCLSSSTVRKDTLLQFQIQRLRPT--SSSTLFLS---PKSS--PGRST
Posidonia       --------MSSVAGRLAEA-KKEPLL-------RPTPTPFSRLLFSPSTQPSSSSSSSSS
Oryza           -MAQSMLVS-GANGTVAA--ASTSRL----QPVRPT--PFSRLVLS---QPSS-----SL
Bradi           -MAQSMLMS-SVNGVAS---SGRSLL----QAARPAATPFSRLALP---ASPS---YYKH
Sorbi           -MAQSMLMSTSVNGG-----RALPSL----QAGRPA--PYPRLPLP---SSSS---GYRH
Zma             MAAQSMLMSTSVNGG-----RALPSL----QAVRPA--PYPRLPLP---SSSSSSAGYRH
Arath           -MAQTMLLTSGVTAGHFLR-NKSPLA-------QPK---VHHLFLSGNSPVAL------P
Poptr           -MAQTMVLMSGVSTRQVVDLKRDPLLQFQVQRLRPA--PFSRLLYN---PLPS-----KA
Medtr           -MAQTMLLMSSVSSTYSVDLKKDPLLQLQCQRLRPR---FSDVSFN---PLPS---NSKC
Vitis           -MAQTMLITPSVSGHSVLDLKRQPLL----QRLRPK--PFSHLLLP---PLPT----SSS
                                       .         .*       :        .        

Zostera         QSTLFFQPLALF-KSKAKTIPKK----VVVKPKVESGIFGTSGGIGFTKENELFVGRVAM
Posidonia       SYTFLMSPVALF-KSKPKSKPKSAPKIQKEKSKVEDGIFGTSGGIGFTKQNELFVGRVAM
Oryza           GRAVSVKTVALFGRSKTKAAPARK-AEPKPKFKTEDGIFGTSGGIGFTKENELFVGRVAM
Bradi           MPSLSVRTMAIFGKSKAKAAPAK--KVAAPKPKTEDGIFGTSGGIGFTKENELFVGRVAM
Sorbi           SKSVSVKTLALFGKSKVKTAPSKKAAAPKPKPKVEDGIFGTSGGIGFTKENELFVGRVAM
Zma             SKSVSVKTLALFGKSKVKTAPAKKAAAPKPKPKVEDGIFGTSGGIGFTKENELFVGRVAM
Arath           SRRQSFVPLALF-KPKTKAAPKK---VEKPKSKVEDGIFGTSGGIGFTKANELFVGRVAM
Poptr           SSSNAFTTLALF-KPRTKAVPKK--AAPPPKPKVEDGIFGTSGGIGFTKQNELFVGRVAM
Medtr           FSSRTFTTLALF-KSKTKA-PAK--VVKKPKPKVEDGIFGTSGGFGFTKQNELFVGRVAM
Vitis           TSSPAFTTLALF-KSKTKAAPSK--KVTKPKPQVEDGIFGTSGGIGFTKKNELFVGRVAM
                     . .:*:* ... *: *         * :.*.********:**** **********

Zostera         LGFAASLLGEGLTGKGILSQLNLETGIPIYEAEPLLLFFILFTLLGAIGALGDRGRFEDE
Posidonia       LGFAASIFGEAITGKGILNQLNLETGVPIYEAEPLLLFFILFTLLGSIGALGDRGRFVDD
Oryza           LGFAASILGEAITGKGILAQLNLETGIPIYEAEPLLLFFILFTLLGAIGALGDRGSFVDD
Bradi           IGFAASILGEAITGKGILSQLNLETGIPIYEAEPLLLFFILFTLLGAIGALGDRGKFVDE
Sorbi           LGFAASLLGEAITGKGILAQLNLETGIPIYEAEPLLLFFILFTLLGAIGALGDRGRFVDE
Zma             LGFAASLLGEAITGKGILAQLNLETGIPIYEAEPLLLFFILFTLLGAIGALGDRGRFVDE
Arath           IGFAASLLGEALTGKGILAQLNLETGIPIYEAEPLLLFFILFTLLGAIGALGDRGKFVDD
Poptr           IGFAASLLGEAITGKGILSQLNLETGIPIYEAEPLLLFFILFTLLGAIGALGDRGRFVDD
Medtr           IGFAASILGEALTGKGILAQLNLETGIPIYEAEPLLLFFIIFTLLGAIGALGDRGKFVDD
Vitis           LGFAASLLGEAITGKGILAQLNLETGIPIYEAEPLLLFFILFTLLGAIGALGDRGRFVDD
                :*****::**.:****** *******:*************:*****:******** * *:

Zostera         --ATGLDKAVIAPGKNLRTSFGLKEGGPLFGFTKANELFVGRMAQLGIAFSIIGEIITGK
Posidonia       --ATGLDKAIVAPGKGFRSAIGLKEGGPLFGFTKANELFVGRMAQLGIAFSIIGEVVTGK
Oryza           QPVTGLDKAVIAPGKGFRSALGLSEGGPLFGFTKANELFVGRLAQLGIAFSIIGEIITGK
Bradi           -QPTGLDKAVIAPGKGFRSALGLSEGGPLFGFTKSNELFVGRLAQLGIAFSIIGEIITGK
Sorbi           -EVTGLDKAVIQPGKGFRGALGLSEGGPLFGFTKSNELFVGRLAQLGVAFSIIGEIITGK
Zma             -EVTGLDKAVIQPGKGFRGALGLSEGGPLFGFTKSNELFVGRMAQLGVAFSIIGEIITGK
Arath           -PPTGLEKAVIPPGKNVRSALGLKEQGPLFGFTKANELFVGRLAQLGIAFSLIGEIITGK
Poptr           -PTTGIEGAVIPPGKSFRAALGLKEGGPLFGFTKSNELFVGRLAQLGIAFSLIGEIITGK
Medtr           EPNTG---GVIPPGKGFRSALGLSEGGPLFGFTKSNELFVGRLAQLGFVFSLIGEIITGK
Vitis           DPPTGIEGAVIPPGKGLRSALGLREGGPLFGFTKSNELFVGRLAQLGIVFSIIGEIITGK
                   **   .:: ***..* ::** * ********:*******:****..**:***::***

Zostera         GALAQLNIETGVPITEIEPLVLFNVVFFFIAALNPGSGKFKTDDEE--
Posidonia       GALAQLNIETGVPIGDIEPLVLLNVVFFFIA-----------------
Oryza           GALAQLNIETGVPINEIEPLVLFNVVFFFIAAINPGTGKFVSDDDEE-
Bradi           GALAQLNIETGVPISEIEPLVLFNVVFFFVAAINPGTGKFISGEEDD-
Sorbi           GALAQLNIETGVPINEIEPLVIFNVLFFFVAAINPGNGRFIIGEDEE-
Zma             GALAQLNIETGVPINEIEPLVIFNVLFFFIAAINPGNGRFIIGEEEE-
Arath           GALAQLNIETGIPIQDIEPLVLLNVAFFFFAAINPGNGKFITDDGEES
Poptr           GALAQLNIETGIPVNEIEPLVLFNVLFFFIAALNPGTGKFVTDEDEE-
Medtr           GALAQLNIETGVPITEIEPLVLFNVIFFFIAALNPGTGTFVTDDEED-
Vitis           GALAQLNIETGVPISDIEPLVLFNVIFFFFAALNPGSGKFVTDDEEE-
                ***********:*: :*****::** ***.*                 
