# Supplementary material for: Back to the sea twice: identifying candidate plant genes for molecular evolution to marine life
Source: BMC Evol Biol. 2011 Jan 12;11:8. doi: 10.1186/1471-2148-11-8 (PMC3033329; doi:10.1186/1471-2148-11-8)
Supplement: Additional file 2 — Aligned proteins of each OrthoMCL cluster, produced with MUSCLE. [file 1471-2148-11-8-S2.GZ › orthomcl716.muscled]

Arath           -------------------------------------------------MTKRTKKARIV
Posidonia       -------------------------------------------------MTKRTKKAGIV
Zostera         -------------------------------------------------MTKRTKKAGIV
Oryza           -------------------------------------------------MTKRTKKAGIV
Zma             -------------------------------------------------MTKRTKKAGIV
Bradi           -------------------------------------------------MTKRTKKAGIV
Sorbi           -------------------------------------------------MTKRTKKAGIV
Medtr           -------------------------------------------------MTKRTKKAGIV
Poptr           -------------------------------------------------MTKRTKKAGIV
Vitis           MIFFIHIFSFIGFCFFLENRERTKMEALPLCLLYCNADTVLSNFIKSVLRTKRTKKAGIV
                                                                  ******* **

Arath           GKYGTRYGASLRKQIKKMEVSQHNKYFCEFCGKYSVKRKVVGIWGCKDCGKVKAGGAYTM
Posidonia       GKYGTRYGASLRKQIKKMEVSQHAKYFCEFCGKYAVKRKAVGIWGCKDCGKVKAGGAYTL
Zostera         GKYGTRYGASLRKQIKKMEVSQHAKYFCEFCGKYGVKRKAVGIWGCKDCGKVKAGGAYTL
Oryza           GKYGTRYGASLRKQIKKMEVSQHSKYFCEFCGKFAVKRKAVGIWGCKDCGKVKAGGAYTM
Zma             GKYGTRYGASLRKQIKKMEVSQHSKYFCEFCGKFAVKRKAVGIWGCKDCGKVKAGGAYTM
Bradi           GKYGTRYGASLRKQIKKMEVSQHSKYFCEFCGKFAVKRKAVGIWGCKDCGKVKAGGAYTM
Sorbi           GKYGTRYGASLRKQIKKMEVSQHSKYFCEFCGKFAVKRKAVGIWGCKDCGKVKAGGAYTM
Medtr           GKYGTRYGASLRKQIKKMEVSQHSKFFCEFCGKYAVKRKAVGIWGCKDCGKVKAGGAYTL
Poptr           GKYGTRYGASLRKQIKKMEVSQHSKFFCEFCGKYAVKRKAVGIWGCKDCGKVKAGGAYTL
Vitis           GKYGTRYGASLRKQIKKMEVSQHSKYFCEFCGKYAVKRKAVGIWACKDCGKVKAGGAYTL
                *********************** *:*******:.****.****.**************:

Arath           NTASAVTVRSTIRRLREQTES
Posidonia       NTASAVTVRSTIRRLREQIEG
Zostera         NTASAVTVRSTIRRLREQIEG
Oryza           NTASAVTVRSTIRRLREQTEA
Zma             NTASAVTVRSTIRRLREQTEA
Bradi           NTASAVTVRSTIRRLREQTEA
Sorbi           NTASAVTVRSTIRRLREQTEA
Medtr           NTASAVTVRSTIRRLREQTES
Poptr           NTASAVTVRSTIRRLREQTES
Vitis           NTASAVTVRSTIRRLREQTES
                ****************** *.
