# Supplementary material for: Back to the sea twice: identifying candidate plant genes for molecular evolution to marine life
Source: BMC Evol Biol. 2011 Jan 12;11:8. doi: 10.1186/1471-2148-11-8 (PMC3033329; doi:10.1186/1471-2148-11-8)
Supplement: Additional file 2 — Aligned proteins of each OrthoMCL cluster, produced with MUSCLE. [file 1471-2148-11-8-S2.GZ › orthomcl7152.muscled]

Bradi           MDEVVSALADSQTLTKDAATDQPVIVYVWDMDETLILLKSLLDRSFAGHFEGLKDLDKGV
Oryza           -----MDGVVAASADATRDEIKIMNVYIWDMDETLILLKSLLDGSYAGAFDGLKDHDKSV
Sorbi           -MDETVPALVTGQASTDAVTEQPVNVYIWDMDETLILLKSLLDGSYAGAFDGLKDREKST
Zma             -MDEAVPALATGQASTDAVTEQPVNVYIWDMDETLILLKSLLDGSYAGAFDGLKDHEKST
Arath           -----MNNDTSKKLGTLVSDDGPVNVYVWDMDETLILLRSLLNGTYAESFNGSKDVKRGV
Zostera         ------------------------------------------------------------
Posidonia       ------------------------------------------------------------
Medtr           MSAASGTSEEETRVSSGDNIHPRLDVYIWDMDETLILLNSLLKSSYAEAFNGLKDVQKGV
Poptr           MAESSIISDQKVEALAKKGMDRIKKVYVWDMDETLILLKSLLNGTYAQGFNGLKDVQKGI
Vitis           ------------------------------MDETLILLKSLLNGTYAETFNGLKDVQKGV
                                                                            

Bradi           EIGKRWENIILEVCDGHFFYEEIENYNEPCLNSLLQYDDGKDLTKYDFEADCFSSPYDDA
Oryza           DIGKRWENLILELCDEHFFYEEIENYNEPFLSAVKEYDDGKDLTTYDFEADCFSSPYDDL
Sorbi           EIGKRWENLILELCDEHFFYEEIENYNEPYLNALNEYDDGRDLTSYDFEADSFSSPYDDA
Zma             EIGKRWENLILELCDEHFFYEEIENYNEPYLNALNEYDDGRDLTSYDFEADCFSSPYDDA
Arath           EIGRMWEKHILKICDDFFFYEQVEECNEPFLDSLRQYDDGKDLSRYEFKQDDFSTPTDDL
Zostera         ------------------------------------------------------------
Posidonia       ------------------------------------------------------------
Medtr           ELGKMWENLILQLCDDHFFYEQIESYNKPFLDVLSKYDDGKDLSDYDFNQDELGPPLDDA
Poptr           EIGKMWEKHILQICDDLFFYEQVENYNKPFLDAMSQYDDGLDLSNYDFNQDGFSPPSDDV
Vitis           EIGKMWEKYILQVADDIFFYEQIENYNKPFLDALSQYDDGKDLSDYDFNHDGCSSPYDDL
                                                                            

Bradi           NKRKLAYRHRAIADKYAKGLEKILDNRTVKVWSDLYSLTDKYTDGWLSSAHKLLEEALGK
Oryza           NKRKLAYRHRAIGEKYTKGLEKILDHHMIKVWNDLYSATDKYTDGWLSSAHKLLEEAMGK
Sorbi           NKKKLAYRHRAIGEKYAKGLEKILDQHMVKVCNDQYSLTDKYTDGWLSSAHKLLEEALGK
Zma             NKKKLAYRHRAIGEKYAKGLEKVLDGHMVKVCNDQYSLTDKYTDGWLSSAHKLLEEALGK
Arath           NKRKLAYRHRAVAERYEKGLCPFIDSESMSGLDELYNVTDEYTDRWLSSARAFLEQCS--
Zostera         --------------------NNFLDESKIKEFDDLYYATDRYTDGWLSSAATFLKE----
Posidonia       ------------------------------------------------------------
Medtr           NKRKLAYRHRIIAEKYLQGLHNILDQETIKVWNNLYNKTDEYTDKWLSSARACLTECSGE
Poptr           NKKKLAYRHRAIANKYKQGLHNILDQEMINLWEELYNLTDEYTDRWLSSARAFLEQCSGW
Vitis           NKRKLAYRHRVIAHKYKQGLHNTFDQDMIKLWDDLYDMTDSYTDKWLSSARAFLEQCSDE
                                                                            

Bradi           S-------------TAEPAAKPSNINCIVTSGSLVPSVGKCLLYRLDDVVSADNIYSSWE
Oryza           S-------------TAESTAKHSSINCIVTSGSLIPSLAKCLLYRLDDVVAFENVYSSWE
Sorbi           S-------------ASAPTAKSSSINCIVTSGSLIPSLAKCLLYRLDDVVSSDNVYSSWE
Zma             S-------------ASAPSANSSSINCIVTSGSLIPSLAKCLLYHLDDVVSSENVYSSWE
Arath           ------CVEESSDGTSAIEQSSQDIHILVTSGALIPSLVKCLLFRLDTFLRHENVYSSID
Zostera         --------------LSSENPMEKNVHVLVTNGALIPTLAKCSLYRMDDVISHQNVYSSSE
Posidonia       ---------------------------------------------FDDLILHENVYSSWE
Medtr           NKDVVSSITYANTSTDSINAKHHHVNVLVTAGSLIPSLVKCLLFHLDSLITHGNAPGS--
Poptr           KEDPTRCLASTDGIINHTDAKFEPINVLVTSGSLIPSLVKCLLFRLDNSITHENVYSSWE
Vitis           NKDST-PLAPANGVVDSIDAKSQNVNVLVTSGSLIPSLVKCLLFRLDNLITHGNVYSSWE
                                                             :*  :   *  .*  

Bradi           KGKLQCFKWIKELYDGPNVRFCAIGDGHEERSAAAIMKWPFVKMEIN-PEAPHRFPGLNL
Oryza           VGKLQCFKWIKERYDGPNVRFCAIGDGHEECTAAQIMKWPFVKIEFH-PDAPHRFPGLNL
Sorbi           VGKLQCFKWIKERFDGPNVRFCAIGDGHEECTAAQIMKWPFIKIEFR-PEAHHRFPGLDM
Zma             VGKLQCFKWIKERFDGPNVRFCAIGDGHEECSAAQVMKWPFIKIEFR-PEAHHRFPGLDL
Arath           VGKLQCFKWIKERFNHPKFRFCAIGDGWEECAAAQALQWPFVKIDLQ-PDSSHRFPGLTP
Zostera         VGKLQCFKWIKERFRGPNVQFCAIGDGIEERKAAEEMRWPFINIDMKLRGGTNRFPGLT-
Posidonia       VGKFQCFSWIKERFSGPSVRFCAIGDGFEECGAAEKMRWPFVKIDIH-PKGIHRFPGLTT
Medtr           -GENSMFRWIKDRFNHPNVRFCVIGDGWEECEAAEIMKWPFVKIDPR-PGKSHRFPGLTS
Poptr           VGKPQCFQWIKERFNGPNVHFCVIGDGWEECEGAQAMQWPFVKIGMH-PGGDHRFPGLTL
Vitis           VGKLQCFSWIKERFSGPNVRFCVIGDGWEECEAAQTMRWPFVKIDLR-PGSSHRFPGLTL
                 *: . * ***: :  *...**.**** **  .*  :.***:::  .     :*****  

Bradi           SMIHAIMDAAD---KSSSKDG--
Oryza           PTIHRIMDTVY---DSSSNDG--
Sorbi           PTVQTYMDVIY---ESSSKDG--
Zma             PTVQTYMDVIY---ESSSKDG--
Arath           KTVSYYFAAVYGNSDADSSKE--
Zostera         -----------------------
Posidonia       RTLGHYMDVIYG--GSESDED--
Medtr           KTVGHYFSVVY--PNNDNDEE--
Poptr           RTLGYYFAVVYGDPDAENNEDES
Vitis           RTVGHYFSIVYGIPDAENDDE--
                                       
