# Supplementary material for: Back to the sea twice: identifying candidate plant genes for molecular evolution to marine life
Source: BMC Evol Biol. 2011 Jan 12;11:8. doi: 10.1186/1471-2148-11-8 (PMC3033329; doi:10.1186/1471-2148-11-8)
Supplement: Additional file 2 — Aligned proteins of each OrthoMCL cluster, produced with MUSCLE. [file 1471-2148-11-8-S2.GZ › orthomcl675.muscled]

Posidonia       ------------------------------------------------------------
Arath           MTTQISKKRKFVADGVFYAELNEVLTRELAEDGYSGVEVRVTPMRTEIIIRATRTQNVLG
Zostera         -MTSMSKKRKFVADGVFFAELNEVLTRELAEDGYSGVEVRVTPMRTEIIIRATRTQNVLG
Medtr           MATQMSKKRKFVADGVFFAELNEVLTRELAEDGYSGVEVRVTPMRTEIIIRATRTQAVLG
Vitis           MATQMSKKRKFVADGVFFAELNEVLTRELAEDGYSGVEVRVTPMRTEIIIRATRTQNVLG
Poptr           MATQISKKRKFVADGVFYAELNEVLTRELAEDGYSGVEVRVTPMRTEIIIRATRTQNVLG
Bradi           MATQISKKKKFVSDGVFYAELNEMLTRELAEDGYSGVEVRVTPMRTEIIIRATRTQNVLG
Oryza           MATQISKKKKFVSDGVFYAELNEMLTRELAEDGYSGVEVRVTPMRTEIIIRATRTQNVLG
Zma             MATQISKKKKFVSDGVFYAELNEMLTRELAEDGYSGVEVRVTPMRTEIIIRATRTQNVLG
Sorbi           MATQISKKKKFVSDGVFYAELNEMLTRELAEDGYSGVEVRVTPMRTEIIIRATRTQNVLG
                                                                            

Posidonia       --------------------------------------------------------RWIY
Arath           EKGRRIRELTSLVQKRFKFPVDSVELYAEKVNNRGLCAIAQAESLRYKLLGGLAVRRACY
Zostera         EKGRRIRELTSVVQKRFNFPENSVELYAEKVNNRGLCATAQAESLRYKLLGGLAVRRACY
Medtr           EKGRRIRELTSVVQKRFKFPENSVELYAEKVNNRGLCAIAQAESLRYKLLGGLAVRRACY
Vitis           EKGRRIRELTSVVQKRFKFPENTVELYAEKVNNRGLCAIAQAESLRYKLLGGLAVRRACY
Poptr           EKGRRIRELTSVVQKRFKFPENGVELYAEKVNNRGLCAIAQAESLRYKLLGGLAVRRACY
Bradi           EKGRRIRELTSVVQKRFNFPENGVELYAEKVVNRGLCAIAQAESLRYKLLGGLAVRRACY
Oryza           EKGRRIRELTSVVQKRFNFPENGVELYAEKVVNRGLCAIAQAESLRYKLLGGLAVRRACY
Zma             EKGRRIRELTSVVQKRFNFPENGVELYAEKVVNRGLCAIAQAESLRYKLLGGLAVRRACY
Sorbi           EKGRRIRELTSVVQKRFNFPENGVELYAEKVVNRGLCAIAQAESLRYKLLGGLAVRRACY
                                                                        *  *

Posidonia       DIF-------------------------------------GQPVKEYIDSAVRHVLLRQG
Arath           GVLRFVMESGAKGCEVIVSGKLRAARAKSMKFKDGYMVSSGQPTKEYIDSAVRHVLLRQG
Zostera         GVLRFVMESGAKGCEVIVSGKLRAQRAKSMKFKDGYMISSGQPVKEYIDSAVRHVLLRQG
Medtr           GVLRFVMESGAKGCEVIVSGKLRAQRAKSMKFKDGYMISSGQPVKDYIDSAVRHVLLRQG
Vitis           GVLRFVMESGAKGCEVIVSGKLRAQRAKSMKFKDGYMISSGQPVKEYIDSAVRHVLLRQG
Poptr           GVLRFVMESGAKGCEVIVSGKLRAQRAKSMKFKDGYMISSGQPVKEYIDSAVRHVLLRQG
Bradi           GVLRFVMESGAKGCEVIVSGKLRAQRAKSMKFKDGYMISSGQPVNEYIDAAVRHVLLRQG
Oryza           GVLRFVMESGAKGCEVIVSGKLRAQRAKSMKFKDGYMISSGQPVNEYIDSAVRHVLLRQG
Zma             GVLRFVMESGAKGCEVIVSGKLRAQRAKSMKFKDGYMISSGQPVNEYIDSAVRHVLLRQG
Sorbi           GVLRFVMESGAKGCEVIVSGKLRAQRAKSMKFKDGYMISSGQPVNEYIDSAVRHVLLRQG
                .::                                     ***.::***:**********

Posidonia       VLGIKVKIMLDWDPKGKLGPMSPLPDLVTIHPPKEEEEYGRPAPAPMLPV--------EA
Arath           VLGIKVKVMLDWDPKGISGPKTPLPDVVIIHSPKEEEAIYAPAQVAAPAALVADAPLTAV
Zostera         VLGIKVKIMLDWDPKGKLGPMTPLPDIVVIHPPKEEEEYGRPVAQPLVPI--------EV
Medtr           VLGIKVKIMLDWDPKGKQGPKTPLPDIVTIHTPKEEEEYIRPA--AVVAN--------DI
Vitis           VLGIKVKIMLDWDPKGKQGPKTPLPDLVTIHTPKEEEEYLRP---PIPAA--------DI
Poptr           VLGIKVKIMLDWDPKGKVGPMTPLPDLVTIHPPKEEEEY-VP---PLLTT--------NI
Bradi           VLGIKVKIMLDWDPKGKLGPTTPLPDLVTIHPPKEEDEL-RP---PTLV---------EV
Oryza           VLGIKVKIMLDWDPKGKVGPTTPLPDLVTIHAPKEEEEL-RP---PVLIA--------EA
Zma             VLGIKVKIMLDWDPKGKVGPITPLPDLVTIHTPKEEDEL-RP---PVLAA--------EV
Sorbi           VLGIKVKIMLDWDPKGKVGPITPLPDLVTIHTPKDEDEL-RP---PVLAP--------EV
                *******:********  ** :****:* **.**:*:    *   .              

Posidonia       EPIAV----
Arath           DYPAMIPVA
Zostera         EPPVPI---
Medtr           EVPVPIPVV
Vitis           EVAAA----
Poptr           EIPVA----
Bradi           ---------
Oryza           ---------
Zma             ---------
Sorbi           ---------
                         
