# Supplementary material for: Back to the sea twice: identifying candidate plant genes for molecular evolution to marine life
Source: BMC Evol Biol. 2011 Jan 12;11:8. doi: 10.1186/1471-2148-11-8 (PMC3033329; doi:10.1186/1471-2148-11-8)
Supplement: Additional file 2 — Aligned proteins of each OrthoMCL cluster, produced with MUSCLE. [file 1471-2148-11-8-S2.GZ › orthomcl637.muscled]

Zma             MAPTVMMASSAT-----------AVAPFQGLKSAASLPVARRSTRSLGNV-SNGGRIRCM
Sorbi           MAPTVM-ASSAT-----------AVAPFQGLKSTATLPVARRSTTSLAKV-SNGGRIRCM
Oryza           MAPSVM-ASSAT-----------SVAPFQGLKSTAGLPVNRRSSSSSFGNVSNGGRIRCM
Bradi           MAPTVM-ASSAT-----------SVAPFQGLKSTAGLPVASRRSSNSLGSVSNGGRIRCM
Medtr           MASSMISSSAVTTVNRASSVQSGAVAPFVGLKSMAGFPVT-KVNKDITSITSNGGRVNCM
Posidonia       -----------------------MVAPFTGLKSSAAFPVSRKPNADLSSLPSNGGRVQCM
Zostera         MASSMIVSSAPTMAARSSPAQTNKVAPFTGLKSSAAFPISRKMNADLSVLPSNGGRVSCM
Vitis           -----------------------MVAPFTGLKSLSTFPGTRKANTDITSVASNGGRVRCM
Arath           MASSMLSSAAVV----TSPAQATMVAPFTGLKSSASFPVTRKANNDITSITSNGGRVSCM
Poptr           MASSVI-SSAAVATVNRTPAQANMVAPFNGLKSTSAFPVTRKANNDITSIASNGGRVQCM
                                        **** **** : :*   . . .     *****: **

Zma             QVWPAYGNKKFETLSYLPPLSTDDLLKQVDYLLRNGWIPCLEFSKL-GFVYRENSTSPCY
Sorbi           QVWPAYGNKKFETLSYLPPLTEEQLLKQVDYLLRNNWVPCLEFSKE-GFVYRENSTSPCY
Oryza           QVWPIEGIKKFETLSYLPPLTVEDLLKQIEYLLRSKWVPCLEFSKV-GFVYRENHRSPGY
Bradi           QVWPIEGIKKFETLSYLPPLSVESLLKQIEYLIRSKWVPCLEFSKV-GFVFREHNSSPGY
Medtr           QVWPPIGKKKFETLSYLPPLTREQLAKEVEYLIRKGWVACLEFETEKGFVYRENHSSPGY
Posidonia       QVWPPEGLKKFETFSYLPPFTDEMLIKEIEYLLRNNWVPCIEFSAD-GFISRQHGNTPGY
Zostera         EVWPPEGLKKFETFSYLPTFTDEELIKEVDYLIRNGWVPCIEFAKD-GFITREHGNTPGY
Vitis           KVWPTEGLMKFETLSYLPPLNDEQLCKEVDYLLRMKWIPCLEFTKLYPYPHREHNRSPGY
Arath           KVWPPIGKKKFETLSYLPDLTDVELAKEVDYLLRNKWIPCVEFELEHGFVYREHGNTPGY
Poptr           QVWPPTGLKKFETLSYLPDLTTEQLAQEIEYLLRNKWVPCLEFELEKGWVYREHHQSPGY
                :***  *  ****:**** :.   * ::::**:*  *:.*:**     :  *::  :* *

Zma             YDGRYWTMWKLPMFGCTDATQVYKELQEAIAAYPDAFHRVIGFDNVRQTQCVSFIAYKPP
Sorbi           YDGRYWTMWKLPMFGCTDASQVYKELQEAIASYPDAYVRILGFDNIKQTQCVSFIAYKPA
Oryza           YDGRYWTMWKLPMFGCTDATQVLKELEEAKKAYPDAFVRIIGFDNVRQVQLISFIAYKPP
Bradi           YDGRYWTMWKLPMFGCTDATQVLKELEEVKKEYPDAYVRIIGFDNTRQVQCISFIAFKPP
Medtr           YDGRYWTMWKLPLFGATDASQVLKELDEVVVAYPNAFVRIIGFDNVRQVQCISFIAHTPD
Posidonia       YDGRYWTMWKLPMFGCTDATQVMSELNECKKAYPTYFARIIGFDNKRQVQCISFIAYKPK
Zostera         YDGRYWTMWKLPMFGCTDATQVLAEVQECKKAYPEYFARIIGFDNKRQVQCVSFIAHKPT
Vitis           YDGRYWTMWKLPMFGCTDSAQVIKEVQEARTAYPDAHIRIIGFDNNRQVQCIAFIAYKPS
Arath           YDGRYWTMWKLPLFGCTDSAQVLKEVEECKKEYPGAFIRIIGFDNTRQVQCISFIAYKPP
Poptr           YDGRYWTMWKLPMFGCTEASQVLIELEEAKKAYPNSFIRIIGFDNTRQVQCISFIASKPK
                ************:**.*:::**  *::*    **  . *::**** .*.* ::*** .* 

Zma             GSE-----
Sorbi           GSE-----
Oryza           GCEESGGN
Bradi           GCEESGKA
Medtr           VY------
Posidonia       GY------
Zostera         NYK-----
Vitis           --------
Arath           SFTDA---
Poptr           GV------
                        
