# Supplementary material for: Back to the sea twice: identifying candidate plant genes for molecular evolution to marine life
Source: BMC Evol Biol. 2011 Jan 12;11:8. doi: 10.1186/1471-2148-11-8 (PMC3033329; doi:10.1186/1471-2148-11-8)
Supplement: Additional file 2 — Aligned proteins of each OrthoMCL cluster, produced with MUSCLE. [file 1471-2148-11-8-S2.GZ › orthomcl626.muscled]

Arath           MAVGKNKRISKGRKGGKKKAVDPFSKKDWYDVKAPGSFTNRNVGKTLVSRTQGTKIASEG
Vitis           MAVGKNKRISKGKKGGKKKAADPFAKKDWYDIKAPSVFEVRNVGKTLVSRTQGTKIASEG
Poptr           MAVGKNKRISKGKKGGKKKAADPFSKKDWYDIKAPSVFSVKNVGKTLVTRTQGTKIASEG
Medtr           MAVGKNKRISKGKKGGKKKAADPFAKKDWYDIKAPSVFQVKNVGKTLVSRTQGTKIASEG
Zostera         MAVGKNKRISKGKKGGKKKIVDPFAKKDWYDIKAPSVFTTRNVGKTLVSRTQGTKIASEG
Oryza           MAVGKNKRISKGKKGSKKKTVDPFAKKDWYDIKAPSVFNVRNVGKTLVSRTQGTKIASEG
Zma             MAVGKNKRISKGKKGGKKKTVDPFSKKDWYDIKAPSVFSVRNIGKTLVSRTQGTRIASEG
Sorbi           MAVGKNKRISKGKKGGKKKTVDPFSKKDWYDIKAPSVFSVRNIGKTLVSRTQGTKIASEG
Posidonia       MAVGKNKRISKAKKGGKKKAVDPFTKKDWYDIKAPSVFTTRNVGKTLVSRTQGTKIASEG
Bradi           MAVGKNKRISKGRKGSKKKIVDPFTKKEWYDIKAPLIFSTRNVGKTLVSRTQGTKIASEG
                ***********..**.*** .***:**:***:***  *  .*:*****:*****.*****

Arath           LKHRVFEVSLADLQNDEDNAYRKIRLRAEDVQGRNVLTQFWGMDFTTDKLRSLVKKWQTL
Vitis           LKHRVFEISLADLQADEDQAYRKIRLRAEDVQGRNVLTNFWGMDFTTDKLRSLVRKWQTL
Poptr           LKHRVFEVSLADLQGDEDNAYRKIRLRAEDVQGRNVLTNFWGMNFTNDKLRSLVRKWQTL
Medtr           LKHRVFEVSLADLQGDEDNAFRKIRLRAEDVQGKNLLTNFWGMDFTTDKLRSLVRKWQTL
Zostera         LKHRVFECSLADLQNDEDQAYRKIRLRVEDVQGKNVLTNFWGMDFTTDKLRSLVKKWQTL
Oryza           LKHRVFEVSLADLQNDEDQAYRKIRLRAEDVQGKNVLTNFWGMSFTTDKLRSLVKKWQTL
Zma             LKHRVFEVCLADLQGDEDQAYRKIRLRAEDVQGRNVLTNFWGMNFTTDKLRSLVKKWQTL
Sorbi           LKHRVFEVSLADLQSDEDQAYRKIRLRAEDIQGRNVLTNFWGMSFTTDKLRSLVKKWQTL
Posidonia       LKHRVFECSLADLQQDEDQAYRKIRLRAEDVQGKNVLTNFWGMDFTTDKLRSLVRKWQSL
Bradi           LKHRVFEVSLADLQADEDQAYRKIRLRAEDVQGKNVLTNFWGMDFTTDKLRSLVRKWQTL
                ******* .***** ***:*:******.**:**.*:**:****.**.*******.***:*

Arath           IEAHVDVKTTDGYTLRMFCIAFTKRRANQVKRTCYAQSSQIRQIRRKMSEIMVKEASSCD
Vitis           IEAHVDVKTTDNYTLRLFCIAFTKKRVNQNKKTCYAQSSQIRQIRRKMREIMTNMATSCD
Poptr           IEAHVDVKTTDNYTLRMFCIGFTKRRPNQVKRTTYAQSSQIRQIRRKMREIMTAQAASCD
Medtr           IEAHVDVKTTDNYTLRMFCIGFTKRRSNQVKRTCYAQSSQIRQIRRKMREIMINQATSCD
Zostera         IEAHVDVKTTDNFTLRMFCIGFTKRRPNQVKRTCYAQSSQIKQIRGRTREIMTNQATSCD
Oryza           IEAHVDVKTTDNYMLRLFCIGFTKRRPNQVKRTCYAQASQIRQIRRKMVEIMVNQASSCD
Zma             IEAHVDVKTTDNYMLRLFCIGFTKRRPNQVKRTCYAQASQIRQIRRKMVEIMINQASTCD
Sorbi           IEAHVDVKTTDNYMLRLFCIGFTKRRPNQVKRTCYAQASQIRQIRRKMTEIMSNQASTCD
Posidonia       IEAHVDVKTTDNYTLRLFCIGFTKRRPNQVKRTCYAQSSQIRQIRRKMREIMVNQSTSCD
Bradi           IEAHVDVKTTDNYMLRMFCIGFTKRRPNQVKRTCYAQSSQIRQIRRKMVEIMVNQATSCD
                ***********.: **:***.***.* ** *.* ***:***.*** .  ***   :::**

Arath           LKELVAKFIPEAIGREIEKATQGIYPLQNVFIRKVKILKAPKFDLGKLMEVHGDYTAEDV
Vitis           LKELVKKFIPESIGREIEKATSSIYPLQNVYIRKVKILKAPKFDLGKLMEVHGDY-SEDV
Poptr           LKELVRKFIPESIGKEIEKATSSIYPLQNVFIRKVKILKAPKFDLGKLMEVHGDY-SEDV
Medtr           LKDLVRKFIPEMIGKEIEKATSSIYPLQNVFIRKVKILKAPKFDLGKLMEVHGDY-SEDV
Zostera         LKELV-------------------------------------------------------
Oryza           LKELVSKFIPEVIGKEIEKATSSIFPLQNVFVRKVKILKAPKFDLGKLMEVHGDY-KEDV
Zma             LKELVSKFIPEVIGKEIEKSTSSIFPLQNVFIRKVKILKAPKFDLGKLMEVHGDY-KEDV
Sorbi           LKELVSKFIPEVIGKEIEKATSSIFPLQNVFIRKVKILKAPKFDIGKLMEVHGDYAKEDV
Posidonia       LKELVQKFIPEVIGKEI-------------------------------------------
Bradi           LKELVQKFIPEVIGKEIEKATSSIFPLQSVFVRKVKILKAPKFDLGKLMEVIN-------
                **:**                                                       

Arath           GVKVDRPADETMVEEPTEIIGA-
Vitis           GTKLERPADEPVAEGVTEVIGA-
Poptr           GVKLDRPAEETMAEAPAETA---
Medtr           GTKVERPADETMVEGTPEIVGA-
Zostera         -----------------------
Oryza           GTKLERPAEDEVVVGQEVTAE--
Zma             GVKLERPVEGD--EAVQEVAAAE
Sorbi           GVKMDRPAEGDEAMGGQEVAAAE
Posidonia       -----------------------
Bradi           -----------------------
                                       
