# Supplementary material for: Back to the sea twice: identifying candidate plant genes for molecular evolution to marine life
Source: BMC Evol Biol. 2011 Jan 12;11:8. doi: 10.1186/1471-2148-11-8 (PMC3033329; doi:10.1186/1471-2148-11-8)
Supplement: Additional file 2 — Aligned proteins of each OrthoMCL cluster, produced with MUSCLE. [file 1471-2148-11-8-S2.GZ › orthomcl621.muscled]

Posidonia       ----MVNVPKNRKTFCKSKECKKHTLHKVTQYKKGKDSLAVQGKRRYDRKQSGYGGQTKP
Medtr           ----MVNVPKTKKTYCKSKECKKHTLHKVTQYKKGKDSIAAQGKRRYDRKQSGYGGQTKP
Vitis           MWNIQVNVPKTKKTYCKSKECRKHTLHKVTQYKKGKDSLAAQGKRRYDRKQSGYGGQTKP
Oryza           ----MVNVPKTKKTYCKNKECRKHTLHKVTQYKKGKDSLSAQGKRRYDRKQSGYGGQTKP
Zma             ----MVNVPKTKKTYCKNKECRKHTLHKVTQYKKGKDSLSAQGKRRYDRKQSGYGGQTKP
Bradi           ----MVNVPKTKKTYCKNKECKKHTLHKVTQYKKGKDSLSAQGKRRYDRKQSGYGGQTKP
Sorbi           ----MVNVPKTKKTYCKNKECKKHTLHKVTQYKKGKDSLSAQGKRRYDRKQSGYGGQTKP
Arath           ----MVNIPKTKNTYCKNKECKKHTLHKVTQYKKGKDSLAAQGKRRYDRKQSGYGGQTKP
Poptr           ----MVNVPKTKKTYCKNKECKKHTLHKVTQYKKGKDSLAAQGKRRYDRKQSGYGGQTKP
Zostera         ----MVNVPKTKKTYCKNKQCKKHTLHKVTQYKKGKDSLAAQGKRRYDRKQSGYGGQTKP
                     **:**..:*:**.*:*.****************::.*******************

Posidonia       VFHKKAKTTKKIVLRMQCQSCKHVSQHPIKRCKHFEIGGDKKGKGTSLF
Medtr           VFHKKAKTTKKIVLRLQCQGCKHVSQHAIKRCKHFEIGGDKKGKGTSLF
Vitis           VFHKKAKTTKKIVLRLQCQGCKHVSQHPIKRCKHFEIGGDKKGKGTSLF
Oryza           VFHKKAKTTKKIVLKLQCQSCKHYSQHPIKRCKHFEIGGDKKGKGTSLF
Zma             VFHKKAKTTKKIVLKLQCQSCKHYSQHPIKRCKHFEIGGDKKGKGTSLF
Bradi           VFHKKAKTTKKIVLKLQCQSCKHYSQRAIKRCKHFEIGGDKKGKGTSLF
Sorbi           VFHKKAKTTKKIVLKLQCQSCKHYSQHAIKRCKHFEIGGDKKGKGTSLF
Arath           VFHKKAKTTKKIVLRLQCQSCKHFSQRPIKRCKHFEIGGDKKGKGTSLF
Poptr           VFHKKAKTTKKIVLRLQCQSCKHVSQHPIKRCKHFEIGGDKKGKGTSLF
Zostera         VFHKKAKTTKKIVLRLQCQSCKHMSQHPIKRCKHFEIGGDKKGKGTSLF
                **************.:***.*** **..*********************
