# Supplementary material for: Back to the sea twice: identifying candidate plant genes for molecular evolution to marine life
Source: BMC Evol Biol. 2011 Jan 12;11:8. doi: 10.1186/1471-2148-11-8 (PMC3033329; doi:10.1186/1471-2148-11-8)
Supplement: Additional file 2 — Aligned proteins of each OrthoMCL cluster, produced with MUSCLE. [file 1471-2148-11-8-S2.GZ › orthomcl5948.muscled]

Zostera         ------MTSSSASSVAMIKEAKNDLENQTNALSKIQKEIGKNHQVRKQYTIQLGENELVI
Posidonia       MAAPSSSSSSFSSSPGAIRDQKQELEKQTAILTKIQKDIAKNHQVRKQYTIQLGENELVL
Bradi           ------MASSSALAPAAVREMQRDLESQANALSKIQKDISKNHEVRKQFTIQVGENELVL
Oryza           ----MAAAAASSSTPAAVREMQRDLESQANALSKIQKDISKNHQVRKQYTIQVGENELVL
Zma             ------MASSSSSTPAAVREMQKDLEVQANALSKIQKDIAKNHQVRKQYTIQVGENELVL
Sorbi           --------MASSSTPAAVREMQKDLEVQANALSKIQKDIAKNHQVRKQYTIQVGENELVL
Arath           ------------MSSSTVRDLQRDLENKANDLGKIQKDIGKNHQLRKKYTIQLGENELVL
Medtr           ------------MSSSNIRDLQRELENKANDLNKLQKDIAKNHQVRKKYTIQLGENELVL
Poptr           -----------MGSSAAIRELQRDLENKANDLSKLQKDIAKNHQVRKKYTIQLGENELVL
Vitis           -----------------MRELQRELETKANDLSKLQKDISKNHQVRKKYTIQLGENELVL
                                 :.: :.:** ::  * *:**:*.***::**::***:******:

Zostera         KELDLLGEDDDGVYKLIGPVLVKQDLAEAKANVRKRIEYIEAELNRLNGTLHDLEDKQNN
Posidonia       KELDLLRQDANNVYKLIGPVLVKQDLPEARANVTKRIQFIDAELKRLNASLQDLEDKQKS
Bradi           KELELLNDGAN-VYKLIGPVLVKQDLAEAKANVKKRIEYISAELKRMDRALKDLEDKQNS
Oryza           KELELVNDEAN-VYKLIGPVLVKQDLAEAKANVKKRIEYISAELKRMDRALKDLEEKQNS
Zma             KELELLSDGAN-VYKLIGPVLVKQDLAEAKANVKKRIEYISAELKRMDRALKDLEEKQNS
Sorbi           KELELLSDGAN-VYKLIGPVLVKQDLAEAKANVKKRIEYITAELKRMDRALKDLEEKQNS
Arath           KELDLLEEDAN-VYKLIGPVLVKQDLAEANANVRKRIEYISAELKRLDAILQDMEEKQNN
Medtr           KELDLLNEDAN-VYKLIGPVLVKQDLAEANANVRKRIEYISAELKRLDATVQDLEEKQNS
Poptr           KELDLLNEGAN-VYKLIGPVLVKQDLAEANANVSKRIEYISAELKRLDGTLQDLEEKQNS
Vitis           KELDLLREDAN-VFKLIGPVLVKQDLAEANANVRKRIDYISAELKRLDATLQDLEEKQNS
                ***:*: :  : *:************.**.*** ***::* ***:*::  ::*:*:**:.

Zostera         KREVVLDCTE-ISKPSXGKGLIASGK
Posidonia       KRDSVLRVQQKIQNLQSGKAKS----
Bradi           KKESIIRLQQKMQAVQ---AKA----
Oryza           KKESIFKLQQKMQAVQ---AKA----
Zma             KKESIFKLQQRMQAVQ---AKA----
Sorbi           KKESIFKLQQRMQAVQ---AKA----
Arath           KRETIMKLQQRLQTIQAGKAKA----
Medtr           KKETIMKLQQKMQSLQAGKGKA----
Poptr           KKDAIFKLQQRIQSFQAGKAKA----
Vitis           KKEAVFKLQQKIQALQPGKAKA----
                *.: ::   : :.  .   .      
