# Supplementary material for: Back to the sea twice: identifying candidate plant genes for molecular evolution to marine life
Source: BMC Evol Biol. 2011 Jan 12;11:8. doi: 10.1186/1471-2148-11-8 (PMC3033329; doi:10.1186/1471-2148-11-8)
Supplement: Additional file 2 — Aligned proteins of each OrthoMCL cluster, produced with MUSCLE. [file 1471-2148-11-8-S2.GZ › orthomcl5918.muscled]

Zma             --MLASPALAGAHSF------AASVYGSLLVPS-PPVPA-----PARRAALSVVAKVKVA
Sorbi           --MLASPALTGAHSF------AASVSGNLLVTL-PSVPA-----PARRAALSVVAKVKVS
Oryza           --MLASPALAGARAF------AATVSGSLGIPI-PAISAPSPSQARRRASLVVVAKVKVS
Bradi           --MLASPALAGAHSI------PAFMSGNLGVRM-PAISAL-PHSPARRSTLVVVAKAKVS
Medtr           -MLTSSLSFLHSCTF------PSSSSSSSSSLF--TIPTPNPNSSSS----SLSFVVQAT
Posidonia       ---MITSPCSTAATLSLPSSKQSSFLG--VQTLFVPAGKVKPPFP-------LPIEAKAA
Zostera         MITTATFPTGGNTFIPLQSSKQSSLFGTYPQKLFFPVQKMVASPLSSLN--LPSIEAKAA
Arath           --MTSVSGCGSVSLI----TNRSAFLGNGLQHR---AVFLKPWSSSSLQSRSMVVEAKTK
Poptr           ------MGSSGTCSL------WSGFLGSGGQQLRASVAAVKQRTSPSLS--FVTVEAKAK
Vitis           -------MCASLSFL------QSAFASSQQLPLLPKFAAAKPLLPS-----FPIIEAKAK
                              :       :   .                             .:. 

Zma             TPQDDRIARHVRLRKKVSGTTERPRLSVFRSNKHLYAQVIDDTKQCTLASASTMHKSLSK
Sorbi           TPQDDRIARHARLRKKVSGTTERPRLSVFRSNKHLYAQVIDDTKQCTLASASTMHKTLSK
Oryza           TPQADRIARHVRLRKKVSGTTERPRLSVFRSNKHLYAQVIDDTKSCTLVSASTMHKSLSK
Bradi           TPQADRIARHVRLRKKVSGTTERPRLSVFRSNKHLYAQVIDDTKSCTVASASTMHKSLSK
Medtr           TRREDRIARHVRLRKKIEGTPERPRLSVFRSNKHLFVQVIDDTKMHTLASASTMQKAIAE
Posidonia       TNRENRIARHQRVRKKVEGTPDRPRMSVFRSNKHIYVQVIDDSKMHTLASVSTMQKTICE
Zostera         TRRASRIARHERIRKKVEGTPEKPRLSVFRSNKHIYVQVIDDTKMHTLAATSTMQKLISE
Arath           TSSEDRIARHSRIRKKVNGTTERPRLCVFRSNKHLYVQVIDDTKMHTLASASTKQKPISE
Poptr           TRREDRTARHIRIRKKVEGTPDRPRLCVFRSNKHLYVQVIDDTKMHTLASASTMQKPFAQ
Vitis           TRREDRTARHVRIRKKVEGTPERPRLCVFRSNKHLYVQVIDDSKMHTLASASTMQKSISE
                *   .* *** *:***:.**.:.**:.*******::.*****:*  *:.:.** :* :.:

Zma             EFEYSAGPTIEIAQKIGEVIAKSCLEKGITKVVFDRGGFLYHGRIKALADSAREHGLEF
Sorbi           ELEYSAGPTIEIAQKIGEVIAKSCLEKGITKVVFDRGGFLYHGRIKALADSAREHGLEF
Oryza           DLEYSAGPTVEVAQKIGEVIAKSCLEKGITKVVFDRGGFLYHGRIKALADAARENGLDF
Bradi           DLEYSAGPTTEVAQKIGEVIAKSCLEKGITKVVFDRGGFLYHGRIKALADAARENGLEF
Medtr           ELNFTSGPTIEVAKRVGEIIAKSCLEKGITKVVFDRGGYPYHGRVKAIADAAREHGLEF
Posidonia       EINFTAGPTIEVAKKMGEVIAKSCLEKGITKVAFDRGGYPYHGRIQALADAARGSGLQF
Zostera         GSDCTSGPTIEIAKKIGEAIAKSCLEKGIKKVAFDRGGYPYHGRIQALADAARENGLEF
Arath           EFDYTSGPTIEVAKKVGEVIAKSCLEKGITKVAFDRGGYPYHGRIEALAAAAREHGLQF
Poptr           DFDYSSGPTIDVAKKVGEVIAKSCLEKGITKVAFDRGGYPYHGRVAALADAARENGLQF
Vitis           ELDYSSSPTIEVAKKVGEVIASACLEKGITKVAFDRGGYPYHGRVKALADAAREKGLQF
                  : ::.** ::*:.:** **.:******.**.*****: ****: *:* :**  **:*
