# Supplementary material for: Back to the sea twice: identifying candidate plant genes for molecular evolution to marine life
Source: BMC Evol Biol. 2011 Jan 12;11:8. doi: 10.1186/1471-2148-11-8 (PMC3033329; doi:10.1186/1471-2148-11-8)
Supplement: Additional file 2 — Aligned proteins of each OrthoMCL cluster, produced with MUSCLE. [file 1471-2148-11-8-S2.GZ › orthomcl591.muscled]

Posidonia       ------------------MATAVSPIGV-NRVPL-------NVRASGTGANGASS--AFF
Zostera         -----------------MATTALSSIGAVNRLPV-------RLHGSSSTGASSGS---FF
Zma             -----------------MAAAFSSTVGA----PA-----------------STPTRSSFL
Sorbi           -----------------MAAAFSSTVGA----PA-----------------STPSRSSFL
Oryza           MGEFCGEERLRSRSKSCYAVDRPAEIAPRVQNPIFSVWPVEDLEADPQGRASTPT--NFL
Bradi           -----------------MAAAFSSTLGA----PV-----------------STPS--SFL
Arath           ------------------MAAAVSTVGAINRAPL-------SLNGSGSGAVSAPA-STFL
Medtr           ------------------MATSVTIVGAINMAQL-------KLNGSSSGVPMTNS--AFF
Poptr           ------------------MAATISTVGAVNRAPL-------ALNGSGAGS-TVPT-SAFF
Vitis           ------------------MAATISTLGAVNRAPL-------NLNGSGTGA-SVPS-SAFL
                                   .   : :.                           :   *:

Posidonia       GTSLKKV-NSSLNY-----------GKVPAGSLKVMAA-DVDESKQTSTDKWGHLAFDMS
Zostera         GTTLKRVNNSSTVK-----------PPSNGNNLKIMAC-ELDESKQTGKDKWGHLAFDMS
Zma             GKKLNKPQVSAAVT---YHGK----SSSSNSRFKAMAAKEVDETKQTDEDRWKGLAYDIS
Sorbi           GKKLSKQQVSAAAAVNYYHGKSSSSAAANVNRFKVMAAKEVDETKQSDQDRWKGLAYDVS
Oryza           GKKLKKQVTSAVNY---------HGKSSNINRFKVMAK-ELDEGKQTDQDRWKGLAYDIS
Bradi           GKKLKKQSNNCFSN-NGGSSKTIKSSRPSLVRVMAAANKDVDEGKQTDGDRWRGLAYDIS
Arath           GKKVVTVSRFAQSN------------KKSNGSFKVLA---VKEDKQTDGDRWRGLAYDTS
Medtr           GTSLKKA-RSAISS-----------QKSLSGNFKVSAKIDYNEEKQTSKDRWAGLAYDTS
Poptr           GNSLKKVSSSRFTN-----------SKISSGSFKVVAE-EYDEEKQTEKDRWGGLVTDMS
Vitis           GNSLKKV-SSKIAH-----------PRTSSGNFKVVA--EVDEEKQTSKDKWKGLAFDES
                *..:                            .   *    .* **:  *.*  *. * *

Posidonia       DDQQDIARGKGMVDSLFQAPMGAGTHDAVMNSYEYISQGLRQYNMDNTKDGYYIAPAFMD
Zostera         DDQQDITRGKGMVDSLFQAPSGAGTHDAVMNSYDYVSQGLKSLSMDNTKDGFYIAPAFMD
Zma             DDQQDITRGKGLVDNLFQAPMGDGTHVAVLSSYDYISQGQKSYNFDNMMDGFYIAKGFMD
Sorbi           DDQQDITRGKGMIDSLFQAPMGDGTHVAVLSSYDYISQGQKTYSFDNMMDGFYISKSFMD
Oryza           DDQQDITRGKGFVDSLFQAPTGDGTHEAVLSSYEYLSQGLRTYDFDNTMGGFYIAPAFMD
Bradi           DDQQDITRGKGIVDALFQAPMGDGTHEAVLSSYEYISQGLRQYDFDNTMDGLYIAPAFMD
Arath           DDQQDITRGKGMVDSVFQAPMGTGTHHAVLSSYEYVSQGLRQYNLDNMMDGFYIAPAFMD
Medtr           DDQQDITRGKGKVDSVFQAPMDAGTHYAVMSSYDYISTGLRQYNMDNTVDGLYIAPAFMD
Poptr           DDQQDITRGKGMVDSLFQAPQGTGTHNPVLSSYEYLSQGLRTYNLDNMMDGFYIAPAFMD
Vitis           DDQQDITRGKGMVDSLFQAPMDSGTHYAVMSSYDYISTGLRQYNLDNTMDGFYIAPAFMD
                ******:**** :* :**** . *** .*:.**:*:* * .  .:**  .* **: .***

Posidonia       KLVVHITKNFMDLPNIKIPLILGIWGGKGQGKSFQCELVFSKLGINPIMMSAGELESGNA
Zostera         KLVVHIAKNFMTLPNIKIPLILGLWGGKGQGKSFQCELVFSKLGINPIMMSAGELESGNA
Zma             KLVVHLSKNFMTLPNIKVPLILGIWGGKGQGKSFQCELVFAKMGITPIMMSAGELESGNA
Sorbi           KLVVHLSKNFMSLPNIKVPLILGIWGGKGQGKSFQCELVFSKMGIIPIMMSAGELESGNA
Oryza           KLVVHISKNFMTLPNIKVPLILGIWGGKGQGKSFQCELVFAKMGINPIMMSAGELESGNA
Bradi           KLVVHLAKNFMTLPNIKVPLILGIWGGKGQGKSFQCELVFAKMGINPIMMSAGELESGNA
Arath           KLVVHITKNFLTLPNIKVPLILGIWGGKGQGKSFQCELVMAKMGINPIMMSAGELESGNA
Medtr           KLVVHITKNFLNLPNIKIPLILGIWGGKGQGKSFQCELVFAKMGISPIMMSAGELESGNA
Poptr           KIVVHISKNFMSLPNIKVPLILGIWGGKGQGKSFQCELVFAKMGISPIMMSAGELESGNA
Vitis           KLVVHITKNFMTLPNIKVPLILGIWGGKGQGKSFQCELVFAKMGINPIMMSAGELESGNA
                *:***::***: *****:*****:***************::*:** **************

Posidonia       GEPAKLVR----------------------------------------------------
Zostera         GEPAKLLRQRYREAADII-KKGKMCVLFINDLDAGAGRMGGTTQYAVNNQMVNATLMNIA
Zma             GEPAKLIRQRYREASDLI-KKGKMSCLFINDLDAGAGRMGGTTQYTVNNQMVNATLMNIA
Sorbi           GEPAKLIRQRYREAADLI-SKGKMSCLFINDLDAGAGRMGGTTQYTVNNQMVNATLMNIA
Oryza           GEPAKLIRQRYREAADII-KKGKMCCLFINDLDAGAGRMGGTTQYTVNNQMVNATLMNIA
Bradi           GEPAKLIRQRYREAADLI-KKGKMCCLFINDLDAGAGRMGGTTQYTVNNQMVNATLMNIA
Arath           GEPAKLIRQRYREAADLI-KKGKMCCLFINDLDAGAGRMGGTTQYTVNNQMVNATLMNIA
Medtr           GEPAKLIRQRYREASDII-RKGKMCCLFINDLDAGAGRMGGTTQYTVNNQMVNATLMNIA
Poptr           GEPAKLIRQRYREAADIIKKKGKMCCLFINDLDAGAGRLGGTTQYTVNNQMVNATLMNIA
Vitis           GEPAKLIRQRYREAADII-RKGKMCCLFINDLDAGAGRLGGTTQYTVNNQMVNATLMNIA
                ******:*                                                    

Posidonia       ------------------------------------------------------------
Zostera         DNPTNVQLPGMYNKQQNARVPIIVTGNDFSTLYAPLIRDGRMEKFYWAPTREDRIGVCKG
Zma             DNPTNVQLPGMYNKEDNPRVPIIVTGNDFSTLYAPLIRDGRMEKFYWAPTREDRIGVCKG
Sorbi           DNPTNVQLPGMYNKVDNARVPIIVTGNDFSTLYAPLIRDGRMEKFYWAPTREDRIGVCKG
Oryza           DNPTNVQLPGMYNKEDNPRVPIIVTGNDFSTLYAPLIRDGRMEKFYWAPTRDDRVGVCKG
Bradi           DAPTNVQLPGMYNKEENPRVPIIVTGNDFSTLYAPLIRDGRMEKFYWAPTREDRIGVCRG
Arath           DNPTNVQLPGMYNKEENARVPIICTGNDFSTLYAPLIRDGRMEKFYWAPTREDRIGVCKG
Medtr           DNPTNVQLPGMYNKEENARVPIIVTGNDFSTLYAPLIRDGRMEKFYWAPTRDDRVGVCQG
Poptr           DNPTNVQLPGMYNKEDNPRVPIIVTGNDFSTLYAPLIRDGRMEKFYWAPTREDRIGVCIG
Vitis           DNPTNVQLPGMYNKEENPRVPIIVTGNDFSTLYAPLIRDGRMEKFYWAPTREDRIGVCTG
                                                                            

Posidonia       ------------------------------------------------------------
Zostera         IFRTDKVEEEDVVKIVDNFPGQSIDFFGAIRARVYDDEVRKWVNDVGVEAIGKNLVNSKE
Zma             IFRTDGVDEEHVVQLVDTFPGQSIDFFGALRARVYDDEVRRWVSETGVENIARKLVNSKE
Sorbi           IFRTDGVDEEHVVQLVDTFPGQSIDFFGALRARVYDDEVRRWVAETGVENIAKKLVNSKE
Oryza           IFRTDNVPDEDIVKIVDSFPGQSIDFFGALRARVYDDEVRKWVSDTGVENIGKRLVNSRE
Bradi           IFQTDNISDESVIKIVDTFPGQSIDFFGALRARVYDDEVRKWVSSTGIENIGKKLVNSKD
Arath           IFRTDKIKDEDIVTLVDQFPGQSIDFFGALRARVYDDEVRKFVESLGVEKIGKRLVNSRE
Medtr           IFRTDGVPKDDIVKIVDTFPGQSIDFFGALRARVYDDEVRNWISGIGVESIGKRLVNSKE
Poptr           IFKTDNVPEDDIVKLVDTFPGQSIDFFGALRARVYDDEVRKWVSGVGVESIGKKLVNSRE
Vitis           IFRSDNIPKEDMVKLVDTFPGQSIDFFGALRARVYDDEVRKWVASVGVEGIGKKLVNSKE
                                                                            

Posidonia       ------------------------------------------------------------
Zostera         GPPSFEQPQMTLEKLLDYGNMLV-------------------------------------
Zma             GPPTFEQPKITIEKLLEYGHMLVAEQENVKRVQLADKYLNEAALGEANEDAMKTGSFFK-
Sorbi           GPPTFEQPKMTIEKLLEYGHMLVAEQENVKRVQLADKYLNEAALGAANEDAMKTGNFFK-
Oryza           GPPEFEQPKMTIEKLMEYGYMLVKEQENVKRVQLAEQYLSEAALGDANSDAMKTGSFYG-
Bradi           GPVSFEQPKMTIEKLLEYGHMLVQEQDNVKRVQLADKYMSEAALGDANSDAMKTGSFYG-
Arath           GPPVFEQPEMTYEKLMEYGNMLVMEQENVKRVQLAETYLSQAALGDANADAIGRGTFYGK
Medtr           GPPTFEQPKMTIDKLLEYGNMLVQEQENVKRVQLADKYLSEAALGDANDDAIKTGNFYGQ
Poptr           GPPTFEQPPMTVEKLFEYGNMLVKEQENVKRVQLADKYLSDAALGEANQDAIERGTFYG-
Vitis           GPPTFEKPKMTLDKLLEYGNMLVQEQENVKRVQLADKYLSEAALGDANEDAIKSGSFYGK
                                                                            

Posidonia       ------------------------------------
Zostera         ------------------------------------
Zma             ------------------------------------
Sorbi           ------------------------------------
Oryza           ------------------------------------
Bradi           ------------------------------------
Arath           GAQQVNLPVPEGCTDPVAENFDPTARSDDGTCVYNF
Medtr           GAQQVPLPVQEGCADPSAENYDPTARSDDGSCTYTF
Poptr           ------------------------------------
Vitis           AAQQVNLPVPEGCTDPSANNFDPTARSDDGSCLYQI
                                                    
