# Supplementary material for: Back to the sea twice: identifying candidate plant genes for molecular evolution to marine life
Source: BMC Evol Biol. 2011 Jan 12;11:8. doi: 10.1186/1471-2148-11-8 (PMC3033329; doi:10.1186/1471-2148-11-8)
Supplement: Additional file 2 — Aligned proteins of each OrthoMCL cluster, produced with MUSCLE. [file 1471-2148-11-8-S2.GZ › orthomcl5905.muscled]

Zostera         -------MASVPPVT-SVKGLSGSSLTGTKLVA--VPRRAT--PRTNLRSSTAVVAKYGD
Bradi           MVS----LVAVQPSA-AVKGLAGSSMSGRKLAATARPSSLCR-STRRPARGVAVQAKYGE
Posidonia       ------------PS------------TGPSSPV--RPQSRRMAPRTSLRSSRAVVAKYGD
Arath           MASLAT-VAAVKPSA-AIKGLGGSSLAGAKLSI--KPSRLSF-KPKSIRAN-GVVAKYGD
Oryza           MAS----LVAVQPV--AVKGLAGSSISGRKLAV--RPSPRALCRTTRRPRA-AVVAKYGE
Zma             MASLA--AVSVKPV--AIKGLAGSSISGRKLAVA-RPSARSI---RRPRAA-AVVAKYGD
Sorbi           MASLAA-AVSVQPV--AVKGLSGSSISGRKLAVASRPSSSARAACRSTRRA-AVVAKYGD
Vitis           MASLAT-LAAVQPI--NIKGLAGSSISGTKLSV--KPARRSL-RVGNSRAG-AVVAKYGD
Medtr           MASLATSLACVQPAGLNVKGLAGSSITGTKLTF--KPSRQIF-KSNNLRSG-SVVAKYGD
Poptr           MASLAT-FAAVQPA--TIKGLGGSSLSGTKLHV--KPSRQGL-RPKSLRSG-AVVAKYGD
                            *             :* .      *               .* ****:

Zostera         KSVYFDLEDLPNTTGQWDLYGSDAPSPYNPMQSKFFETFASPFTKRGLLLKFLLFGGGAT
Bradi           KSVYFDLDDIGNTTGQWDLYGSDAPSPYNGLQSKFFQTFAAPFTKRGLLLKFLLLGGGSL
Posidonia       KSVYFDLEDLPNTTGQWDLYGSDAPSPYNSLQSKFFETFAAPFTKRGLLLKFLILGGGFT
Arath           KSVYFDLEDLGNTTGQWDVYGSDAPSPYNPLQSKFFETFAAPFTKRGLLLKFLILGGGSL
Oryza           KSVYFDLEDIGNTTGQWDLYGSDAPSPYNPLQSKFFETFAGPFTKRGLLLKFLLLGGGSL
Zma             KSVYFDLDDIGNTTGQWDLYGSDAPSPYNPLQSKFFETFAAPFTKRGLLLKFLLLGGGSL
Sorbi           KSVYFDLEDIGNTTGQWDLYGSDAPSPYNPLQSKFFETFAAPFTKRGLLLKFLLLGGGSL
Vitis           KSVYFDLEDLGNTTGQWDVYGSDAPSPYNPLQSKFFETFAAPFTKRGLLLKFLLLGGGSV
Medtr           KSVYFDLEDIGNTTGQWDLYGSDAPSPYNPLQSKFFETFAAPFTKRGLLLKFLILGGGST
Poptr           KSVYFDLEDLGNTTGQWDLYGSDAPSPYNPLQSKFFETFAAPFTKRGLLLKFLILGGGST
                *******:*: *******:********** :*****:***.************::***  

Zostera         LAYFSTTATGDVLPIVKGPQETPKLGPRGKI
Bradi           IAYLGATTSPDLLPIKKGPQLPPTPGPRGKI
Posidonia       LAYYSSTASGDILPIKKGPQLPPELGPRDKK
Arath           LTYVSATSTGEVLPIKRGPQEPPKLGPRGKL
Oryza           VAYVSASASPDLLPIKKGPQLPPTPGPRGKI
Zma             LAYVSASASPDLLPIKKGPQEPPQPGPRGKI
Sorbi           LAYVSASASPDLLPIKKGPQQPPQPGPRGKI
Vitis           LAYVSATASDDYLPIKKGPQLPPQPGPRGKI
Medtr           LAYFSATASGDILPIKKGPQLPPKLGPRGKI
Poptr           LAYFSATASGDILPIKKGPQLPPKLGPRGKL
                ::* .:::: : *** .*** .*  ***.* 
