# Supplementary material for: Back to the sea twice: identifying candidate plant genes for molecular evolution to marine life
Source: BMC Evol Biol. 2011 Jan 12;11:8. doi: 10.1186/1471-2148-11-8 (PMC3033329; doi:10.1186/1471-2148-11-8)
Supplement: Additional file 2 — Aligned proteins of each OrthoMCL cluster, produced with MUSCLE. [file 1471-2148-11-8-S2.GZ › orthomcl587.muscled]

Poptr           MGHSNVWNSHPKNYGPGSRTCRVCGNPHGIIRKYGLMCCRQCFRSNAKEIGFIK---LKV
Zostera         MDHANVWNSHPKNYGLGSRLCRVCGNSHGLIRKYGLMCCRQCFRSNAKEIGFIK------
Posidonia       MGHSNVWNSHPKGYGLGSRLCRVCGNSHGLIRKYGLMCCRQCFHSNAKNIGFIK------
Medtr           MGHSNVWNSHPKTYGPGSRTCRVCGNSHGLIRKYGLMCCRQCFHSNAKEIGFIK------
Vitis           MGHSNVWNSHPKNYGPGSRTCRVCGNPHGLIRKYGLMCCRQCFRSNAKEIGFIKDDLMCG
Arath           MGHSNVWNSHPKKYGPGSRLCRVCGNSHGLIRKYGLNCCRQCFRSNAKEIGFIK------
Bradi           MGHSNVWNSHPKNYGPGSRVCRVCGNSHGLIRKYGLMCCRQCFRSNAKDIGFIK------
Zma             MGHSNVWNSHPKNYGPGSRVCRVCANPHGLIRKYGLMCCRQCFRSNAKDIGFIK------
Sorbi           MGHSNVWNSHPKNYGPGSRVCRVCANPHGLIRKYGLMCCRQCFRSNAKDIGFIK------
Oryza           MGHSNVWNSHPKNYGPGSRVCRVCGNPHGLIRKYGLMCCRQCFRSNAKDIGFIK------
                *.*:******** ** *** ****.*.**:****** ******.****:*****      

Poptr           FAKCQYFNHGYRQWSSQASVWFV
Zostera         ----------YR-----------
Posidonia       ----------YR-----------
Medtr           ----------YR-----------
Vitis           NSAATFLLTSYGY----------
Arath           ----------YR-----------
Bradi           ----------YR-----------
Zma             ----------YR-----------
Sorbi           ----------YR-----------
Oryza           ----------YR-----------
                          *            
