# Supplementary material for: Back to the sea twice: identifying candidate plant genes for molecular evolution to marine life
Source: BMC Evol Biol. 2011 Jan 12;11:8. doi: 10.1186/1471-2148-11-8 (PMC3033329; doi:10.1186/1471-2148-11-8)
Supplement: Additional file 2 — Aligned proteins of each OrthoMCL cluster, produced with MUSCLE. [file 1471-2148-11-8-S2.GZ › orthomcl5840.muscled]

Oryza           -MALSLSTSFLPTQAAAA---ATRTTLRSL---------VPSQR---------MRCSMRK
Bradi           -MALSLSTSFLPTPAAAAAR-TTTRNLRSL---------VPSQR---------MRCSMRK
Zma             -MTLSLSTSFLPIPAAAR---TTARTLRSV---------VPSQG---------MRCSMRK
Sorbi           -MTLSLSTSFLPTPAAATARATTARTLRSV---------VPSQG---------MRCSMRK
Zostera         -KA------------------------------------HGGGG---------YRGARRK
Posidonia       MALLSLSTAFVPSKKPHQLSSTTTTSTSSSSSSSSSQFYFQARRGGGGGGDGYSRWSCRK
Medtr           -MAQCITNTFVQGKPFLP-LPTKNNQKGKK---------VGN-----------FGVYCKK
Arath           -MAVSLPNSFLQISPCVPSLQLRKPVMAAV---------KGGKQSVRRSSNTVVQITCRK
Poptr           ------------------------------------------------------------
Vitis           -MALTLSNTFLQRKLSPPTLPIKKANA------------VRAYR---------PQWTCRK
                                                                            

Oryza           KGLHPEIYEDAKVYCNGELVLVTGGTKPEYTVDVWSGNHPYYVGDTSAMVVMDSQIEKFR
Bradi           KGLHPEIFEDAKVYCNGELVLVTGGTKPEYTVDVWSGNHPYYVGDSSALVVMDSQIEKFR
Zma             KGLHPEIYEDAKVYCNGELVLVTGGTKPEYTVDVWSGNHPYYVGDTSALVVMDSQIEKFR
Sorbi           KGLHPEIYEDAKVYCNGELVLVTGGTKPEYTVDVWSGNHPYYVGDTSALVVMDSQIEKFR
Zostera         NDIHPEFHDAAKVYCNGELVMTTGGTKEEYNI----------------------------
Posidonia       EGVHPEFHEDAKVYCNGELVMTTGGTQREYSVDVWSGNHPFYLGNRSALLIDADQVEKFR
Medtr           KDIHPKFHEDAKVYCNNELVMTTGGTQKEYVVDVWSGNHPFYLGNRSALMVSDDQVEKFR
Arath           KELHPEFHEDAKVYCNGELVMTTGGTKKEYVVDVWSGNHPFYLGNRSALMVDADQVEKFR
Poptr           KEIHPEFYQGAKVYCNGELVLTTGGTKQEYVVDVWSGNHPFYLGNRSGVLVDADQVEKFR
Vitis           KDIHPQFYEDAKVYCNGELVMTTGGTQKEYVVDVWSGNHPFYLGNRSGLLVDADQVEKFR
                : :**::.: ******.***:.****: ** :                            

Oryza           KKWGHIKEY--WPEDQWREMHPDGDPEFDPEEEGSAGAS
Bradi           KKWGHVKEY--WTKEQWLEMHPDGDPEFEPEDDETRK--
Zma             KKWGHIKEY--WPEDQWREMHPDGDPEFEPEGDN-----
Sorbi           KKWGHVKEY--WPEDQWREMHPDGDPEFEPEGDN-----
Zostera         ---------------------------------------
Posidonia       KKYGQIGQIMEIPNLKYGEIVLPTKKKASGKGKGKK---
Medtr           KKFGELSQIMEIPVLK-GEIVIPSRRKGIKSGGGKKK--
Arath           KRFAGLSEIMEIPVLK-GEIIMPTKKSKGPKGKKK----
Poptr           KKYEGLSQIMEIPVLK-GEVILPSRKKSSAGKGGKKK--
Vitis           KKFGEISQIMEIPVLKYGEIVLPPKRKSGSGKGGKKK--
                                                       
