# Supplementary material for: Back to the sea twice: identifying candidate plant genes for molecular evolution to marine life
Source: BMC Evol Biol. 2011 Jan 12;11:8. doi: 10.1186/1471-2148-11-8 (PMC3033329; doi:10.1186/1471-2148-11-8)
Supplement: Additional file 2 — Aligned proteins of each OrthoMCL cluster, produced with MUSCLE. [file 1471-2148-11-8-S2.GZ › orthomcl572.muscled]

Zostera         MVEGEVK--ALVPESVLKKQLRSEEWALAKKNAVIETKKKNLINRKVIFNKAKKYANEYA
Bradi           MSSEAAK--VVVPESVLRKRKREELWAAEKKTKAVEEKKKSSENRKVIFARAKQYAEEYD
Oryza           MASEAAK--VVVPESVLRKRKREEVWAAASKEKAVAEKKKSIESRKLIFSRAKQYAEEYE
Zma             MSSVASK--VAVPESVLRKRKREEQWATEKKEKALVEKKKSIESRKLIFTRAKQYAEEYD
Sorbi           MSAAEAK-AAVVPESVLRKRKREEQWAADKKEKALADRKKALESRKIIFSRAKQYAQEYD
Medtr           MAKEEVK--TVVPESVLKKQKRNEEWALVKKQEQESAKKKRSETRKLIWSRAKQYAKEYD
Poptr           MGEEATK--VAVPESVLKKQKREEEWALAKKQELAATKKKNAENRKLIFNRAKLYAKEYQ
Arath           MTEAESK--TVVPESVLKKRKREEEWALAKKQELEAAKKQNAEKRKLIFNRAKQYSKEYQ
Posidonia       MGGEEAK--TMVPESVLKKRKRAEEWELTKKKEVEAKRKKNAENRKLIFKRAKQYAKEYE
Vitis           MGEEDAKGGPVIPESVLKKQKRNEEWTLAKKQEVEAKKKKNADNRKLIYSRAKQYAKEYE
                *     *    :*****.*. * * *   .*      .*:   .**:*: .** *::** 

Zostera         AHERELIDLKRQAKLSGQFYVNPEAKLLFIIRIRGINSMDPKSRSILRLLRLRQIFNGVF
Bradi           AQDKELVQLKREARLKGGFYVSPEAKLLFVVRIRGINAMHPKTRKILQLLRLRQIFNGVF
Oryza           AQEKELVQLKREARMKGGFYVSPEEKLLFVVRIRGINAMHPKTRKILQLLRLRQIFNGVF
Zma             AQEKELVQLKREARLKGGFYVSPEAKLLFVVRIRGINAMHPKTRKILQLLRLRQIFNGVF
Sorbi           AQEKELVQLKREARLKGGFYVSPEAKLLFVVRIRGINAMHPKTRKILQLLRLRQIFNGVF
Medtr           DSQKELIALKREAKLKGGFYVDPEAKLLFIIRIRGINAMDPKSRKILQLLRLRQICNGVF
Poptr           EQEKQLVQWKREARLKGGFYVDPEAKLLFIIRIRGINAMHPKTRSILQLLRLRQIFNGVF
Arath           EKERELIQLKREAKLKGGFYVDPEAKLLFIIRIRGINAIDPKTKKILQLLRLRQIFNGVF
Posidonia       DQDKELIRLKREAKLKGGFYVSPEEKLLFIVRIRGINAVDPKTKKILQLLRLRQIFNGVF
Vitis           EQQKELIQLKREAKLKGGFYVDPEAKLLFMIRIRGINAMHPKTRKILQLLRLRQIFNGVF
                  :.:*:  **:*.:.* ***.** ****::******:: **:..**.******* ****

Zostera         LKVNKATLHMLQRVEPYVTYGYPNLKSVRELIYKRGFGKLNKQRIPLTDNSIVDQGLGKH
Bradi           LKVNKATINMLRRVEPYVAYGYPNLKSVRELIYKRGYGKLNKQRIPLTNNKVIEEGLGKH
Oryza           LKVNKATINMLRRVEPYVAYGYPNLKSVRELIYKRGYGKLNKQRIPLTNNKVIEEGLGKH
Zma             LKVNKATINMLRRVEPYVAYGYPNLKSVRELIYKRGYGKLNKQRIPLSNNQVIEEGLGKH
Sorbi           LKVNKATINMLRRVEPYVAYGYPNLKSVRELIYKRGYGKLNKQRIPLSNNNVIEEGLGKH
Medtr           LKVNKATVNMLHRVEPYVTYGYPNLKSVRELIYKRGYGKVDRQRIALTDNSIIEQVLGKH
Poptr           LKVNKATVNMLHRVEPYVTFGYPNLKSVRELIYKRGFGKLNQQRIPLTDNSIIEQGLGKH
Arath           LKVNKATINMLRRVEPYVTYGYPNLKSVKELIYKRGFGKLNHQRTALTDNSIVDQGLGKH
Posidonia       LKVNKATMNMLHRVEPYVTYGYPNLKSVRELIYKRGYGKLNKQRIALTDNSIIEQGLGKY
Vitis           LKVNKATMNMLHRVEPYVTYGYPNLKSVRELIYKRGYGKLNKQRTALTDNSIVEQALGKF
                *******::**.******::********.*******:**::.** .*::*.:::: ***.

Zostera         GLICVEDLIHEIFTVGPHFKEANNFLWPFQLSAPLGGLKKKRNHYVEGGDAGNRENFINE
Bradi           NIICIEDLVHEILTVGPHFKEANNFLWPFKLKAPLGGLKKKRNHYVEGGDAGNRENYINQ
Oryza           DIICIEDLVHEIMTVGPHFKEANNFLWPFKLKAPLGGLKKKRNHYVEGGDAGNRENYINE
Zma             NIICIEDLVHEIMTVGPHFKEANNFLWPFKLKAPLGGLKKKRNHYVEGGDAGNRENYINE
Sorbi           NIICIEDLVHEIMTVGPHFKEANNFLWPFKLKAPLGGLKKKRNHYVEGGDAGNRENYINE
Medtr           GIICIEDLIHEILTVGPHFREANNFLWPFKLKAPLGGMKKKRNHYVEGGDAGNREDYINE
Poptr           GIICVEDLIHEIMTVGPHFKEANNFLWPFQLKAPLGGLKKKRNHYVEGGDAGNRENYINE
Arath           GIICVEDLIHEIMTVGPHFKEANNFLWPFQLKAPLGGMKKKRNHYVEGGDAGNRENFINE
Posidonia       GIICIEDLIHEIMTVGPHFKEANNFMWPFQLKAPLGGLKKKRNHYVEGGDAGNRENYINE
Vitis           GIICMEDLIHEIMTVGPHFKEANNFLWPFKLKAPLGGLKKKRNHYVEGGDAGNRENYINE
                .:**:***:***:******.*****:***:*.*****:*****************::**:

Zostera         MI----
Bradi           LVRRMN
Oryza           LIRRMN
Zma             LIKRMN
Sorbi           LIKRMN
Medtr           LIRRMN
Poptr           LIRRMN
Arath           LVRRMN
Posidonia       LIKRMN
Vitis           LIRRMN
                ::    
