# Supplementary material for: Back to the sea twice: identifying candidate plant genes for molecular evolution to marine life
Source: BMC Evol Biol. 2011 Jan 12;11:8. doi: 10.1186/1471-2148-11-8 (PMC3033329; doi:10.1186/1471-2148-11-8)
Supplement: Additional file 2 — Aligned proteins of each OrthoMCL cluster, produced with MUSCLE. [file 1471-2148-11-8-S2.GZ › orthomcl5661.muscled]

Bradi           ------MAATATAPPLLLPSGSGPRSASRAWPL------RRGGLRAS--------CRCRA
Poptr           -----MASSSSSPSSLLLPLGSSSGKTTLLTKRH-----GIVNVFDKVQGLMNISVQCSN
Vitis           --------MASSPSSLLLSLGSGFARSLFP---------AHQSIPGDKIRSLN--IRCSN
Arath           --------MAASSPSLLLPLGSA----------------SRNGLTTKNP------NSSRY
Oryza           MAATASSSSTATASPLLLPSARRPLPSSKPWLPDGRAFRGSRALSSAARRCFCCCCRCEA
Zma             ----MAAAACSSASPLLLPSGPRHASASRAWFLGG----RSRALRSEAP------CCCKA
Sorbi           ----MAAAASSSASPLLLPSGPRHASASATAWLRGASAFRSRALTSEAP------CCCKA
Medtr           -----------MASPLLLPLYSTCGKIPSLT--------ASQSISVEKL------RRFAL
Zostera         ---------MNLPSGLLKSRKGGFIHYKSTRP-------QCSSKPD---------FRNFE
Posidonia       ------------------------------------------------------------
                                                                            

Bradi           A-VGGTAA---QCGADGGA--AAVVGRRGVLGGMALAVSVSSSHAFGVLQA------ALA
Poptr           LEPRSRGS---R--AREKK--VDTSLIKRRDCVIGLVFGVST--LCNIGSFDNV---AKG
Vitis           LEVVVKSS---RTGEYSDG--LMLK----RREAIGLVLGVSS---IFVDSFD-----AKA
Arath           IAARVIAS---E--TREQS--CKISNLSSRREAMLLVLGVSG--GLSMSSLA-----AYA
Oryza           AGEAGTAPPPQQRGVDDGGVVCTSATRSRRRSVLGVAVGVSSALALGLAAFDD----ALA
Zma             AAARGSAP---QCGTVGGG--SSST----RRGLLGVALGASA---LGLAAFD-----AVA
Sorbi           AGVGGSAA---QCGAADEF--LIGGGSSTRRGMVGVALGASA---LGLAAFD-----AVA
Medtr           KVKSTETR---ECTANDIF--NTNS----RRDFLGLALGVST---LFIHSFD----AANG
Zostera         KDSDVRIS---QFQETGSV--MMTG----RRSMIGLTWLVSS---LGIAGFDDGGGCAVG
Posidonia       ------------------------------------------------------------
                                                                            

Bradi           GGLPPEEKPKLCDADCEKELENAPMVTTESGLQYKDIRVGQGPSPPIGFQVAAECIAMVP
Poptr           AGLPPEDKPRLCDETCEKELENVPMVTTESGLQFKDIKVGQGPSPPVGFQVAANYVAMVP
Vitis           AGLPPEDKPRLCDDACEKELENVPMVTTESGLQYKDIKVGEGPSPPIGFQVAANYVAMVP
Arath           AGLPPEDKPRLCEAECEKELENVPMVTTESGLQYKDIKVGRGPSPPVGFQVAANYVAMVP
Oryza           AGLPPEEKPKLCDAACEKDLENVPMVTTESGLQYKDIKVGEGPSPPIGFQVAANYVAMVP
Zma             AGLPPEEKPKLCDAACEGELENVPMVTTESGLQYKDIKVGEGPSPPVGFQVAANYVAMVP
Sorbi           AGLPPEEKPKLCDAACETELENVPMVTTESGLQYKDIKVGEGPSPPIGFQVAANYVAMVP
Medtr           AGLPPEEKPKLCDGTCEKELENVPMVTTESGLQYKDIKVGQGPSPPVGFQVAANYVAMVP
Zostera         AGLPMEEKPKLCDKDCEAELENIPMITTESGLQYKEIIVGQGPSPPVGFQVAANYVAMVP
Posidonia       -----EEKPKLCDKDCEMELENVPMITTESGLQYKEIKVGEGPSPPVGFQVAANYVAMVS
                     *:**.**:  ** :*** **:*******:*:* ** *****:******: :***.

Bradi           NGQIFDSSLEKGTPYIFRVGAGQVIKGLDEGILSMKVGGLRRLYIPGPLAFPKGLTSAPG
Poptr           SGQIFDSSLEKGQIYIFRVGSGLVIKGLDEGILSMKVGGKRRLYIPGPLAFPKGLTSAPG
Vitis           SGQIFDSSLEKGQLYIFRVGSGQVIKGLDEGILTMKTGGKRRIYIPGPLAFPKGLTSAPG
Arath           SGQIFDSSLEKGLPYLFRVGSGQVIKGLDEGILSMKAGGKRRLYIPGPLAFPKGLVSAPG
Oryza           NGQIFDSSLEKGQPYIFRVGSGQVIKGLDEGILSMKVGGLRRLYIPGPLAFPKGLTSAPG
Zma             TGQIFDSSLEKGQPYIFRVGSGQVIKGLDEGILSMKVGGLRRLYIPGPLAFP--------
Sorbi           NGQIFDSSLEKGQPYIFRVGSGQVIKGLDEGILSMKVGGLRRLYIPGPLAFPKGLTSAPG
Medtr           SGQIFDSSLEKGQLYIFRVGSGQVIKGLDEGLLSMKVGGKRRLYIPGSLAFPKGLNSAPG
Zostera         SGQIFDSSLEKNTPYIFRVGSDQVI-----------------------------------
Posidonia       SGQVFDSSLEKGRPYIFRVGSDQVIKGLDEGILTMKVGGRRRLYIPGTLAFPKGLNSAPG
                .**:*******.  *:****:. **                                   

Bradi           RPRVAPSSPVVFDVNLLYIPGLDDE--
Poptr           RPRVAPNSPVVFDVSLEYIPGLEVEEE
Vitis           RPRVAANSPVVFDVSLEYIPGLEIDEE
Arath           RPRVAPNSPVIFDVSLEFIPGLDSEEE
Oryza           RPRVAPSSPVMFDVNLLYIPGLDDE--
Zma             ---------------------------
Sorbi           RPRVPPSSPVVFDVNLLYIPGLDDE--
Medtr           RPRVAPNSPVVFDVSLEYVPGLDVDEE
Zostera         ---------------------------
Posidonia       RPRVAPNSPVIFDVSLEYVPGLDD---
                                           
