# Supplementary material for: Back to the sea twice: identifying candidate plant genes for molecular evolution to marine life
Source: BMC Evol Biol. 2011 Jan 12;11:8. doi: 10.1186/1471-2148-11-8 (PMC3033329; doi:10.1186/1471-2148-11-8)
Supplement: Additional file 2 — Aligned proteins of each OrthoMCL cluster, produced with MUSCLE. [file 1471-2148-11-8-S2.GZ › orthomcl5612.muscled]

Posidonia       ----------------------------------------------------MAEVKSKW
Arath           --------------------------------------------------MAATPMEGKW
Medtr           ----------------------------------------------------MAILHGSW
Poptr           --------------------------------------------------MAVVGVGGKW
Bradi           ------------------------------------------------------MAGSTW
Oryza           ----------------------------------------------------MPMAAGTW
Sorbi           ------------------------------------------------------------
Zma             MARFTLFCSGMSACDEDATILCTSKVRARAPPSTSLTPPKHGKAEEAEQSFVGASMAGTW
Vitis           ----------------------------------------------------MDQPKGNW
Zostera         ------------------------------------------------------------
                                                                            

Posidonia       VKLAQEGPGPGERSSHAITVVGQKAFVFGGEFTPRVPVDNKMHVFDLKEKTWTVP-EVTG
Arath           VQLKQKGTGPGARSSHAIALVGNKMYAFGGEFQPRVPVDNQLYVFDLETQTWSIQ-EASG
Medtr           VKLDQRGILQGARSSHAIAVVGQKVYAFGGEFEPRVPVDNKLHVYDLDTLAWSVA-DVSG
Poptr           VKLNQKGTGLGARSSHAITLVGHEAYAFGGEFAPRVPVDNKLHVFNLQTLTWSVA-DGTG
Bradi           VMLEQKGAGPGARSSHAITLIGGTAYSFGGELTPRVPVDSTMYAFDLKTQSWSALTSASG
Oryza           VKLEQKGDGPGARSSHAITLVGGTAYAFGGEFTPRVPVDNAMYAFDLKSQCWSAL-DASG
Sorbi           --MEQKGGGPGARSSHSITLVGHTAYSFGGEFTPRVPVDNTMYAFDLGTQTWSALDDATG
Zma             VKMEQKGAGPGARSSHAITLLGGTAYSFGGELTPRVPVDSTMYAFDLNTQTWSAL-DATG
Vitis           IKLDQNGTGPGARSSHAIAIVGQKAYVFGGELTPRVPVDNDIHVFDLQDLTWSVA-TVTG
Zostera         ------------------------------------------------------------
                                                                            

Posidonia       DVPPPRVGVTMATVGQIIYVFGGRDAQHTELNELYSFDTSANVWTLLSSG-EVGPAHRSY
Arath           DAPPPRVGVAMAAVGPIIYFFGGRDSTHQELNELYCFNTLTNQWKLLSSG-ETGPQNRSY
Medtr           NTPPPRVGVTMAAVGETIYVFGGRDAEHNELNELYSFDTKTNNWALISSG-DIGPPNRSY
Poptr           DIPPPRVGVTMATVGKTIYVFGGRDATHKELNELYSFDTSTNQWTLLSNG-DAGPPHRSY
Bradi           DVPPPRVGVTMAAVGDTVFVFGGRDKAHTELNELYSFDTATATWSLLSSG-DSGPAHRSY
Oryza           DVPPPRVGVTMASVGATVYMFGGRDQEHKELNELYSFDTATNRWTLLSSGAGDGPPHRSY
Sorbi           DVPPPRVGVTMAAVGGTVYTFGGRDLEHKELNELYAFDTATRAWTLLSSS-GGGPPHRSY
Zma             DVPPPRVGVTMAAAGGTVFTFGGRDLEHKELNELYAFDAATRAWTLLSSG-ADGPPHRSY
Vitis           DVPPPRIGVGMAAVGGTIYVFGGRDGTHKELNELYSFDTFSNKWTLLSSG-DAGPPHRSY
Zostera         ------------------------------------------------------------
                                                                            

Posidonia       HSMTA-----DNHRVYVFGGCGVAGRLKDLWAFDAIECKWIKFPDPG-ESCLGRGGPGLA
Arath           HSITA-----DSQNVYVFGGCGVDGRLNDLWAYNVVDQKWIKFPSPG-EACRGRGGPGLE
Medtr           HSMTA-----DDRNVYVFGGCGVAGRLNDLWAFDVVDGKWAELPSPG-ESCKGRGGPGLT
Poptr           HSTAS-----DDRHVYIFGGCGVAGRLNDLWEYDVIEKKWVKYPTPG-DNCKGRGGTGLA
Bradi           HSMVAADDGKGGGVVYVFGGCGNSGRLNDLWAYDVGTRRWEELPAPEKEICAPRGGPGLA
Oryza           HSMVA--DAAGGGKVYVFGGCGDAGRLNDLWAYDVAAGRWEALPSPG-EACKPRGGPGLA
Sorbi           HSMVA---DAEGGRVYVFGGCGDAGRLNDLWAYDVASGRWEELPSPG-EACRPRGGPGLA
Zma             HSMAA---DAGAGRVYVFGGCGDAGRLNDLWAYDVAAGQWEQLPPPG-EACQPRGGPGLV
Vitis           HSIAA-----DQRRVYVFGGCG--------------------------------------
Zostera         ------------------------------------------------------------
                                                                            

Posidonia       VCSKKVWVVYGFSGN-ELDDVHCFDPNTETWTLVETT-----GDKPSPRSVFCATSI-GN
Arath           VVQGKIWVVYGFAGE-EADDVHCFDIAKGEWKEVETK-----GEKPSARSVFSTAVV-GK
Medtr           VAQGKIWVVYGFAGM-EVDDVHFFNLAQKTWAQVETS-----GLKPTARSVFSTCLI-GK
Poptr           VAQGKIWVVYGFSGV-EMNDVHCFDPIQGTWTQVDTS-----GEKPSARSVFSTVGI-GK
Bradi           FAAGKVWVVGGFSGDKELDDVHSFDPATGQWAAVGTT-----GERPSPRSVLCAAGVKGK
Oryza           VAGGKVWVVYGFSGE-ELDDVHCYDPGTGAWSTVETTGGGGGGDKPSPRSVFCAAGI-GK
Sorbi           VAGGKVWVVYGFSGE-EMDDVHCYDPATRAWAVVETT-----GDRPSPRSVFCGAGI-GR
Zma             VAGGKVWVVYGFSGE-ELDDVHCYDPATREWAAVQTT-----GDRPSPRSVFCAAGF-GR
Vitis           ----------------ETDDVHCFDLAHEKWAQVDTK-----GEKPSPRSVFSSLVI-GK
Zostera         ------------------------------------------------------------
                                                                            

Posidonia       -----YVILYGGEIDPSDLGPLGL------------------------------------
Arath           -----QILISGGEIDPSDLGHMGAGCFTGDAYGLDTETLEWRKW-EDGVGSV------EH
Medtr           -----HIIVYGGEIDPSDQGHMGAGQFSGELYALDTETLSWTRL-DDKVDSG------DH
Poptr           -----YIIISGGEVDPSDLGHLGAGKFASEAYALDTDTLTWKRL-NDGLGSD------DH
Bradi           EKGTEYVVVFGGEVDPSDLGHLGAGKFSAEAFALDTETGIWARL-REEEEDDEGGAERQH
Oryza           -----HVVVFGGEVDPSDLGHLGAGKFSAEAFALDTETGAWARL-DDAGE--------HH
Sorbi           -----HVVVFGGEVDPSDLGHLGAGKFSAEAFALDTETRAWTRLVDDDDKAEAEAEQQQH
Zma             -----HVVLFGGEVDPSDLGHLGAGKFSAEAFALDTETGAWTRL-DDRAEAE------HH
Vitis           -----YIFIYGGEVDPSDQGHLGAGKFSGEVYALDTHNLVWKKW-ADTDD--------NH
Zostera         ------------------------------------------------------------
                                                                            

Posidonia       ------------------------GNSP----MRCLLWIL---------
Arath           PGPRGWCAFAAGSRDGKQGLLVYGGNSPSNDRLDDIFFFTPNTLLK---
Medtr           PGPRGWCAFAGASRGSQEGLLVYGGNSPSNDRLDDIFFLALAQN-----
Poptr           PGPRGWCAFAGGCLNGNQGLLVCGGNSPSNDRLDDIFFFTPCVDAIGS-
Bradi           PGPRGWCAFSAGELDGRAGMLVYGGNSPSNDRLGDMFFFAPLL------
Oryza           PGPRGWCAFSAGEVDGRRGLLVYGGNSPTNDRLGDIYFFTPPLA-----
Sorbi           PGPRGWCAFAAGEKDGRQGLLVYGGNSPTNDRLDDIYFFAPVLEAAAAS
Zma             PGPRGWCAFTAGEKDGQRGLLVYGGNSPTNDRLGDIYFFTPVLEAAS--
Vitis           PGPRGWCAFSAGRLHDKEGLLVYGGNSPSNDRLDDIFFLSPCLDVNEK-
Zostera         -GPRGWCAFSGGKLDDNKGVLVYGGNSPTDDRLGDIFFLNPSL------
                                        ****    :  : ::          
