# Supplementary material for: Back to the sea twice: identifying candidate plant genes for molecular evolution to marine life
Source: BMC Evol Biol. 2011 Jan 12;11:8. doi: 10.1186/1471-2148-11-8 (PMC3033329; doi:10.1186/1471-2148-11-8)
Supplement: Additional file 2 — Aligned proteins of each OrthoMCL cluster, produced with MUSCLE. [file 1471-2148-11-8-S2.GZ › orthomcl5564.muscled]

Medtr           MMMMAYAKSFTISALQRPPSSPFIVINTATERLSVAPSFQ------------RIIIIADS
Posidonia       --SCNRASPVPQPPLAXGCSG-------------------------------KTVCQGSY
Bradi           ----MAPAALSAPVLRISPNSHSAAAAAFAGGLRFAKTTA------------YLPAGVHS
Oryza           ----MAPAALAAPIASISPSSAGRVTAA-AAGLRSA-RMA------------SSPVAQPI
Zma             ----MAPAPVAAPVASVSRAAAALAPAG-A--VRSA-RVA------------SLHPFHSS
Sorbi           ----MAPAAVAAPVASVSPGGGA---------VRSARRIA------------SLHPCHSS
Zostera         ---MVVSSAYASSSRGRSNTGGQISKDL-----------------------GRRSNQNSV
Arath           ----MASLPFGVSNL---CRNQEVLSAS----VRLLPVGR------------QTTGFGAA
Poptr           MSTGMSSLLHGNPNCSILRNNGATSFVG----FSALPFMQLR---AGAFMRGRLIPQSLY
Vitis           ----MASLPLKSPNCSIFCERGSISIMG----VSALPLLQQRVRAVGGLMRGSIISQSAY
                      .     .                                               

Medtr           LSLLQTHPAPMIWIGTPPLIIIR--LR-----------HDT---KP----KTPFGYSRKD
Posidonia       XSKSSHFSRSIFXSSNPRRTVYR-IPKSADSPSESSLDNQN---APSEQSKASFGYTRKD
Bradi           GKAVL--RSNELLRAAGQRRPSA--LRSSL--------DDS---SPTDD-KKEFGYSRKD
Oryza           GEAVVLRPNQMFRSVLRQRRRLV--VRS----SSSD--ETN---STTEE-KTPFGYTRKD
Zma             TKIVLLPPRTGLLRSARQRRRLA--ARSSTSESSTD--DSQ---SPKQE-KAPFGYTRKD
Sorbi           TKIVLLPPPNGLLRSVRQRRRFA--ARSSISESSTD--DSQ---SPKQE-KAPFGYTRKD
Zostera         HSERSHFPNYGLFTIVKSKPTLSEIPRSADSSSPNTSLEDQNDPSSKKSAKVPFGYTRKD
Arath           KKVLYRFEGHRLSSSVEKGEKQR--MRCRVSSNSTETEDDS---ATKTK-TTPFGYTRKD
Poptr           RKEKFCFPRKGLGSMMSKKVTFT--TRSSS--------EDG---SSDQG-KTPFGYNRKD
Vitis           TKETSTFPRKGSNSMIPKKLVFT--PRSSGSSNSDGSKDD----STNQD-KVPFGYNRKD
                 .                        .                  .    .  ***.***

Medtr           VILIGLGVTFLGIALKSGLEVSQLNSSKIGTYVCNKTEATILGYILQFAGFDPLQAGNVV
Posidonia       VLLIGLGVTAFGVALKSGLE---------------------------FVGVDPLRAGNVV
Bradi           VLLIGVGVTLLGYGLKYGLE---------------------------LVGVDPLQAGNVV
Oryza           VLLIGVGVTLLGYGLKYGLE---------------------------LVGVDPLQAGNAV
Zma             VLLIGLGVTAFGVGLKYGLE---------------------------LLGVDPLQAGNVV
Sorbi           VLLIGLGVTAFGVGLKYGLE---------------------------LLGVDPLQAGNVV
Zostera         VLLIGLGVTALGIGLESGLE---------------------------FAGFDSLKAGNVV
Arath           VILIGVGVTALGIGLESGLE---------------------------YVGVDPLQAGNAV
Poptr           VLLIGLGVTLLGIGLESGLE---------------------------YAGVDPLQAGNVV
Vitis           VLLIGVGVTVLGIGLKSGLE---------------------------FVGVDPLQAGNVV
                *:***:*** :* .*: ***                             *.*.*.***.*

Medtr           QLVLVLGLTVGWISTYIFRVSNKEMTYAQQLRDYESKVMEKRLESLTEAELQVLLQEVEE
Posidonia       QLVLVLGLTIGWISTYIFRVSNKDMTYAQQLRDYEKKVMEKRLEGLTEAELEALLEEIDE
Bradi           QLVIVLGMTVGWISTYMIRVANKDMTYAKQLRTYESQVMEKRLESLSEADLQVLLEQVEE
Oryza           QLIIVLGMTVGWISTYMFRVANKDMTYAQQLRDYEKQVMEKRLESLTEAELQVLLEQVEE
Zma             QLLVVLGMTVGWISTYMFRVANKDMTYAHQLRDYEKQVMEKRLESLSEAELQALLEQVEE
Sorbi           QLLVVLGMTVGWISTYMFRVANKDMTYAHQLRDYEKQVMEKRLESLTEAELQALLEQVEE
Zostera         QLVLVLGLTIGWISTYIFRVGNKDMTYVKQLKDYEN------------------------
Arath           QLILVLGLTLGWISTYIFRVGNKEMTYAQQLRDYESQVMQKRLESLSEAELEALMAQVDE
Poptr           QLVLVLGLTVGWISTYIFRVSNKEMTYAQQLRDYENKVMEKRLEGLSEAELEALLEQVEE
Vitis           QLVLVLGLTIGWISTYIFRVSNKEMTYAQQLRDYENKVMQKRLEGLTEAELEVLLEQVEE
                **::***:*:******::**.**:***.:**. **.                        

Medtr           EKSR---------------------------
Posidonia       EKRRLAGNGPIE-------------------
Bradi           EKERL----PVRDQ--GIIINRKTEDQISTN
Oryza           EKQRLT---PVRDQ--GVTFTRKTEDQANAS
Zma             EKQRVP---QVPEEPNAITFRKK--------
Sorbi           EKQRMP---PVPEEPNAITFKKK--------
Zostera         -------------------------------
Arath           EKTKVE-------------------------
Poptr           EKRRQASGEKIN-------------------
Vitis           EKRRLVSGEQVN-------------------
                                               
