# Supplementary material for: Back to the sea twice: identifying candidate plant genes for molecular evolution to marine life
Source: BMC Evol Biol. 2011 Jan 12;11:8. doi: 10.1186/1471-2148-11-8 (PMC3033329; doi:10.1186/1471-2148-11-8)
Supplement: Additional file 2 — Aligned proteins of each OrthoMCL cluster, produced with MUSCLE. [file 1471-2148-11-8-S2.GZ › orthomcl5521.muscled]

Zostera         ----------------------------------------------------MRVDISHA
Arath           ----MDSRIFLAFSLCFLFTLPLISSAPNRFLTRSSNTRDGSVIKMKTSASSFGFDPTRV
Posidonia       ----MSTPFSASLLLLPFSLLVASPILANA----KLSILDGNDLG---------FDPSRV
Medtr           ----MFQPRFLPLLLCFFFFVSFVSSIRLPGLEEGNKITRGSVFG----A-KVKFDPTRV
Bradi           ----MARILVAVLALHLTA---------------AVASAASSVAG------GGAFDPSRV
Oryza           MAALSSRRRHGSLRLLAVALLVLAGVA-------SSAAAAGSGRG--------AFDPSRV
Zma             ----MNFCRHLLLAAVFALLLA------------VCASAASRGAG--------SFDPSRV
Sorbi           ----MDFCRHLLLAAVLVLVLELLLA--------GCASAASRGAG--------SFDPSRV
Poptr           ----MECRFFVALCLCSML-------VNFPLF--SCSSIRLHPHKKILQK-KSVFDPTRV
Vitis           ----MNFQEFLSFLLVFLLFFP-HSSLQFPGWV-GEKKTGGSVLGLKPRGFASGFDPTRV
                                                                      .* :..

Zostera         KQILQHPKAFIYQRFLSDEECDHIIGLAKDKLKKSEVITIDDVEISEISEGRTSSDAFLK
Arath           TQLSWTPRVFLYEGFLSDEECDHFIKLAKGKLEKS-MVADNDSGESVESEVRTSSGMFLS
Posidonia       TQISWHPRAFVYEGFLTHEECDHLIVLAKDNLEKS-MVADNESGKSIESTVRTSSGMFLQ
Medtr           TQLSWSPRAFLYKNFLTDEECDHLIELSKDKLEKS-MVADNESGKSIQSEVRTSSGMFLN
Bradi           VQLSWRPRAFLHKGFLSEPECDHMIELAKDKLEKS-MVADNESGKSVQSEVRTSSGMFLE
Oryza           VQLSWRPRAFLHKGFLTDAECEHLISLAKDKLEKS-MVADNESGKSVMSEVRTSSGMFLE
Zma             VQLSWRPRAFLHKGFLSDAECDHLIALAKDKLEKS-MVADNESGKSVQSEVRTSSGMFLE
Sorbi           VQLSWRPRAFLHKGFLSDAECDHLIVLAKDKLEKS-MVADNESGKSVQSEVRTSSGMFLE
Poptr           TQLSWNPRAFLYKGFLSDEECDHLMNLARDKLEKS-MVADNESGKSIESEVRTSSGMFIG
Vitis           TQLSWRPRAFLYKGFLSEEECDHLITLAKDKLEKS-MVADNESGKSIMSEVRTSSGMFLL
                 *: . *..*::: **:  **:*:: *:..:*:** ::: ::   *  *  ****. *: 

Zostera         LNQDEVVSRIERRIATWTFLPEENGEAIQVLRYEKDEKF---------------------
Arath           KRQDDIVSNVEAKLAAWTFLPEENGESMQILHYENGQKYEPHFDYFHDQANLELGGHRIA
Posidonia       KHQDEIVARLERRIATWTFLPEENGESIQILHYENGQKYEPHFDYFHDKANQQLGGHRVA
Medtr           KQQDEIVSGIEARIAAWTFLPVENGESMQVLHYMNGEKYEPHFDFFHDKANQRLGGHRVA
Bradi           KRQDEVVARIEERIAAWTFLPSENGESIQILHYKNGEKYEPHYDYFHDKNNQALGGHRIA
Oryza           KKQDEVVARIEERIAAWTFLPPDNGESIQILHYQNGEKYEPHYDYFHDKNNQALGGHRIA
Zma             RKQDEVVTRIEERISAWTFLPPENGESIQILHYQNGEKYEPHYDYFHDKKNQALGGHRIA
Sorbi           KKQDEVVRGIEERIAAWTFLPPENGESIQILHYQNGEKYEPHYDYFHDKNNQALGGHRIA
Poptr           KSQDEIVDDIEARIAAWTFLPQENGESIQILHYEHGQKYEPHFDYFHDKANQELGGHRVV
Vitis           KAQDEIVADIEARIAAWTFLPVENGESIQILHYENGEKYEPHFDYFHDKVNQLLGGHRIA
                  **::*  :* .:::***** :***::*:*.* :.:*:                     

Zostera         ------------------------------------------------------------
Arath           TVLMYLSNVEKGGETVFPMWKGKATQLKDDSWTECAKQGYAVKPRKGDALLFFNLHPNAT
Posidonia       TVLMYLSDVQLGGETIFPNAENKLSQLKDESWSECAKNGYAVKPKKGDALLFYSLYLNAT
Medtr           TVLMYLSNVEKGGETIFPHAEGKLSQPKDESWSECAHKGYAVKPRKGDALLFFSLHLDAT
Bradi           TVLMYLSNVEKGGETIFPNAEGKLTQHKDETASECAKNGYAVKPMKGDALLFFSLHPDAT
Oryza           TVLMYLSDVGKGGETIFPEAEGKLLQPKDDTWSDCAKNGYAVKPVKGDALLFFSLHPDAT
Zma             TVLMYLSNVEKGGETIFPNAEGKLLQPKDNTWSDCARNGYAVKPVKGDALLFFSLHPDAT
Sorbi           TVLMYLSNVEKGGETIFPNAEGKLLQPKDDTWSDCARNGYAVKPVKGDALLFFSLHPDAT
Poptr           TVLMYLSNVGKGGETVFPNSEGKTIQPKDDSWSDCAKNGYAVKPQKGDALLFFSLHPDAT
Vitis           TVLMYLATVEEGGETVFPNSEGRFSQPKDDSWSDCAKKGYAVNPKKGDALLFFSLHPDAT
                                                                            

Zostera         ------------------------------------------------------------
Arath           TDSNSLHGSCPVVEGEKWSATRWIHVKSFERAFNKQS---GCMDENVSCEKWAKAGECQK
Posidonia       TDTFSLHGSCPVI-----------------------------------------------
Medtr           TDSKSLHGSCPVIEGEKWSATKWIHVADFEKPVRQALEDRVCADENENCARWAKVGECEK
Bradi           TDPDSLHGSCPVIEGQKWSATKWIHVRSFENPGKQGASGDGCEDENVLCAQWAAVGECAK
Oryza           TDSDSLHGSCPVIEGQKWSATKWIHVRSFDISVKQGASTDGCEDENVLCPQWAAVGECAK
Zma             TDSDSLHGSCPVIEGQKWSATKWIHVRSFDLPVKQPGSSDGCEDDNILCPQWAAVGECAK
Sorbi           TDSESLHGSCPVIEGQKWSATKWIHVRSFDLPVKQPGSSDGCEDDNVLCPQWAAVGECAK
Poptr           TDTNSLHGSCPVIEGEKWSATKWIHVRSFEKSLKHAASG-GCIDENENCPLWAKAGECQK
Vitis           TDPSSLHGSCPVIAGEKWSATKWIHVRSFDKPSKRGAQG-ECVDEDEHCPKWAAVGECEK
                                                                            

Zostera         ------------------------
Arath           NPTYMVGSDKDHGYCRKSCKACSS
Posidonia       ------------------------
Medtr           NPLYMVG-KGGNGKCMKSCNVCSS
Bradi           NPNYMVGTKEAPGFCRKSCNLCAQ
Oryza           NPNYMVGTNEAPGFCRKSCNVCAQ
Zma             NPNYMVGTKEAPGFCRKSCKVCAE
Sorbi           NPNYMVGTKEAPGFCRKSCKVCAE
Poptr           NPVYMVGSEGSYGSCRKSCKVCSS
Vitis           NPVYMVGSENSDGFCRKSCGVCSS
                                        
