# Supplementary material for: Back to the sea twice: identifying candidate plant genes for molecular evolution to marine life
Source: BMC Evol Biol. 2011 Jan 12;11:8. doi: 10.1186/1471-2148-11-8 (PMC3033329; doi:10.1186/1471-2148-11-8)
Supplement: Additional file 2 — Aligned proteins of each OrthoMCL cluster, produced with MUSCLE. [file 1471-2148-11-8-S2.GZ › orthomcl5509.muscled]

Bradi           MASP-SCAS-----TLPWTPAFSGSSSSPRLQ--TRRSTSLVIVAQGKVKKYRQVILMDD
Zma             MASL-SCAS-----TLPWTPASYPRPSAGRCLTASRRAPSLVIVAQGKVKKYRQVILTDD
Sorbi           MASP-SCAS-----TLPWTSASSTRPSAERHLTASRRAPSLVIVAQGKVKKYRQVILTDD
Oryza           MAS-----------TLAWSSAASSSAPSSRLP--PRRSPSLVVVAQGKVKKYRQVILTDD
Zostera         ------------------------------------------------------------
Arath           MASS-TALSLSWSSSPCWSHSFNGGANETLKV--SERRFNFEVVSQKKAKKLRKVILKED
Medtr           MASS-STLS-----SLPLQHSFTSNLNTSSQF--SNKTSRFLIFAQKKAKKTRKIILKED
Vitis           --------------------------------------MVFVVVAQKKAKKLRKIILKED
Posidonia       ------------------------------------------------------------
Poptr           MASPFTAATTLSCTSSSWLHGFVGPTNEISKF--PDKRIPMLVLAQKKAKKTRKIILKED
                                                                            

Bradi           IEEVGGKKGDMMKVRAGFYRNFLLPKGKATLLTPDVLKEMQLEQERIEAEKQRVKEEAQQ
Zma             IEEV-GKKGDTLKVRAGFYRNFLLPKGKATLLTPEVLKEMQLEQERIEAEKKRVKEDAQQ
Sorbi           IEAV-GKKGDTMKVRAGFYRNFLLPKGKATLLTPEVLKEMQLEQERIEAEKKRVKEDAQQ
Oryza           IAEV-GKKGDTLKVRAGFYRNFLLPKGKATLLTPEVLKEMQVEQERIDAEKKRVKEEAQQ
Zostera         -----------VEVKAGFFRNYLFPLGKAQIVTPLLVKEMKIEEERIEAEKLRVKEEAQQ
Arath           VTDL-GKQGQLLDVKAGFFRNFLLPTGKAQLMTPLLLKELKMEDERIEAEKQRVKEEAQQ
Medtr           ILNV-GKKGELLDVKAGFFRNYLFPSGKAQIATADLLKELKIEEERIEAEKQRVKEEALQ
Vitis           VAEL-GKKGQLLDVKAGYYRNYLQPMGMAQIVTPLLLKEMRMEEERIEAEKKRVKEEAQQ
Posidonia       ------------------------------------------------------------
Poptr           VTDL-GKKGQLVDVKAGFYRNFLLPTGKAQIVTPGLVKEMRMEEERIEAEKKRVKEEAQQ
                                                                            

Bradi           LARVFETIGAFKVPRKGGKGKQIFGSVTSQDLVEIIKSQLNRDVDKRLVEVPEIREVGEY
Zma             LARVFETIGAFKLPRKGGKGKQIFGSVTAQDVVDIIKSQLNRDVDKKLVTVPEIREIGEY
Sorbi           LARVFETIGAFKIPRKGGKGKQIFGSVTAQDVVDIIKSQLNRDVDKKLVTVPEIREIGEY
Oryza           LARVFETIGAFKVPRKGGKGKQIFGSVTAQDLVDIIKSQLNRDVDKRLVTVPEIREIGEY
Zostera         LAIAFQTVGGFKVKRKGGKGKQIFGTVTAQDLVDIIKAQLQRDVDKRIITVPDIRETGEY
Arath           LAMVFQTVGAFKVKRKGGKGKLIFGSVTAQDLVDIIKSQLQKDIDKRLVSLPEIRETGEY
Medtr           LAQILESVGAFKVKRKGGKGKQIFGSVTAQDLVDIIKAQLQREVDKRIVELPEIRETGEY
Vitis           MALMFETVGAFKVKRKGGKGKQIFGSVTAQDLTDIIKAQLQRDVDKRIVSLPEIRETGEY
Posidonia       -------------------------------VVDIIKAQLQRDIDKRIVSLPEIRETGEY
Poptr           LALIFETVGAFKVKRKGGKGRQIFGTVTAQDLVDIIKAQIQRDVDKRIVSLPDIRETGEY
                                               :.:***:*::.::**.:: :*:*** ***

Bradi           VAEIKLHPDVTARVRLTVYAK
Zma             VAEIKLHPDVTARVRLNVYAK
Sorbi           VAEIKLHPDVTARVRLNVYAK
Oryza           IAEIKLHPEVTAQVRLTVYAK
Zostera         IAELKLHPEVTAQVRLIISAN
Arath           IAELKLHPDVTARVKINVFAN
Medtr           IAELKLHPEVTAKVSVNVLAN
Vitis           VAELKLHPEVTARVRLNVYAN
Posidonia       IAELKLHPEVTAQVRLNVFAN
Poptr           IAELKLHPEVTAQVRLNVYAN
                :**:****:***.* : : *:
