# Supplementary material for: Back to the sea twice: identifying candidate plant genes for molecular evolution to marine life
Source: BMC Evol Biol. 2011 Jan 12;11:8. doi: 10.1186/1471-2148-11-8 (PMC3033329; doi:10.1186/1471-2148-11-8)
Supplement: Additional file 2 — Aligned proteins of each OrthoMCL cluster, produced with MUSCLE. [file 1471-2148-11-8-S2.GZ › orthomcl5414.muscled]

Zostera         --MASSLTAATTLGKSEILGSPLRFTSPARAG-QVQSGVSSSKIVAI---FSKKKK----
Zma             ---------MAALAPSKILGTKLNFAGSSRYA-TAAPTAGAQKIVSL---FSK--KPAQ-
Sorbi           ----------MALAPSKILGTQLNFAGSSRYA-TAAPTAGAQKIVSL---FSK--KPAQ-
Oryza           ---------MAALAPSKMLGTRLNFAGSSRYA-TAAPTTGAQKIVSL---FSK--KPAP-
Bradi           ---------MAALAPTKMLGTRLNFTGSSSYT-TAAPTAGAKKIVSLFGGFNK--KPAA-
Posidonia       MASLAA--APASLGMTEMLGSPLQFSGPARTA-PVQSGAPSSKIVAL---FSKKPKRPPA
Medtr           MASIAASTAAASLGMSEMLGNPVKFSGATRSV-PSSSTPSTFKTVAL---FSRK-KAAP-
Arath           ---------MASLGVSEMLGTPLNFRAVSRSSAPLASSPSTFKTVAL---FSKK-KPAP-
Vitis           MASLAATTAASSLGVSEMLGNPLNFSGASRTA-PSASSPATFKTVAL---FSKK-KAAPA
Poptr           MASLAASRAAASLGVSEMLGNPLNFSGATRSASPAASTPATFKTVAL---FSKK-KPAP-
                           :*. :::**. :.* . :       .   : * *::   *..  *    

Zostera         KPAKAVASPI----DDELAKWYGPDRKIYLPGGLLDREEVPEYLTGEVPGDYGYDPFGLG
Zma             KPKPSAVSSSSPDISDELAKWYGPDRRIYLPDGLLDRSEVPEYLTGEVPGDYGYDPFGLG
Sorbi           KPKPVPVSSSSPDISDELAKWYGPDRRIYLPDGLLDRSEVPEYLTGEVPGDYGYDPFGLG
Oryza           KPKPAAVTSSSPDIGDELAKWYGPDRRIFLPEGLLDRSEVPDYLNGEVPGDYGYDPFGLS
Bradi           KPKPAPVSSSGADIDDELAKWYGPDRRIFLPDGLLDRSEVPEYLNGEVPGDYGYDPFGLS
Posidonia       KAKSAAVSPA----SDELAKWYGPDRRIYLPEGLLDRSEVPEYLNGEVPGDYGYDPFGLS
Medtr           PPKQKVATPA----SEELAKWYGPDRRIFLPDGLLDRSEIPEYLTGEVPGDYGYDPFGLS
Arath           -AKSKAVSET----SDELAKWYGPDRRIFLPDGLLDRSEIPEYLNGEVAGDYGYDPFGLG
Vitis           KAKPAPVSPA----DEELAKWYGPDRRIFLPEGLLDRSEIPAYLTGEVPGDYGYDPFGLS
Poptr           KPKPSAVSPA----DVELAKWYGPDRRIFLPDGLLDRSEIPEYLTGEVPGDYGYDPFGLS
                 .    .:      . **********.*:** *****.*:* **.***.**********.

Zostera         KKPENFEKYQAFELLHCRWAMLGAAGAIIPEAFNKFGASCGPEAVWFKTGALLLDGNTLN
Zma             KKPEDFAKYQAYELIHARWAMLGAAGAVIPEACNKFGANCGPEAVWFKTGALLLDGNTLS
Sorbi           KKPEDFAKYQAYELIHARWAMLGAAGAVIPEACNKFGANCGPEAVWFKTGALLLDGNTLN
Oryza           KKPEDFSKYQAYELIHARWAMLGAAGFIIPEACNKFGANCGPEAVWFKTGALLLDGNTLN
Bradi           KKPDDFTKYQAYELIHARWAMLGAAGFIIPEACNKFGANCGPEAVWFKTGALLLDGNTLN
Posidonia       KKPENFAKYQAFELIHARWAMLGAAGFVIPEAFNKFGASCGPEAVWFKTGALLLDGNTLN
Medtr           KKPEDFAKYQGYELIHARWAMLGAAGFIIPEAFNKYGANCGPEAVWFKTGALLLDGGTLN
Arath           KKPENFAKYQAFELIHARWAMLGAAGFIIPEALNKYGANCGPEAVWFKTGALLLDGNTLN
Vitis           KKPEDFAKYQAYELIHARWAMLGAAGFIIPEAFNKFGANCGPEAVWFKTGALLLDGNTLN
Poptr           KKPDDFEKYQAFELIHARWAMLGAAGFIIPEAFNKFGANCGPEAVWFKTGALLLDGNTLN
                ***::* ***.:**:*.********* :**** **:**.*****************.**.

Zostera         YFGKSIPINLALAVIAEVILVGGAEYYRITNGLDIEDKLYPGGPFDPLGLATDPDQAALL
Zma             YFGNSIPINLVVAVIAEVVLVGGAEYYRIINGLDLEDKLHPGGPFDPLGLASDPDQAAIL
Sorbi           YFGNSIPINLVVAVIAEVVLVGGAEYYRIINGLDLEDKLHPGGPFDPLGLASDPDQAAIL
Oryza           YFGNSIPINLIVAVAAEVVLVGGAEYYRIINGLDLEDKLHPGGPFDPLGLASDPDQAALL
Bradi           YFGNSIPINLILAVVAEVVLVGGAEYYRIINGLDLEDKLHPGGPFDPLGLASDPDQAALL
Posidonia       YFGKNIPINLAIAVIAEVVLVGGAEYYRITNGLDLKDKLHPGGPFDPLGLASDPDQTALL
Medtr           YFGKPIPINLIVAVVAKVVLLGGAEYYRITNGLELEDKFHPGGPFDPLGLANDPDQAAIL
Arath           YFGKNIPINLVLAVVAEVVLLGGAEYYRITNGLDFEDKLHPGGPFDPLGLAKDPEQGALL
Vitis           YFGKNIPINLIFAVVAEVVLVGGAEYYRIINGLDLEDKLHPGGPFDPLGLANDPDQAALL
Poptr           YFGKNIPINLVLAVVAEVILVGGAEYFRITNGLGFDDKLHPGGPFDPLGLAKDPDQAALL
                ***: ***** .** *:*:*:*****:** *** :.**::***********.**:* *:*

Zostera         KVKEIKNGRLAMFSMFAFFIQAYVTGEGPIENLSKHLSDPFGNNLLTLL-GSGDRLPTL
Zma             KVKEIKNGRLAMFSMFAFFIQAYVTGEGPVENLAKHLSDPFGNNLLTVISGAAERTPSL
Sorbi           KVKEIKNGRLAMFSMLAFFIQAYVTGEGPVENLAKHLSDPFGNNLLTVISGAAERTPSL
Oryza           KVKEIKNGRLAMFSMLGFFIQAYVTGEGPVENLSKHLSDPFGNNLLTVISGAAERTPSL
Bradi           KVKEIKNGRLAMFSMLGFFIQAYVTGEGPVENLSAHLSDPFGNNLLTVISGAAERTPSL
Posidonia       KVKEIKNGRLAMFAMLGFFIQAYVTGEGPVENLSKHLSDPFGNNLLTVISSSAERVPTL
Medtr           KVKEIKNGRLAMFAMLGFFIQAYVTGEGPVENLAKHLSDPFGNNLLTVISGNVERVPTL
Arath           KVKEIKNGRLAMFAMLGFFIQAYVTGEGPVENLAKHLSDPFGNNLLTVIAGTAERAPTL
Vitis           KVKEIKNGRLAMFAMLGFFIQAYVTGEGPVENLAAHLSDPFGNNLLTVIAGTAERAPTL
Poptr           KVKEIKNGRLAMFAMLGFFFQAYVTGEGPVENLAKHLSDPFGNNLLTVIAGSAERAPSL
                *************:*:.**:*********:***: ************:: .  :* *:*
