# Supplementary material for: Back to the sea twice: identifying candidate plant genes for molecular evolution to marine life
Source: BMC Evol Biol. 2011 Jan 12;11:8. doi: 10.1186/1471-2148-11-8 (PMC3033329; doi:10.1186/1471-2148-11-8)
Supplement: Additional file 2 — Aligned proteins of each OrthoMCL cluster, produced with MUSCLE. [file 1471-2148-11-8-S2.GZ › orthomcl540.muscled]

Posidonia       ------------------------------------------------------------
Arath           ------------------------------------------------------------
Zostera         ------------------------------------------------------------
Zma             MAYWRSPQMIMAKLPMAPSHYHSTHTSLAYPLPLRHGVQNRLGARSAAKPAYSKPTSPSV
Medtr           ------------------------------------------------------------
Oryza           ------------------------------------------------------------
Poptr           ------------------------------------------------------------
Vitis           ------------------------------------------------------------
Bradi           ------------------------------------------------------------
Sorbi           ------------------------------------------------------------
                                                                            

Posidonia       -------LLPSRRSEKEQKNSGRGREEKEDEMARTKQTARKSTGGKAPRKQLATKAARKS
Arath           ---MFFLLLSPRSDFTTIEFRVLSHSSLKIKMARTKQTARKSTGGKAPRKQLATKAARKS
Zostera         ----------------------------EKKMARTKQTARKSTGGKAPRKQLATKAARKS
Zma             AGSPGPTSFATSPIRASRPARKKSSSQGEEKMARTKQTARKSTGGKAPRKQLATKAARKS
Medtr           -------------------------------MARTKQTARKSTGGKAPRKQLATKAARKS
Oryza           -------------------------------MARTKQTARKSTGGKAPRKQLATKAARKS
Poptr           -------------------------------MARTKQTARKSTGGKAPRKQLATKAARKS
Vitis           -------------------------------MARTKQTARKSTGGKAPRKQLATKAARKS
Bradi           -------------------------------MARTKQTARKSTGGKAPRKQLATKAARKS
Sorbi           -------------------------------MARTKQTARKSTGGKAPRKQLATKAARKS
                                               *****************************

Posidonia       APTTGGVKKPHRYRPGTVALREIRKYQKSTELLIRKLPFQRLVREIAQDFKTDLRFQSHA
Arath           APTTGGVKKPHRYRPGTVALREIRKYQKSTELLIRKLPFQRLVREIAQDFKTDLRFQSHA
Zostera         APTTGGVKKPHRYRPGTVALREIRKYQKSTELLIRKLPFQRLVREIAQDFKTDLRFQSHA
Zma             APTTGGVKKPHRYRPGTVALREIRKYQKSTELLIRKLPFQRLVREIAQDFKTDLRFQSHA
Medtr           APTTGGVKKPHRYRPGTVALREIRKYQKSTELLIRKLPFQRLVREIAQDFKTDLRFQSHA
Oryza           APTTGGVKKPHRYRPGTVALREIRKYQKSTELLIRKLPFQRLVREIAQDFKTDLRFQSHA
Poptr           APTTGGVKKPHRYRPGTVALREIRKYQKSTELLIRKLPFQRLVREIAQDFKTDLRFQSHA
Vitis           APTTGGVKKPHRYRPGTVALREIRKYQKSTELLIRKLPFQRLVREIAQDFKTDLRFQSHA
Bradi           APTTGGVKKPHRYRPGTVALREIRKYQKSTELLIRKLPFQRLVREIAQDFKTDLRFQSHA
Sorbi           APTTGGVKKPHRYRPGTVALREIRKYQKSTELLIRKLPFQRLVREIAQDFKTDLRFQSHA
                ************************************************************

Posidonia       VLALQEAAEAYLVGLFEDTNLCAIHAKRVTIMPKDIQLARRIRGERA
Arath           VLALQEAAEAYLVGLFEDTNLCAIHAKRVTIMPKDIQLARRIRGERA
Zostera         VLALQEAAEAYLVGLFEDTNLCAIHAKRVTIMPKDIQLARRIRGERA
Zma             VLALQEAAEAYLVGLFEDTNLCAIHAKRVTIMPKDIQLARRIRGERA
Medtr           VLALQEAAEAYLVGLFEDTNLCAIHAKRVTIMPKDIQLARRIRGERA
Oryza           VLALQEAAEAYLVGLFEDTNLCAIHAKRVTIMPKDIQLARRIRGERA
Poptr           VLALQEAAEAYLVGLFEDTNLCAIHAKRVTIMPKDIQLARRIRGERA
Vitis           VLALQEAAEAYLVGLFEDTNLCAIHAKRVTIMPKDIQLARRIRGERA
Bradi           VLALQEAAEAYLVGLFEDTNLCAIHAKRVTIMPKDIQLARRIRGERA
Sorbi           VLALQEAAEAYLVGLFEDTNLCAIHAKRVTIMPKDIQLARRIRGERA
                ***********************************************
