# Supplementary material for: Back to the sea twice: identifying candidate plant genes for molecular evolution to marine life
Source: BMC Evol Biol. 2011 Jan 12;11:8. doi: 10.1186/1471-2148-11-8 (PMC3033329; doi:10.1186/1471-2148-11-8)
Supplement: Additional file 2 — Aligned proteins of each OrthoMCL cluster, produced with MUSCLE. [file 1471-2148-11-8-S2.GZ › orthomcl538.muscled]

Zostera         MSSIQFTLNSVGVGGKGLGLLRPFEGLRPGAFGVSTTLG--ASGPSLHKRCFPSIMVKAV
Posidonia       MASVQFSGVPCVAGK-GTTLLPTFDGLRPSVLGVS------ARGLGVGRRCFRGLVVRAA
Oryza           MASVQLSAGPRVSVS-PAAALVAMPSVAAAASR--------------GRRGYRGLVVRAA
Bradi           MASVHLCGPQVALA--PVAKPASVDGLRIPQLSSHAVS---------RSRKFRGLVVRAA
Zma             MSFVQLSGAGVAAVAFTNKSLVS----RHAALRVCSSR-----------RSIRSLVVKAA
Sorbi           MSSVQLSGAGVAAVAFTNKSLVS----QPAALRVCSSR-----------RSVRSLVVKAA
Vitis           ----MATAPAI-----STRSLPSFEGLRPSTVRVPLVR-LPLRAAGLTQRPVRGLVVRAA
Medtr           MATTQLTASSI-----STRNLSSFERLRTSSIQFPRNN---ARIAILTQWSLPSMVVKAA
Poptr           MATAQLTAFSISV---SARNLSSFEGLRASNVKFASFKPLVGVGLPLSRRSFQGLVVKAA
Arath           MAATQLTASPVTM---SARSLASLDGLRASSVKFSSLK-----PGTLRQSQFRRLVVKAA
                                      .                               ::*.*.

Zostera         TTVTPKYTTVKPLGDRVLVKVKTSEEKTLGGILLPTAAQSKPQTGEVVSVGEGRTIGKIK
Posidonia       TTVAPTYTSIKPLGDRVLVKIKTSEEKTVGGILLPTAAQSKPQGGEVVAVGEGRTIGKNK
Oryza           TVVSPKYTSIKPLGDRVLVKIKTSDDKTVGGILLPTSVQSKPQGGQVVAVGEGRSMGSDS
Bradi           TVVSPKYTSVKPLGDRVLVKTKISEEKTPGGILLPTSVKPKPQGGEVVAVGEGRSIGSNT
Zma             TVVTPKYTSLKPLGDRVLVKLGAAEEKTVGGILLPSTAQTKPQGGEVVAVGAGRTIGDKK
Sorbi           TVVTPKYTSLKPLGDRVLVKLGAAEEKTVGGILLPSTAQTKPQGGEVVAVGEGRTIGDKK
Vitis           TSIGPKYTSLKPLADRVLVKIKTVEEKTGGGILLPTTAQTKPQGGEVVAVGEGRTVGKNK
Medtr           TVVAPKHTTVKPLGDRVLVKIKDAEEKTQGGILLPSTAQSKPQGGEVVAIGDGKTVGKNK
Poptr           TVVAPKYTSITPLGDRVLVKIKTVEEKTESGILLPSSAQSKPQGGEVVAVGEGKTIGKAK
Arath           SVVAPKYTSIKPLGDRVLVKIKEAEEKTLGGILLPSTAQSKPQGGEVVAVGEGRTIGKNK
                : : *.:*::.**.******    ::** .*****::.:.*** *:**::* *.::*. .

Zostera         IDVSVPTGAQVVYSKYAGTEMDFNGSSHLILKEDDIVGVLXTDDIKDLKTAQRSSSHKSG
Posidonia       IDIGVQAGAQVVYSKYAGSELDFNEAKHLILKEDDLIGVLDTDDVKDMKPLNDRVLIKVA
Oryza           IEISVPVGAQVVYSKYAGTELEFDGSDHLILKEDDIIGILDTDDVKDLKPLNDRVLIKVA
Bradi           VEISVPVGVQVVYSKYAGTELEFNDSNHLILKEDDIIGILDTDDVKDLKPLSDRILIKVA
Zma             IAVDIETGAQVVYSKYAGTEVEFNDSKHLILKEDDIIGILETDDVKDMKPLNDRVLIKVA
Sorbi           VAVDIKTGAQVVYSKYAGTEVEFNDSKHLILKEDDVIGILETDDAKDMKPLNDRVLIKVA
Vitis           VDIGVKTGTSVVYSKYAGTELEFNGSNHLILKEDDIVGILETDDIKDLKPLNDRVLIKVA
Medtr           VDISVKAGAQVVYSKYAGTEVEFDGSKHLILKDEDIVGILETEEVKDLKPLNDRVLIKVA
Poptr           LDISVKTGTQVVYSKYAGTEVEFDGSSHLILKEDDIVGILETDDIKDLKPLNDRVFIKVA
Arath           IDITVPTGAQIIYSKYAGTEVEFNDVKHLILKEDDIVGILETEDIKDLKPLNDRVFIKVA
                : : : .*..::******:*::*:  .*****::*::*:* *:: **:*. .     * .

Zostera         GSR----GGKLL------------------------------------EVCYSQ------
Posidonia       EAEGKTAGGLLLTEATKEKPSIGMVVAVGPGPLDEEGKRKPLSLTTGCTVLYSKYAGNEF
Oryza           EAEEKTAGGLLLTQATKEKPSIGTVTAVGPGPLVEDGSRKPLSITPGNTVMYSKYAGSEF
Bradi           EAEEETSGGLLLTQATKEKPSVGTVIAVGPGPLGEDGSRTPLSITPGSSVLYSKYAGSEF
Zma             EAEDKTPGGLILTETTKEKPSIGTVVAVGPGPLDEEGKRQPLSVSAGSTVLYSKYAGSEF
Sorbi           EAEEKTPGGLILTETAKEKPSIGTVVAVGPGPLDEEGKRQPLSVPAGSTVLYSKYAGSEF
Vitis           VAEEKTAGGLLLTEATKEKPSIGTVIAVGPGSLDGEGNRKPLSLSPGSTIMYSKYAGNEF
Medtr           EAEEKTAGGLLLTEATKDKPSIGTVIAVGPGPVDDEGNRKPLSILPGNTVLYSKYAGNDF
Poptr           EAEEKTAGGLLLTEATKEKPSIGTVIAIGPGPLDEEGNRKALSVSPGNTVLYSKYAGNDF
Arath           EAEEKTAGGLLLTETTKEKPSIGTVIAVGPGSLDEEGKITPLPVSTGSTVLYSKYAGNDF
                 :     ** :*                                     : **:      

Zostera         ---------------------
Posidonia       KGADGSEYIP-----------
Oryza           KGEDG-EYIVLRVSDVMAVLS
Bradi           KGADG-EYIVLRVSDVIAVIS
Zma             KGADGTAYIVLRASDVMAVLS
Sorbi           KGADGTGYIVLRASDVMAVLS
Vitis           KGSDGSDYIALRASDVMAVLS
Medtr           KGKDGSDYIALRASDVMAILS
Poptr           KGSDGAIYIALRASDVMAILS
Arath           KGKDGSNYIALRASDVMAILS
                                     
