# Supplementary material for: Back to the sea twice: identifying candidate plant genes for molecular evolution to marine life
Source: BMC Evol Biol. 2011 Jan 12;11:8. doi: 10.1186/1471-2148-11-8 (PMC3033329; doi:10.1186/1471-2148-11-8)
Supplement: Additional file 2 — Aligned proteins of each OrthoMCL cluster, produced with MUSCLE. [file 1471-2148-11-8-S2.GZ › orthomcl5339.muscled]

Zostera         MQSLQEKASEWSGVSIGEAFAIDEVNIFDKIGGL-NTFIALSTNFYNRVYDDEEEWFRSI
Medtr           MQNLQEKASEWSGVETNHAFAIDDTNLFQKL-GL-QTFINLSTNFYNRVYVDDEEWFRSI
Oryza           MQSLQDKASEWSGVAAGDAFAIDDGNVFEALGGTTQPFVDLSTNFYTRVYEDEEEWFRQI
Zma             MQSLQDKASEWSGVAAADAFAIDDVNIFEYLGGTPQPFVDLSTNFYTRVYEDEEEWFREI
Sorbi           MQSLQDKASEWSGVAAADAFAIDDVNLFESLGGTPQPFVDLSTNFYTRVFEDEEEWFREI
Bradi           MQSLQDKASEWSGVAASDAFAIDEGNAFEELGGTPQPFVDLSTNFYTRVYEDEEEWFREI
Posidonia       ----QQKASEWSGVAAADAFAIDDTNLFQKLGGL-DPFVALSTNFYNRVYEDDEEWFRSM
Arath           MQSLQDKASVLSGVDQAEAFAIDESNLFDKL-GL-QTFINLSTNFYTRVYDDEEEWFQSI
Vitis           MQSLQEKASEWSGVSQNDAFEIDNTNLFQKL-GL-QTFINLSTNFYTRVYDDEEEWFRLI
Poptr           MQSLQEKASEWSGVDSADAFAIDNTNLFQKL-GL-QTFINLSTNFYNRVYDDEEEWFRSI
                    *:***  ***    ** **: * *: : *  :.*: ******.**: *:****. :

Zostera         FATSNKESAIRDQYEFFAQRMGGPQLFSQRKGHPALIRRHRPFTVTRVGAERYLYHMQNA
Medtr           FAKSDKDKAIQNQYEFLVQRMGGPPLYSQRRGHPALIARHRPFPVTHEAAERWLLHMQQA
Oryza           FAGSKKEDAIRNQYEFLVQRMGGPQLFSQRRGHPALIARHRPFPVTHQAAERWLHHMQQA
Zma             FGGSKKEDAIQNQYEFLIQRMGGPPLFSQRRGHPALIGRHRPFLVTHRAAERWLHHMQQA
Sorbi           FAGSKKEDAIQNQYEFLIQRMGGPPLFSQRRGHPALIGRHRPFLVTHRAAERWLHHMQQA
Bradi           FSGSQKEDAIRNQYEFLVQRMGGPPLFSQRRGHPALIGRHRPFPVTHRAAERWLHHMQQA
Posidonia       FAHSSKEGAIQNQYEFFVQRMGGPPLYSQRKGHPALIGRHRPFPVTHEGAERWLHHMQQA
Arath           FSNSNKEDAIQNQYEFFVQRMGGPPLYSQRKGHPALIGRHRPFPVTHQAAERWLEHMQNA
Vitis           FANSKKEEAIQNQYEFFVQRMGGPPLYSQRKGHPALIGRHRPFPVTHQAAERWLHHMQQA
Poptr           FVNSKKEEAIQNQYEFFVQRMGGPPLYSQRKGHPALIGRHRPFPVTHQAAERWLHHMQKA
                *  *.*: **.:****: ****** *:***.****** ***** **. .***:* ***:*

Zostera         LDTTENIDPDSKIKMMNYFRHTAFFLAAGNQMTNN---------------VNNPQSA--
Medtr           LDNISDIDHDSKIMLMNFFRHTAYFLVAGVEQKNQSLH-------PCKDADGRHPCKNF
Oryza           VDTTDSIDAATKTKMMYFFRHTAYFLVAGNEMTRQGHG----TSCKCKHGESKPAE---
Zma             LDATESIDVDSKTKMMNFFRHTAYFLVAGNEMTRQQGH-----GVACKHATSKPAE---
Sorbi           LDTTESIDVDSKTKMMNFFRHTAYFLVAGNEMTRQQGH-----GVACKHATSKPAE---
Bradi           LETTESINPDIKTKMMNFFRHTAYFLVAGNELTRQAQA-----VPPCKHATSKPAV---
Posidonia       LDSTPSIDPDSKVKMMNFFRHTAFFLVAGNELKNQSQG------VPCKHTASKPTNR--
Arath           LDDSVDIDQDSKIKMMKFFRHTAFFLVAGNELKNQNEKPKHKPQCACKHAANKPAEE--
Vitis           LDSVTEIDADSKTKMMNFFRHTAFFLVAGDELKNRNQG------VPCKHGASKPAAV--
Poptr           VDSTSDIDDDSKIKMMNFFRHTAFFLVAGDELKNQNGR------VPCKHGASK------
                ::   .*:   *  :* :*****:**.** : ...                ..      
