# Supplementary material for: Back to the sea twice: identifying candidate plant genes for molecular evolution to marine life
Source: BMC Evol Biol. 2011 Jan 12;11:8. doi: 10.1186/1471-2148-11-8 (PMC3033329; doi:10.1186/1471-2148-11-8)
Supplement: Additional file 2 — Aligned proteins of each OrthoMCL cluster, produced with MUSCLE. [file 1471-2148-11-8-S2.GZ › orthomcl5192.muscled]

Sorbi           MIQLLFSLLAAEGAVAATLLFKTPLRRLSVVALDRLKQGRGPVMVRTIAATVLVVLASSL
Zma             MIQLLFSLLAAEAALVLALLFPTPVRRLALLAIDRAKRGRGPVMAKTIAGTMLLVLVSAF
Oryza           MIQLLFTLLAAEAALVLVLLFRTPFRRLALLAIDRAKRGRGPVMVKTVAATMLVVLGSSG
Bradi           MIQLLFTLLAAEAGLVLVLLFRTPARRLALLAVDRSKRGRGPIMARTVAATMFMVLGSSG
Poptr           MIQLLFAVIFSEMAMILLFVFKSPLRKFLIMSLDRLKRGRGPVMVKTVAGTVFLVLISSV
Vitis           MIQLLFTVIFAEMAMIMVLLFKTPLRKLVIMGLDRVKRGRGPIMVKTVAATVLVVLISSV
Medtr           MLQLLYTAIFGEMLLILTLVFKTPLRKLVIVSLDRVKRGRGPIVVTTVGATLIVVLSSSL
Arath           MIHLLYTVIFAEMALILLLLFKTPLRKLIILTFDRIKRGRGPVVVKTIGTTVFVVLLSSI
Posidonia       MIQLLFTVLAAEVAVVLLLLIKNPLRKLVTLGLDHLKRGRGPIMVKTVAATVLLVLLSSV
Zostera         MIQLLFSVLTVEASVVVLLLVKTPIRKLVTLGLDRLKRGRGPVMVKTLAGALFVMFGSSL
                *::**:: :  *  :   ::. .* *.:  : .*. *.****::. *:. :::::: *: 

Sorbi           HSMTKIRSRADGELDGAGIVGLTPTDQVLLARHVLEASLMGYSLFLALVIDRLHNYVKEN
Zma             YSVAKIRRREG---E-LGQ--LTPTDQVLASRHLLEASLMGYSLFLGLIIDRLHHYIREL
Oryza           YSIAKIRRRVG---D-LGQ--LTPTDQVLASRHLLEASLMGYSLFLGLIIDRLHHYIREL
Bradi           YSIAKIRRREG---D-FAQ--LTPTDQVLASRHLLEASLMGYSLFLGLVIDRLHHYIRQI
Poptr           YSMVKIQKRGI---DVGGV--VNPTDQVLMAKHLLEATLMGSILFLSLMIDRLHHYIREL
Vitis           YSMMKIRKRGI---D-DDV--VNPTDQVLMAKHLLETSLMGFTLFLALMIDRLHHYIREL
Medtr           YSMAKIQQRTV---E-AGV--LNPTDQVLMSKHMLEASLMGFVLFLSLMIDRLHHYIREL
Arath           YSLVNIQRRSE---D-GAV--LNPTDQVLASKHLLEASLMGFVLFLSLMIDRLHHYIREL
Posidonia       YSLEKIQMRST---E-VGT--LTPTDQVLWSRHLLEASLMGYSLFLSLIIDRMHHYIREL
Zostera         YSMQKIGTRSD---D-IGS--LSATDQVLWSRHLLEASLMGYSLFLSLIIDRLHHYIKEL
                :*: :*  *     :      :..***** :.*:**::***  ***.*:***:*:*:.: 

Sorbi           RRLRKKLEEVSKQNETMLEATHGP-KESKLDQKDIFDAKDN-------------------
Zma             RMLRKDMEAVTEQGRTLEAAKSGSTDEIQGYQKEVASLKEQVQELQNQSQKKTERLKTAE
Oryza           RTMKKNMEAVTKQSRTLEEAKHGSVEEIQQYQKEISRLNEQVQEFKRLSETKTEELKTAE
Bradi           RTMKKSMEAVTKQSKTLEEAKLQGAEEIQGYQKKISSLNEQVQAVKHQYETKTEELKTAE
Poptr           RMRRKSMEAVKKQNRSFEDGKV---EETKALETEVSTLQEKLKQLQSELEVKSKEVNTSE
Vitis           RLRRKSMEAIKKQNRGFEDGKTGGSAEIKAMEEEMAALGAKLKQLESEIETKTKEAKAAE
Medtr           RLLRKTMEAVKKQTRSFEDGKNGSTEEQKALTEEITTLKSKVKKLESECEAKGTKEKTLE
Arath           RLLRKTMETAKKQNRGFEDGKTTSGEEVKALGEEIAALKAKIKTLESESESKGKELKGAQ
Posidonia       RGLKKNKEALMKQNKVLEDGKSGNSEEIKSRDRKIAALRERIKELESGYASK--------
Zostera         RSMKKSKEALTKQNKTLEESNA---DKLNSKNRKISKMEERIAQLESELNGKSKDAELAE
                *  .*  *   :*   :  ..     : :    .:     .                   

Sorbi           -----------------------------------------------
Zma             ANSVALQKQSEGLLAEYDRLIAENRDLRDQLQSIDLRLSHSGGKKNS
Oryza           ANTLALQKQSEGLLTEYERLIAENEEFRNQLQSMDLRLSHSDNKKNT
Bradi           ANTLALRKQSEGLLTEYERLIAENEELRNKLQSMEVRFSHSDGKKNS
Poptr           ANAAALSKQSEGFLLEYDRLLEENQNLRSQLQSMDLGLSRSTSKKNT
Vitis           TNAVALRKQSEGFLLEYDRLLEENQNLRNQLQSLDRRLSHSGSKKNT
Medtr           TEVEALKKQSEGFLMEYDRLLEDNQNLRSQLEAIDQSSSHLDNKKST
Arath           GETEALRKQADGFLMEYDRLLEDNQNLRNQLESIGHS---PEGKKGM
Posidonia       -----------------------------------------------
Zostera         TNVMNL-----------------------------------------
                                                               
