# Supplementary material for: Back to the sea twice: identifying candidate plant genes for molecular evolution to marine life
Source: BMC Evol Biol. 2011 Jan 12;11:8. doi: 10.1186/1471-2148-11-8 (PMC3033329; doi:10.1186/1471-2148-11-8)
Supplement: Additional file 2 — Aligned proteins of each OrthoMCL cluster, produced with MUSCLE. [file 1471-2148-11-8-S2.GZ › orthomcl518.muscled]

Arath           -------------------------------------MSGDEAVAA---PVVPPVAEAAV
Medtr           -------------------------------------MSGEDAVVA---VEPVAAAAAGI
Poptr           -------------------------------------MSGEEGAVPQNETPAVADAPAP-
Vitis           MKLKEDLNFSYTNIRGKLAYQDHLGRTLLICELTLRKMSGDE-------AVVVEAAAAPP
Oryza           -------------------------------------MAEET---------PVEAPPAPV
Bradi           -------------------------------------MAEDAPAAV---VPAPVEAPTPV
Zma             -------------------------------------MAEQE-------APVAVEAPTPV
Sorbi           -------------------------------------MADQE-------APVAVEAPTPI
Posidonia       -------------------------------------MASDD--------APVVAAEAPA
Zostera         -------------------------------------MSDEA--------PVIPVAEAPA
                                                     *: :              . :  

Arath           IPEDMDVSTALELTVRKSRAYGGVVRGLHESAKLIEKRNAQLCVLAEDCNQPDYVKLVKA
Medtr           PGEPMDIMTALQLVLRKSLAYGGLARGLHEGAKVIEKNTGQLCVLAEDCDQPDYVKLVKA
Poptr           LGEPMDLMTALQLVLRKSLAHGGLSRGLHEGAKMIEKHTAQLCVLAEDCNQPDYVKLVKA
Vitis           LGETLDLMTALQLVLRKSLAHGGLVRGLHEGAKVIEKHAAQLCVLAEDCNQPDYIKLVKA
Oryza           LGEPMDLMTALQLVMKKSSAHDGLVKGLREAAKAIEKHAAQLCVLAEDCDQPDYVKLVKA
Bradi           LGEPMDLMTALQLVMKKSSAHDGLVKGLREAAKAIEKHAAHLCVLAEDCDQPDYVKLVKA
Zma             LGEPMDLMTALQLVMKKSSAHDGLVKGLREAAKAIEKHAAQLCVLAEDCDQPDYVKLVKA
Sorbi           LGEPMDLMTALQLVMKKSSAHDGLVKGLREAAKAIEKHAAQLCVLAEDCDQPDYVKLVKA
Posidonia       LGEPMDLMTALQLVMKKALAHDGLSRGLHEVAKAIEKHAAQLCVLAEDCDQPDYVKLVKA
Zostera         LGEPMDLMTALQLVLKKALAHDGISRGLHEVAKAIEKHAAQLCILAEDCDQPDYVKLVKA
                  * :*: ***:*.:.*: *:.*: .**.* ** ***. .:**:*****:****:*****

Arath           LCADHSIKLLTVPSAKTLGEWAGLCKIDSEGNARKVVGCSCLVIKDFGEETTALNIVKKH
Medtr           LCAEHNVSLLTVPSAKTLGEWAGLCKIDSEGKARKVTGCSCVVVKDFGEEHEAYNVVLQH
Poptr           LCADHKVNLLSVPSAKTLGEWAGLCKIDSEGKARKVVGCSCVVVKDFGEDSEALNVVQQH
Vitis           LCADHNVSLISVPSAKTLGEWAGLCKIDSEGKARKVVGCSCVVVKDYGEETPGLHIVQEH
Oryza           LCAEHNVHLVTVPSAKTLGEWAGLCKIDSEGKARKVVGCSCVVVKDFGEESEGLNIVQDY
Bradi           LCSEHNVHLVTVPSAKTLGEWAGLCKIDSEGKARKVVGCSCVVVKDYGEESEGLNIVQEY
Zma             LCAEHNVHLVTVPAAKTLGEWAGLCKIDSEGKARKVVGCSCVVVKDYGEESEGLNIVQEY
Sorbi           LCAEHNVHLVTVPAAKTLGEWAGLCKIDSEGKARKVVGCSCVVVKDYGEESEGLNIVQEY
Posidonia       LCADHNVHLITVPSAKTLGEWVGLCKIDSEGKARKVVGCSCVVVKDYGEESEGLHIVQEY
Zostera         LCADHNVHLVAVPSAKTLGEWVGLCKIDSEGKARKVVGCSCVVVKDYGEESEGLHIVQEY
                **::*.: *::**:*******.*********:****.****:*:**:**:  . ::* .:

Arath           LDSN
Medtr           VKAQ
Poptr           IKAN
Vitis           VKSN
Oryza           VKSH
Bradi           VKSH
Zma             VKSH
Sorbi           VKSH
Posidonia       VKSH
Zostera         VKSQ
                :.::
