# Supplementary material for: Back to the sea twice: identifying candidate plant genes for molecular evolution to marine life
Source: BMC Evol Biol. 2011 Jan 12;11:8. doi: 10.1186/1471-2148-11-8 (PMC3033329; doi:10.1186/1471-2148-11-8)
Supplement: Additional file 2 — Aligned proteins of each OrthoMCL cluster, produced with MUSCLE. [file 1471-2148-11-8-S2.GZ › orthomcl5157.muscled]

Zostera         -------MSSTSILAPTPFLGQTKASSN-NSLRDVVSLGN-AKYTMSNDLWYGPDRVKYL
Posidonia       -----MASTLSSAVVPTRFLGQTKAANA-NPLRDVVPMGN-GKYTMGNELWYGPDRVKYL
Bradi           MVSTLMAPASRAVAGKTPFLGARPAVAS--PLRDVAAAASNGRISMSNELWYGPDRVKYL
Arath           --MASTFTSSSSVLTPTTFLGQTKASSF-NPLRDVVSLGS-PKYTMGNDLWYGPDRVKYL
Oryza           MASTIMAPTSRVLAAKTPFLGHPRPSNA--PVRDIAAAAT-GRITMSKELWYGPDRVKYL
Zma             MASTIMAATSRIVAAKTPFLGQGRAAANASPLRDVAAAAAGGRITMGNDLWYGPDRVKYL
Sorbi           MASTIMAATSRVVAAKTPFLGQGRAAANASPLRDVAAAAS-GRITMGNDLWYGPDRVKYL
Poptr           ---MASLASSSTIVRPTPFLGKRGSNAN--PLRDVVSMGN-GKYIMSNELWYGPDRVKYL
Medtr           --MALMAASSAAVVKQTPFLGQRKGAAN--PLRDVVAMGT-SRFTMGNELWYGPDRVKYL
Vitis           -------------------------------------MGT-GKYTMGNELWYGPDRVKYL
                                                      .   .  *.::***********

Zostera         GPFSAQTPSYLKGEFPGDYGWDTAGLSADPEAFAKNRALEVIHGRWAMLGAFGCITPEVL
Posidonia       GPFSAQTPTYLKGEFPGDYGWDTAGLSADPEAFAKNRALEVIHGRWAMLGTFGCITPEVL
Bradi           GPFSAQTPSYLSGEFPGDYGWDTAGLSADPEAFARNRALEVIHGRWAMLGALGCVFPEVL
Arath           GPFSVQTPSYLTGEFPGDYGWDTAGLSADPEAFAKNRALEVIHGRWAMLGAFGCITPEVL
Oryza           GPFSAQTPSYLRGEFPGDYGWDTAGLSADPEAFARNRALEVIHGRWAMLGALGCITPEVL
Zma             GPFSAQTPSYLTGEFPGDYGWDTAGLSADPEAFARNRALEVIHGRWAMLGALGCITPEVL
Sorbi           GPFSAQTPSYLTGEFPGDYGWDTAGLSADPEAFARNRALEVIHGRWAMLGALGCITPEVL
Poptr           GPFSAQTPSYLTGEFPGDYGWDTAGLSADPEAFAKNRALEVIHGRWAMLGALGCITPEVL
Medtr           GPFSAQTPSYLTGEFPGDYGWDTAGLSADPEAFAKNRALEVIHGRWAMLGALGCITPEVL
Vitis           GPFSAQTPSYLTGEFPGDYGWDTAGLSADPEAFARNRALEVIHGRWAMLGALGCITPEVL
                ****.***:** **********************.***************::**: ****

Zostera         GKWVKVEFKEPVWFXAGSQIFSDGGLDYLGNPSLVHAQSILAVLGFQVLLMGLVESYRIN
Posidonia       AKWLKVQFKEPVWFKAGSQIFSAGGLDYLGNPNLVHAQSILAVLGIQVILMGLVESYRIN
Bradi           QKWVGVEFKEPVWFKAGAQIFSEGGLDYLGNPNLVHAQSILAVLGSQVLLMGLVEGFRIN
Arath           QKWVRVDFKEPVWFKAGSQIFSEGGLDYLGNPNLVHAQSILAVLGFQVILMGLVEGFRIN
Oryza           EKWVRVDFKEPVWFKAGAQIFSDGGLDYLGNPNLVHAQSILAVLGFQVVLMGLVEGYRIN
Zma             EKWVRVDFKEPVWFKAGAQIFSEGGLDYLGNPNLVHAQSILAVLGFQVILMGLVEGFRIN
Sorbi           EKWVRVDFKEPVWFKAGAQIFSEGGLDYLGNPNLVHAQSILAVLGFQVILMGLVEGFRIN
Poptr           EKWVKVDFKEPVWFKAGAQIFSEGGLDYLGNPNLVHAQSILAVLGFQVVLMGLVEGFRIN
Medtr           EKWVRVDFKEPVWFKAGSQIFSEGGLDYLGNPNLVHAQSILAVLGFQVVLMGLVEGFRIN
Vitis           EKWLRVDFKEPIWFKAGAQIFSEGGLDYLGNPNLVHAQSILAVLGFQVVLMGLVEGFRIN
                 **: *:****:** **:**** *********.************ **:******.:***

Zostera         GLEGVGTGDDLYPGGTYFDPLGLADDP---------------------------------
Posidonia       GLPGVGEGNDLYPGGQYFDPLGLADDPVTFAELQVKEIKNGRLAMFSMFGFYVQAIVTGK
Bradi           GLDGVGEGNDLYPGGQYFDPLGLADDPVTFAELKVKEIKNGRLAMFSMFGFFVQAIVTGK
Arath           GLDGVGEGNDLYPGGQYFDPLGLADDPVTFAELKVKEIKNGRLAMFSMFGFFVQAIVTGK
Oryza           GLPGVGDGNDLYPGGQYFDPLGLADDPVTFAELKVKEIKNGRLAMFSMFGFFVQAIVTGK
Zma             GLDGVGEGNNLYPGGQYFDPLGLADDPVTFAELKVKEIKNGRLAMFSMFGFFVQAIVTGK
Sorbi           GLDGVGEGNNLYPGGQYFDPLGLADDPVTFAELKVKEIKNGRLAMFSMFGFFVQAIVTGK
Poptr           GLPGVGEGNDLYPGGQYFDPLGLADDPATFAELKVKEIKNGRLAMFSMFGFFVQAIVTGK
Medtr           GLPGVGEGNNLYPGGQYFDPLGLADDPVTFAELKVKEIKNGRLAMFSMFGFFVQAIVTGK
Vitis           GLPGVGDGNNLYPGGQYFDPLGLADDPVTFAELKVKEIKNGRLAMFSMFGFFVQAIVTGK
                ** *** *::***** ***********                                 

Zostera         -----------------------------
Posidonia       GPLENLLDHLDNPVANNAWAYATKFVPGA
Bradi           GPLENLFDHLDDPVANNAWVFATKFAPGS
Arath           GPLENLLDHLDNPVANNAWAFATKFAPGA
Oryza           GPLENLLDHLADPVANNAWVYATKFTPGS
Zma             GPLENLLDHLDDPVANNAWVYATKFAPGS
Sorbi           GPLENLLDHLDDPVANNAWVYATKFAPGS
Poptr           GPLENLLDHLDNPVANNAWVYATKFVPGS
Medtr           GPLENLLDHIDNPVANNAWVYATKFVPGS
Vitis           GPLENLLDHLDNPVANNAWVYATKFVPGS
                                             
