# Supplementary material for: Back to the sea twice: identifying candidate plant genes for molecular evolution to marine life
Source: BMC Evol Biol. 2011 Jan 12;11:8. doi: 10.1186/1471-2148-11-8 (PMC3033329; doi:10.1186/1471-2148-11-8)
Supplement: Additional file 2 — Aligned proteins of each OrthoMCL cluster, produced with MUSCLE. [file 1471-2148-11-8-S2.GZ › orthomcl5132.muscled]

Zostera         --------RAGNGPKPSKGQSVTVHCTGFGKNRDLSQKFWSTKDPGQQPFTFNVGMGTVI
Oryza           MGFEKTILKAGTGPKPVKGQKVTVHCTGFGKDNDLAKKFWSTKDAGQEPFSFNIGQGSVI
Bradi           MGFEKEILKVGTGPKPVKGQKVTVHCTGYGKDGDLSKKFWSTKDPGQQPFSFNIGLGSVI
Zma             MGFEKQILRSGTGPKPIKGQKVTVHCTGYGKDRDLSKKFWSTKDPGQQPFSFSIGQGSVI
Sorbi           MGFEKQILRAGTGPKPVKGQKVTVHCTGYGKDRDLSKKFWSTKDPGQQPFSFNIGLGSVI
Posidonia       MGVEKQVLRPGNGPRPSRGQSVTVHCTGFGKDGDLSQKFWSXKDRGQQPFTFKIGLGSVI
Arath           MGVEKQVIRPGNGPKPAPGQTVTVHCTGFGKDGDLSQKFWSTKDEGQKPFSFQIGKGAVI
Vitis           MGVEKVLLSAGTGPKPVRGQNVTVHCTGFGKNGDLSQKFWSTKDPGQKPFTFKIGQGSVI
Medtr           MGVEKQIVRPGNGPKPTPGQNVTVHCTGYGKNRDLSQKFWSTKDPGQNPFTFKIGKGSVI
Poptr           MGVEKQVVRPGTGPKPTAGQNVTVHCTGFGKNRDLSQKFWSTKDPGQKPFAFKIGQGSVI
                          *.**.*  **.*******:**: **::**** ** **:**:*.:* *:**

Zostera         KGWDEGVLDMNIGEIARLECTPDYAYGASGFTAWGIQPDSPLVFEIEVLSIQ
Oryza           KGWDEGVMTMQVGEVARIQCTPDYAYGASGFPAWGIRPNSVLVFEIEVLSAQ
Bradi           KGWDEGVMTMQLGEIARIRCTPDYAYGSGGFPAWGIQPNSVLVFEIEVLSAK
Zma             KGWDEGVMTMQVGEVARIQCTPDYAYGAGGFPAWGIQPNSVLVFEIEVLSAQ
Sorbi           KGWDEGVMTMQVGEVARIQCTPDYAYGAGGFQAWGIQPNSVLAFEIEVLSAQ
Posidonia       KGWDEGVLGMQVGEVARLQCTPDYAYGAGGFPAWGIQPNSPLIFEIEVLNVQ
Arath           KGWDEGVIGMQIGEVARLRCSSDYAYGAGGFPAWGIQPNSVLDFEIEVLSVQ
Vitis           KGWDEGVMGMQVGEVARLQCSPDYAYGPNGFPAWGIQPNSALVFEIEVLSLQ
Medtr           KGWDEGVIGMQIGEVARLRCSPDYAYGASGFPAWGIQPNSVLEFEIEVLSAE
Poptr           KGWDEGVMGMQVGEVARLRCSPDYAYGAGGFPAWGIQPNSVLDFEIEVISLE
                *******: *::**:**: *:.*****..** ****.*:* * *****:. :
