# Supplementary material for: Back to the sea twice: identifying candidate plant genes for molecular evolution to marine life
Source: BMC Evol Biol. 2011 Jan 12;11:8. doi: 10.1186/1471-2148-11-8 (PMC3033329; doi:10.1186/1471-2148-11-8)
Supplement: Additional file 2 — Aligned proteins of each OrthoMCL cluster, produced with MUSCLE. [file 1471-2148-11-8-S2.GZ › orthomcl5121.muscled]

Arath           ---MALCATTQRTIRIAATLR--------RVARPFATDAVVESDYKRGEIGKVSGIPEEH
Medtr           -----MTNILLRTASRGGSLRA-------TLIRRFSTDALVE--SKPGEIGLVSGIPQEH
Bradi           -----MAAPLRRVLPPFGRALL--SPTPARMLSAEASDALVE--IKPGEIGMVSGIPEEH
Oryza           -----MAAPLRRSLPSLGRTLLSPSPAPARMLSAAASDALVE--IKPGEIGMVSGIPEEH
Zma             -----MAAPLRRSLPSLGRALL--TPAPARMLSAEASDALVE--IKPGEIGMVSGIPEEH
Sorbi           -----MAAPLRRSLPSLGRALL--TPAPARMLSAEASDALVE--IKPGEIGMVSGIPEEH
Posidonia       ----MAFATQRRVFSSLHNCRL--ASAVLHRARPFSSDALVD--VKPGEIGIVSGIPDEH
Zostera         MAFLLKTTTNAHTSPQVGRIVS----SIFTQWRSLSSEALVE--IKPGEIGVVSGIPDEH
Poptr           -----MSSSLPKIWKNGCALRASSIGPLWRRPFSASSDALVE--YKAGEIGMVSGIPQDH
Vitis           ---------------------------------------------------MVSGIPEEH
                                                                    *****::*

Arath           LSRKVIIYSPARTATQSGSGKLGKWKINFVSTLKWENPLMGWTSTGDPYANVGDSALAFD
Medtr           LRRRVLIYSPARTAGQQGSGNVGRWRINFLSTQKWENPLMGWTSTGDPYSHVGDSALDFD
Bradi           LRRRVVIYSPARTASQQGSGKVGRWKINFVSTQKWENPLMGWTSTGDPYANVGEAGLTFD
Oryza           LRRKVVIYSPARTASQQGSGKVGRWKINFVSTQKWENPLMGWTSTGDPYANVGEAGLTFD
Zma             LRRKVLIYSPARTASQQGSGKVGRWKINFLSTQKWENPLMGWTSTGDPYANVGEAGLTFD
Sorbi           LRRKVLIYSPARTASQQGSGKVGRWKINFLSTQKWENPLMGWTSTGDPYANVGEAGLTFD
Posidonia       LRRKVIIYSPARTATQQGSGKLGTWKINFMSTQKWENPLMGWTSTGDPYANVGDAGLSFD
Zostera         LRRRVVIYSPARTATQQGSGKLGEWKINFMSTQKWENPLMGWTSTGDPYANVGDSALSFD
Poptr           LRRRVVIYSPARTATQQGSGKVGRWKINFMSTLKWENPLMGWTSTGDPYAHVGDSALGFD
Vitis           LRRRVVIFSPARTATQQGSGKVGRWKINFMSTQKWENPLMGWTSTGDPYANVGDAGLGFD
                * *.*:*:****** *.***::* *.***:** ****************::**::.* **

Arath           SEEAAKSFAERHGWDYKVKKPNTPLLKVKSYSDNFKWKGNPQPEN---
Medtr           TEEAAKEFAERHGWEYVVKKHHTPLLKVKLYADNFKWKGPPKAAEAEQ
Bradi           SADSAKAFAEKHGWDYVVRKRHTPLLKPKTYAENFKWKGPPKTEEAA-
Oryza           SADSAKAFAEKHGWDYVVRKRHTPLLKAKSYAENFKWRGPPKAEQA--
Zma             SAESAKAFAEKHGWNYVVRKRHAPLLRPKAYAENFKWRGPPKAEQA--
Sorbi           SAESAKAFAEKHGWNYVVRKRHTPLLKPKAYAENFKWRGPPKAEQA--
Posidonia       SEEAAKVFAVKHGWDCVVKKRHTPLLKPKAYADNFKWKGHP-------
Zostera         SEEAAKEFANKHGWDYTVKKHNTPLLKVKLYADNFKW-----------
Poptr           SEEAAKAFAERHGWEYVVKKRHTPLLKVKAYADNFKFKGHPKTDDK--
Vitis           SEEAAKAFAEKHGWEYTVKKRQTPLLKTKAYADNFKWKGPPKTED---
                : ::** ** .***:  *.* ::***. * *::***:           
