# Supplementary material for: Back to the sea twice: identifying candidate plant genes for molecular evolution to marine life
Source: BMC Evol Biol. 2011 Jan 12;11:8. doi: 10.1186/1471-2148-11-8 (PMC3033329; doi:10.1186/1471-2148-11-8)
Supplement: Additional file 2 — Aligned proteins of each OrthoMCL cluster, produced with MUSCLE. [file 1471-2148-11-8-S2.GZ › orthomcl510.muscled]

Zostera         -------------------------------------------MAPKKVAKPTPSASKPA
Posidonia       -------------------------------------------MAPKKDSKAPPPSSKPA
Oryza           -------------------------------------------MAPKKD-KAPPPSSKPA
Bradi           -------------------------------------------MAPKKE-KAPPPSSKPA
Zma             -------------------------------------------MAPKKD-KAPPPSSKPA
Sorbi           -------------------------------------------MAPKKD-KAPPPSSKPA
Medtr           -------------------------------------------MAPKKA--APPPSSKPA
Arath           -------------------------------------------MAPKKD-KVPPPSSKPA
Vitis           MALTLAGHWGLKTSCLKGYKVGKRILCYSHLPPFSETPRSDFVMAPKKE-KAPPPSSKPA
Poptr           -------------------------------------------MAPKKE-KAPPPSSKPA
                                                           *****    .*.:****

Zostera         KSGGGKQKKKKWSKGKQKEKVNNQVLFDQVGYEKMLSEVPKYKQITPSVLSERLRINGSL
Posidonia       KSGGGKQKKKKWSKGKQKEKVNNQVLFDQAGYDKMLTEVPKYKQITPSVLSERLRINGSL
Oryza           KSGGGKQKKKKWSKGKQKEKVNNSVLFDQATYDKLLSEVPKYKQITPSVLSERLRINGSL
Bradi           KSGGGKQKKKKWSKGKQKEKVNNAVLFDQPTYDKLLSEVPKYKQITPSVLSERLRINGSL
Zma             KSGGGKQKKKKWSKGKLKEKVNNAVLFDQATYDKLLSEVPKYKQITPSILSERLRINGSL
Sorbi           KSGGGKQKKKKWSKGKQKEKVNNAVLFDQATYDKLLSEVPKYKQITPSVLSERLRINGSL
Medtr           KSGGGKQKKKKWSKGKQKEKVNNMVLFDQGTYDKLLTEAPKYKLITPSVLSDRLRINGSL
Arath           KSGGGKQKKKKWSKGKQKEKVNNMVLFDQGTYDKLLTEAPKFKLITPSILSDRMRINGSL
Vitis           KSGGGKQKKKKWSKGKQKEKVNNMVLFDQGTYDKLLLEVPKYKLITPSILSDRLRVNGSL
Poptr           KSGGGKQKKKKWSKGKQKEKVNNMVLFDQATYDKLLSEAPKYKLITPSVLSDRLRISGSL
                **************** ****** *****  *:*:* *.**:* ****:**:*:*:.***

Zostera         ARRAIKDLLTRGSIRVVSAHASQQIYTRATNT
Posidonia       ARRAIKDLLARGSIRVVSAHSSQQIYTRATNT
Oryza           ARRAINDLMTRGLIRMVSVHSSQQIYTRATNT
Bradi           ARRAIKDLMERGLIRMVSVHSSQQIYTRATNT
Zma             ARRAIKDLMARGLIRMVSVHSSQQIYTRATNT
Sorbi           ARRAIKDLMARGLIRMVAVHSSQQIYTRATNT
Medtr           ARRAIRDLMAKGLIRLVSAHSSQQIYTRATNT
Arath           ARRAIRELMAKGLIRMVSAHSSQQIYTRATNT
Vitis           ARQAIKDLMARGSIRMISAHASQQIYTRATNH
Poptr           ARKAIKDLMARGSIRMVSSHASQQIYTRATNT
                **.**.:*: .* **::: *:********** 
