# Supplementary material for: Back to the sea twice: identifying candidate plant genes for molecular evolution to marine life
Source: BMC Evol Biol. 2011 Jan 12;11:8. doi: 10.1186/1471-2148-11-8 (PMC3033329; doi:10.1186/1471-2148-11-8)
Supplement: Additional file 2 — Aligned proteins of each OrthoMCL cluster, produced with MUSCLE. [file 1471-2148-11-8-S2.GZ › orthomcl505.muscled]

Arath           MAMVSGR-RSTLNPDAPLFIPAAVRQVEDFSPEWWQLVTTSTWYPDYWISQQQQGADGF-
Zostera         MAVSSRGLRSTLNPNAPVFIPAALRQVEEFSPEWYELVKTSPSFREHWYSQQQQ-EGIYE
Poptr           MATLISG-RTTLNPNAPLFIPNVYLQVEDFSPEWWELVKTSTWFRDFWLSQHPE--ESFD
Zma             MSTTTA---SSLNPNAPLFIPAAYRQVEDFSPEWWELVNTTAWFRDHCFRQRQL-HEAA-
Sorbi           MSTVAAMASSSLNPNAPLFIPAAYRQVEDFSPEWWELVKTTAWFRDHWFRQHQL-HEAA-
Bradi           MSAMVA---SSLNPEAPLFIPAAFWQVEDFSPQWWDLVKTTPWFRDYWFHQHQQ-LDDM-
Oryza           MSATAV---SSLNPDAPLFIPAAFRQVEDFSPQWWDLVKTTAWFRDHWFHEHQQ-LDEM-
Medtr           MALVSGG-RSTLNPNAPLYIPAAFRYVEDFSPEWWQLVTTLKWYHDYWLSQQHD-DEGF-
Posidonia       MAIASGGLRSSLNPNAPLFIPAALRQVEDFSPEWYELVKTSTWFREHWFSQHQE-QDTFD
Vitis           MALVSGG-RSTLNPNAPLFIPAAFRQVEDFSPEWWKLVKTSTWFRDYWLSQHQD-DENFE
                *:       ::***:**::** .   **:***:*:.**.*   : :.   :.        

Arath           -YDNGENENG-GGHIDVADLLPE-S---FDFDDMEDFFDTDAAE-----FDQGFDGRMYY
Zostera         LDEAIFQQAFVSSEDSIPYVSKDGK---FKTGTESLLKNLNLKSPNNYDMKSLTEAAKYR
Poptr           GSAGAD-------DDDLTDLLPE-D---LDVGVEEEFPNLEAQFEEMVKLAEAEEKTDSS
Zma             -------------CDDVAALLPD------DLLDTNDLFYAPDVVHHQPATALLPGYDVLD
Sorbi           -YDAAFAADA-ADDFDVAALLPDDSVDLLDMVDTDDLFYAPDVHHHQAAKPAPAPGYDLD
Bradi           -ADSLQAFEA---EDDVAGLLPD--------AIDDDLFY--GQHHHTVALEAAQPPVPLK
Oryza           -ADSLALHDAAADDDDLAGLLPDDA---FDDDDDDDLFF--DQTHNLLVDPPQPPAALKT
Medtr           -YDDVDEFDG----NDVVDLLPD-A---FDLDADEDISIEAQLEEFIKSSEAQEESFVEQ
Posidonia       GYED---------DDDVVNMLPD-S---FDLGIDDELSNFGGLE----------------
Vitis           VNDGA--------DDDVLNLLPE-T---FDLGIDEESLDLEVQMEELIQLSETKEGTESA
                               .:  :  :           .                         

Arath           QAPSEFGKSVSFP-----------------------------------------------
Zostera         EKPVQAISPKPSS---------------------------------------------RR
Poptr           AADPKVERKPPNGLIMDVKTLLKDMNIPKSPKERSPRSPRTLAKYQMKPPHCVVAKRTAL
Zma             VLAALSLSSP-------------------------------------------------R
Sorbi           VLRALSVSSPRAA-----------------ATVVAAPSPQQQRYADKPAYHAGGRGAARR
Bradi           TDAVLKALSLASP-------------KGGDALRGFQEKPRHSEKPTKYAGSPRSGGSAPR
Oryza           GTD---------------------------------------------------------
Medtr           GAKKFNG-----------------------------------------------------
Posidonia       ------------------------------------------------------------
Vitis           STVSKTGRKPVNGLKLETEALMKNLNLGNSPKGKSPKTPVGPAKYHEKAAQCMSPKYGPR
                                                                            

Arath           ------
Zostera         IIQQPR
Poptr           YIHQPR
Zma             AIRQPR
Sorbi           AIHQPR
Bradi           FIHQPR
Oryza           ------
Medtr           ------
Posidonia       ------
Vitis           RINQPR
                      
