# Supplementary material for: Back to the sea twice: identifying candidate plant genes for molecular evolution to marine life
Source: BMC Evol Biol. 2011 Jan 12;11:8. doi: 10.1186/1471-2148-11-8 (PMC3033329; doi:10.1186/1471-2148-11-8)
Supplement: Additional file 2 — Aligned proteins of each OrthoMCL cluster, produced with MUSCLE. [file 1471-2148-11-8-S2.GZ › orthomcl498.muscled]

Bradi           ------------------------------------------------------------
Oryza           ------------------------------------------------------------
Zma             ------------------------------------------------------------
Sorbi           ------------------------------------------------------------
Vitis           MPFCYNNNYCYFIKSKKIVITKLFRDLIQRLREIASIKGYNENTRRLLIYIRLKLLLPPH
Zostera         ------------------------------------------------------------
Poptr           ------------------------------------------------------------
Arath           ------------------------------------------------------------
Posidonia       --------------------------IIILTKTLVSDPSSTSATRR--------------
Medtr           ------------------------------------------------------------
                                                                            

Bradi           ------------------------MALPNQGTVDYPSFKLVIVGDGGTGKTTFVKRHLTG
Oryza           ------------------------MALPNQGTVDYPSFKLVIVGDGGTGKTTFVKRHLTG
Zma             ------------------------MALPNQGTVDYPSFKLVIVGDGGTGKTTFVKRHLTG
Sorbi           ------------------------MALPNQGTVDYPSFKLVIVGDGGTGKTTFVKRHLTG
Vitis           SKLKPSFQSAPWRLPYEKLTLTLQMALPNQQTVDYPSFKLVIVGDGGTGKTTFVKRHLTG
Zostera         ------------------------MALPNQQTVDYPSFKLVIVGDGGTGKTTFVKRHMTG
Poptr           ------------------------MALPNQQTVDYPSFKLVIVGDGGTGKTTFVKRHLTG
Arath           ------------------------MALPNQQTVDYPSFKLVIVGDGGTGKTTFVKRHLTG
Posidonia       -----------------RRGGETEMALPNQQTVDYPSFKLVIVGDGGTGKTTFVKRHLTG
Medtr           ------------------------MALPNQQTVDYPSFKLVIVGDGGTGKTTFVKRHLTG
                                        ****** **************************:**

Bradi           EFEKKYEPTIGVEVHPLDFTTNCGKIRFYCWDTAGQEKFGGLRDGYYIHGQCAIIMFDVT
Oryza           EFEKKYEPTIGVEVHPLDFTTNCGKIRFYCWDTAGQEKFGGLRDGYYIHGQCAIIMFDVT
Zma             EFEKKYEPTIGVEVHPLDFTTNCGKIRFYCWDTAGQEKFGGLRDGYYIHGQCAIIMFDVT
Sorbi           EFEKKYEPTIGVEVHPLDFTTNCGKIRFYCWDTAGQEKFGGLRDGYYIHGQCAIIMFDVT
Vitis           EFEKKYEPTIGVEVHPLDFFTNCGKIRFYCWDTAGQEKFGGLRDGYYIHGQCAIIMFDVT
Zostera         EFEKKYEPTIGVEVHPLDFFTNCGKIRFYCWDTAGQEKFGGLRDGYYIHGQCAIIMFDVT
Poptr           EFEKKYEPTIGVEVHPLDFFTNCGKIRFYCWDTAGQEKFGGLRDGYYIHGQCAIIMFDVT
Arath           EFEKKYEPTIGVEVHPLDFFTNCGKIRFYCWDTAGQEKFGGLRDGYYIHGQCAIIMFDVT
Posidonia       EFEKKYEPTIGVEVHPLDFFTNCGKIRFYCWDTAGQEKFGGLRDGYYIHGQCAIIMFDVT
Medtr           EFEKKYEPTIGVEVHPLDFFTNCGKIRFYCWDTAGQEKFGGLRDGYYIHGQCAIIMFDVT
                ******************* ****************************************

Bradi           SRLTYKNVPTWHRDLCRVCENIPIVLCGNKVDVKNRQVKAKQVTFHRKKNLQYYEISAKS
Oryza           SRLTYKNVPTWHRDLCRVCENIPIVLCGNKVDVKNRQVKAKQVTFHRKKNLQYYEISAKS
Zma             SRLTYKNVPTWHRDLCRVCENIPIVLCGNKVDVKNRQVKAKQVTFHRKKNLQYYEISAKS
Sorbi           SRLTYKNVPTWHRDLCRVCENIPIVLCGNKVDVKNRQVKAKQVTFHRKKNLQYYEISAKS
Vitis           ARLTYKNVPTWHRDLCRVCENIPIVLCGNKVDVKNRQVKAKQVTFHRKKNLQYYEISAKS
Zostera         ARLTHKNVPTWHRDLCRVCENIPIVLCGNKVDVKNRQVKAKMVTFHRKKNLQYYEISAKS
Poptr           ARLTYKNVPTWHRDLCRVCENIPIVLCGNKVDVKNRQVKAKQVTFHRKKNLQYYEISAKS
Arath           ARLTYKNVPTWHRDLCRVCENIPIVLCGNKVDVKNRQVKAKQVTFHRKKNLQYYEISAKS
Posidonia       AR----------------------------------------------------------
Medtr           ARLTYKNVPTWHRDLCRVCENIPIVLCGNKVDVKNRQVKAKQVTFHRKKNLQYYEISAKS
                :*                                                          

Bradi           NYNFEKPFLYLARKLAGDANIHFVEAVALKPPEIVLDLAMQQQHEAELAAAAAQPLPDDD
Oryza           NYNFEKPFLYLARKLAGDPNLHFVEAVALKPPEVPIDLAMQQQ-----------------
Zma             NYNFEKPFLYLARKLAGDPNLHFVEAVALKPPEVTIDMAMQQQHEAELAAAAAQPLPDDD
Sorbi           NYNFEKPFLYLARKLAGDPNLHFVEAVALKPPEVTIDMAMQQQHEAELAAAAAQPLPDDD
Vitis           NYNFEKPFLYLARKLAGDVNLHFVESPALAPPEVQIDMAAQAHHEAELAAAAAQPLPDDD
Zostera         NYNFEKPFLYLAIKLAGDPKLHFVECPALLPPDVEIDVAACQKYEAEIAAAAAQPLPDDD
Poptr           NYNFEKPFLYLARKLAGDPNLHFVETPALAPPEVPIDLAAQAQHEAELAAAASQPLPDDD
Arath           NYNFEKPFLYLARKLAGDANLHFVESPALAPPEVQIDLAAQQQHEAELAAAASQPLPDDD
Posidonia       ------------------------------------------------------------
Medtr           NYNFEKPFLYLARKLAGDPNLHFVESPALAPPEVQIDLAAQQVHENELLQAANQPLPDDD
                                                                            

Bradi           DDLVE
Oryza           -----
Zma             DDLIE
Sorbi           DDLIE
Vitis           DDTFE
Zostera         DDAFD
Poptr           DDAFE
Arath           DDTFE
Posidonia       -----
Medtr           DDAFE
                     
