# Supplementary material for: Back to the sea twice: identifying candidate plant genes for molecular evolution to marine life
Source: BMC Evol Biol. 2011 Jan 12;11:8. doi: 10.1186/1471-2148-11-8 (PMC3033329; doi:10.1186/1471-2148-11-8)
Supplement: Additional file 2 — Aligned proteins of each OrthoMCL cluster, produced with MUSCLE. [file 1471-2148-11-8-S2.GZ › orthomcl4853.muscled]

Bradi           MKRKTRNKIVVTVLLVGAAAVLVGGTLALILTAGTWKMKVKEAH-EKVCSKGWECSN-SK
Oryza           MKRKTRNKIILTTLLVSAAAILIGGTVALILTAGTWKVKMKESR-EKICDKGWECSG-SK
Zma             MKRKTRNKIIVWTLALAAVAILVGGTIALVLTAGTWKAKIKKSQ-EKICNKGWECSG-SK
Sorbi           MKRKTRNKVIVWTLALAAAAILVGGTIALVLTAGTWKAQIKKSQ-EKICNKGWECSG-SK
Posidonia       ------------------------------------------------------------
Zostera         --------------------------------------MGKSKK-LKVCDKGWECSH-SV
Arath           -------MVTIRSGSIVILVLLAVSFLALVANGEDKTIKVKKVRGNKVCTQGWECSWWSK
Poptr           -------MEAKWCSLVTMALLVMLVVVVNGDESSQVKTVVKIVKGKKVCDKGWECKGLSA
Medtr           -------MAKLNAVVLLFAFFILLTTTVNGDESSNTKVQVKYKHGKKYCDKGWECKGWSI
Vitis           ------------------------------------------------------------
                                                                            

Bradi           YCCNQTISDFFKVYQFENLFAKRNTPIAKAVGFWDYQSFITASIPFQPQGFCTTGGKDMQ
Oryza           YCCNDTITDFFKVYQFENLFSKRNSPVAHAVGFWDYQSFITAAALFEPLGFCTTGGKQMQ
Zma             YCCNDTITDFFKVYQFENLFAKRNTPVAHAVGFWDYQAFITAAALFEPQGFCTTGGKQMQ
Sorbi           YCCNDTITDFFKVYQFENLFAKRNTPVAHAVGFWDYQAFITAAALFEPQGFCTTGGKQMQ
Posidonia       -------------------------------------------------GFGTTGGKKMQ
Zostera         YCCNETITDFFQVYQFEDLFSKRNYPVAHAVGFWDYHSFITAAALFEPLGFGTTGGKLKQ
Arath           YCCNQTISDYFQVYQFEQLFSKRNTPIAHAVGFWDYQSFITAAALFEPLGFGTTGGKLMG
Poptr           YCCNQTISDFFQTYQFENLFSKRNTPVAHASGFWDYHSFITAAAEYQPHGFGTSGGKLTG
Medtr           YCCNLTITDYFQTYQFENLFSKRNTPIAHAVGFWDYHSFINAASLFEPLGFGTTGNKTTQ
Vitis           ------------------------------------------------------------
                                                                            

Bradi           MMELCAFLGHVGAKTSCGFGVATGGPTAWGLCYNREMSPEGIYCDDTY-TQYPCVKGAEY
Oryza           MMELCAFLGHVGSKTSCGFGVATGGPTAWGLCYNHEMSPKEDYCDKTN-LQYPCVEGAEY
Zma             MMELCAFLGHVGAKTSCGYGVATGGPTAWGLCYNHEMSPDQTYCDKTY-TQYPCVEGAEY
Sorbi           MMELCAFLGHVGAKTSCGYGVATGGPTAWGLCYNHEMSPDQTYCDKTY-TQWPCVEGAEY
Posidonia       VKEIAAFLGHVGSKTSCGYGVATGGPLAWGLCYKKEMSPSQSYCDTND-VVYPCSPGADY
Zostera         MQEVAAFLGHVGSKTSCGYGVATGGPMXWGLCYNHEMSPDKSYCDDN--LVYPCAPGAEY
Arath           QKEMAAFLGHVASKTSCGYGVATGGPLAWGLCYNREMSPMQSYCDESWKFKYPCSPGAEY
Poptr           QKEVAAFLGHVGSKTSCGYGVATGGPLAWGLCYNKEMSPSKTYCDDYYKYTYPCTPGVSY
Medtr           MMEIAAFLGHVGSKTSCGYGVATGGPLAWGLCYNHEMSPAQTYCDDYYKLTYPCTPGAEY
Vitis           MKELAAFLGHVGCKTSCGYGVATGGPLSWGLCYNKEMSPSKSYCDDFYKYTYPCTPGAEY
                  *:.******..*****:*******  *****:.****   ***      :**  *..*

Bradi           YGRGAITVYWNYNYGAAGDGIKEDLLHHPEYLEQNATLAFQAAMWRWMTPIKKNQPSAHD
Oryza           YGRGAIPVFWNYNYGAAGDGIHEDLLHHPEYLEQNATMAFMAAMWRWMTPMKKKQPSAHD
Zma             YGRGAIPVYWNYNYGAAGDGIKADLLHHPEYLEQNATLAFMAAMWRWMTPIKKSQPSAHD
Sorbi           YGRGAIPVYWNYNYGAAGDGIKVDLLHHPEYLEQNATLAFMAAMWRWMTPIKKSQPSAHE
Posidonia       YGRGALPVYWNHNYGIIGDGIKADLLNHPEYLEQNATTAFRAAMWRWMTPMKKKQPSAHD
Zostera         YGRGALPVYWNYNYGVIGDGLKEDLLNHPEQLQQNATTAFRAAIWRWMTPMKKKQPSAHD
Arath           YGRGALPIYWNFNYGAAGEALKADLLNHPEYIEQNATLAFQAAIWRWMTPIKRAQPSAHD
Poptr           HGRGALPLYWNYNYGKTGEALKTDLLNHPEYLENNATLAFQAAIWKWMTPEKKHLPSAHD
Medtr           YGRGAIPIYWNYNYGAAGEALKVNLLDHPEYIEQNATLAFQAAIWKWMTPIKKSQPSAHD
Vitis           YGRGALPIFWNYNYGATGEALKVNLLDHPEYIEQNATLAFQAAIWRWMTPVKKSQPSAHD
                :****:.::**.***  *:.:: :** *** :::*** ** **:*.**** *.  ****:

Bradi           AFVGNWKPTKNDTLSKRLPGFGATMNLLYGESICGRGFIDEMNVIISHYQYYLDLMGFGR
Oryza           VFVGNWKPTKNDTLAKRLPGFGATMNVLYGDQICGKGYIDDMNVIISHYQYYLDLMGVGR
Zma             AFVGNWKPTKNDTLSKRLPGFGATMNILYGESICGKGYVDAMNVIISHYQYYLDLMGVGR
Sorbi           AFVGTWKPTKNDTLSKRLPGFGATMNILYGESICGKGFVDSMNVIISHYQYYLDLMGVGR
Posidonia       VFVGNWKPTKNDTESKRLPGFGATMNILYGDLLCGQGFVDDMNTIISHYQYYLDLMGVGR
Zostera         VFVGNWEPTKNDTLSKRLPGFGATMNVLYGDLVCGQGFADNMNNIISHYQHYLDLMGVGR
Arath           IFVGNWKPTKNDTLSKRGPTFGSTMNVLYGEYTCGQGSIDPMNNIISHYLYFLDLMGIGR
Poptr           VFVGKWKPTKNDTLAKRVPGFGTTMNVLYGDQVCGKGDDESMNNIVSHYLYYLDLMGVGR
Medtr           AFVGNWKPTKNDTMENRVPGFGATMNILYGEGVCGQGDVDSMNNIVSHYLYYLDLLGVGR
Vitis           VFVGNWKPTKNDTLAKRVPGFGTTMNILYGDQVCGQGDVDSMNNIISHYQYYLDLLGVGR
                 ***.*:******  :* * **:***:***:  **.*  : ** *:*** ::***:*.**

Bradi           ERSG--LNLDCAEQAPFNPTTKKADDQQPSG--
Oryza           EHSG--DNRDCAEQAAFNPSYKKPDDQQQQS--
Zma             EHSG--DNRDCAEQAPFNPSSPTDDQKQQQSGS
Sorbi           EHSG--DNRDCAEQLPFNPSSPTDDQKQQQSGS
Posidonia       DDSG--DNLDCAEQVAFNPSAKTSTSASS----
Zostera         GQSG--DNLDCAEQEAFNPTDKSKSSADASS--
Arath           EDAGPNDELSCAEQKPFNPSTVPSSSSS-----
Poptr           EEAGSHDVLSCAEQLPFNQASASASSS------
Medtr           ERAGTHDVLTCAEQRPFNPNTKLAAS-------
Vitis           EQAGPHENVTCAEQIAFNPSYTASS--------
                  :*      **** .**               
