# Supplementary material for: Back to the sea twice: identifying candidate plant genes for molecular evolution to marine life
Source: BMC Evol Biol. 2011 Jan 12;11:8. doi: 10.1186/1471-2148-11-8 (PMC3033329; doi:10.1186/1471-2148-11-8)
Supplement: Additional file 2 — Aligned proteins of each OrthoMCL cluster, produced with MUSCLE. [file 1471-2148-11-8-S2.GZ › orthomcl4752.muscled]

Posidonia       ------------------------------------------------------------
Oryza           MALRLWASSAANALKI----SCSGATRAAPAYS--ISRYF-STVLDGLKYSSSHEWVKND
Bradi           MALRLWASSAANALKI----SSSGARAAAPAYS--ISRYF-STVLDGLKYSSSHEWVKNE
Zma             MALRMWASSAANALKL----SAGGAGARAAAFS--ISRFF-STVHDGLKYTQSHEWVKTT
Sorbi           MALRLWASSAANALKLSGTAGACGASAAAPAFALSISRFF-STVHDGLKYTQSHEWVKTA
Zostera         MALRLWASSTANALRI----STSGR--LPSSFT-PLSRLFSSSVVDGLKYASSHEWVKPD
Arath           MALRMWASSTANALKLS---SSVSKSHLSP-FS--FSRCF-STVLEGLKYANSHEWVKHE
Poptr           MALRLWASSTANALRI----SVASTAHVSPSYS--LSRCF-STVLDGLKYATSHEWVKHE
Medtr           MALRMWASSTANALKLS---SSSSRLHLSPPFS--ISRCF-STVLDGLKYASSHEWVKHE
Vitis           MALRMWASSTANALRV----SCASKAHVSPAFS--LSRCF-SSVLDGLKYATSHEWVKHE
                                                                            

Posidonia       ------------------------------------------------------------
Oryza           GSVATIGITDHAQGHLGEVVFVELPEAGAKVSQGGAFGNVESVKATSDINSPISGEVVEV
Bradi           GTVATIGISDHAQGHLGEVVFVELPEAGTKVTQGGAFGNVESVKATSDVNSPISGEVVEV
Zma             GDVATVGITDHAQGHLGEVVFVELPEPGTKVAAGGPFGNVESVKATSDVNSPISGEVVEV
Sorbi           DGVATVGITDHAQDHLGEVVFVELPEPGTTVSAGASFGNVESVKATSDVNSPISGEVVEV
Zostera         AAVATIGITDHAQDHLGEVVFVELPECGSSVSQGESFGAVESVKATSDINSPISGEVVEI
Arath           GSVATIGITAHAQDHLGEVVFVELPEDNTSVSKEKSFGAVESVKATSEILSPISGEIIEV
Poptr           GSLATIGITDHAQDHLGEVVFVDLPEPDGSVSQGKSFGAVESVKATSDINSPISGEIVEV
Medtr           GSVATIGITDHAQDHLGEVVFVELPEPGGSVTKGNGFGAVESVKATSDVNSPISGEIVEV
Vitis           GSVATIGITDHAQDHLGEVVFVEIPEPGGSVSKGNGFGAVESVKATSDVNSPISGEVVEV
                                                                            

Posidonia       ------------PSSYEDGWMIKVKPSALSELESLMGPTEYRNSVRRKTLRTRAKSSLYG
Oryza           NDKLSETPGLINSSPYEDGWMIKVKPSSPSELDALLDPAKYTKHCEEEDA-H--------
Bradi           NEKLSGTPGLINTSPYEDGWMIKVKPSSPSELDALLDPAKYTKHCEEEDA-H--------
Zma             NAKLSETPGLINTSPYEDGWMIKVKPSSPGEADALLDAAKYTKHCEEEDA-H--------
Sorbi           NSKLSETPGLINTSPYEDGWMIKVKPSSPGEADVLLDAAKYTKHCEEEDA-H--------
Zostera         NTKLTETPGLINSSSYEDGWMIKVKPSTPSELESLMSSSEYTKFCEEEDASH--------
Arath           NKKLTESPGLINSSPYEDGWMIKVKPSSPAELESLMGPKEYTKFCEEEDAAH--------
Poptr           NTQLSETPGLINKSPYEEGWMIKVKPSNPSELESLLGAKEYTKLCEEED--H--------
Medtr           NDKLTGKPGLINSSPYEDGWMIKIKPSDPSELESLLGAKEYTKFCEEEDAAH--------
Vitis           NSKLSEAPGLINSSPYEDGWMIKVKPSNPSELESLMGPKEYTKFCEEEDAAH--------
                             *.**:*****:***  .* : *:.. :* :    :            

Posidonia       ITLI
Oryza           ----
Bradi           ----
Zma             ----
Sorbi           ----
Zostera         ----
Arath           ----
Poptr           ----
Medtr           ----
Vitis           ----
                    
