# Supplementary material for: Back to the sea twice: identifying candidate plant genes for molecular evolution to marine life
Source: BMC Evol Biol. 2011 Jan 12;11:8. doi: 10.1186/1471-2148-11-8 (PMC3033329; doi:10.1186/1471-2148-11-8)
Supplement: Additional file 2 — Aligned proteins of each OrthoMCL cluster, produced with MUSCLE. [file 1471-2148-11-8-S2.GZ › orthomcl4713.muscled]

Posidonia       -MASSTIFSAPTL-LRNNNSSTTTHLITPSHHS--------------------------S
Zostera         --MASSTLFSAAT-LFKGNTATSATLLTPTHH---------------------------T
Medtr           MAASASSMISTHA-LTTTIQKHKTHNLKPSSL---------------------------S
Poptr           -------MATSSL-LFTPTIQKNHHNLTPSNL---------------------------S
Vitis           MIFIHILCISSSLSLFLPVIQSDHFFLSHLHLAMASSAFFSAPTFSSAATTLQKHLPHQS
Bradi           -----MATSTAAV-LSPPSVAGLRLAPSPR------------------------------
Arath           -----MATSASAL-LSPTTFSTAISHKNPNSI---------------------------S
Oryza           --------MAATS-LSPPTVAGLRLAPSPR------------------------------
Zma             ----MAATSTAAAVLSPPSVAGLRLAPSPGRA----------------------------
Sorbi           -----MATSTAAV-LSPPSVAGLRLAPSPR------------------------------
                         :.   *            .                                

Posidonia       FQGLRPLKPTDAFLIRASTTMTAPK-SKAIRPA-G---VRAELNPQVVICLSTGLSLFLG
Zostera         FQGLRPLKPTDTFLKSSSSSSSCGKVARPVKKANG---VRAELSPSVVISLSTGLSLFLG
Medtr           FQGFNPLTRST-------KVNTFT----PSKKRFSSLVVKAELNPSLVISLST-------
Poptr           FQGLRPLTRAK-------TTSLSKISTAAPKRSLA---VKAELNPSLVISLSTGVSLFLG
Vitis           FQGLRPLSKPTDLSLTIPRMSTRP----IPKRSAG--VVRAELNTSLVISLSTGLSLFLG
Bradi           ------AAVSF-------RAAPA-----TARRSVA---ARAALEPSVVISLSTGLSLFLG
Arath           FHGLRPLRLGG-------SSSALPKLSTTGRKSSS-AVVRAELSPSIVISLSTGLSLFLG
Oryza           ---VRSPSVAF-------RAAPAR------RRSVA---ARAELSPSLVISLSTGVSLFLG
Zma             -------RVSF-------RAAPAP-----ARRSVA---ARAELSSALVISLSTGVSLFLG
Sorbi           ----RAARVAF-------RAAPA-------RRSVA---ARAELSASLVISLSTGVSLFLG
                                              .   .   ..* *.. :**.***       

Posidonia       RFVFFNFQRENVAKQGLPKQNGISHFEAGDERAKEYVGLLKSNDPVGFNIVDVLAWGSIG
Zostera         RFVFFNFQRENVAKQGLPEQNGKSHFDSGDSRAKEYAGLLKSNDPVGFNIVDVLAWGSIG
Medtr           ---------ENVAKQGLPEQNGVTHFEAGDKRAKEYVSLLKSNDPVGFNLVDVLAWGSLG
Poptr           RFVFFNFQRENVAKQ-VPEQNGLTHFEAGDKRAKEYVSLLKSNDPVGFNIVDVLAWGSIG
Vitis           RFVFFNFQRENVAKQ-VPQQNGLTHFEAGDSRAKEYVSLLKSNDPVGFNIVDVLAWGSIG
Bradi           RFVFFNFQRENVAKQ-VPAQNGKTHFEAGDQRAKEFAGILKSNDPVA-STSSTSSHGDPS
Arath           RFVFFNFQRENVAKQGLPEQNGKTHFEAGDDRAKEYVSLLKSNDPIGFNIVDVLAWGSIG
Oryza           RFVFFNFQRENVAKQ-VPEQNGKTHFDAGDERAKEFAGLLRSNDPVGFNLVDVLAWGSLG
Zma             RFVFFNFQRENVAKQ-VPAQNGKTHFDAGDERAKEFAALLKSNDPVGFNLVDVLAWGSLG
Sorbi           RFVFFNFQRENVAKQ-VPAQNGKTHFDAGDERAKEFAALLKSNDPVGFNLVDVLAWGSLG
                         ****** :* *** :**::**.****:..:*.****:. .  .. :.*. .

Posidonia       HIV---------AYYVLATSSNGY--DP------NF---FG
Zostera         HVV---------AYYVLATSSNGY--DP------SF---FG
Medtr           HIV---------AYYILATSSNGY--DP------SF---FG
Poptr           HIV---------AYYILATASNGYDWDP------SFPCCF-
Vitis           HIV---------AYYILATSSNGY--DP------KF---FG
Bradi           ATSSPTTSSPPPAMDTTPASSADH--IPLSPARRSL---L-
Arath           HIV---------AYYILATSSNGY--DP------SF---FG
Oryza           HIV---------AYYILATCSNGY--NP------NF---F-
Zma             HIV---------AYYILATSSNGY--DP------NF---F-
Sorbi           HIV---------AYYILATSSNGY--DP------NF---F-
                            *    .:.* .:   *      .:   : 
