# Supplementary material for: Back to the sea twice: identifying candidate plant genes for molecular evolution to marine life
Source: BMC Evol Biol. 2011 Jan 12;11:8. doi: 10.1186/1471-2148-11-8 (PMC3033329; doi:10.1186/1471-2148-11-8)
Supplement: Additional file 2 — Aligned proteins of each OrthoMCL cluster, produced with MUSCLE. [file 1471-2148-11-8-S2.GZ › orthomcl4705.muscled]

Posidonia       MEA--------------AGRQLLGGRR-LQTTTSRSFGLSRKGTTFVVRATSTPPAKQ-G
Zostera         ---------------MEAGRQLLGGRP-LQTTFSRSIVSSPRKATFVVRAESTPPVKS-G
Oryza           MAAQALL----------SGRQLLG-RP-LQSSVSRSS--SSRKAPFMVRAEATPPAKQ-G
Bradi           MAAQGLL----------SGRQLLG-RP-LQSSFSRSS--SSRKSPFIVRAESSPPAKQ-N
Zma             MAAQALL----------SGRQLLG-RP-VQSAVSRS---SARKAPFVVRASSSPPAKQ-G
Sorbi           MAAQALL-----------------SRPAVQSAVSRS---SARKAPFVVRASSSPPAKQ-G
Vitis           MAAQALV-SSSLTSSVETARQILGSRP-LQSP-------SRKSSSFVVRAASTPPVKQ-G
Poptr           MAAQALV-SSSLTSSVETARKVLGARP-TQSPFV-----SSRKSSFVVRAASTPPVKQ-G
Medtr           MATQALVSSSSLTFAAEAVRQSFGARS-LPSSIG-----SSRKGSFVVKAASSPPVKQNG
Arath           MAAQALV-SSSLTSSVQTARQIFGSKP-VASA-------SQKKSSFVVKAAATPPVKQ-G
                                         .    :.       * .  .*:*.* ::**.*. .

Posidonia       AGRQLWFASKQSLSYLDGSLPGDFGFDPLGLSDPEGTGGFINPRWLAYAEIMNGRFAMLG
Zostera         GNRKLVFASKQSLSYLDGSLPGDFGFDPLGMSDPEGAGGFITPKWLAYAELMNGRFAMLG
Oryza           ADRQLWFASKQSLSYLDGTLPGDFGFDPLGLSDPEGTGGFIEPRWLAYGEVFNGRTAMMG
Bradi           DNRQLWFASKQSLSYLDGTLPGDFGFDPLGLSDPEGTGGFIEPKWLAYGEVFNGRTAMMG
Zma             ADRQLWFASKQSLSYLDGTLPGDYGFDPLGLSDPEGTGGFIEPKWLAYGEVINGRYAMLG
Sorbi           ADRQLWFASKQSLSYLDGTLPGDYGFDPLGLSDPEGTGGFIEPKWLAYGEVINGRFAMLG
Vitis           ADRPLWFASKQSLTYLDGSLPGDYGFDPLGLSDPEGTGGFIEPRWLAYGEVINGRF----
Poptr           -NRQLWFASKQSLSYLDGSLPGDFGFDPLGLSDPEGTGGFIEPKWLAYGEIINGRYAMLG
Medtr           ANRQLWFASKQSLSYLDGSLPGDFGFDPLGLSDPEGTGGFIEPRWLAYGEIINGRFAMLG
Arath           ANRPLWFASSQSLSYLDGSLPGDYGFDPLGLSDPEGTGGFIEPRWLAYGEIINGRFAMLG
                 .* * ***.***:****:****:******:*****:**** *.****.*::***     

Posidonia       AAGSIAPELFGKLGLIPQETALPWFQSGVIPPAGTYSYWADPYTLFVFELALMGFAEHRR
Zostera         AAGAITPEIFGKLGLIPAETALPWFQSGVIPPAGAYPYWADPYTLFVFELALMGFAEHRR
Oryza           VVGMVAPELLGKLGLVPAETAIPWFQTGVIPPAGTYTYWADPYTLFVFELALVGFAEHRR
Bradi           VVGMIAPEALGKVGLVPPETAIPWFQAGAIPPAGTYQYWADPYTLFVFEMALIGFAEHRR
Zma             AVGAIAPEIFGKMGIIPPETALPWFKTGVIPPAGTYNYWADSYTLFVFNMALMGFAEHRR
Sorbi           AAGAIAPEVFGKLGIIPPETALPWFKTGVIPPAGTYNYWADSYTLFVFNMALMGFAEHRR
Vitis           ------------------------------------------------------------
Poptr           AVGAIAPEILGKAGLIPPETALPWFRTGVIPPAGTYSYWADPYTLFVFEMALMGFAEHRR
Medtr           AAGAIAPEILGKAGLIPAETALPWFQTGVIPPAGTYNYWADNYTLFVMEMAFMGFAEHRR
Arath           AAGAIAPEILGKAGLIPAETALPWFQTGVIPPAGTYTYWADNYTLFVLEMALMGFAEHRR
                                                                            

Posidonia       YQDWSKPGSMGKQYFLGLEKGLGGSGDPAYPGGPFFNPLGFG-KDEKSMKELKLKEIKNG
Zostera         YQDWAKPGSMGKQYFLGLEKGLGGSGDPAYPGGPFFNPLGFG-KDEKSMNDLKLKEIKNG
Oryza           FQDWYTPGSMGKQYFLGLEKYLAGSGEPAYPGGPLFNPLGFGTKSEAEMKELKLKEIKNG
Bradi           LQDWYNPGSMGKQYFLGLEKFLGGSGDPAYPGGPIFNPLGFGTKSDKELAELKLKEIKNG
Zma             LQDWYNPGSMGKQYFLGLEKFLAGSGDPSYPGGPLFNPLGFG-KTEKEMNELKLKEIKNG
Sorbi           LQDWYNPGSMGKQYFLGLEKFLAGSGDPSYPGGPLFNPLGFG-KTEKEMNELKLKEIKNG
Vitis           -QDWANPGSMGKQYFLGLEKYLGGSGDPAYPGGPLFNPLGFG-KDEKSLKDLKLKEVKNG
Poptr           LQDWAKPGSMGKQYFLGFEKYLGGSGEPAYPGGPLFNPLGFG-KDEKSLKDLKLKEVKNG
Medtr           FQDWYNPGSMGKQYFLGLEKGLGGSGEPAYPGGPIFNPLGFG-KDEKSLKELKLKEVKNG
Arath           LQDWYNPGSMGKQYFLGLEKGLAGSGNPAYPGGPFFNPLGFG-KDEKSLKELKLKEVKNG
                 *** .***********:** *.***:*:*****:******* * : .: :*****:***

Posidonia       RLAMLAILGYFIQGLVTGASPLQNLLDHLADPVNNNVLTSLKFH-
Zostera         RLAMLAILGYFIQAIVTGV--------------------------
Oryza           RLAMLAFLGFSVQALFTGVGPVQNLLDHLADPVHNNILTSLKFH-
Bradi           RLAMLAFLGMSIQAIFTGVGPFQNLLDHLSDPVNNNILTSLKFH-
Zma             RLAMLAILGYFIQGLVTGVGPFQNLLDHLADPVNNNVLTSLKFH-
Sorbi           RLAMLAILGYFIQGLVTGVGPFQNLLDHLSDPVNNNVLTSLKFH-
Vitis           RLAMLAILGYFAQGPVTGVGPLQNLLDHLADPVNNNIITSLKFHN
Poptr           RLAMLAILGYFVQGLVTGVGPYQNLLDHLADPVHNNILTSLKFH-
Medtr           RLAMLAILGYFIQALVTGVGPYQNLLDHLADPVNNNILTSLKFH-
Arath           RLAMLAILGYFIQGLVTGVGPYQNLLDHLADPVNNNVLTSLKFH-
                ******:**   *. .**.                          
