# Supplementary material for: Back to the sea twice: identifying candidate plant genes for molecular evolution to marine life
Source: BMC Evol Biol. 2011 Jan 12;11:8. doi: 10.1186/1471-2148-11-8 (PMC3033329; doi:10.1186/1471-2148-11-8)
Supplement: Additional file 2 — Aligned proteins of each OrthoMCL cluster, produced with MUSCLE. [file 1471-2148-11-8-S2.GZ › orthomcl469.muscled]

Posidonia       MSLLNDLINLNLSDTTDKIIAEYIWIGGSGMDMRSKARTLPGPVSDPKKLPKWNYDGSST
Zostera         MSLLSDLINLDLTSTAEKIIAEYIWIGGSGMDMRSKARTLSVPVTEPQKLPKWNYDGSST
Medtr           MSLLSDLINLDLSETTEKIIAEYIWIGGSGLDLRSKARTLPGPVTDPSQLPKWNYDGSST
Bradi           MALLTDLLNLDLSDSTEKIIAEYIWIGGSGMDLRSKARTLSGPVTDPSKLPKWNYDGSST
Oryza           MASLTDLVNLNLSDTTEKIIAEYIWIGGSGMDLRSKARTLSGPVTDPSKLPKWNYDGSST
Zma             MACLTDLVNLNLSDNTEKIIAEYIWIGGSGMDLRSKARTLSGPVTDPSKLPKWNYDGSST
Sorbi           MASLTDLVNLSLSDTTEKIIAEYIWIGGSGMDLRSKARTLSGPVTDPSKLPKWNYDGSST
Arath           MSLVSDLINLNLSDSTDKIIAEYIWVGGSGMDMRSKARTLPGPVTDPSQLPKWNYDGSST
Poptr           MSLLSDLINLNLSDSTEKIIAEYIWVGGSGMDIRSKGRTLPGPVSDPSKLPKWNYDGSST
Vitis           MALLSDLINLNLSDVTEKIIAEYIWIGGSGMDLRSKARTLSGPVSDPHKLPKWNYDGSST
                *: :.**:**.*:. ::********:****:*:***.***. **::* :***********

Posidonia       GQAPGQDSEVILYPQAIFKDPFRRGNNILVMCDTYTPAGEPIPTNKRFNAEKVFSIPEVA
Zostera         GQAPGQDSEVILYPQAIFKDPFRRGNNILVMCDAYTPAGDPIPTNKRYQAAKIFNDPKVV
Medtr           GQAPGEDSEVIIYPQAIFKDPFRRGNNILVMCDAYTPAGEPIPTNKRHAAAKVFSHPDVV
Bradi           GQAPGEDSEVILYPQAIFKDPFRRGNNILVMCDCYTPAGEPIPTNKRHAAAKIFSNPAVS
Oryza           GQAPGEDSEVILYPQAIFKDPFRKGNNILVMCDCYTPAGEPIPTNKRHNAAKIFSSPEVA
Zma             GQAPGEDSEVILYPQAIFKDPFRRGNNILVMCDCYTPAGEPIPTNKRYNAAKIFSSPEVA
Sorbi           GQAPGEDSEVILYPQAIFKDPFRRGNNILVMCDCYTPAGEPIPTNKRHNAAKIFSNPEVA
Arath           GQAPGEDSEVILYPQAIFKDPFRRGNNILVMCDAYTPAGEPIPTNKRHAAAKVFSNPDVA
Poptr           GQAPGEDSEVILYPQAIFKDPFRRGNNILVICDTYTPAGEPIPTNKRCKAAKIFSHPDVV
Vitis           GQAPGEDSEVILYPQAIFKDPFRRGNNILVMCDAYTPAGEPIPTNKRHNAAKIFSHPDVL
                *****:*****:***********.******:** *****:*******  * *:*. * * 

Posidonia       AEEPWYGIEQEYTLLQKDIKWPLGWPVGGFPGPQGPYYCSAGADKSFGRDIVDSHYKACL
Zostera         EEETWFGIEQEYTLLQKDVNWPLGWPVGGFPGPQGPYYCSAGADKSFGRDIVDSHYKACL
Medtr           AEVPWYGIEQEYTLLQKDINWPLGWPVGGFPGPQGPYYCGAGADKAFGRDIVDSHYKACL
Bradi           AEEPWYGIEQEYTLLQKDINWPLGWPVGGFPGPQGPYYCSIGADKSFGRDIVDSHYKACL
Oryza           SEEPWYGIEQEYTLLQKDINWPLGWPVGGFPGPQGPYYCGIGADKSFGRDIVDSHYKACL
Zma             AEEPWYGIEQEYTLLQKDTNWPLGWPIGGFPGPQGPYYCGIGAEKSFGRDIVDAHYKACL
Sorbi           AEEPWYGIEQEYTLLQKDTNWPLGWPLGGFPGPQGPYYCGIGADKSFGRDIVDAHYKACI
Arath           AEVPWYGIEQEYTLLQKDVKWPVGWPIGGYPGPQGPYYCGIGADKSFGRDVVDSHYKACL
Poptr           AEVPWYGLEQEYTLLQKDVKWPLGWPIGGYPGPQGPYYCGAGVDKAFGRDIVDAHYKACL
Vitis           AEETWYGIEQEYTLLQNSVKWPIGWPVGGYPGPQGPYYCGIGADKAFGRDIVDSHYKACL
                 * .*:*:********:. :**:***:**:*********. *.:*:****:**:*****:

Posidonia       YAGVDISGINGEVMPGQWEFQVGPCVGISSGDQLWVARYILERLLKLLGLCLRLIP----
Zostera         YAGIDISGINGEVMPGQWEFQVGPSVGISAGDQLWMARYILERITEIAGVVLTFDPKPIP
Medtr           YAGINISGINGEVMPGQWEFQVGPSVGISAGDEIWVARYILERITEIADVVLSFDPKPIK
Bradi           YAGINISGINGEVMPGQWEFQVGPSVGISAGDQVWVARYLLERITEIAGVVVSFDPKPIP
Oryza           YAGINISGINGEVMPGQWEFQVGPSVGISAGDQVWVARYILERITEIAGVVVSFDPKPIP
Zma             YAGINISGINGEVMPGQWEFQVGPSVGISSGDQVWVARYILERITEIAGVVVTFDPKPIP
Sorbi           YAGINISGINGEVMPGQWEFQVGPSVGISSGDQVWVARYILERITEIAGVVLTFDPKPIP
Arath           YAGINISGINGEVMPGQWEFQVGPAVGISAADEIWVARYILERITEIAGVVVSFDPKPIP
Poptr           YAGINISGINGEVMPGQWEFQVGPSVGISSGDELWAARYILERITEVAGVVLSFDPKPIQ
Vitis           YAGINISGINGEVMPGQWEFQVGPSVGISAGDELWVARYILERITEIAGVVVSFDPKPIQ
                ***::*******************.****:.*::* ***:***: :: .: : : *    

Posidonia       -----------------------------------------------NQSRVTG------
Zostera         GDWNGAGAHTNYSTKSMREDGGYEVIKKAIEKMGLRHKEHIAAYGEGNERRLTGRHETAD
Medtr           GDWNGAGAHTNYSTKSMREDGGYEVILKAIEKLGKKHKEHIAAYGEGNERRLTGRHETAD
Bradi           GDWNGAGAHTNYSTESMRKDGGFQVIVAAVEKLKLRHKEHIAAYGEGNERRLTGKHETAD
Oryza           GDWNGAGAHTNYSTKSMRNDGGYEIIKSAIEKLKLRHKEHISAYGEGNERRLTGRHETAD
Zma             GDWNGAGAHTNYSTESMRKEGGYEVIKAAIEKLKLRHREHIAAYGEGNERRLTGRHETAD
Sorbi           GDWNGAGAHTNYSTKSMRNEGGYEVIKAAIEKLKLRHKEHIAAYGEGNERRLTGRHETAD
Arath           GDWNGAGAHCNYSTKSMREEGGYEIIKKAIDKLGLRHKEHIAAYGEGNERRLTGHHETAD
Poptr           GDWNGAGAHTNYSTKSMRNEGGYEVIKKAIEKLGLRHKEHIAAYGEGNERRLTGRHETAD
Vitis           GDWNGAGAHTNYSTKSMRNDGGYEIIKKAIEKLGLRHKEHIAAYGEGNERRLTGRHETAD
                                                               *: *:**      

Posidonia       -----------------------------------------MVLGLTQTTAPILKKM
Zostera         INTFSWGVANRGASIRVGRDTEKDRKGYFEDRRPSSSMDPYVVTSMVAETTLLL-P-
Medtr           INTFLWGVANRGASIRVGRDTEKAGKGYFEDRRPSSNMDPYVVTSMIADTTILWKP-
Bradi           IHTFSWGVANRGASVRVGRETEQNGKGYFEDRRPASNMDPYVVTAMIADTTILWKP-
Oryza           INTFSWGVANRGASVRVGRETEQNGKGYFEDRRPASNMDPYIVTSMIAETTIIWKP-
Zma             INTFSWGVANRGASVRVGRETEQNGKGYFEDRRPASNMDPYVVTSMIAETTIIWKP-
Sorbi           INTFSWGVANRGASVRVGRETEQNGKGYFEDRRPASNMDPYVVTSMIADTTILWKP-
Arath           INTFLWGVANRGASIRVGRDTEKEGKGYFEDRRPASNMDPYIVTSMIAETTILWNP-
Poptr           INTFKWGVANRGASIRVGRDTEKEGKGYFEDRRPASNMDPYVVTSMIAETTILWKP-
Vitis           INTFLWGVANRGASIRVGRDTEKEGKGYFEDRRPASNMDPYVVTSMIAETTILWKP-
                                                         :* .:   *: :    
