# Supplementary material for: Back to the sea twice: identifying candidate plant genes for molecular evolution to marine life
Source: BMC Evol Biol. 2011 Jan 12;11:8. doi: 10.1186/1471-2148-11-8 (PMC3033329; doi:10.1186/1471-2148-11-8)
Supplement: Additional file 2 — Aligned proteins of each OrthoMCL cluster, produced with MUSCLE. [file 1471-2148-11-8-S2.GZ › orthomcl4684.muscled]

Oryza           MLAMSVHPAATPALASRARISRPKLSAASPCTTSSSSTPRLVHLGS-----RRLPLRSLR
Bradi           MLPMSVHPATTATLVSRPRLSAPKSPASP----STSSLPHLVHFKS-----RRLPLRSLR
Zma             MLPMAVHPTTTPALSPRARVSPHRPPISSLADPSSSPCHRIVSFKS-----RRLPLRSLH
Sorbi           MLPMAVHPTTTPALSPRTRVSPPRPSTSL-AATSSTPCSRTVSLKS-----SRLRLRSLR
Arath           --MMSSMALSSTSLCSSFISQHPKLSITA--------SPPLFHTQT-----TKPISVKRK
Poptr           MLSMAFQSGVNNVFTYYSLPCRTPSCKTFKATISVNPKPNPIRSSTFFDRERRHVSRNQR
Vitis           MLSMAVQPNPNAALKSYTFPMSSNRNHRL-----MFKSSNALSLYS-----TRSASTNLR
Medtr           -MNMLASSSSTTSSMSVLLPTTSKPLFSI--------RPNNVHM-------NKLKMKTNR
Posidonia       --------AKSSSRCQ-----------------------------------KRDEFRRRP
Zostera         ------------------------------------------------------------
                                                                            

Oryza           GLAAAAASGAVE-AEEGEEEKQVGGGDASAGEEAQEYKVKVPERQDPMLVLKFIWMEKNI
Bradi           GLAAAAVEAEQSFVGLGEEEPEVGAADADAVVEGEEYKVAVPERQDPMLVLKFIWMEKNI
Zma             IAAAAAAGAEEE-------EAQLGGSVNAVDEEEAENKVVVPERQDPMLVLKFIWMEKNI
Sorbi           SVVAAAAADA---VGAEEEEVQLSGGVDAVDEEEAENKVVVPERQDPMLVLKFIWMEKNI
Arath           IITLAAPETLTA-------ETVTGIDTSDNTPQQ-----TIKPDEKSRVVLKFVWMEKNI
Poptr           YTTFAVPEALAA-ETPADAPPSNAAGESIPIQETEKAELVVKRVEKPRLVLKFVWMEKNI
Vitis           LRASPAPVVAVA---VSEQSSAPQESLSASPLDVEKLGVVVKPMEKPRLVLKFIWMEKNI
Medtr           FTVSAVVAEDAA------------AVSLQPPPQSQKLGVVVKPTDKPRLVLKFIWMEKNI
Posidonia       VAADSAAEAAAE-ALEGSESEAGKAGAEAEAAEIEKLGVVVKAMEKPRLVLKFIWMEKNI
Zostera         ---------------------------------------------------------KNI
                                                                         ***

Oryza           GIALDQLVPGYGSIPLSPYYFWPRKDAWEELRAKLEEKEWISQKQMIILLNQATDIINLW
Bradi           GIALDQMVPGFGSIPLSPYYFWPRKDAWEELRAKLEEKEWISQKQMIILLNQATDIINLW
Zma             GIALDQLVPGYGSIPLSPYYFWPRKDAWEELRAKLEEKEWISQKQMIILLNQATDIINLW
Sorbi           GIALDQLVPGYGSIPLSPYYFWPRKDAWEELRAKLEEKEWISQKQMIILLNQATDIINLW
Arath           GLGLDQHVPGHGTIPLSPYFFWPRKDAWEELKSTLEAKPWISQKKMIILLNQATDIINLW
Poptr           GLALDQVIPGHGTVPLSPYFFWPRKDAWEELKATLESKPWISQKKMIILLNQATDIINLW
Vitis           GVALDQAIPGHGTIPLSPYYFWPRKDAWEEIKVLLESKPWISQKQMIILLNQATDIINLW
Medtr           GIGLDQMIPGHGTIPLSPYYFWPRKDAWEELKELLESKPWISQKQMIILLNQATDIINLW
Posidonia       GLALDQAIPGHGTIPLSPYYFWPRKDAWEELKTLLESKPWISQKRMIILLNQATDIINLW
Zostera         GLGLDQSIPGHGTIPLSPYYFWPRKDAWEELKALMESKQWISQKRMIILLNQATDIINLW
                *:.*** :**.*::*****:**********:.  :* * *****.***************

Oryza           QQGGGSLST-
Bradi           QQGGGSLST-
Zma             QQGGGNLST-
Sorbi           QQGGGSLST-
Arath           QQSGGNLTSQ
Poptr           QQSGGNLTAQ
Vitis           QQSGGNLA--
Medtr           QQSGGNLSS-
Posidonia       QQSGGGL---
Zostera         QQSGGGL---
                **.**.*   
