# Supplementary material for: Back to the sea twice: identifying candidate plant genes for molecular evolution to marine life
Source: BMC Evol Biol. 2011 Jan 12;11:8. doi: 10.1186/1471-2148-11-8 (PMC3033329; doi:10.1186/1471-2148-11-8)
Supplement: Additional file 2 — Aligned proteins of each OrthoMCL cluster, produced with MUSCLE. [file 1471-2148-11-8-S2.GZ › orthomcl4645.muscled]

Zma             ----MAAAVSFSRVRA--LPT-----WSSS--VSGDDHHAYSVLATSSVSARPRS-GARP
Sorbi           ----MAAAVSFSRVRA--LPT-----WSSS--VSGDDHHAYSSVLAMSVSARPRSTGARP
Oryza           MAAAAASSVSLPGARA--LPT-----WSSS--VSGDSH----SLALSSWAARPRS--ARP
Bradi           ----MAASVS-SGLRA--LPT-----WSSS--VSGDDRCS--PLVMSVSVRQPRS--ARP
Zostera         ---MASTTGQLVG-----LSSTFNGGWENS--FAVGNH------GRVTFLTNPVGRRLRP
Posidonia       ----MATSISATGFRG--LTSTFDGSWSTSTFTAGDDQ-V--MLLATNPVPV-RGRAAKP
Arath           ---MAAASISAIGCNQTLIGTSFYGGWGSS--ISGEDYQT--MLSKTVAPPQQARVSRKA
Vitis           ----MATSVCATGFKGGLCTSSFHGSWGTS--MAGEDY-A--ALARSVRTNVPVG---KP
Poptr           ----MATSISATGFQGG-FGTSFKGSWGAS--IVGEDY-A--MLIKSVPNHVRVG---KP
Medtr           ----MATSISATGC----VGSSFYGSWGTS--IVGEDY-T--MLAKSVSSQLRIGRVSKP
                     :::            :     *  *      .                     ..

Zma             LRSPAQMMGNVNDGKGLFAPLVVVARNIIGRKRFNQLRGKAIALHSQVINEFCKTIGADS
Sorbi           LRSPARMMGNVNEGKGLFAPLVVVTRNIVGRKRFNQLRGKAIALHSQVINEFCKAIGADN
Oryza           LRAPA-RMGNVNEGKGIFAPVVVVVRNIVGRKRFNQLRGKAIALHSQVITEFCKTIGADA
Bradi           LRTPA-RMGNVNEGKGIFAPLVVVVRNIVGRKRFNQLRGKAIALHSQVITEFCKTIGADP
Zostera         IRFSP-MMKNVNEGKGVFAPLVVVTRDIIGKKPFNQLRGKAIALHSQVITEFCKAIGADA
Posidonia       TRSCP-MMKNVNEGKGIFAPVVVVTRDVIGKKRFNQLRGKAIALHSQVITEFCKSIGADG
Arath           IRAVP-MMKNVNEGKGLFAPLVVVTRNLVGKKRFNQLRGKAIALHSQVITEFCKSIGADA
Vitis           VRLRP-MMKNVNEGKGLFAPIVVVTRNIIGKKTFNQLRGKAIALHSQVITEFCKSIGADA
Poptr           VKLPP-MMKNVNEGKGVFAPIVVITRQAIGKKRFNQLRGKAIALHSQVITEFCRSIGADP
Medtr           VRLQP-MMKNVNEGKGIFAPLVVVTRDIVGKKRFNQLRGKAIALHSQVITEFCKSIGADA
                 .  .  * ***:***:***:**:.*: :*.* ****************.***.:**** 

Zma             KQRQGLIRLAKKNGEKLGFLA
Sorbi           KQRQGLIRLAKKNGEKLGFLA
Oryza           KQRQGLIRLAKKNGEKLGFLA
Bradi           KQRQGLIRLAKKNGEKLGFLA
Zostera         KQRQGLIRLAK----------
Posidonia       KQRQGLIRLAKKNGEMLGFLA
Arath           KQRQGLIRLAKKNGERLGFLA
Vitis           KQRQGLIRLAKKNGERLGFLA
Poptr           KQRQGLIRLAKKNGERLGFLA
Medtr           KQRQGLIRLAKKNGEWLGFLA
                ***********          
