# Supplementary material for: Back to the sea twice: identifying candidate plant genes for molecular evolution to marine life
Source: BMC Evol Biol. 2011 Jan 12;11:8. doi: 10.1186/1471-2148-11-8 (PMC3033329; doi:10.1186/1471-2148-11-8)
Supplement: Additional file 2 — Aligned proteins of each OrthoMCL cluster, produced with MUSCLE. [file 1471-2148-11-8-S2.GZ › orthomcl4640.muscled]

Posidonia       ------------------------------------------------------------
Zostera         MGN--DRVKEEALQILALFEVLPRLIVFDLDYTIWPLYCECHSSKEIPPLYPHARGILYA
Medtr           MGESSEKAKSEAVKIIESFEVVPKLVVFDLDYTLWPFYCECRSKRESPSLYPHAMGILLA
Bradi           MGD--ERVKAEALQILGLFQVLPRLVVFDLDYTLWPFYCECRSKRESPSLYRHAKGIVCA
Oryza           MGD--ERVKAEALQILGLFQALPRLVVFDLDYTLWPFYCECRSKRESPSLYRHAKGIMFA
Sorbi           MGD--ERVKAEALQILGLFQVLPRLVVFDLDYTLWPFYCECRSKRDSPSLFRHARGIIYA
Zma             MSD--ERVKAEALQILGLFQVLPRLVVFDLDYTLWPFYCECRSKRDSPSLFRHARGIMYA
Poptr           MGD--ETVKNDALQVIGMFQVLPRLVVFDLDYTLWPFYCECRSKREMPSLFPQAKGILYA
Arath           MAE--EKVKDEAMQIMGMFQILPRLVVFDLDYTLWPFYCECRSKREMPSMYPQAKGILSA
Vitis           MAE--SRVKEEALQIIGLCQVLPRLVVFDLDYTLWPFYCECRSKREMPSLYPHAEGILYA
                                                                            

Posidonia       -------------------------KLGLQSMFVAQEIFSSGTHKTEHFQRIHRRTGVPF
Zostera         LNAKGIDAAVASRSPTPKIAKAFLNNLGLHSMFVAQEIFSSSSHKTEHFRRIQNQTGVPF
Medtr           LKHKGIDIAIASRSPTADIAKAFINKLGITSFFVAQEIYSSWTHKTDHFQKIHSATGVPF
Bradi           LKEKGVDMAIASRSPTPDIATAFIGKLELQPMFVTQEIFSSWTHKTEHFQKIQRKTGVPY
Oryza           LREKGIDMAIASRSPTPDIAKVFIDKLEIKSMFVAQEIFSSWTHKTEHFQKIQRKTGIPY
Sorbi           LKEKGIDMAIASRSPTPDKAKVFLDKLELQSMFVAQEIFSSWTHKTEHFQKIQRKTGIPY
Zma             LKEKGIDMAIASRSPTPDIAKVFLDKLEFQSMFVAQEIFSSWTHKTEHFQKIQRKTGIPY
Poptr           LKEKGIDMAIASRSPTSDIAKTFIDKLSLKPMFVAQEIFSSRTHKIDHFQMIHTRTGIPF
Arath           LKEKGIEMAIASRSPTSDIANTFLDKLNIKPMFVAKEIYSSWSHKTEHFQKIHTRTGVPF
Vitis           LKEKGIDMAIASRSPTPDIAKTFLDKLGIKSMFVAQEIFSSWSHKTEHFQRIHRRTGVPF
                                         :* : .:**::**:** :** :**. *:  **:*:

Posidonia       KSMLFLTMRTETLKRCLK---------------------------WV-------------
Zostera         KSMLFFDDEDRNIQEVSKMGVTSVYVRNGVNLENLKL-----------------------
Medtr           SSMLFFDDENRNIQTVSKMGVTSILVDNGVNLGALSQGLTQFSRNWNTSQKNKQKWLSDY
Bradi           KSMLFFDDEDRNIESVSKMGVTSVLVENGLNLDMFKLGLSNFASNVAATQDK--------
Oryza           KSMLFFDDEDRNIESISKMGVTSVLVENGVNLDMFKLGLSNFATNVAASSTSKDE-----
Sorbi           KSMLFFDDEDRNIDPVSNLGVTSVLVENGVNLDMFKLGLSNFATKYAASSRKEDE-----
Zma             KSMLFFDDENRNIEAVSKMGVTSVLVENGVNLDMFKLGLSNFATNCAASSRKDDE-----
Poptr           NSMLFFDDENRNIQSVSKMGVTSILVGDGVNLGALRQGLSEFSQNASKSEKNKQRWQKYS
Arath           TAMLFFDDEDRNIKSVSKMGVTSILVGDGVTLGAFRQGLTEFTQNHNSIEKNKQVWRDKY
Vitis           NSMLFFDDEDRNIESVSKTGVTSILVGNGLNIGAFRQGLTKFSQNSA-------------
                .:***:     .:.   :                                          

Posidonia       -----------------
Zostera         -----------------
Medtr           SKKPDTSNPAPSNSASK
Bradi           -----------------
Oryza           -----------------
Sorbi           -----------------
Zma             -----------------
Poptr           QNPNSSEKKDED-----
Arath           SGKPTSSETDKD-----
Vitis           -----------------
                                 
