# Supplementary material for: Back to the sea twice: identifying candidate plant genes for molecular evolution to marine life
Source: BMC Evol Biol. 2011 Jan 12;11:8. doi: 10.1186/1471-2148-11-8 (PMC3033329; doi:10.1186/1471-2148-11-8)
Supplement: Additional file 2 — Aligned proteins of each OrthoMCL cluster, produced with MUSCLE. [file 1471-2148-11-8-S2.GZ › orthomcl463.muscled]

Arath           MVLKTELCRFSGQKIYPGRGIRFIRSDSQVFLFLNSKCKRYFHNKLKPSKLCWTAMYRKQ
Zostera         MVLKTELCRFSGAKIYPGRGIRFVRSDSQVFLFVNSKCKHYFHNRLRPAKLTWTAMYRKQ
Medtr           MVLKTELCRFSGAKIYPGRGIRFIRSDSQVFLFVNSKCKRYFHNKLKPSKLTWTAMYRKQ
Bradi           MVLKTELCRFSGQKIYPGKGIRFIRADSQVFLFANSKCKRYFHNRLKPAKLTWTAMYRKQ
Oryza           MVLKTELCRFSGQKIYPGKGIRFIRADSQVFLFANSKCKRYFHNRLKPAKLTWTAMYRKQ
Sorbi           MVLKTELCRFSGQKIYPGKGIRFIRADSQVFLFANSKCKRYFHNRLKPAKLTWTAMYRKQ
Zma             MVLKTELCRFSGQKIYPGKGIRFIRADSQVFLFANSKCKRYFHNRLKPAKLTWTAMYRKQ
Poptr           MVLKTELCRFSGAKIYPGKGIRFIRSDSQVFLFANSKCKRYFHNRLKPSKLTWTAMYRKQ
Posidonia       MVLKTELCRFSGHKIYPGKGIRYVRSDSQVFLFANSKCKRYFHN----------------
Vitis           MVLKTELCRFSGAKIYPGKGIRFVRSDSQVFLFANSKCKRYFHNRLKPSKLTWTAMYRKQ
                ************ *****.***::*:******* *****.****                

Arath           HKKDAAQEAVKRRRRATKKPYSRSIVGATLEVIQKKRAEKPEVRDAAREAALREIKERIK
Zostera         HKKDIHAEAAKKRRRATKKPYSRSIVGATLEVIQKRRAEKSEVRDAAREAALREIKERIK
Medtr           HKKDIAQEAVKKRRRATKKPYSRSIVGATLEVIQKKRSEKPEVRDAAREAALREIKERVK
Bradi           HKKDIHAEAAKKRRRTTKKPYSRSIVGATLEVIQKKRAEKPEVRDAAREAALREIKERIK
Oryza           HKKDIHAEAVKKRRRTTKKPYSRSIVGASLEVIQKKRAEKPEVRDAAREAALREIKERIK
Sorbi           HKKDIHAEAVKKRRRTTKKPYSRSIVGASLEVIQKKRAEKPEVRDAAREAALREIKERIK
Zma             HKKDIHAEAVKKRRRATKKPYSRSIVGASLEVIQKKRAEKPEVRDAAREAALR-------
Poptr           HKKDIAAETIKKRRRTTKKPYSRSIVGATLEVIQKKRTEKPEVRDAAREAALREIKERIK
Posidonia       ------------------------------------------------------------
Vitis           HKKDIAQEAVKKRRRATKKPYSRSIVGATLEVIQKRRTEKAEVRDAAREAALREIKERIK
                                                                            

Arath           KTKDEKKAKKVEYASKQQKSQVKGNIPKS-AAPKAAKMGGGGGRR
Zostera         KTKDEKKAKKAEVMAKVIKTQSKSTGPKA---ARGPKIGGGGGKR
Medtr           KTKDEKKAKKAESQAKAQKSVGKGNVSKG--ASKGPKLGGGGGKR
Bradi           KTKDEKKAKKAEV-TKSQKSQMKGAAQKG---AKGPKLGGGGGKR
Oryza           KTKDEKKAKKIS---------------------------------
Sorbi           KTKDEKKAKKAEV-TKSQKSQSKGAVQKG---SKGPKLGGGGGKR
Zma             ---------------------------------------------
Poptr           KTKDEKKAKKAEVMAKAQKS-SKGSLPKG-AAPKGPKLGGGGGKR
Posidonia       ---------------------------------------------
Vitis           KTKDEKKAKKAEVMAKVQKTQGKGNVPKGAAAPKGPKIGGGGGKR
                                                             
