# Supplementary material for: Back to the sea twice: identifying candidate plant genes for molecular evolution to marine life
Source: BMC Evol Biol. 2011 Jan 12;11:8. doi: 10.1186/1471-2148-11-8 (PMC3033329; doi:10.1186/1471-2148-11-8)
Supplement: Additional file 2 — Aligned proteins of each OrthoMCL cluster, produced with MUSCLE. [file 1471-2148-11-8-S2.GZ › orthomcl4618.muscled]

Posidonia       ------MASAASSFVLPSAPPKNMTN-----LRISAVFF-PKNNRWSHRGTVV--VQAAS
Zostera         MATS---AITSAGFVITSSIPNSKTD-----SRTSIVSF-PKRNKWSQKRL-VSSIRAAA
Arath           M----AMTTASTVFVLPANVTSVAGAS----SSRSSVSFLPMRNAG--SRL-V--VRAAE
Zma             MAST-NMASATSRFMLAAGVPTASSG-------SGRVSFASAPNRLG-RRL-V--VRADE
Sorbi           MAST-NMASATSRFMLAAGVPTAGSGS----GSSGRVSFAPAPNQLG-RRL-V--VRADP
Oryza           MASTINVASATSRFLLAGGNGGSG-G-----GGASRVSF--AANRVG-RRMVV--VRAEE
Bradi           MAST-NMASATSRFMLAAGAVPSGGV-----GSSNRVSFVPSSNRLG-RKL-V--ARAEE
Medtr           MASC-NMASAASGFVLSPNNVSGNTNTNLLVSRMNMVMYPTTRNTN--SRL-V--VRASE
Poptr           MASC-NMASAASGFALAPTVATNTNST----SKPTMLFFSSKNNNKNYSRL-V--VRSAE
Vitis           -----------------------------------MVIFSPKNHRN--SRL-V--VRASE
                                                    : :    :        *   .:  

Posidonia       GEETAPV---------AEEKRPAADPPAAAKPKPEKIGPKRGTKVKILRRESYWFNGVGS
Zostera         ED--------------TPAAEKKPDTPEAPKPKP-KIGPARGTKVKILRRESYWYNGVGS
Arath           DPAPASSSSKD-----SPAAAAAPDGATATKPKPPPIGPKRGSKVKILRRESYWFKNVGS
Zma             ESPAEPAP--------TAEGEGAVATK-PKAEKPPPIGPKRGAKVKILRRESYWYNGIGN
Sorbi           EAPAEP-----------AEGEGAVATK-PKAEKPPPIGPKRGTKVKILRRESYWYNGIGN
Oryza           EAAAPPPPPPPAAEEKPAEAEAAVATKEPAAAKPPPIGPKRGTKVKILRRESYWYNGTGS
Bradi           EPAAPAPTPAAA----PETAEGAVATKEPAKAKPPPIGPKRGAKVKILRRESYWYNGTGS
Medtr           EAAATP----------TVEGEA------APKTKPPPIGPKRGAKVKVLRKESYWFNGIGS
Poptr           EGASPP----------AATTEPAVAE--APKPKPPPIGPKRGTKVKILRKESYWFNGVGS
Vitis           GGPPPPPPP-------PPPAPAPVAEGGAPPPKPPPIGPKRGTKVKILRKESYWYNGIGS
                                            .   **  *** **:***:**.****::. *.

Posidonia       VVTVDQDPNSRYPVVVRFNKVNYNNVFTNNYAFDEILEVK---
Zostera         VVSVDQSAGSRYPVVVRFTKVNYNNVSTNNYALDEIAVVN---
Arath           VVAVDQDPKTRYPVVVRFAKVNYANISTNNYALDEVEEVAA--
Zma             VVTVDQDPNTRYPVVVRFNKVNYAGVSTNNYALDEILEVK---
Sorbi           VVTVDQDPNTRYPVVVRFNKVNYAGVSTNNYALDEVQEVNEQK
Oryza           VVTVDQDPNTRYPVVVRFAKVNYAGVSTNNYALDEIQEVK---
Bradi           VVTVDQDPNTRYPVVVRFAKVNYAGVSTNNYALDEIKEV----
Medtr           VVAVDQDPNTRYPVVVRFNKVNYANVSTNNYALDEIEEVK---
Poptr           VVAVDQDPRSRYPVVVRFNKVNYANVSTNNYALDEIEEVK---
Vitis           VVAVDQDPKTRYPVVVRFNKVNYANVSTNNYALDEIQEVI---
                **:***.. :******** **** .: *****:**:  *    
