# Supplementary material for: Back to the sea twice: identifying candidate plant genes for molecular evolution to marine life
Source: BMC Evol Biol. 2011 Jan 12;11:8. doi: 10.1186/1471-2148-11-8 (PMC3033329; doi:10.1186/1471-2148-11-8)
Supplement: Additional file 2 — Aligned proteins of each OrthoMCL cluster, produced with MUSCLE. [file 1471-2148-11-8-S2.GZ › orthomcl4605.muscled]

Bradi           --MAMSLSLARGLALPPRLQSLHAAKNPP-RAALAFP-ANSFFGSPLSMAAAATATALSP
Zostera         MASLFCAFRFPSPPFSYSANLSHSNGTFP-PMAVSMT-RQGARKLSSSSSISVFSLSLPK
Posidonia       MKKSKLSSSTSVSGFPVALPRIHSPTRPP-PPXH--------------------------
Oryza           --MAMSLSLARVALPPLLQQQGGAPRKLH-PGALAFP-AKSFFGAPLAAVAVSPASAAAA
Zma             ----MALSLSLARPAPLAVSAGAGARKLP-AASLAFP-AKSFFGAPLAATAASVASPLPR
Sorbi           ----MALSLSLARPAPLAVSAGAGARKLP-AASLAFP-AKSFFGAPLAATAASVASPLPR
Medtr           -MALASATATVSSFAALRLSPPSTSTRVS-FSSVKSPFSNNVNSLKLNWSCSISAPILNQ
Arath           MASLSMASVNVSFCHPLRSSSPKVSLRSSVHFATSLSSSHSISGLRAVLPLKISTVASPN
Poptr           MASLTVLSFNLKSC-PLHSFPTRVSYGSA-QLAPLIK-VNSSLRLSSCRNISGSGSLSPL
Vitis           ------------------------------------------------------------
                                                                            

Bradi           AAPL----LPRSLPVVVAAGKGYKMKTHKASAKRFRVTGTGKIVRRCAGKQHLLSKKNAK
Zostera         LHSQI---QTPTTPFTIVAAKGYKMKTHKASSKRFRVTGKGKIVRRRAGKQHLLAKKTNK
Posidonia       --------PQNQPAXTVVAAKGYKMKTHKASAKRFRVTGRGKIVRRRAWKQHLLSKKTSK
Oryza           SPLRR---RPSSASAVVAAGKGYKMKTHKASAKRFRVTGRGKIVRRRAGKQHLLSKKNTK
Zma             KPAT----STTSLEVVAAGKKGYKMKTHKASAKRFRVTGRGKIVRRCAGKQHLLAKKNTK
Sorbi           KPA-----TSTSLEVVAAGKKGYKMKTHKASAKRFRVTGRGKIVRRCAGKQHLLAKKNTK
Medtr           NHSIV---TTSPRSLTIVSAKGYKMKTHKASAKRFRVTGAGKIVRRRAGKQHLLYKKNKK
Arath           --------SQKLHSFTVFAHKGYKMKTHKASAKRFRVTGRGKIVRRRSGKQHLLAKKNNK
Poptr           KPCSITSLTQRFQSLTVFAAKGYKMKTHKASAKRFRVTGKGKIVRRRAGKQHLLAKKNTK
Vitis           ------------------------MKTHKASAKRFRVTGRGKIVRRRAGKQHLLAKKNAK
                                        *******:******* ****** : ***** **. *

Bradi           RRKRLSKMVQVNKSDYSNVMGALPYLKVNKKAG
Zostera         RKLRLSKMVTVNRSDYNNVIGALPYLKVNRKAT
Posidonia       RKLRLSKMAXVNRSDYDNVIGALPYLKVNRHET
Oryza           RRKRLSKMIQVNKSDYNNVTGALPYLKVNRNAE
Zma             RKKRLSKMVQVNKSDYDNVTGALPYLKVNRKAN
Sorbi           RKKRLSKMVQVNKSDYDNVTGALPYLKVNRKAN
Medtr           RKLRLSKMIQVNRSDYDNVIGALPYLKVNRKAT
Arath           RKLRLSKMTEVNRSDYDNVIGALPYLKVNRKAT
Poptr           RKLRLSKM-------------------------
Vitis           RRLRLSKMHPVSRSDYDNVIGALPYLKVNREAK
                *. *****                         
