# Supplementary material for: Back to the sea twice: identifying candidate plant genes for molecular evolution to marine life
Source: BMC Evol Biol. 2011 Jan 12;11:8. doi: 10.1186/1471-2148-11-8 (PMC3033329; doi:10.1186/1471-2148-11-8)
Supplement: Additional file 2 — Aligned proteins of each OrthoMCL cluster, produced with MUSCLE. [file 1471-2148-11-8-S2.GZ › orthomcl445.muscled]

Posidonia       ------------------------------------------------------------
Poptr           MGVETNNLDMEEGTLEIGMEYRTVSGVAGPLVILEKVKGPKYQEIVNIRLGDGSTRRGQV
Medtr           MGVPQNAHD-EDGTLEIGMEYRTVSGVAGPLVILEKVKGPKYQEIVNIRLGDGTTRRGQV
Oryza           MVVANGNVDTEEGTLEIGMEYRTVSGVAGPLVILDKVKGPKYQEIVNIRLGDGTTRRGQV
Arath           MGAAENNLEME-GTLEIGMEYRTVSGVAGPLVILEKVKGPKYQEIVNIRLGDGTTRRGQV
Bradi           MGLAKDGAEMEEGTLEIGMEYRTVSGVAGPLVILDKVKGPKYQEIVNIRLGDGTTRRGQV
Zma             MGLVKEGVDMEEGTLEIGMEYRTVSGVAGPLVILDKVKGPKYQEIVNIRLGDGTTRRGQV
Sorbi           MGLVKEGVDMEEGTLEIGMEYRTVSGVAGPLVILDKVKGPKYQEIVNIRLGDGTTRRGQV
Vitis           MGVEQNNHDAEEGTLLVGMEYRTVSGVAGPLVILEKVKGPKYQEIVNIRLGDGTTRRGQV
Zostera         ------------------------------------------------------------
                                                                            

Posidonia       ------------------------------------------------------------
Poptr           LEVDGEKAVVQVFEGTSGIDNKFTTVQFTGEVLKTPVSLDMLGRIFNGSGKPIDNGPPIL
Medtr           LEVDGEKAVVQVFEGTSGIDNKFTTVQFTGEVLKTPVSLDMLGRIFNGSGKPIDNGPPIL
Oryza           LEVDGEKAVVQVFEGTSGIDNKYTTVQFTGEVLKTPVSLDMLGRVFNGSGKPIDNGPPIL
Arath           LEVDGEKAVVQVFEGTSGIDNKYTTVQFTGEVLKTPVSLDMLGRIFNGSGKPIDNGPPIL
Bradi           LEVDGEKAVVQVFEGTSGIDNKYTTVQFTGEVLKTPVSLDMLGRIFNGSGKPIDNGPPIL
Zma             LEVDGEKAVVQVFEGTSGIDNKYTTVQFTGEVLKTPVSLDMLGRIFNGSGKPIDNGPPIL
Sorbi           LEVDGEKAVVQVFEGTSGIDNKYTTVQFTGEVLKTPVSLDMLGRIFNGSGKPIDNGPPIL
Vitis           LEVDGEKAVVQVFEGTSGIDNKYTTVQFTGEVLKTPVSLDMLGRIFNGSGKPIDNGPPIL
Zostera         ------------------------------------------------------------
                                                                            

Posidonia       ------------------------------------------------------------
Poptr           PEAYLDISGSSINPSERTYPEEMIQTGISTIDVMNSIARGQKIPLFSAAGLPHNEIAAQI
Medtr           PEAYLDISGSSINPSERTYPEEMIQTGISTIDVMNSIARGQKIPLFSAAGLPHNEIAAQI
Oryza           PEAYLDISGSSINPSERTYPEEMIQTGISTIDVMNSIARGQKIPLFSAAGLPHNEIAAQI
Arath           PEAYLDISGSSINPSERTYPEEMIQTGISTIDVMNSIARGQKIPLFSAAGLPHNEIAAQI
Bradi           PEAYLDISGSSINPSERTYPEEMIQTGISTIDVMNSIARGQKIPLFSAAGLPHNEIAAQI
Zma             PEAYLDISGSSINPSERTYPEEMIQTGISTIDVMNSIARGQKIPLFSAAGLPHNEIAAQI
Sorbi           PEAYLDISGSSINPSERTYPEEMIQTGISTIDVMNSIARGQKIPLFSAAGLPHNEIAAQI
Vitis           PEAYLDISGSSINPSERTYPEEMIQTGISTIDVMNSIARGQKIPLFSAAGLPHNEIAAQI
Zostera         ------------------------------------------------------------
                                                                            

Posidonia       --------------NLLEGDEEDNFAIVFAAMGVNMETAQFFKRDFEENGSMERVTLFLN
Poptr           CRQAGLVKRLEKSENLLEGGEEDNFAIVFAAMGVNMETAQFFKRDFEENGSMERVTLFLN
Medtr           CRQAGLVKRLEKSDNLLEGGEDDNFAIVFAAMGVNMETAQFFKRDFEENGSMERVTLFLN
Oryza           CRQAGLVKRLEKSDNILESSEDENFAIVFAAMGVNMETAQFFKRDFEENGSMERVTLFLN
Arath           CRQAGLVKRLEKSDNLLEHQEDDNFAIVFAAMGVNMETAQFFKRDFEENGSMERVTLFLN
Bradi           CRQAGLVKRLEK-SKQAEGGEEDNFAIVFAAMGVNMETAQFFKRDFEENGSMERVTLFLN
Zma             CRQAGLVKTLEK-GKHAEGGEDDNFAIVFAAMGVNMETAQFFKRDFEENGSMERVTLFLN
Sorbi           CRQAGLVKTLEK-GKHAEGGEDDNFAIVFAAMGVNMETAQFFKRDFEENGSMERVTLFLN
Vitis           CRQAGLVKRLEKSGSLLEDVEEDNFAIVFAAMGVNMETAQFFKRDFEENGSMERVTLFLN
Zostera         ------------------------------------------------------------
                                                                            

Posidonia       LANDPTIERIITPRIALTTAEYLAYECGKHVLVILTDMSSYADALREVSAAREEVPGRRG
Poptr           LANDPTIERIITPRIALTTAEYLAYECGKHVLVILTDMSSYADALREVSAAREEVPGRRG
Medtr           LANDPTIERIITPRIALTTAEYLAYECGKHVLVILTDMSSYADALREVSAAREEVPGRRG
Oryza           LANDPTIERIITPRIALTTAEYLAYECGKHVLVILTDMSSYADALREVSAAREEVPGRRG
Arath           LANDPTIERIITPRIALTTAEYLAYECGKHVLVILTDMSSYADALREVSAAREEVPGRRG
Bradi           LANDPTIERIITPRIALTTAEYLAYECGKHVLVILTDMSSYADALREVSAAREEVPGRRG
Zma             LANDPTIERIITPRIALTTAEYLAYECGKHVLVILTDMSSYADALREVSAAREEVPGRRG
Sorbi           LANDPTIERIITPRIALTTAEYLAYECGKHVLVILTDMSSYADALREVSAAREEVPGRRG
Vitis           LANDPTIERIITPRIALTTAEYLAYECGKHVLVILTDMSSYADALREVSAAREEVPGRRG
Zostera         ------------------------------------------------------------
                                                                            

Posidonia       YPGYMYTDLATIYERAGRIEGRKGSITQIPILTMPNDDITHPTPDLTGYITEGQIYIDRQ
Poptr           YPGYMYTDLATIYERAGRIEGRTGSITQIPILTMPNDDITHPTPDLTGYITEGQIYIDRQ
Medtr           YPGYMYTDLATIYERAGRIEGRKGSITQIPILTMPNDDITHPTPDLTGYITEGQIYIDRQ
Oryza           YPGYMYTDLATIYERAGRIEGRKGSITQIPILTMPNDDITHPTPDLTGYITEGQIYIDRQ
Arath           YPGYMYTDLATIYERAGRIEGRKGSITQIPILTMPNDDITHPTPDLTGYITEGQIYIDRQ
Bradi           YPGYMYTDLATIYERAGRIEGRKGSITQIPILTMPNDDITHPTPDLTGYITEGQIYIDRQ
Zma             YPGYMYTDLATIYERAGRIEGRTGSITQIPILTMPNDDITHPTPDLTGYITEGQIYIDRQ
Sorbi           YPGYMYTDLATIYERAGRIEGRTGSITQIPILTMPNDDITHPTPDLTGYITEGQIYIDRQ
Vitis           YPGYMYTDLATIYERAGRIEGRKGSITQIPILTMPNDDITHPTPDLTGYITEGQIYIDRQ
Zostera         -----------------------GSITQIPILTMPNDDITHPTPDLTGYITEGQIYIDRQ
                                       *************************************

Posidonia       LHNRQIYPPINVLPSLSRLMKSAIGEGMTRRDHADVSNQLYANYAIGKDVQAMKAVVGEE
Poptr           LHNRQIYPPINVLPSLSRLMKSAIGEGMTRKDHSDVSNQLYANYAIGKDVQAMKAVVGEE
Medtr           LHNRQIYPPINVLPSLSRLMKSAIGEGMTRRDHSDVSNQLYANYAIGKDVQAMKAVVGEE
Oryza           LHNRQIYPPINVLPSLSRLMKSAIGEGMTRRDHSDVSNQLYANYAIGKDVQAMKAVVGEE
Arath           LHNRQIYPPINVLPSLSRLMKSAIGEGMTRRDHSDVSNQLYANYAIGKDVQAMKAVVGEE
Bradi           LHNRQIYPPINVLPSLSRLMKSAIGEGMTRRDHSDVSNQLYANYAIGKDVQAMKAVVGEE
Zma             LHNRQIYPPINVLPSLSRLMK---------------------------------------
Sorbi           LHNRQIYPPINVLPSLSRLMKSAIGEGMTRRDHSDVSNQLYANYAIGKDVQAMKAVVGEE
Vitis           LHNRQIYPPINVLPSLSRLMKSAIGEGMTRRDHADVSNQLYANYAIGKDVQAMKAVVGEE
Zostera         LHNRQIYPPINVLPSLSRLMKSAIGEGMTRRDHADVSNQLYANYAIGKDVQAMKAVVGEE
                *********************                                       

Posidonia       ALSSEDLLYLEFLEKFERKFVTQGAYDTRNIFQSLDLGMDVAAHIFLESFSSYPLQKPWT
Poptr           ALSSEDLLYLEFLDKFERKFVAQGAYDTRNIFQSLDLAWTL-LRIFPRELLHRIPAKTLD
Medtr           ALSSEDLLYLEFLDKFERKFVAQGAYDTRNIFQSLDLAWTL-LRIFPRELLHRIPAKTLD
Oryza           ALSSEDLLYLEFLDKFERKFVTQGAYDTRNIFQSLDLAWSL-LRIFPRELLHRIPAKTLD
Arath           ALSSEDLLYLEFLDKFERKFVAQGAYDTRNIFQSLDLAWTL-LRIFPRELLHRIPAKTLD
Bradi           ALSSEDLLYLEFLDKFERKFVAQGAYDTRNIFQSLDLAWTL-LRIFPRELLHRIPAKTLD
Zma             ------------------------------------------VR----------------
Sorbi           ALSSEDLLYLEFLDKFERKFVTQGAYDTRNIFQSLDLAWTL-LRIFPRELLHRIPAKTLD
Vitis           ALSSEDLLYLEFLDKFERKFVAQGAYDTRNIFQSLDLAWTL-LRIFPRELLHRIPAKTLD
Zostera         ALSSEDLLYLEFLDKFERKFVTQGAYDTRNIFQSLDLAWTL-LRIFPRELLHRIPAK---
                                                           .                

Posidonia       STTAGEAAH
Poptr           VFYSRDAAN
Medtr           QYYSRDASN
Oryza           QYYSRDASH
Arath           QFYSRDTTN
Bradi           QFYSRDATH
Zma             ---------
Sorbi           QYYSRDASH
Vitis           QYYSREASN
Zostera         ---------
                         
