# Supplementary material for: Back to the sea twice: identifying candidate plant genes for molecular evolution to marine life
Source: BMC Evol Biol. 2011 Jan 12;11:8. doi: 10.1186/1471-2148-11-8 (PMC3033329; doi:10.1186/1471-2148-11-8)
Supplement: Additional file 2 — Aligned proteins of each OrthoMCL cluster, produced with MUSCLE. [file 1471-2148-11-8-S2.GZ › orthomcl4368.muscled]

Posidonia       ---------------VLEV-----------------------------------------
Zostera         -------MSSNDTSLLDDIQIEGISFPFSVKPPGTSNIFFLAGAGVRGLEINGNFIKFTS
Oryza           ------------MAAVSEVEVDGVVFPPVARPPGSGHAHFLAGAGVRGVEIAGNFIKFTA
Bradi           -------------MAVSELEVDGVVFPPLERPPGSAHAHFLAGAGVRGMDIGGNFIKFTA
Zma             -------------MAVPEVVVDGVVFPPVARPPGSAGSHFLGGAGVRGLEIGGNFIKFTA
Sorbi           -------------MAVPEVVVEGVVFPPVARPPGSAGSHFLGGAGVRGIEIGGNFIKFTA
Arath           MSSSNACASPSPFPAVTKLHVDSVTFVPSVKSPASSNPLFLGGAGVRGLDIQGKFVIFTV
Medtr           ----------MATPSVTSLAIESIVFPPTMKAPGSTNNFFLGGAGVRGIQIQDKFVKFTA
Vitis           ---------MSPVPSVTAVQVENVLFPPSVKPPGSTNDLFLGGAGVRGLEIQGKFVKFTA
Poptr           ---------MSPAVPLSEIQIENVTFPPAVKPPASNNTLFLGGAGVRGLEIEGKFIKFTA
                               :  :                                         

Posidonia       --------------------------------HRDI---------------PRRGRSSAR
Zostera         IGVYLEESASLQYLSPKWKLLSASELSKSVEFFRDVVTGPFSKFTK--------------
Oryza           IGVYLEEGAAVPALAKKWAGKSADELAADAAFFRDVVTGDFEKFTRVTMILPLTGEQYSD
Bradi           IGVYLQADAAVSSLAAKWAAKPAADLAADAAFFRDVVTGEFEKFTRVTMILPLTGAQYAE
Zma             IGVYLE-DAAVPALAKKWGGKTADELASDAAFFRDVVTGDFEKFTRVTMILPLTGEQYAE
Sorbi           IGVYLE-DAAVSALAKKWAGKTADELASDAAFFRDVVTGDFEKFTRVTMLLPLTGEQYAG
Arath           IGVYLE-GNAVPSLSVKWKGKTTEELTESIPFFREIVTGAFEKFIKVTMKLPLTGQQYSE
Medtr           IGVYLQ-DIAIPYLAAKWKGKPPHKLTESVPFFMDIVTGPFEKFMRVTMIRPLTGQEYSN
Vitis           IGVYLE-SSAVPTLAVKWKGKTVEELADSVDFFRDVVTGPFEKFTKVTTILPLTGRQYSD
Poptr           IGVYLE-DNSLQSLAAKWKGKIAKELTDSVEFFRDIVRGPFEKFMRVTMILPLTGLQYSE
                                                . ::                        

Posidonia       EV-------------------------QGIFKDQPFPPGSSILFTLSPA--GKLTIAFSK
Zostera         ------------------------------------------------------------
Oryza           KVTENCVAAWKAAGVYTDAEGAAADKFKEAFKPHSFPPGASILFTHSPP--GVLTVAFSK
Bradi           KVTENCVKYWQATGAYTDAEAAAVEKFREAFQPHSFAPGGSILFTHSPA--GVLTVAFSK
Zma             KVTENCVAFWKAAGLYTDAEGVAVEKFREVFKPETFAPGASILFTHSPA--GVLTVAFSK
Sorbi           KVTENCVAFWKAVGLYTDAEGVAVEKFKEAFKPETFPPGASILFTHSST--GVLTVAFSK
Arath           KVTENCVAIWKQLGLYTDCEAKAVEKFLEIFKEETFPPGSSILFALSPT--GSLTVAFSK
Medtr           KVSENCVAIWKSLGIYTNEEAKAIDKFVSVFKDETFPPGSSILFTVSPKGLGSLTISFSK
Vitis           KVSENCVAFWKSVGIYTDAEAKAIEKFNEVLKDETFPPGNSILFTHSPL--GALTMSFSK
Poptr           KVAENCVSIWKSLGIYTDAEAKAIEKFREVFKEETFPPGSSILFTLSPH--GSLAISFSK
                                                                            

Posidonia       DGSVPD--VENAVVENRAMSEAVLESIVGVHGVSPEAKRSLAERLAAML--DGFGDDGGD
Zostera         ------------------------------------------------------------
Oryza           DSSVPEGAVAAAAIENRALCEAVLDSIIGEHGVSPAAKRSIAARVSQLL----KAESTGD
Bradi           DSSVPA--SGAAAIENRPLCEAVLESIIGEHGVSPAAKLSLATRVAELL-----------
Zma             DSSVPA--AGGVAIENKRLCEAVLESIIGERGVSPAAKLSLAARVSELL--AKETAAPAD
Sorbi           DSSVPA--SGGVAIENKHLCEAVLESIIGEHGVSPAAKLSLAARVSELL--TKGTAGAAD
Arath           DDSIPE--TGIAVIENKLLAEAVLESIIGKNGVSPGTRLSVAERLSQLMMKNKDEKEVSD
Medtr           DGSIPE--VETAVIENKLLSQAVLESMIGAHGVSPAAKQSLASRLSKLF---KEGGNANN
Vitis           DGSLPE--VGNAVIENKLLTEAVLESIIGKHGVSPEAKKSLAARLSELF---CKEAGDEK
Poptr           DGSVPE--IENAVIENKLLSEAVLESMIGKHGVSPAAKQSLATTLSELL---KESNENGN
                                                                            

Posidonia       HKA--------
Zostera         -----------
Oryza           VAAAEPAPVSA
Bradi           -KAAEPVSVSL
Zma             APQAEPVSITA
Sorbi           APQAEPVSVTA
Arath           HSVEEKLAKEN
Medtr           -----------
Vitis           IEAEKVAPVAC
Poptr           -----------
                           
