# Supplementary material for: Back to the sea twice: identifying candidate plant genes for molecular evolution to marine life
Source: BMC Evol Biol. 2011 Jan 12;11:8. doi: 10.1186/1471-2148-11-8 (PMC3033329; doi:10.1186/1471-2148-11-8)
Supplement: Additional file 2 — Aligned proteins of each OrthoMCL cluster, produced with MUSCLE. [file 1471-2148-11-8-S2.GZ › orthomcl4344.muscled]

Zostera         GSGSDAFRKEDVGDVIAVLHFLRCISLPSRICREELLRRFANLEKRNGGANQE----SYR
Arath           ---------MAI-RWSELCIVLFALS---YAICVLAGKSYYDVLQVPKGASDEQIKRAYR
Bradi           ---------MAAPRRR-GERIAAVLALLLHLAAVIEGKSFYDVLQVPKGASEDQIKRSYR
Oryza           ---------MAAPRWIGPLLLLLL-----HFVAAVAGKSYYDVLQVPKGASEDQIKRSYR
Zma             ---------MATPGKGGAARFAAALFVLLNLAVAIAGKSYYDVLQVPKGASEDQIKRSYR
Sorbi           ---------MAAPGKGGAARFAAVFFVLLNLAVAIAGKSYYDVLQVPKGASEDQIKRSYR
Posidonia       ---------MPGPRGATLLLVLALL----LAVSAFAGKNYYDVLQVPKGASEEQIKRAYR
Medtr           ---------MAHQRAK-LLLLLCALC---YSLSAIAVKSYYDILQVSKGASDDQIKRAYR
Poptr           ---------MANK----LLFLLCVVALSHYALVAIAGKSYYEVLQVPKGASDEQIKRAYR
Vitis           ---------MANRRIAILLFLLCGLA---SAITSIAGKSYYDVLQVPKGASDEQIKRAYR
                                    .                . : :: :   **.::    :**

Zostera         KLALKYHPDKNPGNEEANKKFAEISNAYEVLSDQEKRGIYDRYGR----------GR---
Arath           KLALKYHPDKNQGNEEATRKFAEINNAYEVLSDEEKREIYNKYGEEGLKQFSANGGRGGG
Bradi           KLALKYHPDKNPDNEEATKRFAEINNAYEVLTDQEKRKIYDRYGEEGLKQFQGGGRG-GG
Oryza           KLALKYHPDKNPNNEEANKRFAEINNAYEILTDQEKRKIYDRYGEEGLKQFQAQGGR-GG
Zma             KLALKYHPDKNPDNEEANKRFAEINNAYEVLTDQEKKKIYDRYGEEGLKQF--QGGR-GS
Sorbi           KLALKYHPDKNPDNEEANKRFAEINNAYEVLTDQEKRKIYDRYGEEGLKQF--QGGR-GG
Posidonia       KLALKYHPDKNPGSEEANKKFSEINNAYEVLSDQEKRNIYDRYGEEGLKN-AGGGGR--G
Medtr           KLALKYHPDKNPGNEEANKKFAEISNAYEVLSDNEKRNIYDKYGEEGLKQHAAGGGR---
Poptr           KLALKYHPDKNQGNEEANLRFAEISNAYEVLSDSEKRNIYDRHGEEGLKQHMASGGR-GG
Vitis           KLALKYHPDKNQGNEEANKKFAEINNAYEVLSDNEKRNIYDRYGEEGLKQHAASGGR--G
                *********** ..***. .*:**.****:*:*.**. **:.:*                

Zostera         -------------------------------------------------TQAVWW-----
Arath           GGGMNMQDIFSSFF--GGGSM-EEEEKVVKGDDVIVELEATLEDLYMGGSMKVWREKNVI
Bradi           GGGMNMQDIFSSFF-GGGGGMEEEEEQIIKGDDVIVELDASLEDLYMGGSLKVWREKNII
Oryza           GGGMNIQDIFSSFFGGGGGGMEEEEEQIIKGDDVIVELDASLEDLYMGGSLKVWREKNVI
Zma             GGGMNIQDIFSSFFGGGGGGMEEEEQQILKGDEVIVELDASLEDLYMGGSLKVWREKNVI
Sorbi           GGGMNIQDIFSSFFGGGGGGMEEEEEQIVKGDEVIVELDASLEDLYMGGSLKVWREKNVI
Posidonia       GGGMNIQDIFSSFF--GGGSHEEEEEKIVKGDDVIVVLDASLEDLYMGGSLKVWREKNVL
Medtr           GGGMNMQDIFNSFF--GGGSMEEEEEKIAKGDDVIVDLDATLEDLYMGGSLKVWREKNVV
Poptr           GGGMNFQDIFSQFF--GGGQM-EEEEKIVKGDDVIVELDATLEDLYMGGSLKVWREKNVI
Vitis           GGGMNIQDIFSSFF--GGGPA-EEEERIVRGDDVIVELDATLEDLYMGGSLKVWREKNVL
                                                                 :  **.     

Zostera         ------------------------------------------------------------
Arath           KPAPGKRKCNCRNEVYHRQIGPGMFQQMTEQVCDKCPNVKYEREGYFVTVDIEKGMKDGE
Bradi           KPAPGKRRCNCRNEVYHRQIGPGMYQQMTEQVCDQCANVKYVRDGEFLTVDIEKGMQDGQ
Oryza           KPAPGKRRCNCRNEVYHRQIGPGMYQQMTEQVCDQCANVKYVREGDFLTVDIEKGMQDGQ
Zma             KPAPGKRRCNCRNEVYHRQIGPGMYQQMTEQVCDQCPNVKFVREGEFLTVDIEKGMKDGQ
Sorbi           KPAPGKRRCNCRNEVYHRQIGPGMYQQMTEQVCDQCPNVKFVREGEFLTVDIEKGMKDGQ
Posidonia       KSAPGKRKCNCRNEVYHRQIAPGMFQQMTEQVCEQCPNVKFEREGYFITVDI--------
Medtr           KPAPGKRRCNCRNEVYHRQIGPGMFQQMTEQVCDQCANVKYVREGYFVTVDIEKGMKDGQ
Poptr           KPAPGKRRCNCRNEVYHKQIGPGMFQQMTEQVCEQCQNVKHEREGYFLTVDIEKGMQDGQ
Vitis           KPAPGKRRCNCRNEVYHKQIGPGMFQQMTEQVCEQCPNVKYEREGYFITVDIEKGMQDGQ
                                                                            

Zostera         ------------------------------------------------------------
Arath           EVSFYEDGEPILDGDPGDLKFRIRTAPHARFRRDGNDLHMNVNITLVEALVGFEKSFKHL
Bradi           EVSFFEEGEPKIDGEPGDLKFRIRTAPHERFRREGNDLHATVTISLLQALVGFEKTLKHL
Oryza           EVSFFEEGEPKIDGEPGDLKFRIRTAPHERFRREGNDLHTTVTISLLQALVGFEKTIKHL
Zma             EVLFFEEGEPKIDGEPGDLKFRIRTALHSHFKREGNDLHATVTISLLQALVGFEKTIKHL
Sorbi           EVLFFEEGEPKIDGEPGDLKFRIRTAPHSRFRREGNDLHATVTISLVQALVGFEKTIKHL
Posidonia       ------------------------------------------------------------
Medtr           EVLFYEDGEPIIDGESGDLRFRIRTAPHELFKREGNDLHTTVTITLVQALVGFEKTIKHL
Poptr           EVVFYEDGEPIIDGEPGDLKFRIRTAPHDVFRREGNDLHTTVTITLVQALVGFKKTVKHL
Vitis           EVVFYDDGEPIVDGEPGDLKFRIRTAPHDQFRREGNDLHTTVTITLVQALVGFEKTIKHL
                                                                            

Zostera         ------------------------------------------------------------
Arath           DDHEVDISSKGITKPKEVKKFKGEGMPLHYSTKKGNLFVTFEVLFPSSLTDDQKKKIKEV
Bradi           DNHLVQIGTKGVTKPKEVRKFKGEGMPLHQSNKKGDLYVAFEVLFPKTLTEDQKTKLKDV
Oryza           DNHMVEIGTKGITKPKEVRKFKGEGMPLYQSNKKGDLYVTFEVLFPKTLTDDQKSKLKSI
Zma             DNHLVEIGTKGITKPKEIRKFKGEGMPLYQSNKKGDLYVTFEVLFPKTLTADQKAKLKDV
Sorbi           DNHLVEIGTKGITKPKEIRKFKGEGMPLYQSNKKGDLYVTFEVLFPKTLTDDQKAKLKDV
Posidonia       ------------------------------------------------------------
Medtr           DEHLVDISSKGITNPKQVRKFKGEGMPLHTSTKKGDLYVTFEVLFPTTLSEEQKTKIKSI
Poptr           DEHLVDISSKGITKPKEVRRFKGEGMPLHFSTKNGDLYITFEVLFPASLSEDQKTKIKEV
Vitis           DEHLVNIGSKGITKPKEVRKFKGEGMPLHFSTKKGDLYVTFEVLFPSSLTEEQKTKIQEI
                                                                            

Zostera         --
Arath           FA
Bradi           LA
Oryza           LT
Zma             LV
Sorbi           LV
Posidonia       --
Medtr           LG
Poptr           LG
Vitis           LG
                  
