# Supplementary material for: Back to the sea twice: identifying candidate plant genes for molecular evolution to marine life
Source: BMC Evol Biol. 2011 Jan 12;11:8. doi: 10.1186/1471-2148-11-8 (PMC3033329; doi:10.1186/1471-2148-11-8)
Supplement: Additional file 2 — Aligned proteins of each OrthoMCL cluster, produced with MUSCLE. [file 1471-2148-11-8-S2.GZ › orthomcl433.muscled]

Zostera         ---------------------MVITPYPTSALTCGQTLSKISSCLAYLDNKESSPSSSCC
Vitis           ---MANSTVLKLACTVVLVCLLVTAPQADATVTCSQVTQLLNPCVNYLIYGG-AIPSSCC
Medtr           ---MANMKIA----CVVLMMCMIVAPMADAAISCGTVTSALGPCIGYLKGGP-GPSPACC
Bradi           ---MARAQVM---FMVAAVVLVVAMANSAEALTCGQVNSAVGPCIAYVRGTGAGPSGACC
Sorbi           ---MARLAVA-IAVVAAAAVVVLAATTSEAAISCGQVSSAIAPCLSYARGQGSAPSAGCC
Zma             MAAVLNSRKTPQAVVAVLVAAALLASSASAAITCGQVGSSLAPCIPYATGRASALPASCC
Oryza           ---MAALNGK-VVVAVMVVAMVVAAPGASAAITCGQVGSAIAPCISYVTGRG-GLTQGCC
Arath           ---MAFALRF----FTCLVLTVCIVASVDAAISCGTVAGSLAPCATYLSKGG-LVPPSCC
Poptr           ---MASSMGL-KLTYAMLIAMVVSAPLAEAAISCGQVSSSLAQCIGYLQKGG-AVPAACC
Posidonia       ---------------------------MASAITCGQVGGYLAPCSGYVVKGG-SVPGNCC
                                              :::*. .   :  *  *        .  **

Zostera         SGIHSLHNALTTTKSRREACTCLKSASKEIKTLNHSRITSLPKKCGVHLSFEISVGIKCN
Vitis           AGVKQVKAASKTGEDRRTACSCIQDGAAMIPGIDYNLVASLPSQCGVSLPYKISPSTDCS
Medtr           GGVKRLNGAAATTPDRQAACNCLKQAAGAISGLNTAAASALPGKCGVNIPYKISTSTNCA
Bradi           SGVRSLNSQARSTADKRTACNCLKTAARGVKGLDVGKASSIPSKCGVNIPYTISPNIDCS
Sorbi           SGVRSLNSAARTTADRRAACNCLKNAARGISGLNAGNAASIPSKCGVSVPYTISTSTDCS
Zma             SGVKSLNSAARTSADRQAACRCLKSLANSVKSVNMGTVATIPGKCGVSVGFPISMSTDCN
Oryza           NGVKGLNNAARTTADRQAACRCLKTLAGTIKSLNLGAAAGIPGKCGVNVGFPISLSTDCS
Arath           AGVKTLNSMAKTTPDRQQACRCIQSTAKSISGLNPSLASGLPGKCGVSIPYPISMSTNCN
Poptr           SGLKGLNSAATTTADRQGVCNCLKSLAGKISGINYGVAAGLPSKCGVSISYKISPSTDCK
Posidonia       SGIRSLNSAARTTADRQTACSCLKSITGKIKGLNPSLAAKLPGSCGVSIPYPISSSTDCS
                 *:. ::    :  ... .* *::  :  :  ::    : :* .*** : : ** . .* 

Zostera         SVP-
Vitis           RIN-
Medtr           TIRA
Bradi           RV--
Sorbi           RVN-
Zma             KIS-
Oryza           K---
Arath           NIK-
Poptr           SVK-
Posidonia       KVR-
                    
