# Supplementary material for: Back to the sea twice: identifying candidate plant genes for molecular evolution to marine life
Source: BMC Evol Biol. 2011 Jan 12;11:8. doi: 10.1186/1471-2148-11-8 (PMC3033329; doi:10.1186/1471-2148-11-8)
Supplement: Additional file 2 — Aligned proteins of each OrthoMCL cluster, produced with MUSCLE. [file 1471-2148-11-8-S2.GZ › orthomcl4326.muscled]

Zostera         ------------------------------------------------------------
Posidonia       ------------------------------------------------------------
Bradi           MGQVNLTGAFGPIEKLRPEGNHSSSLSTATLSCAATGDRAAAQATPEKKRGESYRRRTRD
Oryza           -------------------------------MVAAAG-----------------------
Zma             -------------------------------MVAA-------------------------
Sorbi           -------------------------------MVAA-------------------------
Medtr           ------------------------------------------------------------
Vitis           ------------------------------------------------------------
Poptr           ------------------------------------------------------------
Arath           ------------------------------------------------------------
                                                                            

Zostera         ----------------------------MELEILGMNFGCVLQSLSNLSFPEKDCLLPLM
Posidonia       ----------------------------MELEILGMNFGCVIQSLTAWTFPDKDCLLPLI
Bradi           AGKSSLVGEEGESRKREVSMVMWGDLGTMELEILGMNFGCVLSALADTKIPEKDCLLPLV
Oryza           ---------------------------TMELEILGINFGCVLAALADAKIPEKDCLLPLA
Zma             ----------------------------MELEILGMNFGCVLAALSDAKIPDKGCLLPLI
Sorbi           ----------------------------MELEILGMNFGCVLAALADTKIPDKDCLLPLI
Medtr           ------------------------------MEYLGIDLSCAIGSLRNGNIPEKDCLLPLI
Vitis           ------------------------------MDFLGIDFSCAFGSLRSGQIPHKDCLLPII
Poptr           ------------------------------MKVLGMDFGCATGSLRDGKFPDKDCLLPLI
Arath           ------------------------------MDYLGIDMSCAIGSLRNGDFPEKDCLLPLI
                                              :. **:::.*.  :*    :* *.****: 

Zostera         AKVLGYCIVVGSTSVKLPQ------------IIKISRSKSVQGLSIISFELEIIGYTIGL
Posidonia       SKVLGYCIVAASVTVKLPQ------------IIKILHNKSVTGLSIVAFELEVVGYTIGL
Bradi           SKLLGYCIVAASTTVKLPQ------------ILKILKHGSVRGLSVASFELELIGYTIAL
Oryza           SKLLGYAIVAASTTVKLPQ------------ILKILKHGSVRGLSVASFELEVVGYTIAL
Zma             SKLLGYAIVAASTTVKLPQ------------ILKILKHGSVRGLSVASFELEVVGYTIAL
Sorbi           SKLLGYAIVAASTTVKLPQ------------ILKILKHGSVRGLSVASFELEVVGYTIAL
Medtr           SKLLGYAIVAASTTVKLPQARTPLLSIFRFTILKILKHQSVRGLSMLSFELEVVGYTIAL
Vitis           SKLLGYCIVAASTTVKVPQ------------ILKILKHKSIRGLSTVAFELEVVGYTIAL
Poptr           SKLLGYAIVAASTTVKVPQ------------ILKILKNKSVRGLSVVGFELEVVGYTIAL
Arath           SKLLGYCLVAASITVKLPQ------------IMKIVQHKSVRGLSVVAFELEVVGYTISL
                :*:***.:*..* :**:**            *:** .  *: ***  .****::****.*

Zostera         AYCVSKGIPFSAYGEYFFLLIQSIVLISIIYYFSSPLRAGTLAKIMFYCAIAPSVFAGRI
Posidonia       SYCVHSGLPFSAYGEYVFLLLQAIILVAIIYYFSQPMGTKSWIKPLLYCAVGPTVLAGQI
Bradi           AYCIHKGLPFSAYGELAFLLIQAIILIVIIYYYSPPMGSKTWMKALIYCGLAPTVLAGKI
Oryza           AYCIHKGLPFSAYGELAFLLIQAIILVAIIYYYSPPMGTKTWMKALLYCGLAPTVLGGKI
Zma             AYCIHKGLPFSAYGELAFLLIQAIILVAIIYYYSPPMGTKTWMKALLYCGMAPTVLAGKI
Sorbi           AYCIHKGLPFSAYGELAFLLIQAIILVAIIYYYSPPMGTKTWMKALLYCGLAPTVLAGKI
Medtr           AYCLHKGLPFSAYGELLFLLIQALVLVAIIYYYSQPISTVTWIRPLIYCAVAPTILAGKI
Vitis           AYCLHKELPFSAYGELLFLLIQAIILVAIIYYYSQPVGIKTWIRALLYCAVAPTVLAGQV
Poptr           AYCLHKGLPFSAYGELAFLLIQAIILVAIIYYFSQPVRTTTWIRALLYCALAPTVLAGQI
Arath           AYCLHKGLPFSAFGEMAFLLIQALILVACIYYYSQPVPVTTWIRPLLYCAVAPTVLAGQI
                :**: . :****:**  ***:*:::*:  ***:* *:   :  . ::**.:.*:::.*.:

Zostera         EPVLFEALFAGQHAIFFFARVPQIWTNYNNQSTGELSFLTSLMNFAGALVRLFTCVQERA
Posidonia       DPVLFEALYASQHALFFCARVPQIWKNFKNKSTGQLSLLTCFMNFAGSLVRLFTSIQENA
Bradi           DPGLFEILYASQHAIFFCARVPQIWTNFTNKSTGELSFLTCFMNFAGSLVRVFTSIQEKT
Oryza           DPALFEVLYASQHAIFFFARLPQIWKNFMNKGTGELSFLTCFMNFAGSIVRVFTSIQEKT
Zma             DPALFEVLYASQHAIFFFARVPQIWKNFTNKGTGELSFLTCFMNFAGSIVRVFTSIQEKT
Sorbi           DPALFEVLYASQHAIFFFARVPQIWKNFTNKGTGELSFLTCFMNFAGSIVRVFTSIQEKT
Medtr           DPVLFEALYASQHAIFLCARIPQIFQNFSAPQCTKLR-----------------------
Vitis           DPVLFEALYASQHAIFFFARVPQIWANFRNKSTGELSFLTCLMNFGGSMVRVFTSIQEKA
Poptr           EPFLFEALYASQHAIFLFARIPQIWENFSNKSTGELSFLTCFMNFGGGLVRVFTSMQEKA
Arath           NPTLFEALYASQHAIFLFARLPQIWKNFKNKSTGELSFLTFFMNFAGSIVRVFTSLQEKA
                :* *** *:*.***:*: **:***: *:      :*                        

Zostera         PRNMTLGSMLGILLNGTILTQILMYHRKAHMKKEKKME
Posidonia       PTNMVLGTVMGIVLNGTILSQILAY-WKPRVKKEKKAQ
Bradi           PLSVLMGSAIGIVTNGTILGQIMMY-QKPTLKKEKKEE
Oryza           PLSVILGSAIGIVMNGTLLGQIVLY-QKPAPKKEKKRD
Zma             PLSVIMGSAIGIVMNGTLLGQIVLY-QKPAPKKQKKED
Sorbi           PLSVIMGSAIGIVMNGTLLGQILLY-QKPTPKKQKKED
Medtr           --------------------------SHPM--------
Vitis           PTSVLMGSVIGVVTNGSILSQIIIY-QKPQVKKGKKVE
Poptr           PTSVVLGSLLGMITNGTILSQIIFY-RKPETKKEKKIN
Arath           PISILTGFALGVVTNGSILTQILLY-SKPAAAKEKKAN
                                           :.         
