# Supplementary material for: Back to the sea twice: identifying candidate plant genes for molecular evolution to marine life
Source: BMC Evol Biol. 2011 Jan 12;11:8. doi: 10.1186/1471-2148-11-8 (PMC3033329; doi:10.1186/1471-2148-11-8)
Supplement: Additional file 2 — Aligned proteins of each OrthoMCL cluster, produced with MUSCLE. [file 1471-2148-11-8-S2.GZ › orthomcl4281.muscled]

Posidonia       ------------------------------------------------------------
Zostera         ------------------------------------------------------------
Zma             -MAGELRHRRVPSEDGDEGAAASQGPDPAAGNGKAGTASEGAEPRRGKRDALGWLEWGRG
Bradi           -MAGELRHRGGEAA-GSGGEGGADAPAAAKAKVGGGEGKEEVEVEEGRKEALGWLEWSRG
Oryza           MAGGDLRQRRAVAA-ADGEGDGKMGSGGEEAEVKGK--------GQGRKEALGWLEWGRG
Sorbi           ------------------------------------------------------------
Arath           ---------------MSDETTSSPSPAPAK-----------------KKQNLGWMEWMRG
Medtr           ---------------MATATTTSSSSNEPLLKKK-------------KKQSLGWIEWLRG
Poptr           ----------------METTPSESSSTPSTTVPK-------------KKQGLGWVEWLRG
Vitis           ----------------MGKTTSSSGG----------------------KQGLGWMEWLRG
                                                                            

Posidonia       ------------------------------------------------------------
Zostera         ------------------------------------------------------------
Zma             WMAVVGEFLFQRIAASHLANPLELPPLDGVSVVVTGATSGIGLEIARQLALAGAHVVMAV
Bradi           WMGVVGEFFFQRIAASHLANPLELPPLDGVSVVVTGATSGIGLEIARQLAQAGAHVVMAV
Oryza           WMGIVGEFLFQRIAASNLSNPLELPPLDGVSFVVTGATSGIGLEIARQLALAGGHVVMAV
Sorbi           -MAVVGEFLFQRIAASHLANPLELPPLDGVSIVVTGATSGIGLQIARQLALAGAHVVMAV
Arath           WSSVFGEILFQRITASHLENPLPLPSVNDLTCVVTGSTSGIGRETARQLAEAGAHVVMAV
Medtr           WFNLFYEFLFQRITASHLHNPMPLPPINDLTCIVTGSTSGIGLEIARQLAESGAHVVMAV
Poptr           WMYILYEMLFQRIMASHLQNPLSLPPINNLTCIVTGSTSGIGLQIARQLAESGAHVVMAV
Vitis           WLYVIYEMLFQRISASHLQNPLPLPPLHDLTCIITGSTSGIGLQIARQLAEAGAHVVMAV
                                                                            

Posidonia       ------------------------------------------------------------
Zostera         --------VIHKWESERCDHSP--LLEIEVMELDLLYLESVVRFAKNWNALSKPLHVLIN
Zma             RRPKVAQDLIQRWQNQNSETGR--PLNAEVMELDLLSLDSVANFADAWNARMAPLHVLIN
Bradi           RRPKVAHDLIQKWQNEKPECSM--PLNVEVMELDLISLDSVAKFADAWNARMAPLHVLIN
Oryza           RRTKLAQELIQKWQNDNSEIGK--PLNAEVMELDLLSLDSVVKFADAWNARMAPLHVLIN
Sorbi           RRPKVAQDLIQKWQNENSETGR--PLNAEVMELDLLSLDSVVKFADAWNARMAPLHVLIN
Arath           RNTKAAQELILQWQNEWSGKGL--PLNIEAMEIDLLSLDSVARFAEAFNARLGPLHVLIN
Medtr           RNTKRANDLIQKWQIESDGLGLGMALNVEVMEVDLLSLDSVARFAEAWNARATPLHALIN
Poptr           RNTKAAHDLIHKWQSEWTGLGL--PLNIEVMELDLLSLESVSRFAEAWNARMGPLHVLIN
Vitis           RNSKAANDLIQKWQSEWSGKGL--PLNIEVMELDLLSLDSVARFCEAWNARSAPLHVLIN
                                                                            

Posidonia       ------------------------------------------------------------
Zostera         NAGIFSLREPQKFSKDGYETHLQVNHLAPTLLSILLIPSLIRGSPSRIVNMNSIMHFVGF
Zma             NAGIFAIGEPQRFSKDGHEEHMQVNHLAPALLAMLLIPSLLRGSPSRIVNVNSIMHTVGF
Bradi           NAGIFSIGEPQRFSKDGYEEHMQVNHLAPALLAMLLLPSLLRGSPSRIVNVNSVMHTIGF
Oryza           NAGIFSIGEPQRFSKDGYEEHMQVNHLAPALLAVLLLPSLLRGSPSRIVNVNSVMHTVGF
Sorbi           NAGIFAIGEPQRFSKDGHEEHMQVNHLAPALLAMLLIPSLLRGSPSRIVNVNSIMHTIGF
Arath           NAGMFAMGEAQKFSEEGYEQHMQVNHLAPALLSVLLLPSLIRGSPSRIINVNSVMHSVGF
Medtr           NAGIFSIGEPQKFSKDGYEDHLQVNHLAPALLSILLLPSLIRGSPSRIVNVNSIMHHVGF
Poptr           NAGIFSIRGPQKFSKDGYEEHMQVNHLAPALLSILLLPSLIRGSPSRIINVNSVMHYVGF
Vitis           NAGIFSIGEPQKFSKDGYEEHMQVNHLAPALLSILLLPSLIRGSPSRIVNVNSVMHYIGF
                                                                            

Posidonia       ----------GKRKYTSIAGYSNSKLAKVKFSSILQKKXPAVSGINVVCASPGIVYTNVA
Zostera         VDSEDMNLNSGKTKYTSLAGYANSKLAQLKFSSILQKKLPSEAGISVLCASPGIVDTNVA
Zma             VDAEDMNLR--KHKYRSWLGYSNSKLAQVKFSSMLHKKIPAEAGIGVVCASPGIVDTNVA
Bradi           VDAEDMNITSGKHKYRSWLGYSNSKLAQVKFSSIFHKRMPAEAGVNIVCASPGIVHTRSG
Oryza           VDAEDMNLTSGKRKFTSLMGYSNSKLAQIKFSSMLHRRIPAEAEINVICASPGIVHTNVA
Sorbi           VDAEDMNLR--KHKYRSWLGYSNSKLAQVKFSSMLHKKIPAEAGINVVCASPGIVDTNVA
Arath           VDPDDMNVVSGRRKYSSLIGYSSSKLAQIMFSSILFKKLPLETGVSVVCLSPGVVLTNVA
Medtr           VDTEDMNLTSGKRKFSSLVGYSSSKLAQVMFSSVLFKRLPAEAGISVLCVSPGIVQTNVA
Poptr           VDTEDMNVISGKRKYTSLVGYTGSKLAQVMFSSVLHRRLPAESGISVLCVSPGVVQTNVA
Vitis           VDTEDMNVVSGKRKYTSLVGYSSSKLAQVQFSSVLHKRLPAEAGVSVVCVSPGVVQTNVA
                           . *: *  **:.****:: ***:: .. *  : :.::* ***:* *. .

Posidonia       RDLPGIIQAGYHLIPYFIFSPLEG--------------SRXXLFAATDPQVPEYCGMLKS
Zostera         RDLPRIIQTAYHLIP---------------------------------------------
Zma             RDLPKIVVAAYHLIPYFIFDAQEGKVKLPNLCCHLPSVSQSTACASSDTRK---CSVLRP
Bradi           EGSPQ---------DYF-------------------------------------------
Oryza           RDLPKLVVAAYHLIPYFIFDAQEG--------------SRSTLFAASDPQVPDYCEMLKS
Sorbi           RDLPKIVVAAYHLIPYFIFDAQEG--------------CRSALFAASDPQVPEYCEMLKS
Arath           RDLSRILQALYAVIPYFIFSPQEG--------------CRSSLFSATDPQIPEYWETLKN
Medtr           RDLPKSVQTGYHLIPYFIFNAQEG--------------SRSTLFAATDPQVSEYCELLKS
Poptr           RDLPKIVQAGYHLIPYFIFNAQEG--------------SRSALFSATDPQIPEYCELLKS
Vitis           RDLPRIVQAAYHLIPYFIFTPQEG--------------SRSALFAATDPQIPEYCEMLKA
                 . .                                                        

Posidonia       DEWPVCAFISHDCRPMNTXEEAYNLGTSQRVWEKXLDLIGLPIDALEKLVEGEEVQCRXR
Zostera         ------------------------------------------------------------
Zma             VQVLGVHCLQHPIPKSRNTARRSSRRTGQFVPALTMTVVR--------------------
Bradi           ------SCISF-----------HSL----------LHI----------------------
Oryza           EDWPVCACISYDCNPMNASEESHNLETSQLVWEKTLEMIGLPPDAVDKFIEGESVQCRYG
Sorbi           EDWPVCACINYDCNPMNASEEAHNLETSQLVWEKTLEMIGLPPDALEKLIAGETVQCRYG
Arath           DDWPVCPFISQDCRPANPSEEAHNTETAQRVWKKTLELVGLPLDAVEKLIEGENIQCRYG
Medtr           DEWPVCPYISHDCRPANASEEAHNLQTSHEVWEKTLEMIGLPSDAVEKFLEGEEVKCRYG
Poptr           DDWPVCAFISQDCRPTNPSEEAHNIDTAYEVWEKTLEMIGLPSDAIEKLIEGEEVRCRYG
Vitis           DEWPVSAFISQDCNPTNPSEEAHNIETSYRVWEKTLELIGLPLDSVERLIEGEEVKCRYG
                                                                            

Posidonia       PINE-
Zostera         -----
Zma             -----
Bradi           -----
Oryza           QQKAE
Sorbi           QQEAE
Arath           AQHE-
Medtr           QEQQ-
Poptr           ERQE-
Vitis           GQAEE
                     
