# Supplementary material for: Back to the sea twice: identifying candidate plant genes for molecular evolution to marine life
Source: BMC Evol Biol. 2011 Jan 12;11:8. doi: 10.1186/1471-2148-11-8 (PMC3033329; doi:10.1186/1471-2148-11-8)
Supplement: Additional file 2 — Aligned proteins of each OrthoMCL cluster, produced with MUSCLE. [file 1471-2148-11-8-S2.GZ › orthomcl4224.muscled]

Posidonia       ------------------------------------------------------------
Oryza           ------------------------------------------------------------
Bradi           ------------------------------------------------------------
Zma             ------------------------------------------------------------
Sorbi           ------------------------------------------------------------
Zostera         ------------------------------------------------------------
Poptr           ------------------------------------------------------------
Arath           ------------------------------------------------------------
Medtr           ------------------------------------------------------------
Vitis           MSNKKITNMRRESDHSQKLWSSQNQLKGPFKFHHKSPIQNQNTQKPKTPKAKINKNIFST
                                                                            

Posidonia       -----------------------------------WSRKYG---------C---------
Oryza           -----------------------------------MACPAQSMLSASTTSCCAFLRSS-A
Bradi           -----------------------------------MACPAQSMLSASS--C-VFLRSS--
Zma             -----------------------------------MACPAQSMLSASG--C-IFLRSK--
Sorbi           -----------------------------------MACPAQSMLSLSA-SGGIFLRSKPQ
Zostera         -----------------------------------MLSATPH--------SHIFLGST--
Poptr           -----------------------------------MACASQAMISANT--C-ALTSPR--
Arath           ---------------------------------------MSNVLLSPN--GYVFASPK--
Medtr           -----------------------------------MACALQATITTNT--C-AFSTRK--
Vitis           LPNPVLSFSPSHTLQPITKPKKKSPTNRFLLFFIQMASTLQSMLSANS--CYTFISPR--
                                                                            

Posidonia       ------HSRRISPRLRGRRFF---------------------------------------
Oryza           AAKPQAAASAAASLARGGRLFLLSCNASSSSSSPSPSSPPPPAPAAEDCNEEECAPEKEV
Bradi           KPQQATMLRGGGTGIGSGRLF--LCNAS---------SSPTPSQDDSECNEVECAPEKEV
Zma             PQAASQVRGGIIGGGRSSRPFLLTCNASSSPS----PSSPAPAQEDPDCNEEECAPEKEV
Sorbi           AAAACHVRGGIIIGGGSSRPFLLTCNAS---------SPPAPTQEDPDCNEEECAPEKEV
Zostera         -------RSPDLSRRRNVRIF--------------------SSSDQEDCNDLGCAPDKEV
Poptr           -----LLKKYTNGNKRNSKLF--TIKAS---------------SDDAECNTEECAPEKEV
Arath           -----PLGRFINSKSGGRKLFFSVVRAS---------------SDDADCNAEECAPEKEV
Medtr           -----FSLKQQKINKRSSCMF--IVRAS----------------SESDCNDEECAPDKEV
Vitis           -----FLNNHQKTKKQSCELF--RVRAS---------------SDDSDCNDEECAPDKEV
                                .   *                                       

Posidonia       ------------------------------------------------------------
Oryza           GSLSAEWLAEERTKVVGTFPPKKK-GWTGYVEKDTAGQTNIYSVEPTVYVAESAISSGAA
Bradi           GSLSVEWLAEERTKVVGTFPPKKK-GWTGYVEKDTAGQTNIYSVEPAVYVAESAISSGTA
Zma             GSLSAEWLAEERTQVVGTFPPKKK-GWTGLVEKDTAGQTNIYSVEPMVYVAESAISSGTA
Sorbi           GSLSAEWLAEERTQVVGTFPPKKR-KW-GYVEKDTAGQTNIYSVEPMVYVAESAISSGTA
Zostera         GKISMEWVASEKTQVVGTYPPKRK-GWTGYVEKDTAGQTNIYAVEPVVYVSESSISSGEG
Poptr           GKVSMEWLAGEKTKVVGTFPPSKR-GWTGYVEKDTAGQTNIYSVEPAVYVAESAISSGTA
Arath           GTVSMEWLAGEKTKVVGTFPPRKPRGWTGYVEKDTAGQTNVYSIEPAVYVAESAISSGTA
Medtr           GKVSMEWLAEEKTKVVGTYPPRRKQGWTGYVEKDTAGQTNIYSVEPAVYVAESAISSGTA
Vitis           GKVSMEWVVGDKTKVAGTFPPRKR-GWTGYVEKDTAGQTNIYSVEPAVYIAESAFSSGSA
                                                                            

Posidonia       ---------------------------ILLQVGKNAPQ-VQTIEYSGPPLSYYVNKFKPV
Oryza           GAAADGSENTAAIAGGLALVFVAGVSSILIQVGKNQPP-PQATVYSGPPLSYYVAKFQPS
Bradi           GTSSEGSENTAAIAAGLALIFIAGVSSVLLQVGKNQPP-PQVTAYSGPPLSYYVAKFQPA
Zma             GTSAEGAENTAAIAAGLVLITVAAASSILIQVNKSQVPQVPEAAYSGPPLSYYVTKFQPA
Sorbi           GTSAEGAENTAAIAAGLVLITVAAASSILIQVNKSQPKVTPEAAYNGPPLSYYVAKFQPA
Zostera         GTSAEGTQNTAAVTAGIGLIAIAAASSILLQVGKNEAQ-APIKDYNGPPLNYFIGKFKPA
Poptr           GTS-EGSEGTVALVAGLGLASVAVASFILLLVGKN-PSNITTAEYKGPSLSYYINKFKPA
Arath           GSSADGAENTAAIVAGIALIAVAAASSILLQVGKDAPTRPKAVDYSGPSLSYYINKFKPS
Medtr           GTSSDGAQNTAAIAAGLALISIAAASSILLQVGKNSPPQVQKVEYSGPSLSYYINEFKTQ
Vitis           GSSSDGSGSAVTVSAGIAAISVAAASLVLLLVGKNPPQMQTTVDYSGPSLSYYINKFKSA
                                           :*: *.*.         *.**.*.*:: :*:. 

Posidonia       SIVEA-----------AVPAEVQDATPVQA------------------------------
Oryza           LAAVA-----------LQQQPAVDAPATE-------------------------------
Bradi           AAAFS-----------AQPSPAVVAAAPEET-----------------------------
Zma             V---------------AAPAQTL-------------------------------------
Sorbi           AVAQTL----------EAPAPAEA------------------------------------
Zostera         TVLVA-----------DAPVA---------------------------------------
Poptr           EIIQA-----------AVPSQTESPSSIQADSSMPEVPEI--------------------
Arath           EIVQP-----------STPSVTEAPPVAELETSLPETP----------------------
Medtr           EITQAPSVSTETELSSSVPTESDVPTQTELSSSV-QSESIAPAKTELSSSIQTESVATDA
Vitis           ELVQA-----------SVPTE---------------------------------------
                                                                            

Posidonia       -----EMSASSEAPQVQVEMVGQVE----SISE-----
Oryza           -----DASSPAPASPAAAAA-------EDQLSS-----
Bradi           -----PSTSDSPTVEASAADQSSPD--AEQLSS-----
Zma             -----EAPAPDEAQDGAAATVEAPEVPAPQLSS-----
Sorbi           -----VEAAAPEATTSTVDASAAPE--AQQLSS-----
Zostera         -----PSSGDLQ------------E--APSVEST----
Poptr           -----QVQSAPEVSEVPVQSQYEPEPLTSSVSSANLAN
Arath           -----SVAQQETSLPETMASEAQPE--ASSVPTTSSTS
Medtr           SISVPPESSPAEVSQVQVESQIQTE--TSSVDIVS---
Vitis           -----PEASPP----------VQPEISAPEITG-----
                                             .:       
