# Supplementary material for: Back to the sea twice: identifying candidate plant genes for molecular evolution to marine life
Source: BMC Evol Biol. 2011 Jan 12;11:8. doi: 10.1186/1471-2148-11-8 (PMC3033329; doi:10.1186/1471-2148-11-8)
Supplement: Additional file 2 — Aligned proteins of each OrthoMCL cluster, produced with MUSCLE. [file 1471-2148-11-8-S2.GZ › orthomcl4197.muscled]

Arath           ------------------------------------------------------------
Poptr           ------------------------------------------------------------
Posidonia       ------------------------------------------------------------
Vitis           ------------------------------------------------------------
Medtr           ------------------------------------------------------------
Bradi           MAAAAGRYGNLETSFKLAARSLLTAFSREDVNKAFSSFTDAQKERLYQMFIYAIKSLHEN
Zostera         ------------------------------------------------------------
Oryza           ------------------------------------------------------------
Zma             MLQYHFGDLTTMSARANRKRRKEMGGGCPTSPCQPHSLHTTRGHEHHSCLSHGPRAAQHL
Sorbi           ------------------------------------------------------------
                                                                            

Arath           --------------------------MATSG-----------------------------
Poptr           ------------------------MSSAVVA-----------------------------
Posidonia       ------------------------MSPAAVA-----------------------------
Vitis           ------------------------MASAVVA-----------------------------
Medtr           -------------------------MSAMLA-----------------------------
Bradi           IEEEFQNFCEEIDIATALEKVDQFVEEQSLDVLSSDNTSIEDIKERTSKAKKDEIERLKG
Zostera         ------------------------------------------------------------
Oryza           -------------------------MAATLS-----------------------------
Zma             HLSKWQPAAVPFLHPLPSSQSQPLTMAATLS-----------------------------
Sorbi           -------------------------MAATLS-----------------------------
                                                                            

Arath           ------------------------------------------AISGATVSSFFTKTTTTS
Poptr           ---------------------------------------GTTSTSCFATFSKNHSLKTTT
Posidonia       ------------------------------------------SVAGASLTSPCFLTKPSQ
Vitis           ---------------------------------------GT-SSSCSAAFTRTHSIKPSS
Medtr           ---------------------------------------G--TSSATFTTRSNHSIKNTH
Bradi           LLEKAEERNSTMKARIEHLKGGEDFNDSCYVSNKPSPHPNAMAATLPSSAKHCSVVRAQR
Zostera         ------------------------------------------------------------
Oryza           --------------------------------------------SAPAPSKHCSIVRAQH
Zma             ------------------------------------------SVAAPSLPKHIPVTRAQQ
Sorbi           ------------------------------------------SVAAPSLPKHGSIIRAQQ
                                                                            

Arath           NPSPKLHSSASLL-SQKTVFQGVSLEDSKKSVSEIFAVSERKIGGLNGLRRFEIKARAA-
Poptr           PTSTKSFIS---SHYQKSNFQGLSLQDGKRGCSDIFMPNSSCSTLINVRTGLQVTARTAG
Posidonia       RTSTATQRPALLAQTQKTSFHGLSLLDGKQVFGIAGPKRGLRRHVGGGRRGLQVSARTAR
Vitis           TPPPKPLTP---SQSQKTTFQGLSLQDAKRGFSNSVLAADSRSSFASVRRGLEITARTAG
Medtr           IRPSKTLTP---P-CQKTSLLGLSLHEAKRGVSGSFLGDNKSGSSSIARKRLEITARTAG
Bradi           SPPPSILSS---S-AKKTAFHGAAL-VDRR-----WAAGSAVSG---RRRLVQVNARIAG
Zostera         ------------------------------------------------------------
Oryza           SPPPSILSS-----STKTAFHGLSL-VDRR-----WAA-SVGGGSGRRRRVLQVNARTAG
Zma             QAPPSIISA---S-TQKTAFHGVSLVVDRR-----WAAGHRRGGG--RRRLLQVNART--
Sorbi           QAPPSIISA---S-TTKTAFHGVSL-VDRR-----WAAAGHRRGGGARRRLLQVNART--
                                                                            

Arath           ASKTIEVEVDKPLGLTLGQKQGGGVVITGVDGGGNAAKAGLKSGDQVVYTSSFFGDELWP
Poptr           AAKTIEVEVDKPLGLTLGQKSGGGVVITGVEGGGNAAKAGLKSGDQVLYTSSFFGDELWP
Posidonia       ASKNIEVEVDKPLGLTLGQKSGGGVVISGVEGGGNAARAGLKVGDQVLYTSSFFGDELWP
Vitis           AAKNIEVEVDKPLGLTLGQKSGGGVVITAVEGGGNAAKAGLKAGDQVLYTSSFFGDELWP
Medtr           ASKTIEAEVDKPLGLTLGQKNGGGVVITAVEGGGNAARAGLKSGDQVLYTSSFFGDELWP
Bradi           AAKNIEVEVDKPLGLTLGQKSGGGVVITGVESGGNAARAGLKSGDQVLYTSSFFGDELWP
Zostera         ------------------------------DGGGNAARCGLKVGDQVVYTSSFFGDELWP
Oryza           AAKNIEVEVDKPLGLTLGQKTGGGVVITAVDSGGNAARAGLKSGDQVLYTSSFFGDELWP
Zma             AAKNIEVEVEKPLGLALGQKPGGGVVITSVESGGNAARAGLKTGDQVLYTSSFFGDELWP
Sorbi           AAKNIEVEVDKPLGLALGQKPGGGVVITSVESGGNAARAGLKAGDQVLYTSSFFGDELWP
                                              :.*****..*** ****:************

Arath           ADKLGFTKTAIQAKPDSVYFVVSR-GAEVDVKKLNKRPAPPRFGRKLTETQK--AKLLTF
Poptr           ADKLGFTKTAIQAKPDSIYFVVSR-GAEVDVKRLPKRPAPPRFGRKLTEAQK--ARATHI
Posidonia       ADKLGFTKTAIQAKPDSVYFVVSR-GVEVDVKRLPKRPAPPRFGRTLTESQK--ARATHI
Vitis           ADKLGFTKTAIQAKPDSVYFVVSR-GAEVDVKRLPKRPAPPRFGRKLTEAQK--ARATHI
Medtr           ADKLGFTKTAINAKPDSVYFVVSRGGADVDVKRLPKRPAPPRFGRKLTETQKARARATHI
Bradi           ADKLGFTKTAIQAKPDSVYFVVSRGGGDIDVKRLPNRPAPPRFGRKLTDSQK--ARATHI
Zostera         ADKLGFTKTAIQAKPDSVYFVVSRGGATIDVKRLPKRPAPPRFGRTLTESQK--SRATHI
Oryza           ADKLGFTKTAIQAKPDSVYFVVSR-GAQVDVKRLPKRPAPPRFGRKLTESQK--ARATHI
Zma             ADKLGFTKTAIQAKSDSVYFVVSR-GAEVDVKRLPKRPAPPRFGRKLTDSQK--ERATHV
Sorbi           ADKLGFTKTAIQAKPDSVYFVVSR-GAEVDVKRLPKRPAPPRFGRKLTDAQK--ERATHI
                ***********:**.**:****** *  :***.* :*********.**::**   .   .

Arath           VLIVDSYTLYPNLLTNS--------------RIHTYVLNV--------------------
Poptr           CIDCGFIYTLQKSFDEQPEAYVCPQCRAPKKRFARYDVNTGRAV-GGGLPPIGVIIGLVA
Posidonia       CLDCGFIYFLPKPFEKQPDNYGCPQCNAPKETGLHDMTQTQERL----------------
Vitis           CLDCGFIYTLTKPFEEQSDAYVCPQCSAPKKRFARYDVVTGKPI-GGGLPPIGVIIGLLA
Medtr           CLDCGYIYFLPKSFDDQPDTYSCPQCQAPKKRFAEYDVNTGRAIGGGGLPPIGVIIGLVA
Bradi           CLDCGYIYFLPKPFEEQPDEYGCPQCNAPKKRFVQYDAETGKPI-GGTLPPLTVIVSLVI
Zostera         CLDCGFIYFLPKAFEEQPDTYGCPQCGAPKKRFAEYDAATGKVI-GGGLPPIGVIIGLVA
Oryza           CLDCGYIYFLPKPFEEQPDEYGCPQCNAPKKRFAKYDAETGRAI-GGALPPITVIVSLII
Zma             CLDCGYIYFLPKPFDEQPDDYGCPQCNAPKKRFARYDAATGKAI-GGALPPIAVIVSLVI
Sorbi           CLDCGFIYFLPKPFEEQPDEYGCPQCNAPKKRFAKYDAATGKAI-GGALPPIAVIISFVI
                 :  .      : : ..                      .                    

Arath           --------------
Poptr           GIGAVGALLVYGLQ
Posidonia       --------------
Vitis           GVGAVGALLVYGLQ
Medtr           GLGAAGALLVFGLQ
Bradi           GIVGIGALLVYGLQ
Zostera         GIAGIGALLTYGLQ
Oryza           GIAGVGALLVYGLQ
Zma             GIAGVGALLVYGLQ
Sorbi           GIAGVGALLVYGLQ
                              
