# Supplementary material for: Back to the sea twice: identifying candidate plant genes for molecular evolution to marine life
Source: BMC Evol Biol. 2011 Jan 12;11:8. doi: 10.1186/1471-2148-11-8 (PMC3033329; doi:10.1186/1471-2148-11-8)
Supplement: Additional file 2 — Aligned proteins of each OrthoMCL cluster, produced with MUSCLE. [file 1471-2148-11-8-S2.GZ › orthomcl414.muscled]

Posidonia       ------------------------------------------------------------
Zostera         -MKHNNVISPGHFRKKWQNHVKTWFNQPLRKQRRRIARQKKAVKVFPRPTAGLLRPIVQC
Poptr           MVKHNNVVPNGHFKKHWQNYVKTWFNQPARKTRRRIARQKKAVKIFPRPTAGPLRPIVHG
Vitis           MVKHNNVVPNGHFKKHWQNYVKTWFNQPARKTRRRIARQKKAVKIFPRPTSGPLRPIVHG
Arath           -MKHNNVIPNGHFKKHWQNYVKTWFNQPARKTRRRIARQKKAVKIFPRPTSGPLRPVVHG
Medtr           MVKHNNVIPNEHFRKHWQNYVKTWFNQPARKTRRRLARQKKAVKIFPRPTAGPLRPIVHG
Bradi           MVKHNNVIPNGHFKKHWQNYVKTWFNQPARKQRRRIARQKKAVKIFPRPTSGPLRPIVQC
Oryza           MVKHNNVIPNGHFKKHWQNYVKTWFNQPARKQRRRIARQKKAVKIFPRPTSGPLRPIVQC
Zma             MVKHNNVIPNGHFKKHWQNYVKTWFNQPARKQRRRIARQKKAVKIFPRPTAGPLRPIVQC
Sorbi           MVKHNNVIPNGHFKKHWQNYVKTWFNQPARKQRRRIARQKKAVKIFPRPTAGPLRPIVQC
                                                                            

Posidonia       ------------------------------------------------------------
Zostera         QTRKYNMKTRAGRGFSLEELKVAGIPKKLAPTIGIAFDHRRKNRSLEGLQTNVERLKTYK
Poptr           QTLKYNMKVRAGRGFSLEELKAAGIPKKLAPTIGIAVDHRRRNRSLEGLQTNVQRLKTYK
Vitis           QTLKYNMKVRAGRGFSLEELKVAGIPKKLAPTIGIAVDHRRRNRSLESLQANVQRLKTYK
Arath           QTLKYNMKVRTGKGFTLEELKAAGIPKKLAPTIGIAVDHRRKNRSLEGLQTNVQRLKTYK
Medtr           QTQKYNMKLRAGKGFSLEELKSAGIPKKLAPTIGISVDHRRKNRSLEGLQANVQRLKTYK
Bradi           QTLKYNMKARAGRGFTLEELKAAGIPKKLAPTIGISVDHRRKNRSLEGMQSNVQRLKTYK
Oryza           QTLKYNMKSRAGRGFTLEELKAAGIPKKFAPTIGISVDHRRKNRSLEGLQANVQRLKTYK
Zma             QTLKYNMKSRAGRGFTLEELKAAGIPKKLAPTIGISVDHRRKNKSLEGLQANVQRLKTYK
Sorbi           QTLKYNMKSRAGRGFTLEELKAAGIPKKLAPTIGISVDHRRKNKSLEGLQANVQRLKTYK
                                                                            

Posidonia       ---------------------------------MPIVR-ERPTVDLVKVTDEMKAFKAYG
Zostera         AKLVIFPKRAGKFKAGDSTLEELSNATQVTGDYMPIVN-SQPTVEIVKVTEEMKKFSAYG
Poptr           AKLVVFPRRARKSKAGDSAPEELATATQVQGHFMPIVR-EKPSVELVKVTEEMKSFRAYD
Vitis           AKLVVFPRRTRKFKAGDSSVEELATATQVQGLYMPIVR-EKPTVELVKVTDEMKSFKAYG
Arath           TKLVIFPRRARKVKAGDSTPEELANATQVQGDYLPIVR-EKPTMELVKLTSEMKSFKAFD
Medtr           AKLVVFPRRARKVKAGDSTPEELANATQVQGSYLPIVR-EKPSVELVKITDEMKAFKAYY
Bradi           AKLVIFPRRARKVKAGDSTPEELATATQVQGDFMPIARGEKRSVEVVKVTDEMKAFKAYG
Oryza           AKLVIFPRRARKVKAGDSTPEELATATQVQGDYMPITRGEKRSVEVVKVTDDMKAFKAYA
Zma             AKLVIFPRRARKANAGDSTPEELATATQVQGDYMPITRGEKRSVEVVKVTDEMKSFAAYG
Sorbi           AKLVIFPRRARKVKAGDSTPEELATATQVQGDYMPITRGEKRSVEVVKVTDEMKEFAAYG
                                                 :**.. .. ::::**:*.:** * *: 

Posidonia       KLHVERMNKRQVGARLKKAAEAEKEVKK
Zostera         KLRLERMNKRHHGARLKKAAEAEKEDKK
Poptr           KLRAERTNARHVGVRLKRAAEAEKEEKK
Vitis           KLRVERMNQRHVGVRMKKAAEAEKEEKK
Arath           KIRLERTNKRHAGARAKRAAEAEKEEKK
Medtr           KLRLERTNKRHLGARLKRAAEAEKEDKK
Bradi           KLRVERMNQRQVGARMKKAAEAEKDEKK
Oryza           KLRVERMNQRHIGARQKRAAEAEKEEKK
Zma             KLRLERMNKKHLGARQKKAAEAEKDEKK
Sorbi           KLRLERMNKKHLGARQKKAAEAEKEDKK
                *:. ** * .: *.* *.******: **
