# Supplementary material for: Back to the sea twice: identifying candidate plant genes for molecular evolution to marine life
Source: BMC Evol Biol. 2011 Jan 12;11:8. doi: 10.1186/1471-2148-11-8 (PMC3033329; doi:10.1186/1471-2148-11-8)
Supplement: Additional file 2 — Aligned proteins of each OrthoMCL cluster, produced with MUSCLE. [file 1471-2148-11-8-S2.GZ › orthomcl4127.muscled]

Bradi           ----MAASPTSPAQVPPPPDAAP----------SDDEWDADGFVIPNLTNQDDDDDATPS
Oryza           ----MAASHPKPAEAVPPPEDAATAAAAAATEEEEDEWDADGFVIPNLTTQ-EDDVTEHT
Zma             ----MAAPSPSPVEATLPPEAAAAA--------EEDQWDADGYVIPNLPTQ-DNDVAEPS
Sorbi           ----MAAPSPLPVEAAPSLEAAATA--------EEDEWDADGYVIPNLPTQ-DNDVTETT
Arath           -------MDTSVMQTNLPKVE------------DNDEWDTDGFVIPSLEIE-EDKVNNNN
Medtr           -------MEPSSLQSTSPIQQQ-----------DDDEWDTDGFVIPSLGIQ-DSDQSKNN
Poptr           -------MDPSQHHTTLTIDDHQ----------EDDEWDTDGFVIPSLGIE-DTYQTKPD
Vitis           -------MDQSPGQTTPPI--------------EEDEWDNDDFVIPSLGIG-DPDHSKTD
Zostera         MDSSHFPQSPRLSVSAPVEQD------------ADDEWDTDGFVIPSLTVG-DLNYADSD
Posidonia       -----RPMDPSLTPSSAPLVE------------DNDEWDTDGFVIPSLTVG-DSELGNSD
                                                  :*:** *.:***.*    :       

Bradi           VPKAIE------REPTQAKEEKMYFGPHGAPPSQAKLHELNTVGRRQRFRNKLKEADRKP
Oryza           APKPKD------PEPLKEKEEKIYLGPHGAPPSQAKQQEINIVGRKQRFRNKLKEADNKF
Zma             VPKEKD------PEPLQANDEKIYLGPHGAPPSQAKQQELNTVGRKQRFRNKLKEADRKF
Sorbi           VPKEKD------PEPLQAKDEKIYLGPHGAPPSQAKQQELNTVGRKQRFRNKLKEADRKF
Arath           DSEVET---SKPSSPKSKAEENIYLGPHGAPPSQLQDGGSNTSSRKQRFKQMLKEADQKM
Medtr           AASVES----PNSAAKTKKEEKIYLGPHGAPPSQPKQQEVIPSNRKQRFKQKLKEADKRI
Poptr           ASEVET---LKPPPPKAKIDQNIYLGPHGAPPSQSKQQELNSSGRKQRFKHKLKEADKKV
Vitis           VSEVEV---SKPSSPKAKKEENIYLGPHGAPPSQSKLQELSSSSRKQRFKQKLKEADSRI
Zostera         IKVVDKEDTISPPLLEERKEEEIYLGPHGAPHSQSKQHQDLNSSYKKRFKNKLKEADWRH
Posidonia       VPRVAD----TKPFPKIIKEEQIYLGPHGAPRSQGKQQDLNPPGQKQRFKNKLKEADRKF
                                   ::::*:****** ** :       . .:**.: ***** . 

Bradi           TGNAQENKVESLRELMGAKTD-----GTGMPKS-SRRDWLDPHCRESEFDR-KPR-
Oryza           TGNAQENKVETLRELMGARTH-----SKGVPKS-SPRDWLDPHCHESEFDR-KPH-
Zma             PGNAQENKVENLRELMGAR-G-----GTSLPKS-SPRDWLDPHCHESEFDR-KPTR
Sorbi           TGSAQENKVESLRELMGARAS-----GTSMPKS-SPRDWLDPHCHESEFDR-KPTR
Arath           SGSGRENKMANLRELVGGGAGAE--KGTNMGKG-VSRDWLDPHCHESQFEK-RRLP
Medtr           SGTGRENKVDNLRELVGGEKT-----SVGMAKGSSPKDWLDPHCHEAEFER-R---
Poptr           SRTGGENKVENLRELVGVGKV-----TENIAKG-SPSDWLDPHCNESQFEK-CPQ-
Vitis           SGTGRENKLENLRELVGGGKV-----GVNMSKD-SSKDWLDPHCHESQFEKWYNH-
Zostera         SGHSRENKVETLRELVGGSGGDKVSSSRTMQQK-SSSGWLDQHCNEWQFEK-HPH-
Posidonia       SGYGRENKVETLRELVGGKTG-----SRTMQKS-SARDWLDPHCHESQFER-YSH-
                .  . ***: .****:*            : :     .*** **.* :*:.     
