# Supplementary material for: Back to the sea twice: identifying candidate plant genes for molecular evolution to marine life
Source: BMC Evol Biol. 2011 Jan 12;11:8. doi: 10.1186/1471-2148-11-8 (PMC3033329; doi:10.1186/1471-2148-11-8)
Supplement: Additional file 2 — Aligned proteins of each OrthoMCL cluster, produced with MUSCLE. [file 1471-2148-11-8-S2.GZ › orthomcl4111.muscled]

Zostera         ------------------------------------------------------------
Bradi           ------------------------------------------------------------
Oryza           ------------------------------------------------------------
Zma             MPSQWDGSSLTLSTRPRAAPQPSPSSISFPPPHPRSKTYKTIATPSPSLSLLQPNQARTT
Sorbi           ------------------------------------------------------------
Arath           ------------------------------------------------------------
Posidonia       ------------------------------------------------------------
Medtr           ------------------------------------------------------------
Poptr           ------------------------------------------------------------
Vitis           ------------------------------------------------------------
                                                                            

Zostera         ------------MAAMNSCVLTSSYAVSGASDANFKLKSSVPSSVRAARKTSGSPKLAII
Bradi           ------------MAGVNSSVVGLKPAAA-------------VPQTAA-----------AF
Oryza           ------------MAGVSTSVVGLKPAAA-------------VPQSAA---------SPVP
Zma             RHQVEELERAPIMAGVNSSVVGLKPAAA-------------VPQAAA----------ASS
Sorbi           ------------MAGVNSSVVGLKPAAA-------------VPQAAA--------AAASS
Arath           ------------MAAMNSSVLTCSYAIAGSGSVELNQKVGLVNSSVG-FGQKKQMIMPVI
Posidonia       ------------MAAMNSSVLACNYAISG--ASDASWKLASAPSVAPAMAAAASPKLPAI
Medtr           ------------MAAMNSSVLACSYAISG---SELNAKLISVPSAAS--PGVSGIKLPLI
Poptr           ------------MAAMNSSVLACNYAISGTGSSELNAKIVSMPAVAS--PVVSGPKLPII
Vitis           ------------MASVNSSVLACNYAISE-------------------------------
                            **.:.:.*:  . * :                                

Zostera         RAQQASTSTPGEAKVN-GRRAALLCLGVGLFTTA-ASSVSQANAGIVEDLLEKTKTNKEL
Bradi           SAKRVQVK---------DRRSALLGLAAVIAVTA--GASGSARASVFDEYLEKSKLNKEL
Oryza           KRVHVAVPPKEEQGG--GRRAALLGLAAVFAATA----AGQAKAGVFDEYLEKSKANKEL
Zma             PAKRVQLAAPE------GRRAALLGLAAVFAVTA---TTGSAKATIFDEYLEKSKANKEL
Sorbi           QAKRVQLVAPE------GRRAALLGLAAVFAVTA---TTGSAKAGIIDEYLEKSKANKEL
Arath           KAQRVV---GDDVDGSNGRRSAMVFLAATLFSTA--AVSASANAGVIDEYLERSKTNKEL
Posidonia       RAQQAQPASPKEVGASDGRRAALLCLGAALFTTA--TSAWQANAGVIDEYLEKTKANKEL
Medtr           KAQQVRIPEAKESRASDGRRNALALLAATLFTTAVSASNSSANAGVIEEYLEKSKANKEL
Poptr           RAQQAR-ADSKEMKASEGRRAALVYLAATLFTSA--AAAASANAGVIEDYLEKSKANKEL
Vitis           -----------------GRRAALVYLAATLFTTA--AASSSANAGVIDDYLEKSKANKEL
                                 .** *:  *.. :  :*      .*.* :.:: **.:* ****

Zostera         NDKKRLATSGANFARAYTVEFGSCKFPENFTGCQDLAKTKKVQFLSDDIDLECEGKDAGK
Bradi           NDKKRAATSGANFARAYTVQFGSCKFPYNFTGCQDLAKQKKVPFISDDLEIECEGKEKYK
Oryza           NDKKRLATSGANFARAYTVEFGSCQFPYNFTGCQDLAKQKKVPFISDDLEIECEGKEKYK
Zma             NDKKRLATSGANFARAYTVEFGSCQFPYNFTGCQDLAKQKKVPFISDDLEIECEGKEKFK
Sorbi           NDKKRLATSGANFARAYTVEFGSCTFPYNFTGCQDLAKQKKVPFITDDLEIECEGKEKFK
Arath           NDKKRLATSGANFARAFTVQFGSCKFPENFTGCQDLAKQKKVPFISEDIALECEGKDKYK
Posidonia       NDRKRLATSGANFARAYTVEFGTCKFPENFTGCQDLAKQKKVPFLSDDLDLECEGKDKYK
Medtr           NDKKRLATSGANFARAYTVQFGTCKFPENFTGCQDLAKQKKVPFITEDLELECEGKDKYK
Poptr           NDKKRLATSGANFARAYTVQFGTCKFPENFTGCQDLAKQKKVPFISEDLALECEGKDKYK
Vitis           NDKKRLATSGANFARAYTVQFGTCKFPENFTGCQDLAKKKKVPFLSEDLELECEGRDKYK
                **.** **********:**:**:* ** ********** *** *:::*: :****.:  *

Zostera         CGSSMFYKK----
Bradi           CGSNVFWKW----
Oryza           CGSNVFWKW----
Zma             CGSNVFWKW----
Sorbi           CGSNVFWKWGEAK
Arath           CGSNVFWKW----
Posidonia       CGSNVFWKW----
Medtr           CGSNVFWKW----
Poptr           CGSNVFWKW----
Vitis           CGSNVFWKW----
                ***.:*:*.    
