# Supplementary material for: Back to the sea twice: identifying candidate plant genes for molecular evolution to marine life
Source: BMC Evol Biol. 2011 Jan 12;11:8. doi: 10.1186/1471-2148-11-8 (PMC3033329; doi:10.1186/1471-2148-11-8)
Supplement: Additional file 2 — Aligned proteins of each OrthoMCL cluster, produced with MUSCLE. [file 1471-2148-11-8-S2.GZ › orthomcl3922.muscled]

Posidonia       ------------------------------------------------------------
Vitis           MLMLISILMSFATTLHSPQPLLKDQTPLFALRVGSL--AARPSLVAYRRGSFRTLTI-GD
Arath           ---------MALRSVKTPTLITSVAVVSSSV-------TNKPHSIRFSLKPTSALVVHNH
Poptr           ---------MGSQ------SLLVLSAPTTMI-------PSKIAASSLAPPRPGPLCF-PR
Oryza           ---------MAATAAA---SVAAISPLPGAS-------LPRPVSARVPLLPRASP-P-TW
Bradi           ---------MAMAMSASA-PAAASLLPPF---------PARPRSVSFAALPPSRAAA-GL
Medtr           ---------MSFSSCVKPFPLQVHLHPTTSCFNSHVSGTTTTTTSSLSLPPRSSLVL-KQ
Zma             ---------MAASAPAVR-PLA-RAAIPIPL-------SARPRTARVSLLPLAPLAP-AQ
Sorbi           ---------MAASATAAR-PLAGAAAVPLPL-------PARPRTARVALLPLTPV-P-GQ
Zostera         ------------------------------------------------------------
                                                                            

Posidonia       ---------------------SSSFRCFSALS-----PQLKSTIDKVVTSHKVILFMKGN
Vitis           GLVIGAK-----------SGRIGSFRCFSALT-----PELKTTLDKVVTSNKVVLFMKGT
Arath           QLSFYGS---NL------KLKPTKFRCSASALT----PQLKDTLEKLVNSEKVVLFMKGT
Poptr           ALTITDSVVFRVKSNSARNKLASSIRCALT-------PALKTTLDKVVTSHKVVLFMKGT
Oryza           RLSVGSA-------------RARSTRCLAAAGGGGLAPEMRATLDKVVGSHKVVLFMKGT
Bradi           RLGLVGA-----------RAGARSVRCLAAAAGGG--GAMRETLDKVVGAHKVVLFMKGT
Medtr           NTILHSQPKFQLK-----QRFSTTIRCSALT------PELKTTLDKVVTSNKIVLFMKGT
Zma             RLALGRTGQARL------PARSRSVRCLAALS-----PEMRETLDKVVGSSKVLLFMKGT
Sorbi           RLALGRAGQERL------PARGRSVRCLAALS-----PEMRATLDKVVGSSKVVLFMKGT
Zostera         ------------------------------------------------------------
                                                                            

Posidonia       KDFPQCGXSNTVVQILKSLNVPFETLDILENELLRQGLKEYSNWPTFPQLYVDGEFFGGC
Vitis           KEFPQCGFSNTVVQILNSLNVPFETINILENEILRQGLKEYSNWPTFPQLYIEGEFFGGC
Arath           RDFPMCGFSNTVVQILKNLNVPFEDVNILENEMLRQGLKEYSNWPTFPQLYIGGEFFGGC
Poptr           KDFPQCGFSQTVVQILKSLNVPFESVNILENELLRQGLKDYSSWPTFPQLYIDGEFFGGC
Oryza           KDFPQCGFSHTVVQILRSLDVPFETLDVLANEALRQGLKEYSSWPTFPQLYIDGEFFGGC
Bradi           KDFPQCGFSHTVVQILRSLDVPFETLDVLANEALRQGLKEYSSWPTFPQLYIDGEFFGGC
Medtr           KDFPQCGFSNTVVQILRSLNASFETINILDNDMLRQGLKEYSSWPTFPQLYIDGEFFGGC
Zma             KDFPQCGFSHTVVQILRSLDVPFETLDVLANEALRQGLKEYSSWPTFPQLYIDGEFFGGC
Sorbi           KDFPQCGFSHTVVQILRSLDVPFDTLDVLANEALRQGLKEYSSWPTFPQLYIDGEFFGGC
Zostera         -----------------------------------QGLKEYSSWPTFPQLYIDGEFFGGC
                                                   ****:**.********: *******

Posidonia       DIXLEAYKSGELQEVLERTMCS
Vitis           DITVDAYNSGQLQEQLEKAMCS
Arath           DITLEAFKTGELQEEVEKAMCS
Poptr           DITVEAYKSGELQEQVEKAMCS
Oryza           DITVDAYKSGELQETLEKAMLS
Bradi           DITV-AYKSGELQETLEKAMCS
Medtr           DITVEAYKNGELQELVEKAMCS
Zma             DITVEAYKSGELQETLEKAMCS
Sorbi           DITVEAYKSGELQETLEKAMCS
Zostera         DITLEAYQNGDLQECLEKAMCS
                ** : *::.*:*** :*.:* *
