# Supplementary material for: Back to the sea twice: identifying candidate plant genes for molecular evolution to marine life
Source: BMC Evol Biol. 2011 Jan 12;11:8. doi: 10.1186/1471-2148-11-8 (PMC3033329; doi:10.1186/1471-2148-11-8)
Supplement: Additional file 2 — Aligned proteins of each OrthoMCL cluster, produced with MUSCLE. [file 1471-2148-11-8-S2.GZ › orthomcl3901.muscled]

Posidonia       --------------------------------------------SRCA------------
Bradi           ----MATTTASSSSLTAPLLGPKAN--PNPGPRSLPL----LRTRRCARPV---------
Oryza           ---MATTTTTPSSSLTAPLLRPSSN--ANPAPRSLPL----LRSRRCARAV---------
Zma             -----MATTTSSSSLTTPLLRPNPN--TNPAPRSLQL----LRSRRCARAV---------
Sorbi           ---MATATATSSSSLTTPLLRPNPN--TNPAPRSLQL----LRSRRCARAV---------
Medtr           MSHSSLLTPSSSLTLNSPLLSPT----TGSSSHSLSLPSHPFLSGKLRKPVEFRKITRKS
Vitis           MAHTCVA-------FNSLIFSSNPT--SSSDSHKLS-----FSSRKFTKLVGSEKRLRVA
Arath           MAHACVSTSASSLRFTAGFVSASPN-GSSFDSPKLSLPFEPLRSRKTNKLVSDRKNWKNS
Poptr           MAHSCVSSSASSLRFSSLPFSPNPSVGSAPDTHKLAFAFHPLRSRKLRKLVSDRKTIQTS
Zostera         ------------------------------------------------------------
                                                                            

Posidonia       -------------------GV-----------------------GRGPPPNPMVQERFQS
Bradi           -VAAAGGGGVGTYGAAQRRGIWSIRDDLLMPRSPYFPIESAG-QDRGPS--PMVMERFQS
Oryza           ---ATAAAAAGHGAAHQRSGIWSIRDDLVVPRSPYFPVEYASGQERGPS--PMVMERFQS
Zma             --TTAVAGGAVPYGANPRRGIWSIRDDLVVPRSPYFPVESAAGQERGPS--PMVMERFQS
Sorbi           --TAAVAGGPVPYGAAPRRGIWSIRDDLVVPRSPYFPVESAAGQERGPS--PMVMERFQS
Medtr           AVKAVYGDQFWGHERSSRQGIWSIREDLGVPSSPYFPTYAQG---QGPP--PMVQERFQS
Vitis           PVKAAYSGEFWAPDKNSRQGTWSIRDDLQIPSSAYFPTYAQG--GQGPP--PMVQERFQS
Arath           TPKAVYSGNLWTPEIPSPQGVWSIRDDLQVPSSPYFPAYAQG---QGPP--PMVQERFQS
Poptr           SPKAVYSGEFWAPERSSRQGIWSIRDDVQIPSSPYFPAYANGAQAQGPP--PMVHERFQS
Zostera         ----------------------------------------------------------QS
                                                                          **

Posidonia       IVSQLFQHRIIRCGGAVDDDMANXIVAQLLYLDAVDPNKDIIMYVNSPGGSVTAGMAIFD
Bradi           VVSQLFQHRIIRCGGPVEDDMANVIVAQLLYLDAIDPNKDIIMYVNSPGGSVTAGMAIFD
Oryza           VVSQLFQHRIIRCGGPVEDDMANIIVAQLLYLDAIDPNKDIIMYVNSPGGSVTAGMAIFD
Zma             VVSQLFQHRIIRCGGPVEDDMANIIVAQLLYLDAIDPNKDIIMYVNSPGGSVTAGMAIFD
Sorbi           VVSQLFQHRIIRCGGPVEDDMANIIVAQLLYLDAIDPTKDIIMYVNSPGGSVTAGMAIFD
Medtr           VISQLFQYRIIRCGGAVDDDMANIIVSQLLYLDAVDPNKDIVMYVNSPGGSVTAGMAIFD
Vitis           VVSQLFQHRIIRCGGAVDDDMANIIVAQLLYLDAVDPDKDIVMYVNSPGGSVTAGMAIFD
Arath           IISQLFQYRIIRCGGAVDDDMANIIVAQLLYLDAVDPTKDIVMYVNSPGGSVTAGMAIFD
Poptr           VISQLFQHRIIRCGGAVDDDMANIIVAQLLYLDAVDPNKDIVMYVNSPGGSVTAGMAIFD
Zostera         VISQLFQHRIIRCGGAVDDDMANIIVGQLLYLDAIDSNKDIIMYVNSPGGSVTAGMAIFD
                ::*****:*******.*:***** **.*******:*. ***:******************

Posidonia       TMRHIRPDVSTVCVGLAASMGAFLXSAGSTGKRYSLPNSRIMIHQPLGGAQGGQTDIDIQ
Bradi           TMKHIRPDVSTVCIGLAASMGAFLLSGGTKGKRYSLPNSRIMIHQPLGGAQGQETDLEIQ
Oryza           TMKHIRPDVSTVCIGLAASMGAFLLSAGTKGKRYSLPNSRIMIHQPLGGAQGQETDLEIQ
Zma             TMKHIRPDVSTVCIGLAASMGAFLLSAGTKGKRYSLPNSRIMIHQPLGGAQGQETDLEIQ
Sorbi           TMKHIRPDVSTVCIGLAASMGAFLLSAGTKGKRYSLPNSRIMIHQPLGGAQGQETDLEIQ
Medtr           TMKHIRPDVSTVCVGLAASMGAFLLSAGTKGKRFSLPNSRIMIHQPLGGFQGGQTDIDIQ
Vitis           TMRHIRPDVSTVCVGLAASMGAFLLSCGTKGKRYSLPNSRIMIHQPLGGAQGGQTDIDIQ
Arath           TMRHIRPDVSTVCVGLAASMGAFLLSAGTKGKRYSLPNSRIMIHQPLGGAQGGQTDIDIQ
Poptr           TMRHIRPDVSTVCVGLAASMGAFLLSAGTKGKRYSLPNSRIMIHQPLGGAQGGQSDIDIQ
Zostera         TMRHIRPDVSTVCVGLAASMGAFLLSAGTKGKRYSLPNSRIMIHQPLGGAQGWTNRYRYS
                **.**********:********** * *:.***:*************** **  .    .

Posidonia       --------SPISSCCFHDIDNSLEKINQDTDRDXFMSAKEAEDYGLIDGVIMNPLKALRP
Bradi           ANEMLHHKANLNGYLAYHTGQPLDKINVDTDRDFFMSAKEAKEYGLIDGVIMNPLKALQP
Oryza           ANEMLHHKANLNGYLAYHTGQPLDKINVDTDRDYFMSAKEAKEYGLIDGVIMNPLKALQP
Zma             ANEMLHHKANLNGYLAYHTGQPLDKINVDTDRDYFMSAKEAKEYGLIDGVIMNPLKALQP
Sorbi           ANEMLHHKANLNGYLAYHTGQPLDKINVDTDRDYFMSAKEAKEYGLIDGVIMNPLKALQP
Medtr           ANEMLHHKANLNGYLSYQTGQSLEKINQDTDRDFFMSAKEAKEYGLIDGVIMNPLKALQP
Vitis           ANEMLHHKANLNGYLSYHTGQSLEKINQDTDRDFFMSAKEAKEYGLIDGVILNPLKALKP
Arath           ANEMLHHKANLNGYLAYHTGQSLEKINQDTDRDFFMSAKEAKEYGLIDGVIMNPLKALQP
Poptr           ANEMLHHKANLNGYLAYHTGQSLEKINQDTDRDYFMSAKEAKDYGLIDGVILNPLKVLQP
Zostera         ANEMLHHKANLNGYLAYHTGQSLEKINQDTDRDFFMSA----------------------
                        : :..   :  .:.*:*** ***** ****                      

Posidonia       LPASDQ-------
Bradi           LPASS--------
Oryza           LPASS--------
Zma             LPASS--------
Sorbi           LPASS--------
Medtr           LATAEEGKDRAIL
Vitis           LVATADQ------
Arath           LAAA---------
Poptr           LAAAADQQ-----
Zostera         -------------
                             
