# Supplementary material for: Back to the sea twice: identifying candidate plant genes for molecular evolution to marine life
Source: BMC Evol Biol. 2011 Jan 12;11:8. doi: 10.1186/1471-2148-11-8 (PMC3033329; doi:10.1186/1471-2148-11-8)
Supplement: Additional file 2 — Aligned proteins of each OrthoMCL cluster, produced with MUSCLE. [file 1471-2148-11-8-S2.GZ › orthomcl3845.muscled]

Zostera         -MASLSTASVTIPKLSGLKAPVHALRNLVSIPNNPKVAKTRSAVSVKAS----L-KDVGA
Posidonia       TISRSTSATRAPPK-----------------------------LALKSS----L-KDFGV
Arath           -MASVTSATVAIPSFTGLKASTIKSS-ATVRIQTAAVASPK--LTVKSS----L-KNFGV
Zma             -MASLSSAAVTAPSFAAPAPARAVVRRRS--------------FTVRAS----LRKATGT
Sorbi           -MASLSSATITAPSAFAAPAARAVARRSS--------------FTVRAS----LGKAAGT
Oryza           -MAALSSAAVTIPSMAPSAPGRRRMR-SS--------------LVVRAS----LGKAAGA
Bradi           MAAQLSSAAVTLPSMVAAAPRSSSR------------------LVVRASAVGGFRKAAGA
Poptr           -MATVTSAAVSIPSFTGLKAASASNAKVSASAKVSASPLPR--LSIKAS----L-KEVGA
Medtr           -MATVTSTTVAIPSFTGLKANASKVS-AIAKVPTSNSQLPR--LCVRAS----L-KDFGV
Vitis           -MAIVTSAAVAIPSFTGLKASGATMTRAAATVKTITAPAPR--LVAKAA----L-KDVGV
                  :  :::: : *.                             .  .::    : *  *.

Zostera         AVVATAATVMFASTAMAADVEVLLGSNDGDLAFVPSMVKINAGDKLVFKNNTGFPHNVVF
Posidonia       IAVATAASIVLAGNAMA--MEVLLGSDDGSLAFVPSEFXVAKGEKIVFKNNAGFPHNVVF
Arath           AAVAAAASIALAGNAMA--IEVLLGGGDGSLAFIPNDFSIAKGEKIVFKNNAGYPHNVVF
Zma             AAVAMAASALLAGGAMA--QEVLLGAGDGGLVFEPSQFTVKAGDTITFKNNAGFPHNVVF
Sorbi           AAVAVAASALLAGGAMA--QEVLLGANGGVLVFEPSEFTVKAGDTITFKNNAGYPHNVVF
Oryza           AAVAVAASAMLAGGAMA--QEVLLGANGGVLVFEPNDFTVKSGETITFKNNAGFPHNVVF
Bradi           AAVAVAASAMLAGGAMA--QDVLLGANGGVLVFEPNEFSVKAGETITFKNNAGFPHNIVF
Poptr           AVVATAASAMIASNAMA--VDVLLGSDDGSLAFVPSEFSVPAGEKIVFKNNAGFPHNVLF
Medtr           AVVATAASALLASNALA--VEVLLGASDGGLAFVPNNFTVNAGDTITFKNNAGFPHNVIF
Vitis           AVVATAASALLASNAMA--MEVLLGSSDGGLVFVPSTITVPAGEKITFKNNAGFPHNVVF
                 .** **:  :*. *:*   :****...* *.* *. . :  *:.:.****:*:***::*

Zostera         DEDEVPSGVNAGSLSMDENDLLNAPGETYSVVLKAPGQYSLYCAPHQGAGMVGKIAVN
Posidonia       DEDGIPSGVDASKISMDETALXNGAGETYEVTLTEPGSYGXYCAPXQGAGMVGKLXVK
Arath           DEDEIPSGVDVAKISMDEQDLLNGAGETYEVALTEPGTYSFYCAPHQGAGMVGKVTVN
Zma             DEDEVPSGVDATKIS--QEEYLNAPGETYSVTLTVPGTYGFYCEPHQGAGMVGKITVN
Sorbi           DEDEVPSGVDATKIS--QEEYLNAPGETYSVTLTVPGTYGFYCEPHQGAGMVGKVTVN
Oryza           DEDAVPSGVDVSKIS--QEEYLNAPGETFSVTLTVPGTYGFYCEPHAGAGMVGKVTVN
Bradi           DEDAVPSGVDVSKIS--QEEYLNAPGETFSVTLTVPGTYGFYCEPHAGAGMVGKVTVN
Poptr           DEDAVPSGVDVSKISMSEEDLLNAKGETFEVALSDKGEYTFYCSPHQGAGMVGKVIVN
Medtr           DEDEIPSGVDAAKISMPEEDLLNAPGETYSVTLDAKGTYKFYCSPHAGAGMVGQVTVN
Vitis           DEDEVPSGVDVSKISMSEEDLLNAPGEVYSVTLTEKGTYSFYCSPHQGAGMVGKVTVN
                *** :****:. .:*  :    *. **.:.*.*   * *  ** *  ******:: *:
