# Supplementary material for: Back to the sea twice: identifying candidate plant genes for molecular evolution to marine life
Source: BMC Evol Biol. 2011 Jan 12;11:8. doi: 10.1186/1471-2148-11-8 (PMC3033329; doi:10.1186/1471-2148-11-8)
Supplement: Additional file 2 — Aligned proteins of each OrthoMCL cluster, produced with MUSCLE. [file 1471-2148-11-8-S2.GZ › orthomcl3789.muscled]

Zostera         MAVARTGVYLDDYLEYSSTLPAELQRILSTMRELDERSQALINQTRNQTRSYLGLSPNNS
Bradi           MAIARTGVYVDDYLEYSSTLAGDLQRILSTMHELDERADGIMGQTKEQIKHLLGVPSHGF
Oryza           MAIARTGVYVDDYLEYSSTLAGDLQRILSTMRELDERAHGIMGQTKEQIKYLLGVPSHGF
Zma             MAIARTGVYVDDYLEYSSTLAGDLQRILSTMRELDDRAHGIMGQTKEQIKYILGVSSHGY
Sorbi           MAIARTGVYVDDYLEYSSTLAGDLQRILSTMRELDDRAHGIMGQTKEQIKYILGVSSHGY
Posidonia       ------------------------------------------------------------
Medtr           MAIARTGVYVDDYLEYANTLPAELQRLLNTVRELDERSQSMINQTRQQTKYCMGFSSHGS
Poptr           MAIARTGVYVDDYLEYANTLPAELQRLLNTIRELDDRSQSMINQTRQQTNYCLGLASQSS
Arath           MAIARTGVYVDDYLEYASTFPAELQRLLNTVRELDERSQSLINQTRQQTKYCLGLASQSS
Vitis           MAIARTGVFVDDYLDYASTLPAELQRLLNTIRELDERSQSMINQTRQQTKYCLGLSSQSS
                                                                            

Zostera         KK----------------------------------------------------------
Bradi           DRPNM---------LGDDEAASERMKRDIESSQDNALSLSTEKVLLARQAYDLIESHIKR
Oryza           DRSNM----------DDDESASERMKKDIEASQDNALSLCTEKVLLARQAYDLIESHIKR
Zma             DRSNM------------DDDESERMKKDIEASQDNALNLCTEKVLLARQAYDLIESHIKR
Sorbi           DRSNM------------DDDESERMKKDIEASQDNALNLCTEKVLLARQAYDLIESHIKR
Posidonia       ------------------------------------------------------------
Medtr           KKGNHNYNNNYMN--EDDDASIEKMRKEIEANQDSALSLCTEKVLLARQAYELIDSHVKR
Poptr           KKGNGSIYNCYNTNNREEDDAVEKMRKDIEANQDNALILCTEKVLLARQAYELIDSHIKR
Arath           KKGNG---NHYNNGGLDEEETIEKMRKEIESSQENALSLCTEKVLLARQAYDLIDSHVKR
Vitis           KKGNP----------EEDEVAFEKMRKDIEANQDNALSLCTEKVLLAQQAFDLIDSHVKR
                                                                            

Zostera         -------------------------------VIQDDDDA---------------------
Bradi           LDEDLGQFAEDLKQEGKIPPDEPHILPPMP-VGGRDDKRRHGLSTPQATK-KFREREWE-
Oryza           LDEDLGQFAEDLKQEGKIPPDEPSILPAIS-AFSRDDKRRPGFSTPQATK-KFREREWDR
Zma             LDEDLGQFAEDLKHEGKIPPDEPTVLPPVP-VVSRDEKRRFGFSTPQASK-KFREREWDR
Sorbi           LDEDLGQFAEDLKHEGKIPSDEPTVLPLVP-VVSRDEKRRFGFSTPQASK-KFREREWDR
Posidonia       -------------------PNEPAILPPLP-IPAKDEKRKSGFLTPQSKRVDFRDRDWDR
Medtr           LDEDLTYFAEDLKQEGKISQDEPAILPPLP-IVPKPEKRRHAYGTPQSKRLDYRERDWD-
Poptr           LDEDLNNFAEDLKHEGKLSPDEPAILPPLPLIVPKIEKRRNFYGTPQSKRIDFRDRYWDR
Arath           LDEDLNNFAEDLKQEGKIPPDEPSVLPPLP-IVPKAEKRKSFYGTPQPKKIDYRDRDWD-
Vitis           LDEDLTNFAEDLKQEGKISPDEPAILPPLP-IVPKNEKRKFLYGTPQPKRVDYRDRDWDR
                                                    :.                      

Zostera         ------------------------------------------------------------
Bradi           -RVMDFDLMPPPGSNKKT--VTSDADQMIDPNEPTYCVCHQVSYGDMIACDNENCEGGEW
Oryza           ERGMDFDLMPPPGSNKKTT-APMDVDQTIDPNEPTYCICHQISYGDMIACDNDNCEGGEW
Zma             ERGMDFDLMPPPGSSKKAG-TSMDVDQTIDPNEPTYCICHQISYGDMIACDNENCGGGEW
Sorbi           ERGMDFDLMPPPGSSKKAG-TSMDVDQTIDPNEPTYCICHQVSYGDMIACDNENCEGGEW
Posidonia       ERDRDLALMPPPGSHKKNVPAPVDVDQPXDPNEPXYCVCHQVSFGDMIACDNENCEGGEW
Medtr           ---RDFELMPPPGSHKKDYMIPMDIDQPIDPNEPTYCVCHQVSFGDMIACDNENCRGGEW
Poptr           ERDRDFELMPPPGSHKKDFTVPVEAEQPIDPNEPTYCVCHQVSFGDMIACDNENCQGGEW
Arath           -RDRDFELMPPPGSNRKDL-MPIE-EQPIDPNEPTYCVCHQVSFGDMIACDNENCQGGEW
Vitis           ERDRDFELMPPPGSHRKDFAAPLDVDQPIDPNEPTYCVCHQVSFGDMIACDNENCQGGEW
                                                                            

Zostera         ----------------------------------------------
Bradi           FHYSCVGLTPETRFKGKWFCPTCRNLQ-------------------
Oryza           FHYTCVGLTPETRFKGKWFCPTCRNL--------------------
Zma             FHYTCVGLTPETRFKGKWFCPTCRNLQ-------------------
Sorbi           FHYTCVGLTPETRFKGKWFCPTCRTLQ-------------------
Posidonia       FHYSCVGLTPETRFKGKWYCPTCRLQLS------------------
Medtr           FHYSCVGLTQETRFKGKWYCPTCRLLPQCQ----------------
Poptr           FHYSCVGLTPETRFKGKWYCPTCRNLPQFQWNRKGNRCVHIHNQAT
Arath           FHYTCVGLTPETRFKGKWYCPTCRLLPQSH----------------
Vitis           FHYSCVGLTPETRFKGKWYCPTCRLLPQPC----------------
                                                              
