# Supplementary material for: Back to the sea twice: identifying candidate plant genes for molecular evolution to marine life
Source: BMC Evol Biol. 2011 Jan 12;11:8. doi: 10.1186/1471-2148-11-8 (PMC3033329; doi:10.1186/1471-2148-11-8)
Supplement: Additional file 2 — Aligned proteins of each OrthoMCL cluster, produced with MUSCLE. [file 1471-2148-11-8-S2.GZ › orthomcl3768.muscled]

Zma             --MASGSMKREISET-HDTLRFGLNAGVKADLAPPHPLQSSIQSEAKFWADKKKFGTEAI
Sorbi           --MQSSSMKRDISET-HDTLRFGINAGVKADLATPHPLQSTIQSETKFWADKKKFGTDAI
Oryza           -MASGGVVKKEIGGN-HDVLRFGVNDSVKGDLAPPHPLQASVHKDAKFWADKKRFGAEAI
Bradi           -MASGGMTKKEIGES-HDVLRFGVNDSVRGDLAPPHPLQATIQSETKFWDDKKKFGTEAI
Medtr           MEEVAKSITHQIGGIQNDALRFGLH-GVKSEIVDSHPLQSSQKSASRVDEMMKKQCMVNL
Poptr           -MEAPKTIEHQIGEV-HDSLRFGLD-TKRGDIIGSHPLESALLSVEKNQEDMKRITLANA
Posidonia       -----MTIENEPTAIQNDALRFGLH-GVKSDVVGDHPLQCLHESTKSWQEKTKRVVLGNT
Zostera         --MTKRSIENDPTAIQNDTLRFGFH-GVRSEIVGNHPLQSSHQLTKKNQEETKRVVLANT
Arath           -MESEKKIAHEIGGVKNDALRFGLH-GVKSNIIGSHPLESSYESEKKSKEALKRTVIAHA
Vitis           -MEAPKTIAHEIGGVRNDALRFGLQ-GVKSDIVGSHPLESAYQSQREIQEGMKRKILANT
                         .:     :* ****.    ..::   ***:.            *.      

Zma             YGSALNIRKDLDAQILSRFQRPPGALPSSLLGYEALTGSLDDFGFEDYLNMPQDSEGFRQ
Sorbi           YGSALNIRKDLDAQILSRFQRPPGALPSSLLGYEALTGSLDDFGFEDYLNMPQDSDSFRQ
Oryza           YGSAFNIRKDLDAQILSKFQRPPGALPSSMLGYEALTGSLDDFGFEDYLNLPQDSESFRA
Bradi           YGSAFNIRKDLDAQILSRFQRPPGALPSSMLGYEAMTGSLDDFGFEDYLNMPQESDSLRI
Medtr           YGTSFPLKMDLHTQILSRFQRPPGAIPSSML-------------------DSRESETIRP
Poptr           YGSAFLVQMGIERQMLSRFQRPPGPIPSSMLGLEALTGSLEDFGFEDYLNDPRESETLRP
Posidonia       YGMAFTAKMDLDRQIFSRFQRPPGALPSSMLGLDVLTGSLDDFGFEDCLNDPRDSENFLP
Zostera         YGTAFTTKMDLDMQMFSRFQRPPGPLPSSMLGLDALTGNLDEFGFEDYLNDPRDSENIVP
Arath           YGTALPLKMDMDRQILSRFQRPPGPIPSSMLGLEVYTGAVDDFGFEDYLNDPRDSETFKP
Vitis           YGTAFPLKMDLDAQILSRFQRPPGAIPSSMLGLEALTGSLDNFGFEDYLSDPCDSETFRP
                ** ::  . .:  *::*.******.:***:*                    . :*: :  

Zma             PDMHHGMEVRLGLSKGPICPSFS-------------------------------------
Sorbi           PDMHHGMEVRLGLSKGPICPSFN-------------------------------------
Oryza           PDMHHGMEVRLGLSKGPVCPSFN-------------------------------------
Bradi           PDMHHGMEVRLGLSKGPICPSFN-------------------------------------
Medtr           LDMHNGMEVRIGLSKGPVCPNKIALFVFDVDCMPSTISRVHVVSTLVDMGSRSKTPGLNT
Poptr           VDMHSGMEVRLGISKGPACKSFM-------------------------------------
Posidonia       ADMHHGMEVRLGLSKGPVCPSFI-------------------------------------
Zostera         ADMHHGMEVRLGLSKGPVCPSFT-------------------------------------
Arath           VDFHHGMEVRLGISKGPIYPSFM-------------------------------------
Vitis           ADMHHGMEVRHGISKGPICPSFI-------------------------------------
                 *:* ***** *:****   .                                       

Zma             -
Sorbi           -
Oryza           -
Bradi           -
Medtr           D
Poptr           -
Posidonia       -
Zostera         -
Arath           -
Vitis           -
                 
