# Supplementary material for: Back to the sea twice: identifying candidate plant genes for molecular evolution to marine life
Source: BMC Evol Biol. 2011 Jan 12;11:8. doi: 10.1186/1471-2148-11-8 (PMC3033329; doi:10.1186/1471-2148-11-8)
Supplement: Additional file 2 — Aligned proteins of each OrthoMCL cluster, produced with MUSCLE. [file 1471-2148-11-8-S2.GZ › orthomcl3729.muscled]

Oryza           --MLSSTALRPLAQPATATATATAFSASRTAAAAGRR--GSAAGVVVRAVRNYDSIPKRE
Bradi           --MLPYTALRPL-SPATT---PAAYPAAAASPSAWRR------AVVVRALRDYDSIPKRE
Zma             --MLSPTTLRPL-VPAA----APAHLTACFLPASGRR----APAAAVRAVRNYDSIPKRE
Sorbi           --MLSSTTLRSL-VPAAVASPSPAHVTACSSPAVGRR---VPAAVVVRAVRNYDSIPKRE
Medtr           MNSTTTTLLRP------------SLFLLHHNPTSSTK-----LICSSSSSRNQSFIPKLQ
Arath           --MIKSVTLRSFHLPIE----FNDTKFVSRPCFLARS--FPVVRCSSTR-----DVPKLE
Poptr           --MIKSLLLRSFPSPLL--------IEARDVNRSSKRVVSSTITCSSSRSDDALNIPKLD
Vitis           --MIKSFALSS---PSL------------IFDVRDSR--SSTVCCSSRNSQPY--IPKLE
Zostera         --MNGVIQLRS--SPFR----FVRLGHVGSWNTASVR--STTVFCNA-NSEDEVGIPKLE
Posidonia       -----ERLSKE--DVEK----FLR-------QAGGVK---TMIDCLP-------GLTAMQ
                                                                       :.  :

Oryza           PFSSSRSVLDEFLRQEKPLVQRTKDQITDYCTTLEGDECC-----SCWDAYFELNKLEQE
Bradi           PFSSSRSILDEFFRLEKPLVQRTKDQITDYCTTLEGDECC-----SCWDAYFELNKLEQE
Zma             PFTSNRSTLDEFLRLDKPLVQRTKDQITECSGERAQEENVLTFEITCLLDSYSPNAAQRE
Sorbi           PFSSSRSILDEFLRQDKPLVQRTKDQITDYCTTTEGDECC-----SCWDAYFELNKLEQE
Medtr           PFSRTKL---DRLAKDLPLIEKSEKDLL-------GDESY-----SCWQAYFELKDLQKE
Arath           LFSRGKF---DRILQDPPLIEKAESELSDYCSTLEGDDSY-----SCWRAYFELKDLERE
Poptr           PFSRTKI---ERAVKSLPLIQKSENELADYCSTLEGDDSY-----SCWRAYFELKDLERE
Vitis           PFSRSKL---DRVLKEPPLIQKCENELMDYCSTLEGDDSY-----SCWQAYFELKDLEKE
Zostera         AFSRSRI---DRRKIEPSFLQKTENELADYCCILEGDESY-----SCWKAYFELKDLEEE
Posidonia       LRDKNKM---GHKKIAPV----AEEQCKTHSHIPDG------------------------
                     .                 :.:                                  

Oryza           LPKEEIARMVKDSEGDPRYLINSIHHRSDLRKKMAEKSHNSLSSNSLGQAAKPRPFPVPD
Bradi           LPKEEIASMVKESQADPRYLISSIHHRSESRKKMAEKARSSVPSSSLGQTAKPRPFPIPD
Zma             LPKEEISRMVKDSEGDVRYLIESIHHRSDLRKKIAEKSRNSVPSGSQGQTAKPRPFPVPD
Sorbi           LPKEEISRMVKDSEGDVRYLIESIHHRSNLRKKMAEKSRNLVPSTSQGQTAKPRPFPVPD
Medtr           SPRAEIERLIIEI-GGVKSLIGCLHGIALMRKL-KKNDLNLTNEIYSEEEQ--NPCPRPD
Arath           KPKVEVENLILQT-GE--------------ESD-REKGMNL-------------HIHIPD
Poptr           SPKEDVVRLIIQS-GGVKSLIGCLHGISSMNKGKKKAFSMAAPPNVMKERE--RLCPIPD
Vitis           SPKEDVEKLILQV-GGLKSLIGCLHHVATFSKG-KKAGIGSVKAVNTEKEEGGRPFPVPD
Zostera         LPKDDVEKLLRQA-G---------------------------------------------
Posidonia       ------------------------------------------------------------
                                                                            

Oryza           GLPKTQEELAEEQEALMPESSYTRLLRRMGRFPDWSSPQDSDSSFPVNSSNVP
Bradi           GLPKTQEEIDEEEEALMPESPYTRLLRRMGRYPDWYTPR------PDHETD--
Zma             GIPKTQEELTEEEEALMPESPYTRLLRRMGRYPEWYTPR------PDHETD--
Sorbi           GIPKTQEELAEEEEALMPESPYTRLLRRMGRYPDWYTPR------PDHETD--
Medtr           GLPKSADEMMEEEQAKMPDSSYTKLLRSMGKSPAWYSEA------PDHETD--
Arath           GLPKSEQELEEEEKSKMPDSAFTRLLRSKGTIPAWFSHA------PDHETD--
Poptr           GLPKSLQELEEEERARMPDSPFTRMLRTKGRFPAWYSPA------PDHETD--
Vitis           GLPKSQEELEEEDKGRMPDSAFTRLLRTKGRFPAWYSPA------PDHETD--
Zostera         -----------------------------GKKSLIDCLH------VITAMD--
Posidonia       -LPKTREELEEEERARMPDSPFTRLLRNKGKHPAWYSQA------PDHETD--
                                             *  .                 :  
