# Supplementary material for: Back to the sea twice: identifying candidate plant genes for molecular evolution to marine life
Source: BMC Evol Biol. 2011 Jan 12;11:8. doi: 10.1186/1471-2148-11-8 (PMC3033329; doi:10.1186/1471-2148-11-8)
Supplement: Additional file 2 — Aligned proteins of each OrthoMCL cluster, produced with MUSCLE. [file 1471-2148-11-8-S2.GZ › orthomcl3681.muscled]

Bradi           ---MASDGAVATPLKFTQKKANLLDPHSIKHLLDETISEVVKSKGYTEDTRLGNWKLAIG
Oryza           ---MASDGAAATPAKASPKKANLLDPHSIKHLLDETISDVVKSKGYAEDTRLGNWKLAIG
Sorbi           ---MASDGAAATPAKVTPKKANLLDPYSIKHLLDETISDVVKNKGYTEDTRLGNWKLGIG
Zma             ---MASDGAAATPAKVTPKKANLLDPHSIKHLLDETISEVVKSKGYTEDTRLGNWKLGIG
Zostera         MAATQGEKGDEKVTVRSGKKTNLLDHHSIKNLLDESVGEVVKEKGFIEDVRLSNKRLALG
Posidonia       -MANTGGDARSNSTTTATKKANLLDPHSIKHLVDESVSEIVTGKGFVEDVRLSNARLAVG
Medtr           ------------MATKGQKKANLLDHHSIKHILDESASEVITGRGYVEDVKLSNIRLLLG
Vitis           ------MASNNNNSNKNPKKANLLDHHSIKHILDEYVSEIVTSRGYVEDVRMSNVRLLMG
Arath           -----MEEKKTESTNKNVKKANLLDHHSIKHILDESVSDIVTSRGYKEDVRLSNLKLILG
Poptr           -----MQEKKTEMANKNAKKANLLDHHSIKHILDESVSEIVISRGHVEDVRMSNIRLFLG
                                  **:**** :***:::**  .:::  .*. **..:.* .* :*

Bradi           TAVIAIALLAQFYPKKFPQNSEFLLGCIALYVV-----MNVVLLILSYAKEKDAIIFTHP
Oryza           AAVIAIALLAQFYPKKFPQNREFLLGCIALYVV-----LNVVLLILSYTKEKDAIMFTHP
Sorbi           AAVIAVALLAQFYPKKFPQNREFLLGCIALYVV-----LNVVLLILSYTKEKDAILFTHP
Zma             AAVIAVALLAQFYPKKFPQNRDFLLGCIALYVV-----LNVVLLILSYTKEKDAILFTHP
Zostera         LLTIVVGLVAQFYNKKFPQNKDFLLTCIALYIV-----LNIVLLLVGITKGRNAILFTYP
Posidonia       SVIIVIALFAQFYNKKFPQNRDFLIGCIVLYIV-----FNVLLQLVGYTKEKNAILFTYP
Medtr           SVIIVIALFAQFYKKKFPENRDFLLACIALYPFHTFYLFTVCICVCV-------------
Vitis           SIIIIIALVAQFYPKKFPENRDFLIVCILLYPFCCYILFNGLLQLIIYTKEKNAILFTHP
Arath           TIIIVVALVAQFYNKKFPENRDFLIGCIALYVV-----LNAVLQLILYTKEKNAILFTYP
Poptr           TIIIVIALLAQFYNKKFPQNRDFLIGCIVLYPF---------------------------
                   * :.*.**** ****:* :**: ** ** .                           

Bradi           PAGSFSSTGLVISSKLPRFSDMYNLTIASADPQSISAHKPVHFTKSVTKWFTKEGVLVEG
Oryza           PAGSFNSTGLVISSKLPRFSDMYTITIASADPQSISANKPVHFTKSVTKWFTKEGVLVEG
Sorbi           PAGSFNSTGLTISSKLPRFSDMYTLTIASADPQSISANKPVHFTKSVTKWFTKEGVLVEG
Zma             PMGSFSSTGLTISSKLPRFSDMYTLTIASADPQSISANKPVHFTKSVTKWFTKEGVLVEG
Zostera         LQGSFNSTGLVVSSKLSRFSDLYTLTISSADVKSISAKKPVHLTKSVTKWFT--------
Posidonia       LAGSFNSTGLVVSSKLPRFSEQYTLTVSSADPKSVSAKKPVHLTRSVTKWFTKDGVLVEG
Medtr           ------------------------------------------------------------
Vitis           PEGFFNSTGLVVSSKLPRFSDLYTLSIASADPKSKAAKDPVEFTKSVTQWFTTDGILVEG
Arath           PEGSFTSTGLVVSSKLPRFSDQYTLTIDSADPKSISAGKSVQLTKSVTQWFTKDGVLVEG
Poptr           ------------------------------------------------------------
                                                                            

Bradi           LFWKDVEKLIDDYNSERKSK--
Oryza           LFWKDVERLIDDYNTERKGK--
Sorbi           LFWKDVEKLIDDYNSERKSK--
Zma             LFWKDVEKLIDDYNSERKSK--
Zostera         ----------------------
Posidonia       LLWKDVERLIDDYSGDRKIK--
Medtr           ----------------------
Vitis           LFWKDVEGLINDYAREPKKNK-
Arath           LFWKDVEALIKNYAEEEPKKKK
Poptr           ----------------------
                                      
