# Supplementary material for: Back to the sea twice: identifying candidate plant genes for molecular evolution to marine life
Source: BMC Evol Biol. 2011 Jan 12;11:8. doi: 10.1186/1471-2148-11-8 (PMC3033329; doi:10.1186/1471-2148-11-8)
Supplement: Additional file 2 — Aligned proteins of each OrthoMCL cluster, produced with MUSCLE. [file 1471-2148-11-8-S2.GZ › orthomcl3605.muscled]

Oryza           --MAFA-VSTACRPSLLLPPRQRSSPPRP---RPLLCTPSTAAFR-RGAL--SATTTPTP
Bradi           --MAFAASTACCKPSPLLAPRASSLRAQA-----VLCRPSSTATTPRGLRAAAPASAFAQ
Zma             --MAFTPATACCKASLALAPRASPRGPAACAQAALLCTPSTSVF--RGLR--APASA-AP
Sorbi           --MAFTPATACCKPSLALAPRAASSRAQA---AALLCTPSTSAF--RGLR--A-----AP
Zostera         --MAASSVSLPNQCLSLVSNPTLKHPSSR-TSFGLLPRSSHSQL--FGLK--LSVSTTSG
Arath           MAASSSSFTLCNHTTLRTLPLRKTLVTKT-Q-FSVPTKSSESNF--FGST--LTHSSYIS
Posidonia       ---MASSISLPNHCLP-LLPTANAKSPST-KTIPFLSRSSHSQT--FGLR--LTATATSS
Medtr           --MAKASLTLPTNSFPTFIHPQNISTSLT-------SAPFNSQF--FGLK--LSHSSISK
Poptr           ----MVSISLPNHSLPSLLPTHKPKNLSS-QNLPILSKSSRSQF--YGLK--FSHSSSLS
Vitis           ----MASLFLPKHSLPSLLSTQIPKTPSL-HSLPLVSKSSHSQF--YGLT--FSSSPSLP
                            .                         .  :     *            

Oryza           ARAALPSTTGRNRIVCGKVSKGSAAPNFTLRDQDGRAVSLSKFKGRPVVVYFYPADETPG
Bradi           TPAPRRRAAS-TGIVCGKVTKGSVPPNFTLKDQDGKTVSLSKYKGKPVVLYFYPADETPG
Zma             APRRRRSAAS-TGIVCGKVAKGSVPPNFTLKDQNGKPVSLNKFKGKPVVVYFYPADETPG
Sorbi           APPRWRRSAASTGIVCGKVSKGSVPPNFTLKDQNGKPVSLNKFKGKPVVVYFYPADETPG
Zostera         TTHSNLGFAICRPTICAKVSKGDTPPDFKLKNQDGRDVSLSSFKGKPLVLYFYPADESPG
Arath           -PVS--SSSL-KGLIFAKVNKGQAAPDFTLKDQNGKPVSLKKYKGKPVVLYFYPADETPG
Posidonia       SSVHSSSTDA-RKPVCAKVSKGDVPPAFTLKDQDGKNVAFSNFKGKPAVLYFYPADETPG
Medtr           TTSSPPSSFK-RGFIFAKVSKGSKPPAFTLKDQDGKTVSLSKYKGKPVVVYFYPADETPG
Poptr           IPSS--SSSV-KTTIFAKVNKGEVPPSFTLKDQDGKTVSLSKFKGKPVVVYFYPADESPS
Vitis           LPSS--SSPK-KASIFAKVSKGQVPPPFTLKDQDGKTVSLSKFKGKPVVVYFYPADETPG
                              : .** **. .* *.*.:*:*. *::..:**.* *:*******:*.

Oryza           CTKQACAFRDSYEKFKKAGAEVIGISGDDAASHKEFKKKYKLPFTLLSDEGNKVRKEWGV
Bradi           CTKQACAFRDSYEKYKKAGAEVIGISGDDAASHKAFAKKYKLPFTLLSDEGNKVRKEWGV
Zma             CTKQACAFRDSYEKFKKAGAEVIGISGDDAASHKAFAQKYRLPFTLLSDEGNRVRKEWGV
Sorbi           CTKQACAFRDSYEKFKKAGAEVIGISGDDAASHKAFAQKYRLPFTLLSDEGNRVRKEWGV
Zostera         CTKEACAFRDSYDAFKRAGAQVVGISVDNPASHKSFAKKYRLPFVLLSDDNNQVRKKWGV
Arath           CTKQACAFRDSYEKFKKAGAEVIGISGDDSASHKAFASKYKLPYTLLSDEGNKVRKDWGV
Posidonia       CTKQACAFRDSYEKFKKAGAEVVGISGDDSASHKAFAKKYRLPFTLLSDDGNKVRKQWGV
Medtr           CTKQACAFRDSYEKFKKAGAEVVGISGDDSSSHKAFAKKYKLPFTLLSDEGNKVRKEWGV
Poptr           CTKQACAFRDSYEKFKKAGAEVVGISGDDPSSHKAFAKNNRLPFTLLSDEGNKIRKEWGV
Vitis           CTKQACAFRDSYEKFKKAGAQVVGISGDDPSSHKAFAKKYRLPFTLLSDDGNKVRKDWGV
                ***:********: :*.***:*:*** *:.:*** * .: .**:.****:.*.:**.***

Oryza           PADLFGTLPGRQTYVLDKNGVVQYIYNNQFQPEKHIGETLKILQSL
Bradi           PSDLFGTLPGRQTYVLDKKGVVQYVYNNQFQPEKHIGETLKIIQNL
Zma             PSDLFGTLPGRQTYVLDKQGVVQYVYNNQFQPEKHIGETLKILQTL
Sorbi           PADLFGTLPGRQTYVLDKQGVVQYIYNNQFQPEKHIGETLKILQSL
Zostera         PSDLFGALPGRQTYVMDKKGVVQLIYNNQFQPEKHIDETLKLLTTL
Arath           PGDLFGALPGRQTYVLDKNGVVQLIYNNQFQPEKHIDETLKFLKAA
Posidonia       PSDLFGTLPGRQTYVLDKKGVVQLIYNNQFQPEKHVDETLKLLQSL
Medtr           PGDFFGSLPGRETYVLDKNGVVQLVYNNQFQPEKHIDETLKLLQSL
Poptr           PADLFGALPGRQTYVLDKNGMVQLIYNNQFQPEKHIDETLKLLQSL
Vitis           PADLFGTLPGRQTYVLDKKGVVQLIYNNQFQPEKHIDETLKLLQTL
                *.*:**:****:***:**:*:** :**********:.****::   
