# Supplementary material for: Back to the sea twice: identifying candidate plant genes for molecular evolution to marine life
Source: BMC Evol Biol. 2011 Jan 12;11:8. doi: 10.1186/1471-2148-11-8 (PMC3033329; doi:10.1186/1471-2148-11-8)
Supplement: Additional file 2 — Aligned proteins of each OrthoMCL cluster, produced with MUSCLE. [file 1471-2148-11-8-S2.GZ › orthomcl3561.muscled]

Poptr           MLR---------------LLAS-ERLLLSQRTRILP-RFYHEKVIDHFNNPRNVGSFDKN
Arath           MLRQTT--------KRAFLGLA-S---QNPTPFPVVSRLYHPNVIDHYDNPRNVGSFDKN
Oryza           MLRAGGRRLLAPGLRRV-LGGG-----AAAPVAVGGAKAYHERVVDHYENPRNVGSFEND
Sorbi           MLRAGGRLLLAPGLRRFGLGTGAAAGEAGPAAAAAGVRAYHERVVDHYNNPRNVGSFDKE
Zma             MLRAGGRRLLAPGLRRLGLGTG-ASGEAGPAAAAAGVRAYHERVVDHYNNPRNVGSFDKD
Posidonia       MLRIAG--------KRALAGLG-L---GSAPRQAAAVRTYHERVVDHYNNPRNVGSFDKE
Zostera         MLRFAGT-------RSVVIGQG-LG--QLSSSQISSNRMYHERVVDHYNNPRNVGSFDKE
Medtr           MLRIA---------KKL-VQTA-SFETPNPAIRVLP-RFYHERVVDHYDNPRNVGSFDKN
Bradi           MLRTGGSRLVAPGLRRL-LGPS-GREGAAPGLSAAGVRAYHERVVDHYNNPRNVGSFDKD
Vitis           ------------------------------------------------------------
                                                                            

Poptr           DPAVGTGLVGAPACGDVMKLQIKVDDTTGEIIDARFKTFGCGSAIASSSVATEWVKGKQM
Arath           DPNVGTGLVGAPQCGDVMKLQVKFDG-SGQIIDAKFKTFGCGSAIAASSVATEWVKGKSV
Oryza           DPSVGTGLVGAPACGDVMKLQIRVDESSGKIVDACFKTFGCGSAIASSSVATEWVKGKQM
Sorbi           DPNVGTGLVGAPACGDVMKLQIRVDEDSGKIVDACFKTFGCGSAIASSSVATEWVKGKPM
Zma             DPNVGTGLVGAPACGDVMKLQIRVDENSGKIVDACFKTFGCGSAIASSSVATEWVKGKPM
Posidonia       DPAVGTGLVGAPACGDVMKLQIKVDEETGKIVDACFKTFGCGSAIASSSVATEWVKGKQM
Zostera         DPTVGTGLVGAPACGDVMKLQIKVNEETGKIVDACFKTFGCGSAIASSSVAT--------
Medtr           DPTVGTGLVGAPACGDVMKLQIKVDE-NGKIIDARFKTFGCGSAIASSSVATEWVKGKQM
Bradi           DPNVGTGLVGAPACGDVMKLQIRVDEGTGKIVDACFKTFGCGSAIASSSVATEWVKGKQM
Vitis           -----------------MKLQIKVDDQTGKIVDACFKTFGCGSAIASSSVATEWVKGKQT
                                 ****:..:  .*:*:** ***********:*****        

Poptr           EEVMTIKNTLVFFFIRFYLFLSVFIALFILHLCCFG------------------------
Arath           EEVLTIKNSQI----------AKHLSLPPVKLHCSMLAEDAIKAAIKNYKEKQDKANGET
Oryza           EEVVTIKNTEI----------AKHLSLPPVKLHCSMLAEDAIKAAVKDYEAKKAKLAQKG
Sorbi           DEVLTIKNTEI----------AKHLSLPPVKLHCSMLAEDAIKAAVKDYEAKKVKMGQKG
Zma             DEVLTIKNTEI----------AKHLSLPPVKLHCSMLAEDAIKAAVKDYEAKKSKMGQKG
Posidonia       EDVVTIKNTEI----------AKHLSLPPVKLHCSMLAEDAIKAAVKDYEVKKAKFGTMT
Zostera         ------------------------------------------------------------
Medtr           EEVLTIKNTEI----------AKHLSLPPVKLHCSMLAEDAIKAAVKDYEAKRASAT---
Bradi           EEVVTIKNTEI----------AKHLSLPPVKLHCSMLAEDAIKAAVKDYEAKKAKVG---
Vitis           EEVLSIKNTEI----------AKHLSLPPVKLHCSMLAEDAIKAAVKDYEAKRAKTE---
                                                                            

Poptr           --------------
Arath           VETIDSTYLHGIGS
Oryza           E----EKAAEA---
Sorbi           VDSPSEKAAEA---
Zma             EDSPSEKAAEA---
Posidonia       EDSQVEKVANA---
Zostera         --------------
Medtr           -AATGDKSATA---
Bradi           -DSPAEKVAEA---
Vitis           --------------
                              
