# Supplementary material for: Back to the sea twice: identifying candidate plant genes for molecular evolution to marine life
Source: BMC Evol Biol. 2011 Jan 12;11:8. doi: 10.1186/1471-2148-11-8 (PMC3033329; doi:10.1186/1471-2148-11-8)
Supplement: Additional file 2 — Aligned proteins of each OrthoMCL cluster, produced with MUSCLE. [file 1471-2148-11-8-S2.GZ › orthomcl3519.muscled]

Bradi           -MTTMIAASSIVNTNLPCSSRISSCSDFTSGHSWRPL------EAAKHHRMNGV-----R
Oryza           -MTTMLAASSVVNSNLPCSSRISSCSDFTSGYSWRPI------EAAKLCRTRAV-----R
Zma             -MVTMLAASSLVNSNLACSSRISSCSDFTYSHSWRPI------HAMKLHQMRAV-----S
Sorbi           -MITMLAASSVVNSNLACSSRISSCSDFTSGHSWRPI------EAVKLHR-RAV-----S
Medtr           -MAFTSTALQYPSTSYL-QSLVPSLEGTRDQNSWCVRVRSYKPTSQK-SQLNFA-----R
Zostera         -MIAATTACA----SSPSSCLFISTTGHRRSY-------------LAIGGIGSY-----R
Posidonia       MNAAAATPASYSSHPSSSSSLLIPTNTLHHGAFSCPVLSPPATASVGPLRLGRR-----R
Arath           MASLTSIATPYPSSSQALRLKSSGNTLFSAGVRSAAM-------------VSGH-----K
Poptr           -MTALPSISSPSSSSSLYPNYQSSPLIFSSKTAQDPSLPFFTVRSNGSLRGRSSSCTVPR
Vitis           -MAALASITPHSSSSLHPKSHLSSNTSHHSISSYCVT-RSVRTNRQRLYSESGS-----R
                                                                            

Bradi           SLRIACAATKPAKSPAEEEWKTKRQVLLEKRVRSVDVKEALRLQKENNFVILDVRPEADF
Oryza           SLQITCTATKPAKSPAEEEWKIKRQVLVEKRVRSVDVKEALRLQKENNFAILDVRPVADF
Zma             SIRISCAATKPAKTPAEEEWKVKRQLLSEKRVRSVDVKEALRLQKENNFVILDVRPEAEF
Sorbi           SIRISCAATKPAKTPAEEEWKVKRQLLAEKRVRSVDVKEALRLQKENNFVILDVRPEAEF
Medtr           GITVQSAATKPAKSPAEEEWKVKRELLLQKRVKSVEPKEALRLQKENNFVILDVRPEAEF
Zostera         RILIRSTATKTTKSPAEEDWKVKREVLLQKRVRSVDVKESLRLQQENKFVILDVRPEAEF
Posidonia       TL-IRGAATKPPKSPADEEWKVKREVLLQKRVRSVDVKEALRLQKENNFVILDVRPEAEF
Arath           TLKIQCTSTKPAKPAAEVDWRQKRELLLEKRVRSVDVKEAQRLQKENNFVILDVRPEAEY
Poptr           GLRVFNAATKPAKSPAEEDWKTKREVLLQKKVRSVDVKEALRLQKENNFVILDVRPEAEF
Vitis           GLKIQSAATKPAKSPAEEDWKIKREVLLEKKVRSVDAKEALRLQQENNFVILDVRPEAEF
                 : :  ::**..*..*: :*. **::* :*.*.**: **: ***:**:*.****** *::

Bradi           KEAHPPGAVNVQIYRLIKEWTAWDITRRAAFAFFGIFAGTEENPDFIKSVEEKLGKDEKI
Oryza           KEAHPPGAVNVQIYRLIKEWTAWDIARRAAFAFFGIFSGTEENPEFIQSVDEKLGKDAKI
Zma             KEAHPPGAINVQIYRLIKEWTAWDIARRAAFAFFGIFAGTEENPEFIQSVDTKVGKDAKI
Sorbi           KEAHPPGAINVQIYRLIKEWTAWDIARRAAFAFFGIFAGTEENPEFIQSVDVKVGKNAKI
Medtr           KEGHPPDAINVQVYRLIKEWTAWDIARRAAFAFFGIFSGTEENPEFIKSVGEQLDKNAKI
Zostera         KKIHPEDAINVQLYRLIKEWTAWDIARRVAFAFFGIFSGTEENPDFIQLVESKVDKEAKL
Posidonia       KEAHPPDAINAQIYRLIKEWTAWDIARRAAFAFFGIFSGTEENPEFIQTVESKLDKDAKI
Arath           KAGHPPGAINVEMYRLIREWTAWDIARRLGFAFFGIFSGTEENPEFIQSVEAKLDKEAKI
Poptr           KEAHPPGAINVQVYRLIKEWTAWDIARRAAFAFFGIFAGTEENPEFMQTVESKIDKSAKI
Vitis           KEAHPPGAINVQIYRLIKEWTAWDIARRAAFAFFGIFAGTEENPEFMQSVESKIDKSAKI
                *  ** .*:*.::****.*******:** .*******:******:*:: *  ::.*. *:

Bradi           IVACSAGGTMKPTQNLPDGKQSRSLIAAYLLVLNGYKNVFHLDGGLYEWFKADLPAVE--
Oryza           IVACSTGGTLKPTQNFPDGKQSRSLIAAYLLVLNGYKNVFHLDGGLYTWFKEGLPAVE--
Zma             IVACSTGGTLKPTQNFPDGKQSRSLIAAYLLVLNGYSNVYHLEGGLYTWFKEGLPAVA--
Sorbi           IVACSTGGTLKPTQNFPDGKQSRSLIAAYLLVLNGYSNVYHLEGGLYTWFKEGLPAVE--
Medtr           IVACSAGGTMKPTQNLPQGQQSRSLIAAYLLVLNGYNNVFHLEGGLYKWFKEDLPAVA--
Zostera         IVACTSGGTMRPSPNLPEGQQSRSLIAAYLLVLNGYTNVYHMDGGLYTWFKEDLPCISFS
Posidonia       IVACLSGGTMRPSQSFPEGQQSRSLIAAYLLILNGYNNVYHLNGGLYDWFKEELRLF---
Arath           IVACSSAGTMKPTQNLPEGQQSRSLIAAYLLVLNGYKNVFHLEGGIYTWGKEGLPVETI-
Poptr           IVACSAGGTMRPSQNLPEGQQSRSLIAAYLLVLNGYTNVFHLEGGLYKWFKEGLPAES--
Vitis           IVACSSGGTMKPSQNLPEGQQSRSLIAAYLLVLNGYTNVFHLEGGLYTWFKEGLPSVS--
                **** :.**:.*: .:*:*:***********:****.**:*::**:* * *  *      

Bradi           GEE
Oryza           GEE
Zma             GEE
Sorbi           GEE
Medtr           EE-
Zostera         DDD
Posidonia       ---
Arath           EED
Poptr           EG-
Vitis           EE-
                   
