# Supplementary material for: Back to the sea twice: identifying candidate plant genes for molecular evolution to marine life
Source: BMC Evol Biol. 2011 Jan 12;11:8. doi: 10.1186/1471-2148-11-8 (PMC3033329; doi:10.1186/1471-2148-11-8)
Supplement: Additional file 2 — Aligned proteins of each OrthoMCL cluster, produced with MUSCLE. [file 1471-2148-11-8-S2.GZ › orthomcl3490.muscled]

Arath           ---------------------------------------------MVCVMCLVPLFLVPL
Posidonia       ---------------------------------------------MVCLACLLPIFLIPV
Zostera         ---------------------------------------------MVCLACLLPIFLIPI
Bradi           MPTRCLSSSSPSSSPSQTKSSQNRDDEPIQGEAEQQGDKPHLKEAMVCVACLIPIFLIPF
Oryza           ---------------------------------------------MVCLACLLPLFLIPV
Zma             ---------------------------------------------MVCVACLLPLFLIPV
Sorbi           ---------------------------------------------MVCVACLLPLFLIPL
Medtr           ---------------------------------------------MVCLFCLLPLFLVPI
Poptr           ---------------------------------------------MVCVACLLPLFLVPI
Vitis           ----MFFVLNNIKQKHRDFGRHHLVHRHPLESSLLRFTQSKRRSKMVCLACLLPLFLVPI
                                                             ***: **:*:**:*.

Arath           INLMPRIIDYFMAKLYAWLGWEYRKPARVPPACPFKPVAKNDNATKVGAETGTEGTETIA
Posidonia       VNALPLLVHFVLGKIYQLLGWEYRKPERVPAACPYRPTT-SNNGQVVNGAQDEKPSETGK
Zostera         VNALPFLFYFIVGKVYHLLGWEYRKPERVPASCPYRPPA--TPNSSSGGEVTNDRTETDK
Bradi           VNALPFLFDLLLSKIYRMFGWEYRRPERAPPACPFKPAA--NKTEGATGESKPLVNPHVA
Oryza           VNALPLLFHLILSKIYRLFGWEYRRPERAPPACPFKPAA---KNNEGASESKPLVEPQSA
Zma             VNALPYLIDLIISKVYRLFGWEYRRPERVPPACPYKPAA--QKNDEGASESKPLAEPHGA
Sorbi           VNALPYLVDLIISKVYRLFGWEYRRPERAPPACPYKPAA--QKNDEGASESKPLVNPHGA
Medtr           VNVLPILFYYLMGKVYRLFGWEYRKPEIAPPACPYKPAA--QKDSKVEAEAAPAPVEAVK
Poptr           VNLLPLIFYFLKGKIYALFGWEYRKPERAPPACPYKPPA---SSINTTNKVSPLLF----
Vitis           VNLLPLLFNLIMAKVYGLFGWEYRKPERVPAACPYKPAA--NNNSKVGVETEPGAPEPVL
                :* :* :.  . .*:*  :*****.*  .*.:**:.* :                     

Arath           K------PGVVEETGGIKQD
Posidonia       G---------AVATTGNKED
Zostera         Q------HPEIRNAALIKED
Bradi           SESKPLVEPQGASTEGKKDD
Oryza           S-------TTTTTAEDKKED
Zma             G---------AAAAEDKKVE
Sorbi           A------------AEDKKEE
Medtr           A-----------GGVDVKQD
Poptr           --------------------
Vitis           K---------PVGVENSKCD
                                    
