# Supplementary material for: Back to the sea twice: identifying candidate plant genes for molecular evolution to marine life
Source: BMC Evol Biol. 2011 Jan 12;11:8. doi: 10.1186/1471-2148-11-8 (PMC3033329; doi:10.1186/1471-2148-11-8)
Supplement: Additional file 2 — Aligned proteins of each OrthoMCL cluster, produced with MUSCLE. [file 1471-2148-11-8-S2.GZ › orthomcl343.muscled]

Arath           --MVTLNASSPLTTKSFLPYRHAPRRPISFS--------------PVFAVHSTDPKKSTQ
Zostera         ------------------------------------------------------------
Posidonia       ------------------------------------------------------------
Bradi           MALAINSAAAAAAAALSNGGAAQPPRPRAGLL-----PMKRR--GSISAVHAADPARGTG
Sorbi           MPLAPST--------------PALPPNPALP----------------------SPCRGQG
Oryza           MALATNSAAVSGGAAAAASSAPQPRLAATFL------PMRRR---TVSAVHAADPAKSNG
Zma             MALATNSAAAAAAVSGGV--ASQPRRAAVFL------PLKRR---TISAIHAADPSKNNG
Poptr           MALSTLSSKSLYSNANNLFQQNQQQQSPTFSLVPGSKTLKSKSNLSISAVHAAEPTKNSV
Medtr           MSLSSTSSTSLIPTKSLL--QPTKPNPPSFPI--GLKPMPKPKPGSILAVHAAEPAKNPV
Vitis           ------------------------------------------------------------
                                                                            

Arath           SA---------------------SASVKWSLESWKSKKALQLPDYPDQKDVDSVLQTLSS
Zostera         ------------------------------------------------------------
Posidonia       ------------------------------------------------------------
Bradi           SV----PAAAKTSSPTVAPEAAASPAASWKVDSWKAKKALQLPEYPSKEELDTVLQTIET
Sorbi           RGRPGRGALLRARAVRAAPR----PPSQWSVGSWRGRPALQQPEYPDKADLNEVLRTVEA
Oryza           PV--QAAAKASSPSTVAAPEKKPVGLGKWTVDSWKAKKALQLPEYPSQEELDSVLKTIET
Zma             PAVPAAAGANSSASAVATPEKKPAAHGKWAVYSWRSKKALQLPEYPNAEELDAVLKTIET
Poptr           SV-------KESAAPVAAP-----GTGKWSLESWKTKKALQLPEYPDANELETVLKTIET
Medtr           LT---EKPSKPQPTTIPRN-----ASTKWTIDSWKSKKALQLPEYPSQEDLEAVLKTLDA
Vitis           ------------------------------------------------------------
                                                                            

Arath           FPPIVFAGEARKLEDKLGQAAMGQAFMLQGGDCAESFKEFNANNIRDTFRVLLQMGVVLM
Zostera         ------------------------------------------------------------
Posidonia       -------------------------------------KEFNANNIRDTFRVLLQMGAVLT
Bradi           FPPIVFAGEARHLEERLAEAAMGRAFVLQGGDCAESFKEFNANNIRDTFRVLLQMGAVLM
Sorbi           FPPIVFAGEARTLEERLAEAAVGRAFLLQGGDCAESFKEFNANNIRDTFRVLLQMSVVLM
Oryza           FPPVVFAGEARHLEERLADAAMGRAFVLQGGDCAESFKEFNANNIRDTFRILLQMGAVLM
Zma             FPPVVFAGEARRLEERMAEAAMGRAFVLQGGDCAESFKEFHANNIRDTFRVLLQMGVVLM
Poptr           FPPIVFAGEARSLEENLAEAAMGNAFLLQGGDCAESFKEFSANNIRDTFRILLQMGVVLM
Medtr           FPPIVFAGEARTLEEHLGEAAMGNAFLLQGGDCAESFKEFNANNIRDTFRIILQMSVVMM
Vitis           ------------------------------------------------------MGAVLM
                                                                            

Arath           FGGQLPVIKVGRMAGQFAKPRSDPFEEKDGVKLPSYRGDNINGDAFDEKSRIPDPHRMVR
Zostera         ------------------------------------------------------------
Posidonia       FGGQMPVIKVGRMAGQFAKPRSEAMEEKNGVKLPSYRGDNVNGDAFNEKSRIPDPQRMVR
Bradi           FGGQVPVVKVGRMAGQFAKPRSDNLEERDGVKLPSYRGDNVNGDAFDVKSRTPDPERMIR
Sorbi           FGGQMPVVKVGRMAGQFAKPRSDGFEERDGVKLPSYRGDNINGDAFDEKSRLPDPHRMIS
Oryza           FGGQMPVVKVGRMAGQFAKPRSDSFEERDGVKLPSYRGDNINGDTFDEKSRVPDPQRMIR
Zma             FGGQMPVVKVGRMAGQFAKPRSEPFEEKDGVKLPSYRGDNVNGDDFTEKSRVPDPQRMIR
Poptr           FGGQVPVIKVGRMAGQFAKPRSDPFEEKDGVKLPSYKGDNINGDAFNEKSRIPDPQRLIR
Medtr           FGGQMPVIKVGRMAGQFAKPRSDNFEEKNGVKLPSYRGDNINGDAFDEKSRTPDPQRMIR
Vitis           FGGQVPVIKVGRMAGQFAKPRSESFEEKNGVKLPSYRGDNVNGDAFDVKSRTPDPQRMIR
                                                                            

Arath           AYTQSVATLNLLRAFATGGYAAMQRVSQWNLDFTQHSEQGDRYRELANRVDEALGFMGAA
Zostera         -------------------------------------------KELAHRVDEALGFMSAA
Posidonia       AYSQSAATLNLLGAFATGGYAGMQRVTQWNLDFTEHSEQGDRYKELAHRVDEALGFMAAA
Bradi           AYAQSVATLNLLRAFATGGYAAMQRVIQWNLDFMDHNEQGDRYRELAHRVDEALGFMTAA
Sorbi           AYSQSAATLNLLRAFATGGYAAMQRVTQWNLDFTEHSEQGDRYMELAHRVDEALGFMSAA
Oryza           AYAQSVATLNLLRAFATGGYAAMQRVTQWNLDFMDHSEQGDRYRELAHRVDEALGFMTAA
Zma             AYAQSVATLNLLRAFATGGYAAMQRVTQWNLDFMDHNEQGDRYRELAHRVDDALGFMTAS
Poptr           AYCQSAATLNLLRAFATGGYAAMQRVTQWNLDFAQHSEQGDRYQELANRVDEALGFMAAA
Medtr           AYCQAAATLNLLRAFATGGYAAMQRVTQWNLDFTEQSEQGDRYRELANRVDEALGFMAAA
Vitis           AYCQAAATLNLLRAFATGGYASMQRVTQWNLDFTEHSEQGDRYRELAHRVDEALGFMAAA
                                                            ***:***:***** *:

Arath           GLTSAHPIMTTTEFWTSHECLLLPYEQALTREDSTSGLYYDCSAHMLWVGERTRQLDGAH
Zostera         GLTADHPIMNTTDFWTSHECLLLPYEAALTRLDSTSGLHYCCSAHMLWVGERTRQLDGAH
Posidonia       GLTADHPTMNTTDFWTSHECLLLPYEAALT------------------------------
Bradi           GLGIDHPIMTTTDFWTSHECLLLPYEQALTREDSTSGLFYDCSAHMLWVGERTRQLDGAH
Sorbi           GLTLDHPIMTTTEFWTSHECLLLPYEQALTREDSTSGLYYDCSAHFLWVGERTRQLDGAH
Oryza           GLTVDHPIMTTTDFWTSHECLLLPYEQSLTREDSTSGLFYDCSAHMLWVGERTRQLDGAH
Zma             GLTVDHPIMTTTDFWTSHECLLLPYEQALTREDSTSGLFYDCSAHMLWVGERTRQLDGAH
Poptr           GLTVDHPIMTTTEFWTSHECLHLPYEQSLTRLDSTSGLYYDCSAHMLWCGERTRQLDGAH
Medtr           GLTVDHPIMRTTDFWTSHECLLLPYEQSLTRLDSTSGLYYDCSAHMIWVGERTRQLDGAH
Vitis           GLTVDHPIMTTTEFWTSHECLLLPFEQSLTREDSTSGLYYDCSAHMLWVGERTRQLDGAH
                **   ** * **:******** **:* :**                              

Arath           VEFLRGIANPLGIKVSDKMVPSELVKLIEILNPQNKPGRITVIVRMGAENMRVKLPNLIR
Zostera         VEFLRGIANPLGIKASDKMDPKELVRLIEIMNPDNKPGRITVITKNGC------------
Posidonia       ------------------------------------------------------------
Bradi           VEFLRGIANPLGIKVSDKMNPAELVKLIEILNPSNKPGRITIITRMGAENMRVKLPHLIR
Sorbi           VEFLRGIANPLGIKVSDKMDPAELVRLIDILNPENRAGRITIIARMGPENMRVKLPHLIR
Oryza           VEFLRGVANPLGIKVSDKMNPRDLVKLIEILNPSNKPGRITIITRMGAENMRVKLPHLIR
Zma             VEFLRGVANPLGIKVSDKMNPSELVKLIDILNPSNKPGRITIITRMGAENMRVKLPHLIR
Poptr           VEFLRGISNPIGIKVSNKMDPNELVKLIEIFNSNNKPGRITIIVRMGAENMRVKFPHLIR
Medtr           VEFLRGVANPLGIKVSDKMDPNELVKLIEILNPQNKPGRITIITRMGAENMRVKLPHLIR
Vitis           VEFLRGVANPLGIKVSDKMDPNELVKLIEILNPQNKAGRITVITRMGAENMRVKLPHLIR
                                                                            

Arath           AVRGAGQIVTWVSDPMHGNTIMAPGGLKTRSFDAIRVIIRTYFFIQLYA-----------
Zostera         ------------------------------------------------------------
Posidonia       ------------------------------------------------------------
Bradi           AVRNSGQIVTWITDPMHGNTIKAPCGLKTRPFDSIMNEVRAFFDVHDQEGSHPGGIHLEM
Sorbi           AVRGAGQIVTWVTDPMHGNTMKAPCGLKTRSFDRILAEVRAFFDVHEQEGSHPGGVHLEM
Oryza           AVRNSGQIVTWITDPMHGNTIKAPCGLKTRPFDSILAEVRAFFDVHDQEGSHPGGIHLEM
Zma             AVRNAGLIVTWITDPMHGNTIKAPCGLKTRPFDSILAEVRAFFDVHDQEGSHPGGVHLEM
Poptr           AVRRAGQIVTWVCDPMHGNTIKAPCGLKTRPFDAILAEVRAFFDVHEQEGSHPGGIHLEM
Medtr           AVRRAGQIVTWVSDPMHGNTIKAPCGLKTRPFDAIRAEVRAFFDVHEQEGSHPGGVHLEM
Vitis           AIRRAGQIVTWVSDPMHGNTIKAPCGLKTRPFDAIRAEVRAFFDVHEQEGSHPGGVHLEM
                                                                            

Arath           ------------------------------------------------------------
Zostera         ------------------------------------------------------------
Posidonia       ------------------------------------------------------------
Bradi           TGQNVTECIGGSRTVTFDDLGDRYHTHCDPRLNASQSLELAFIIAERLRKRRMQSGLTNN
Sorbi           TGQNVTECIGGSRTVTFDDLGSRYHTHCDPRLNASQSLEMAFIIAERLRKRRIASSPLYT
Oryza           TGQNVTECIGGSRTVTFDDLSDRYHTHCDPRLNASQSLELAFIIAERLRRRRMRSGVNSN
Zma             TGQNVTECIGGSRTVTFDDLSDRYHTHCDPRLNASQSLELAFIIAERLRKRRMRSGLNSS
Poptr           TGQNVTECIGGSRTVTFDDLSSRYHTHCDPRLNASQSLELAFIIAERLRKRRIGT-----
Medtr           TGQNVTECIGGSKIVTFDDLSSRYHTHCDPRLNASQSLELAFIIAERLRKSRIRS----Q
Vitis           TGQNVTECIGGSRTVTFDDLSSRYHTHCDPRLNASQSLELAFIIAERLRKRRIGS----Q
                                                                            

Arath           --------
Zostera         --------
Posidonia       --------
Bradi           LPLPPLAF
Sorbi           NQLGSIRL
Oryza           LPLPPLAF
Zma             LPLPPLAF
Poptr           QRLFSLGQ
Medtr           PPLESTGF
Vitis           LSLNTMGL
                        
