# Supplementary material for: Back to the sea twice: identifying candidate plant genes for molecular evolution to marine life
Source: BMC Evol Biol. 2011 Jan 12;11:8. doi: 10.1186/1471-2148-11-8 (PMC3033329; doi:10.1186/1471-2148-11-8)
Supplement: Additional file 2 — Aligned proteins of each OrthoMCL cluster, produced with MUSCLE. [file 1471-2148-11-8-S2.GZ › orthomcl3401.muscled]

Zma             ---MATTAASSLLKSSFAGSRLPSATRTTTPSSVAVATPRAGGGPIRASI---SSSPTPP
Sorbi           ---MATTAASSLLKSSFAGSRLPSATRAPSSVVVST-----GGAPRTAAISASISSSNPP
Oryza           -MAAMATTASSLLKTSFAGARLPAAARNPTVSVAPR-----TGGAICNSI--SSSSSTPP
Bradi           -MAAMATSASSLLKTSFAGARLPAAAARTPSSVATP-----RAGAICNSI----SASTPP
Arath           -MAAIASTLSLSSTKPQRLFDSSFHGSAISAAPISI-----GLKPRSFSV----RATTAG
Zostera         ------------------------------------------------------------
Posidonia       ------------------------------------------------------------
Poptr           MATTLTPYLSANLKSSFLDNKSSFHGTPITTTTRFT-----PIKSTSPAI--SMSLTQPS
Vitis           -----MLYIYTHIRDKFLLISFNRINAYVIKSNGIL-----GHGGGKWG-----------
Medtr           ------------------------------------------------------------
                                                                            

Zma             YDLTSFRFSPIKESIVSREMTRRYMTDMITHADTDVVIVGAGSAGLSCAYELSKDPTVSV
Sorbi           YDLTSFKFSPIKESIVSREMTRRYMTDMITHADTDVVIVGAGSAGLSCAYELSKDPTVRV
Oryza           YDLNAIRFSPIKESIVSREMTRRYMTDMITYADTDVVVVGAGSAGLSCAYELSKDPSVSV
Bradi           YDLNAFKFSPIKESIVSREMTRRYMTDMITYADTDVVIVGAGSAGLSCAYELSKDPSISI
Arath           YDLNAFTFDPIKESIVSREMTRRYMTDMITYAETDVVVVGAGSAGLSAAYEISKNPNVQV
Zostera         ---------------------------SSRCHHRTIRISWRRGLAWWSALLLHGCPQTGT
Posidonia       ------------------------------------------------------------
Poptr           YDLQSFKFQPIKESIVSREMTRRYMTDMVTYADTDVVIVGAGSAGLSCAYELSKNPSVRV
Vitis           ---GGFKFEPIKESIVAREMTRRYMMDMITYADTDVVIVGAGSAGLSCAYELSKNPSIRV
Medtr           -------------------MTRRYMTDMVTHADTDVVIVGAGSAGLSCAYELSKNPNVKI
                                                                            

Zma             AIVEQSVSPGGGAWLGGQLFSAMVVRRPAHLFLDELGVGYDE-AEDYVVVKHAALFTSTV
Sorbi           AIVEQSVSPGGGAWLGGQLFSAMVVRKPAHLFLDELGVAYDEAADDYVVVKHAALFTSTV
Oryza           AVIEQSVSPGGGAWLGGQLFSAMVVRKPAHLFLDELGVAYDE-QEDYVVIKHAALFTSTV
Bradi           AIIEQSVSPGGGAWLGGQLFSAMVVRKPAHLFLDELNIEYDE-QEDYVVIKHAALFTSTV
Arath           AIIEQSVSPGGGAWLGGQLFSAMIVRKPAHLFLDEIGVAYDE-QDTYVVVKHAALFTSTI
Zostera         QVPQRS-------WCGVR--------------------RCXP-ESSYVVVRHAALFTSTI
Posidonia       ------------------------------------------------------------
Poptr           AIIEQSVSPGGGAWLGGQLFSAMIVRKPAHRFLDELEIEYDE-ADNYVVIKHAALFTSTI
Vitis           AIIEQSVSPGGGAWLGGQLFSAMVVRKPAHHFLDELGIEYDE-QDNYVVIKHAALFTSTI
Medtr           AIIEQSVSPGGGAWLGGQLFSAMVVRKPAHHFLDELEIEYDE-QDDYVVIKHAALFTSTI
                                                                            

Zma             MSRLLARPNVKLFNAVAVEDLIVRRGRVGGVVTNWALVSMNHDTQSCMDPNVMEAKVVVS
Sorbi           MSAVLARPNVKLFNAVAVEDLIVKGGRVGGVVTNWALVSMNHDTQSCMDPNVMEAKVVVS
Oryza           MSRLLARPNVKLFNAVAVEDLIVKEGRVGGVVTNWALVSMNHDTQSCMDPNVMESRVVVS
Bradi           MSRLLARPNVKLFNAVAVEDLIVKEDRVAGVVTNWALVSMNHDTQSCMDPNVMEAKVVVS
Arath           MSKLLARPNVKLFNAVAAEDLIVKGNRVGGVVTNWALVAQNHHTQSCMDPNVMEAKIVVS
Zostera         LSRVLARPNVKLFNAVAAEDLIVKEGRVGGVVTNWALVSMNHDTQSCMDPNVMEAKIVVS
Posidonia       ------------------------------VVTNWALVSMNHDTQSCMDPNVIEAKVVVS
Poptr           MSKLLARPNVKLFNAVAAEDLIVKGGRVSGVVTNWALVSMNHNTQSCMDPNVMEAKVVVS
Vitis           MSKLLARPNVKLFNAVAAEDLIVKEERVAGVVTNWALVSMNHDTQSCMDPNVMEAKVVVS
Medtr           MSKLLARPNVKLFNAVAAEDLIVKNERVGGVVTNWALVSMNHDTQSCMDPNVMESKVVVS
                                              ********: ** *********:*:.:***

Zma             SCGHDGPFGATGVKRLQDIGMISAVPGMKALDMNAAEDEIVRLTREVVPGMIVTGMEVAE
Sorbi           SCGHDGPFGATGVKRLQDIGMIAAVPGMKALDMNAAEDAIVRLTREVVPGMIVTGMEVAE
Oryza           SCGHDGPFGATGVKRLQDIGMIDAVPGMRALDMNTAEDEIVRLTREVVPGMIVTGMEVAE
Bradi           SCGHDGPFGATGVKRLQDIGMIDTVPGMKALDMNMAEDAIVRLTREVVPGMIVTGMEVAE
Arath           SCGHDGPFGATGVKRLKSIGMIDHVPGMKALDMNTAEDAIVRLTREVVPGMIVTGMEVAE
Zostera         SCGHDGPFGATGVKRLKDIGMIDTIPGMKALDMNTAEDAIVRLTGEVVPGMIVTGMEVAE
Posidonia       SCGHDGPFGATGVKRLKSVGMIDNVPGMKALDMNTAEDAIVRLTRMIVPGMIVTGMEVAE
Poptr           SCGHDGPFGATGVKRLKSIGMIDSVPGMKALDMNAAEDAIVRLTREIVPGMIVTGMEVAE
Vitis           SCGHDGPFGATGVKRLKSIGMIDSVPGMKALDMNTAEDAIVRLTREIVPGMIVTGMEVAE
Medtr           SCGHDGPFGATGVKRLKSIGLIDTVPGMKALDMNTAEDAIVRLTREVVPGMIVTGMEVAE
                ****************:.:*:*  :***.***** *** *****  :*************

Zma             IDGAPRMGPTFGAMMISGQKAAHLALKALGRPNAVDGTIPE-VSPALREEFVIASKDD-E
Sorbi           IDGAPRMGPTFGAMMISGQKAAHLALKALGRPNAVDGTIPK-VSPALREEFVIASKDD-E
Oryza           IDGAPRMGPTFGAMMISGQKAAHLALKALGRPNAIDGTIKKAAAAAAHPELILASKDDGE
Bradi           IDGAPRMGPTFGAMMISGQKAAHLALKALGRPNGIDGTLKN-ATPALHPEMVLASANNGD
Arath           IDGAPRMGPTFGAMMISGQKAGQLALKALGLPNAIDGTL----VGNLSPELVLAAADSAE
Zostera         IDGAPRMGPTFGA-MISGQKAAHLALKALGRPNVIDGTS---TVGSLQPELVLASSDGAN
Posidonia       IDGAPRMGPTFGAMMISGQKAAHLALKALGRPNAIDGTA---TVGSEQPEMVLASTDGVD
Poptr           IDGAPRMGPTFGAMMISGQKAAHLALKALGQPNALDGTF------SLQPELVLAAAEAGD
Vitis           IDGAPRMGPTFGAMMISGQKAAHLALRALGQPNAIDGNYT--EAETMQPELILAAAETGE
Medtr           IDGAPRMGPTFGAMMISGQKAAHLALRALGLPNAVDH------AGNIHPELVLAAADSAD
                ************* *******.:***.*** ** :*             *:::*: :  :

Zma             VVDA
Sorbi           VVDA
Oryza           IVDA
Bradi           VVDA
Arath           TVDA
Zostera         VANA
Posidonia       VADA
Poptr           TVDA
Vitis           IVDA
Medtr           IAEA
                 .:*
