# Supplementary material for: Back to the sea twice: identifying candidate plant genes for molecular evolution to marine life
Source: BMC Evol Biol. 2011 Jan 12;11:8. doi: 10.1186/1471-2148-11-8 (PMC3033329; doi:10.1186/1471-2148-11-8)
Supplement: Additional file 2 — Aligned proteins of each OrthoMCL cluster, produced with MUSCLE. [file 1471-2148-11-8-S2.GZ › orthomcl339.muscled]

Arath           MDS-----DEPNGSGLPPPPPFVPANLVPE----------VEPVKKNILLPMARPRGSGS
Zostera         ---------------------------------------------------------LER
Bradi           MGS-----DDGGAEELPPPPP-LPPNVVPIKADDVVKESPPDQPMKPKRSLVARP-GLGR
Zma             MGS-----HDGEDEELPPPPP-VPPDVIPIKAEDAVGESPANHILKPKRLLMDRP-GIGR
Sorbi           MGS-----HDGEDEELPPPPP-VPPDVVPIKAEDVVGEPPANKPIKPKRLLMDRP-GIGR
Posidonia       ------------------------------------------------------------
Oryza           MES-----NSGEIEELPPPPP-LPPNAEPIKTDD------TKKLSKPKRALMARS-GCGK
Medtr           MLSS----ASSHNHTIFP---------LPLRSEG--------------------------
Poptr           MESADEQNGNGSQEALPPPPPDVPPNVVPVKAE---PEPVKK---KPLRVPIARR-GLGS
Vitis           MDSGED--GNGAQDALPPPPP-VPPNVVPIKADSVASEPVKK---KVARVPIARR-GFAS
                                                                            

Arath           KGQKIPLLTNHFGVKFNKPSGYFFHYSVA--INYEDGRPVEA-KGIGRKILDKVQETYQS
Zostera         QGQHITI-----------------------------------------------------
Bradi           IGQPIQLLSNHFKVSVKSSQDFFHHYDVSMPLKYEDDTPVDRLKGIGRKVIDKLQHTYLS
Zma             KGQPTQLYSNHFKVAVKSTEDVFFHYYVN--LKYEDDRPVDG-KGIGRKVIDKLQQTYRA
Sorbi           KGQLAQLYSNHFKVAVKSTEDFFFHYYVN--LKYEDDQPVEG-KGIGRKVIDKLQQTYRA
Posidonia       ------------------------------------------------------------
Oryza           KGQPIQLLTNHFKVSLKAADEFFHHYYVN--LKYEDDRPVDG-KGIGRKVLDKLQQTYAS
Medtr           ----------------------------------ENGGVVNG-DGEEKK-----------
Poptr           KGQKMPLLTNHFKVNVTNTEGYFFHYCVS--LAYEDGRPVDG-KGVGRKVIDRVHETYDT
Vitis           KGQKIALTTNHFKVNVTGADGHFFHYSVS--LSYEDGRPVDG-KGIGRKVIDRVHETYDS
                                                                            

Arath           DLGAKYFAYDGEKTLFTVGALPSNKLDFSVVLEEIPSSRNHAGNDT------NDADRKRS
Zostera         ------------------------------------------------------------
Bradi           ELANKDFAYDGEKSLFTIGALPQVTNEFIVILEDLGTGKTAANGSPGGNGSPGGSDKKRV
Zma             ELSNKDFAYDGEKSLFTVGGLPQKKNEFTVVLEDVSTGKTAANGSPGGNDSPGGGDRKRV
Sorbi           ELSNKDFAYDGEKSLFTVGGLPQKNNEFTVVLEDASTGKTAANGSPGGNDSPGGGDRKRV
Posidonia       ------------------------------------------------------------
Oryza           ELANKDFAYDGEKSLFTIGALPQVNNEFTVVLEDFNTGKSSANGGSPGNDSPGN-DRKRV
Medtr           ----------------------------------------------------DEG-----
Poptr           EF-GKDFAYDGEKSLFTVGPLPRNKLEFTVVLEDVVSNRNNGNASPDGHGSPNEGDRKRL
Vitis           ELGGKDFAYDGEKSLFTVGPLPRNKLEFTVVLEDVSSNRNNGNGSPD-RGSPNESDRKRM
                                                                            

Arath           RRPNQTKKFMVEISYAAKIPMQAIASALQGKETENLQDALRVLDIILRQSAARQGCLLVR
Zostera         ------------------------------------------------------------
Bradi           RRPYQTKTFKVELRFAAKIPMGAIADAIRGQESENSLEAIRVLDIILRQHAAKQGCLLVR
Zma             RRPYQTKTFKVEINFAAEVPMSAIGQVIRGEESENSLEALRVLDIILRQHSAEQGCLLVK
Sorbi           RRPYQTKTFKVEINFAAKVPMSAIGQVIRGEETENSLEALRVLDIILRQHSAEQGCLLVK
Posidonia       ------------------------------------------------------------
Oryza           RRPYQTKTFKVELNFAAKIPMSAIAQALRGQESENTQEAIRVIDIILRQHSAKQGCLLVR
Medtr           ------------------------------------------------------------
Poptr           RRPYHSKTFKVEISFAAKIPMQAIANALRGQESENSQEAFRVLDIILRQHAAKQGCLLVR
Vitis           RRPYQSKTFKVEISFAAKIPMQAIANALRGQESENSQEALRVLDIILRQHASKQGCLLVR
                                                                            

Arath           QSFFHNDVKNFVPIGGGVSGCRGFHSSFRTTQGGLSLNIDTSTTMIVQPGPVVDFLLANQ
Zostera         ------------------------------------------------------------
Bradi           QSFFHNNPRNFVDLGGGVLGCRGFHSSFRGTQSGLSLNIDVSTTMIVQPGPVIDFLKANQ
Zma             QSFFYNNPSCFVDLGGGVMGCRGFHSSFRGTQSGLSLNVDVSTTMIVKPGPVIDFLLSNQ
Sorbi           QSFFYNNPSNFVDLGGGVMGCRGFHSSFRGTQSGLSLNVDVSTTMIVKPGPVIDFLLSNQ
Posidonia       ------------------------------------------------------------
Oryza           QSFFHNNPSNFVDLGGGVMGCRGFHSSFRATQSGLSLNIDVSTTMIVKPGPVVDFLLANQ
Medtr           -----------VENGGSEIG---------DGNGGVG------------------------
Poptr           QSFFHNDPKNFVDLGGGVLGCRGFHSSFRTSQGGLSLNIDVSTTMIIQPGPVVDFLIANQ
Vitis           QSFFHNDPKNFIDLGGGVLGCRGFHSSFRTTQGGLSLNIDVSTTMIVQPGPVVDFLIANQ
                                                                            

Arath           NKKDPYGMDWNKARRVLKNLRVQITLSNREYKISGLSEHSCKDQLFTWRKPNDK---GEF
Zostera         ------------------------------------------------------------
Bradi           KVDQPARIDWSKAKRALKNLRIKTIPANTEFKIVGLSDRNCNEQTFEWRQRNGS---GGI
Zma             NVNDPSRIDWQKAKRALKGLRIRTTPANSEFKIFGLSERICKEQTFPLRQRNGSN--GDC
Sorbi           NVNDPSRIDWQKAKRALKGLRIRTTPANAEFKIFGLSERICKEQTFPLRQRNGSN--GDC
Posidonia       ------------------------------------------------------------
Oryza           KVDHPNKIDWAKAKRALKNLRIKTSPANTEYKIVGLSERNCYEQMFTLKQRNGD---GEP
Medtr           ------------------------------YGFSGL------------------------
Poptr           NVRDPFSLDWAKAKRMLKNLRVKASPSNQEYKITGLSEKTCKEQMFQLKQKNGGD--GGI
Vitis           NARDPFSLDWAKAKKMLKNLRVKTSPSNTEYKITGLSEKPCKEQLFTLKQRNGKDENGEA
                                                                            

Arath           EEVEITVLNYYKE-RNIEVRYSGDFPCINVGKPKRPTYFPIEFCNLVSLQRYTKSLTNFQ
Zostera         ------------------------------------------------------------
Bradi           DTVEITVYEYFVKIRGIELQY-GSLPCINVGRPKRPTYFPAELCMLLPLERYTKALSTLQ
Zma             DTIEITVYDYYAK-KGIDLKYSGDFPCINTGKAKRPTYFPIELCSLVPLQRYTKALSTLQ
Sorbi           DTIDITVYDYYAK-KGIDLKYSGDLPCINTGRAKRPTYFPIELCCLVPLQRYTKALSTLQ
Posidonia       ------------------------------------------------------------
Oryza           EGVEVSVYEYFVKNRGIELRYSGDFPCINVGKPKRPTYFPIELCSLVPLQRYTKALSTLQ
Medtr           ------------------------------------------------------------
Poptr           EAVEITVYDYFVNHRKIDLRYSGDLPCINVGKPKRPTYIPLELCSLVSLQRYTKALSTLQ
Vitis           QTIEVTVFDYFVNHRRIELRYSADLPCINVGKPKRPTYFPIELCTLVSLQRYTKALSTLQ
                                                                            

Arath           RAALVEKSRQKPPERMASLTKGLKDSNYNADPVLQDSGVSIITNFTQVEGRILPTPMLKV
Zostera         ------------------------------------------------------------
Bradi           RSSLVEKSRQKPQERMSTLDEALKRSNYESDPMLRACGISIARNFTQIEGRVLQAPRLRV
Zma             RSSLVEKSRQKPEERMTVLNDALQRSNYDSDPMLRACGVSVAPKFTQVEGRILQAPKLKA
Sorbi           RSSLVEKSRQKPQERMTVLNDALQRSNYDSDPMLRACGVSVAPKFTQVEGRILQAPKLKA
Posidonia       ------------------------------------------------------------
Oryza           RSSLVEKSRQKPEERMSVLSDVLKRSNYDSEPMLNSCGISIARGFTQVAGRVLQAPKLKA
Medtr           ------------------------------------------------------------
Poptr           RSSLVEKSRQKPQERMTVLSSALKSSKYDAEPMLRSCGISINPSFTQVEGRVLPAPKLKV
Vitis           RASLVERSRQKPQERIGVLTNALRSNNYDAEPMLRSCGISISRDLTQIEGRVLAAPRLKV
                                                                            

Arath           GKGENLSPIKGKWNFMRKTLAEPTTVTRWAVVNFSARCDTNTLIRDLIKCGREKGINVEP
Zostera         ------------------------------------------------------------
Bradi           GNNEDILTHKGRWSLKHKKLYQTCSVERWAVVNFSARCDVRGLVRDLKRNGIAKGLKIQD
Zma             GNGDDIFSRNGRWNFTNRKFYETCSVNKWAVVNFSARCDVRNLIRDLMRNASAKGIQMEE
Sorbi           GNGDDIFSRNGRWNFTNRKFYQTCSVDKWAVVNFSARCDVRNLIRDLMRNASAKGIQMEE
Posidonia       ------------------------------------------------------------
Oryza           GNGEDLFARNGRWNFNNKRLIKASSIEKWAVVNFSARCNIRDLVRDIIKCGGMKGIKVED
Medtr           ------------------------------------------------------------
Poptr           GNGEDFFPRNGRWNFNNKKLVEPSRIEKWAVVNFSARCDIRNLVQNLTKCAEMKGIPIED
Vitis           GNGEDFFPRNGRWNFNNKKLVEPTKIERWAVVNFSARCDIRNLVRELIKCGGMKGIHIDP
                                                                            

Arath           PFKDVINENPQFRNAPATVRVENMFEQIKSKLPKPPLFLLCILAERKNSDVY--------
Zostera         ------------------------------------------------------------
Bradi           PFDHVFEESPSMRRAPAAQRVDAMLAQLEKKLPDKPNFLLCLLPDRKNCEVYDSNIYSFL
Zma             PFD-VFEESPSMRRAPVSRRVDDMFGQIKSKLPGAPRFLLCLLPERKNCEIY--------
Sorbi           PFD-VFEESPSMRRAPVSRRVDDMFGQIKSKLPGAPRFLMCLLPERKNCEVY--------
Posidonia       ------------------------------------------------------------
Oryza           PFD-VIEEDPSMRRAPAARRVDGMIDKMQKKLPGQPKFLLCVLAERKNSDIY--------
Medtr           ------------------------------------------------------------
Poptr           PFD-VFEENPQSRRAPPVVRVEKMFEQIQSRLPGQPKFLLCLLPERKNSDIY--------
Vitis           PFD-VFEENPQSRRAPPIVRVEKMFEEIQSKLPGAPQFLLCLLPERKNSDLY--------
                                                                            

Arath           --GPWKKKNLVDLGIVTQCIA-PTRLNDQYLTNVLLKINAKLGGLNSLLAMERSPAMPKV
Zostera         ------------------------------------------------------------
Bradi           QPGPWKKKCLADLGIVTQCLAPPARVNDQYIDNVLLKINAKLGGLNSLLRIEVERTIPLV
Zma             --GPWKRKCLAEFGIVTQCLA-PLRVNDPYLLNLLMKINAKV------------------
Sorbi           --GPWKRKCLAEFGIVTQCLA-PTRVNDPYLLNLLMKINAKLGGLNSLLQVEASPSIPHV
Posidonia       ------------------------------------------------------------
Oryza           --GPWKRKCLAEFGIITQCVA-PTRVNDQYITNVLLKINAKLGGLNSLLQIETSPSIPLV
Medtr           -----------------------------------------LGGLNSLLGVESSPSLPIV
Poptr           --GPWKRKNLAEYGIVTQCIA-PQRVNDQYITNVLLKINAKLGGLNSMLAVEHAPSLPLV
Vitis           --GPWKRKNLSEYGIVTQCIA-PTRVNDQYLTNVLLKINAKLGGLNSMLAVEHSPSIPIV
                                                                            

Arath           TQVPTIIVGMDVSHGSPGQSDIPSIAAVVSSRQWPLISKYKACVRTQSRKMEMIDNLFKP
Zostera         ------------------------------------------------------------
Bradi           SKVPTIILGIDVSHGPPGQSDRPSIAAVVSSREWPYISKYRATVNTQSPKLEMVSSLFKP
Zma             ---------------------------------W--------------------------
Sorbi           SEVPTIILGMDVSHGHPGQ-DRPSVAAVVSSRQWPLISKYRASVHTQSARLEMMSSLFKP
Posidonia       ------------------------------------------------------------
Oryza           SKVPTIILGMDVSHGSPGQSDIPSIAAVVSSREWPLVSKYRASVRSQSPKLEMIDGLFKP
Medtr           SKAPTLILGMDVSHGSPGQTDIPSIAAVVSSRQWPLISKYRACVRTQSAKVEMIDNLFKK
Poptr           SKVPTLILGMDVSHGSPGQSDVPSIAAVVSSRQWPLISRYRACVRTQSPKLEMIDSLFKR
Vitis           SKGPTIILGMDVSHGSPGQSDVPSIAAVVSSRQWPLISRYRASVRTQSPKVEMIDSLYKR
                                                                            

Arath           VN-GKDEGMFRELLLDFYYSSENRKPEHIIIFRDGVSESQFNQVLNIELDQMMQACKFLD
Zostera         ----------------FYTXXNN-------------------------------------
Bradi           QGPEDDDGLIRVSLIDFYNTSGKRKPDHVIIFRDGVSESQFTQVINIELEKIIEACKFLD
Zma             -----------DMILSFFC-----------------------------------------
Sorbi           RG-TDDDGLIRESLIDFYTSSGKRKPDHIIIFRDGVSESQFTQVINIELDQIIEACKFLD
Posidonia       ------------------------------------------------------------
Oryza           QGAQEDDGLIRELLVDFYTSTGKRKPDQVIIFRDGVSESQFTQVLNIELDQIIEACKFLD
Medtr           VSDTEDEGIMRELLLDFYTSSKNRKPDNIIIFRDGVSESQFNQVLNIELDQIIEACKFLD
Poptr           VSETEDEGIIRELLLDFYVTSGKRKPDQIIIFRDGVSESQFNQVLNIELDQIIEACKFLD
Vitis           VSETEDEGIIRELLLDFYVSSGKRKPDQIIIFRDGVSESQFNQVLNIELDQIIEACKFLD
                                                                            

Arath           DTWHPKFTVIVAQKNHHTKFFQSRGPDNVPPGTIIDSQICHPRNFDFYLCAHAGMIGTTR
Zostera         ------------------------------------------------------------
Bradi           EKWSPKFTVIVAQKNHHTKFFQTGSPDNVPPGTVVDKQVCHPKNFDFYMCAHAGMIGTSR
Zma             ------------------------------------------------------------
Sorbi           EKWSPKFTVIVAQKNHHTKFFQTGSPDNVLPGTVVDNKVCHPKNFDFYMCAHAGMIGTTR
Posidonia       ---------------------------------------------------HAGMIGTTR
Oryza           ENWSPKFTLIVAQKNHHTKFFVPGSQNNVPPGTVVDNAVCHPRNNDFYMCAHAGMIGTTR
Medtr           ENWTPKFVVIVAQKNHHTRFFQPNSPDNVPPG----------KNYDFYLCAHAGMIGTSR
Poptr           EKWSPTFVVIVAQKNHHTKFFQPGSPDNVPPGTIIDNKVCHPRNNDFYLCAHAGMIGTTR
Vitis           EKWSPKFVVIVAQKNHHTKFFQHGSPDNVPPGTVIDNKVCHPRNNDFYLCAHAGMIGTTR
                                                                            

Arath           PTHYHVLYDEIGFATDDLQELVHSLSYVYQRSTTAISVVAPVCYAHLAAAQMGTVMKYEE
Zostera         ------------FSADDMQELVHSLSYVYQRSTTAISIVXPVAYAHLAAAQVGTFTKFED
Bradi           PTHYHVLHDEIGFTADELEEFVHSLSYVYQRSTTAVSVVAPICYAHLAAAQVGTFLKFED
Zma             ------------------------------------------------------------
Sorbi           PTHYHVLHDEIGFSADEMQEFVHSLSYVYQRSTTAISVVAPICYAHLAAAQVGTFLKFEE
Posidonia       PTHYHILYDEIGFSAEEMQELVHSLSYXYQRSTSAISIVAPVAYAHLAATQVSQFAKFED
Oryza           PTHYHILHDEIGFSADDLQELVHSLSYVYQRSTTAISVVAPICYAHLAAAQVSQFIKFDE
Medtr           PTHYHVLLDEIGFSPDELQELVHSLSYVYQRSTTAISVVAPICYAHLAATQLGQFMKFED
Poptr           PTHYHVLLDEVGFSADDLQELVHSLSYVYQRSTTAISVVAPICYAHLAATQMGQFMKFED
Vitis           PTHYHVLLDEVGFSSDDLQELVHSLSYVYQRSTTAISVVAPICYAHLAATQMSQFMKFED
                                                                            

Arath           LSETSSSHG-GITTPGAVPVPPMPQLHNNVSTSMFFC
Zostera         SSESSSSHG-ELTSAGSVPVTPLPVLHEKVCSSMFFC
Bradi           MSDASSSQGRGHTSAGSAAVQPLPGLHERVRNTMFFC
Zma             ----------TVLFPGS--------------------
Sorbi           MSDTSSSQG-GHTSAGSAPVPELPRLHEKVRSSMFFC
Posidonia       MSETXSSH--GVTXAGSIPVPELPRLHDKVSSSMFXC
Oryza           MSETSSSHG-GHTSAGSAPVPELPRLHNKVRSSMFFC
Medtr           KSETSSSHG-GLSAAGAVPVPQLPKLQDNVCNSMFFV
Poptr           TSETSSSHG-GVTSAGAVPVPQLPRLQEKVCNSMFFC
Vitis           TSETSSSQG-GLTSAGPVPVPQLPKLQESVCNSMFFC
                              .*.                    
