# Supplementary material for: Back to the sea twice: identifying candidate plant genes for molecular evolution to marine life
Source: BMC Evol Biol. 2011 Jan 12;11:8. doi: 10.1186/1471-2148-11-8 (PMC3033329; doi:10.1186/1471-2148-11-8)
Supplement: Additional file 2 — Aligned proteins of each OrthoMCL cluster, produced with MUSCLE. [file 1471-2148-11-8-S2.GZ › orthomcl3260.muscled]

Zostera         MAKDPVRVLVTGAAGQIGYALVPMIARGVMLGPDQPVILHMLDIPPAAEALNGVKMELID
Posidonia       MARDPVRVLVTGAAGQIGYALVPMVARGVMLGPDQPVILHMLDIPPAAEALNGVKMELVD
Arath           MAKEPVRVLVTGAAGQIGYALVPMIARGIMLGADQPVILHMLDIPFAAEALNGVKMELVD
Sorbi           MAKDPMRVLVTGAAGQIGYALVPMIARGVMLGADQPVILHMLDIPPAAEALNGVKMELVD
Zma             MAKEPMRVLVTGAAGQIGYALVPMIARGVMLGADQPVILHMLDIPPAAEALNGVKMELVD
Bradi           MAKDPMRVLVTGAAGQIGYALVPMIARGIMLGADQPVILHMLDIPQAAEALNGVKMELVD
Oryza           MAKEPMRVLVTGAAGQIGYALVPMIARGVMLGADQPVILHMLDIPPATESLNGLKMELVD
Medtr           MAKDPVRVLVTGAAGQIGYALVPMIARGVMLGPDQPVILHMLDIAPAAESLNGVKMELVD
Poptr           MAKEPVRVLVTGAAGQIGYALVPMIARGVMLGPDQPVILHMLDIPPAAEALNGVKMELVD
Vitis           MAKEPVRVLVTGAAGQIGYALVPMIARGVMLGADQPVILHMLDIPPAAEALNGVKMELVD
                **.:*:******************:***:***.***********. *:*:***:****:*

Zostera         AAFPLLKGVVATTDVSEACAGVNVAVMVGGFPRKEGMERKDVMSKNVSIYRSQASALEKH
Posidonia       AALPLLKGVVATTDVVEACTGVSVAVMVGGFPRKEGMERKDVMSKNVSIYKAQASALEKH
Arath           AAFPLLKGVVATTDAVEACTGVNVAVMVGGFPRKEGMERKDVMSKNVSIYKSQASALEKH
Sorbi           AAFPLLKGVVATTDVVEACTGVNVAVMVGGFPRKEGMERKDVMSKNVSIYKAQASALEAH
Zma             AAFPLLKGVVATTDVVEACTGVNVAVMVGGFPRKEGMERKDVMSKNVSIYKSQASALEAH
Bradi           AAFPLLKGIVATTDVVEACTGVNVAVMVGGFPRKEGMERKDVMSKNVSIYKSQASALEAH
Oryza           AAFPLLKGIVATTDVVEACTGVNVAVMVGGFPRKEGMERKDVMSKNVSIYKSQASALEAH
Medtr           AAFPLLKGVVATTDVVEACTGVNIAVMVGGFPRKEGMERKDVMSKNVSIYKSQASALEKH
Poptr           AAFPLLKGVVATTDVVEACTGVNIAVMVGGFPRKEGMERKDVMSKNVSIYKSQASALEKH
Vitis           AAFPLLKGVVATTDVVEACTGVNIAVMVGGFPRKEGMERKDVMSKNVSIYKSQASALENH
                **:*****:*****. ***:**.:**************************.:****** *

Zostera         AAPNCKVLVVANPANTNALILKEFAPSIPECNITCLTRLDHNRALGQISERLDVQVCDVK
Posidonia       AAPNCKVLVVANPANTNALILKEFAPSIPEKNITCLTRLDHNRALGQISEILNVQVCDVK
Arath           AAPNCKVLVVANPANTNALILKEFAPSIPEKNITCLTRLDHNRALGQVSERLSVPVSDVK
Sorbi           AAPNCKVLVVANPANTNALILKEFAPSIPEKNVTCLTRLDHNRALGQISERLSVQVSDVK
Zma             AAPNCKVLVVANPANTNALILKEFAPSIPEKNVTCLTRLDHNRALGQISERLNVQVSDVK
Bradi           AAPNCKVLVVANPANTNALILKEFAPSIPEKNISCLTRLDHNRALGQISERLNVQVTDVK
Oryza           AAPNCKVLVVANPANTNALILKEFAPSIPEKNITCLTRLDHNRALGQISEKLNVQVTDVK
Medtr           AAANCKVLVVANPANTNALILKEFAPSIPERNISCLTRLDHNRALGQISERLNVQVSDVK
Poptr           AAANCKVLVVANPANTNALILKEFAPSISEKNITCLTRLDHNRALGQISERLSVQVCDVK
Vitis           AAANCKVLVVANPANTNALILKEFAPSIPEKNISCLTRLDHNRALGQVSERLNVQVSDVK
                **.*************************.* *::*************:** *.* * ***

Zostera         NVIIWGNHSSTQYPDVTHSTVTTKDGEKAVPGLVNDDEWMKGGFIKTVQQRGAAIIKARK
Posidonia       NVIIWGK----------------------------------------------IILQ---
Arath           NVIIWGNHSSTQYPDVNHATVKTSVGEKPVRELVKNDEWLNGEFISTVQQRGAAIIKARK
Sorbi           NVIIWGNHSSTQYPDVNHATVKTSTGEKPVRELVADDEWLNGEFITTVQQRGAAIIKARK
Zma             NVIIWGNHSSSQYPDVNHATVKTSTGEKPVRELVSDDEWLNGEFITTVQQRGAAIIKARK
Bradi           NVIIWGNHSSSQYPDVNHATVNTPSGEKPVRELVKDDEWLNAGFIATVQQRGAAIIKARK
Oryza           NAIIWGNHSSTQYPDVNHATVKTPSGEKPVRELVADDEW---------------------
Medtr           NVIIWGNHSSTQYPDVNHATVNTPAGEKPVRELVSDDAWLNGEFISTVQQRGAAIIKARK
Poptr           NVIIWGNHSSSQYPDVNHATVKTPAGEKPVRELVKDDEWLNAEFITTVQQRGAAIIKARK
Vitis           NVIIWGNHSSTQYPDVNHATVKTPAGEKPVRGLVGDDAWLNGEFITTVQQRGAAIIKARK
                *.****:                                                     

Zostera         LSSALSAASSACDHIRDWVIGTPEGIWVSMGVYSDGSYNVPPGLIYSFPVTCKDGKWSIV
Posidonia       ----------------------------------------PSTLM---------------
Arath           LSSALSAASSACDHIRDWVVGTPEGTFVSMGVYSDGSYNVPAGLIYSFPVTCRNGEWTIV
Sorbi           LSSALSAASSACDHIRDWVLGTPEGTFVSMGVYSDGSYGVPSGLIYSFPVTCSGGEWKIV
Zma             FSSALSAASSACDHIRDWVLGTPEGTFVSMGVYSDGSYGVPSGLIYSFPVTCSGGEWKIV
Bradi           FSSALSAASSACDHIRDWVLGTPEGTYVSMGVYSDGSYGVPAGLIYSFPVTCSSGEWTIV
Oryza           ------------------------------------------------------------
Medtr           LSSALSAASAACDHIRDWVLGTPQGTFVSMGVYSDGSYNVPSGLIYSFPVTCANGEWKIV
Poptr           LSSALSAASSACDHIRDWVLGTPEGTWVSMGVYSDGSYNVPAGLIYSFPVTCQNGEWKIV
Vitis           LSSALSAASAACDHIRDWVLGTPEGTWVSMGVYSDGSYNVPAGLIYSFPVTCCAGEWKIV
                                                                            

Zostera         QGLSIDEFSRKKMDATAIELADEKALAYSCLN
Posidonia       --------------------------------
Arath           QGLPIDDASRKKMDLTAEELKEEKDLAYSCLS
Sorbi           QGLPIDEFSRKKLDATAQELSEEKTLAYSCLE
Zma             QGLPIDEFSRKKMDATAQELTEEKTLAYSCLE
Bradi           QGLPIDEFSRKKMDATAQELSEEKLLAYSCLE
Oryza           --------------------------------
Medtr           QGLSIDEFSRKKLDLTAEELSEEKNLAYSCLS
Poptr           QGLSIDEFSRKKLDLTADELSEEKALAYSCLS
Vitis           QGLHIDEFSRKKLDLTAQELSEEKELAYSCLS
                                                
