# Supplementary material for: Back to the sea twice: identifying candidate plant genes for molecular evolution to marine life
Source: BMC Evol Biol. 2011 Jan 12;11:8. doi: 10.1186/1471-2148-11-8 (PMC3033329; doi:10.1186/1471-2148-11-8)
Supplement: Additional file 2 — Aligned proteins of each OrthoMCL cluster, produced with MUSCLE. [file 1471-2148-11-8-S2.GZ › orthomcl3167.muscled]

Medtr           MAPIKVGDVIPDGTLAFLDEENKPQSVTIHSLSAGKKVIIFAVPGAFTPTCSLKHVPGFI
Poptr           MAPIAVGDVLPDGKLAYFDEQDQLQDVSVHSLAAGKKVILFGVPGAFTPTCSLKHVPGFV
Vitis           MAPIAVGDVIPDGTLAYFDEQDQLQQASVHSLAAGKKVIIFGVPGAFTPTCSVKHVPGFI
Arath           MAPIAVGDVVPDGTISFFDENDQLQTASVHSLAAGKKVILFGVPGAFTPTCSMKHVPGFI
Zma             ----FVASYISEIFLLF---CEKLKH----------SCCLYSVRVFYVH--SNQHVPGFI
Oryza           MAPVAVGDTLPDGQLGWFDGEDKLQQVSVHGLAAGKKVVLFGVPGAFTPTCSNQHVPGFI
Bradi           MAPIGVGSTLPDGQLAWFDENDQLQQVSIHALAAGKKVILFGVPGAFTPTCSNQHVPGFI
Sorbi           MAPIAVGDSLPDGQLGWFDENDQLQQVSVHALAAGKKVILFGVPGAFTPTCSNQHVPGFI
Posidonia       MAPIAVGDSVPEGTLAWFDETDQLQQLSFHSLAAGKKVVLFGVPGAFTPTCSMQHVPGFI
Zostera         MAPIATGDSIPEGTLGWFDGDDNLQQLSIESLAAGKKIVLFGVPGAFTPTCSMKHVPGFI
                     ... :.:  : :    :: :           .  ::.*   :.   * :*****:

Medtr           ERSEELKGKGVDEIICISVNDPFVLNSWAKTFPENKHVKFLADGSAKYTHALGLELDLSD
Poptr           EKAEELKSKGVAEILCISVNDPFVMKAWAKTYPENKHVKFLADGSATYTHALGLELDLQE
Vitis           EKAGELKSKGIDEILLVSVNDPFVMKAWAKTYPDNKDVKFLADGSATYTHALGLELDLSE
Arath           EKAEELKSKGVDEIICFSVNDPFVMKAWGKTYPENKHVKFVADGSGEYTHLLGLELDLKD
Zma             TQAEQLKAKGVDEILLISVNDPFVMKAWAKTYPENKHVKFLADGSGAYTKALDLELDLTD
Oryza           NQAEQLKAKGVDDILLVSVNDPFVMKAWAKSYPENKHVKFLADGLGTYTKALGLELDLSE
Bradi           SQAEQLKAKGVDEILLVSVNDPFVMKAWAKTYPENKHVKFLADGAGKYTNVLGLELDLTE
Sorbi           TQAEQLKAKGVDEILLISVNDPFVMKAWAKTYPENKHVKFLADGSGAYTKALDLELDLTE
Posidonia       GSAEELKSKGVEEILCISVNDPFVMKAWAKSYPENKCVKFLADGSGKYIHSLGLELDLSE
Zostera         ESAEELKSKGVDEILCISVNDPFVMKAWAKSFPENKHVKFLADGSGKYTHALGLELDLSD
                  : :**.**: :*: .*******:::*.*::*:** ***:*** . * : *.***** :

Medtr           KGLGIRSKRFALLVEDLKVKVANVEEGGEYTISGAEEIIKAL
Poptr           KGLGTRSRRFALLVDDLKVKAANIEGGGEFTVSSADDILKDL
Vitis           KGLGTRSRRFALLVDDLKVKVANVEAGGEFTVSSADDILKAI
Arath           KGLGVRSRRFALLLDDLKVTVANVESGGEFTVSSADDILKAL
Zma             KGLGVRSKRFALLADDLTVTVANIEEGGQFTISGAEEILKAL
Oryza           KGLGIRSRRFALLADNLKVTVANIEEGGQFTISGAEEILKAL
Bradi           KGLGLRSRRFALLADDLKVTVANIEEGGQFTVSGAEEILKAL
Sorbi           KGLGVRSKRFALLADDLKVTVANIEEGGQFTISGAEEILKAL
Posidonia       KGLGTRSRRFALLVDDLKVRVANVEEGGQFTISGAEEILKAL
Zostera         KGLGLRSRRFALLIDNLKVKVANVEEGGLFTISGAEEILK--
                **** **.***** ::*.* .**:* ** :*:*.*::*:*  
