# Supplementary material for: Back to the sea twice: identifying candidate plant genes for molecular evolution to marine life
Source: BMC Evol Biol. 2011 Jan 12;11:8. doi: 10.1186/1471-2148-11-8 (PMC3033329; doi:10.1186/1471-2148-11-8)
Supplement: Additional file 2 — Aligned proteins of each OrthoMCL cluster, produced with MUSCLE. [file 1471-2148-11-8-S2.GZ › orthomcl3083.muscled]

Zostera         ------------------------------------------------------------
Zma             MAAATTPEENAAAAAAVDAITETTNRFTVNTDAAGAGPLKLDDVDGNVYSCKRCGTLLAV
Sorbi           -----------------------------------MGRLFLMHLDGNVYSCKHCKTHLGV
Oryza           -----------------------------------MGRLFVMHLEGKVYSCKHCHTHLGL
Bradi           -----------------------------------MGRLFLMHLDGNVYSCKHCDTHLGL
Posidonia       ------------------------------------------------YSCKHCHTNLAL
Medtr           -----------------------------------MGRLFVVHLEGRMYSCKHCRTPLAL
Arath           -----------------------------------MGRLFVVNLEGKIYSCKHCKTHLAT
Poptr           -----------------------------------MGRLFVESLEGRIYSCKHCRTHLAL
Vitis           -----------------------------------MGRLFVVSLEGKIYSCKHCRTHLAL
                                                                            

Zostera         --------------------------------------------------------KYIA
Zma             ADDIVSKSFHCKNGKAYLFDNVVNVTVGEKEDRMTITGMYSVSDIFCVGCGEIVGWKYEA
Sorbi           AGDIISKAFHCKHGKAYLFHKVVNVTSGVKEDRMMITGMHTVSDIFCVGCGSIVGWKYEA
Oryza           SSDIISKSFHCKHGKAYLFNKVVNVTSGVKEDRMMITGMHTVSDIFCVGCGSIVGWKYEA
Bradi           ASDIISKAFHSKHGKAYLFNKVVNVTTGVKEDRVMMTGLHTVSDIFCVGCGSIVGWKYEA
Posidonia       SDHIVSKSFHCRHGKAYLFNKVVNVSMGMKEERLMMTGMHTVADIFCVTCGSIVGWKYEA
Medtr           CEDVVSKAFHSRHGKAYLFRKVVNVSIGELEDRNMMTGMHTVADIFCVGCGSILGWTYET
Arath           YEDIISKSFHCKHGKAYLFNKVANVSIGETEERLMMTGKHTVADIFCVSCGSIVGWKYET
Poptr           YDDIVSKSFHCRHGKAYLFKKVVNVFVGEKEERIMITGLHTVADIFCVGCGSIVGWKYET
Vitis           SEDIVSKSFHCRHGKAYLFNKVVNVSVGVHEERMMMTGMHTVADIFCVGCGSIVGWRYET
                                                                         * :

Zostera         AHEKAQKYKEGKFILERFKIAGPDGTNYWAAHDSEVNGSSDAEEEEA
Zma             AHERSQKYKEGKFVLERYQLLGAE-----------------------
Sorbi           AHEKSQRYKEGKFILERYKVSGPDGSQYWIAPD-VNLGGSDADDV--
Oryza           AHEKSQRYKEGKFILERYKVSGPDGSHYFVTHD-AHVGGSDVDDV--
Bradi           AHEKSQRYKEGKFILERFKVSGPDGSHYWVTHD-AHVGGSDADDL--
Posidonia       AHDKSQKXKEGKFILERFKIAGPDGTHYWASHE-AQVGGSDADDX--
Medtr           AHEKSQKYKEGKSVLERFKVSGPDGGNYWVSHA-THGVGSDADDA--
Arath           AHEKNQKYKEGKSVLERFKISGPDGSNYWVSSHGRHIGGSDADDA--
Poptr           AHEKSQKYKEGKSVLERFKVSGPDGSHYWVNHEHHHIGGSDADDV--
Vitis           AHEKAQKYKEGKSVLERFKVSGPDGSNYWITPE-AHVGGSDADDA--
                **:. *. **** :***::: *.:                       
