# Supplementary material for: Back to the sea twice: identifying candidate plant genes for molecular evolution to marine life
Source: BMC Evol Biol. 2011 Jan 12;11:8. doi: 10.1186/1471-2148-11-8 (PMC3033329; doi:10.1186/1471-2148-11-8)
Supplement: Additional file 2 — Aligned proteins of each OrthoMCL cluster, produced with MUSCLE. [file 1471-2148-11-8-S2.GZ › orthomcl3075.muscled]

Bradi           MAGIGPIRQDWEPVVVRKKAPTAAAKKDEKAVNAARRSGAEIDTTKKYNAGTNKAASSGT
Zma             MAGIGPIRQDWEPVVVRKKAPTAAAKKDEKAVNAARRSGAEIETMKKFNAGMNKAASSGT
Oryza           MAGIGPIRQDWEPVVVRKKAPTAAAKKDEKAVNAARRSGAEIETMKKYNAGTNKAASSGT
Sorbi           MAGIGPIRQDWEPVVVRKKAPTAAAKKDEKAVNAARRAGAEIETMKKYNAGTNKAASSGT
Arath           MAGIGPITQDWEPVVIRKKPANAAAKRDEKTVNAARRSGADIETVRKFNAGTNKAASSGT
Medtr           MSGLGHISQDWEPVVIRKKAPNAAAKKDEKAVNAARRAGADIDTVKKHNAATNKAASSST
Vitis           MAGTGPLTQDWEPVVIRKKPLNAAAKKDEKAVNAARRMGAEIETVKKSSAGTNRAASSST
Zostera         MAGIGPISQDWEPVVIRKKTPNAAAKKDEKAVNAARRSGAEIETVKKSTAATNKSASSST
Poptr           MSGGGPISQDWEPVVIRKKAPNAAAKKDEKAVNAARRSGAEIETIKKSTAGTNKAASSST
Posidonia       MSGVGPLTQDWEPIVIRKKAPNAAAKKDEKAVNAARRSGADIETIKKSTAGTNKAASSST
                *:* * : *****:*:***. .****.***:****** **:*:* .* .*. *.:***.*

Bradi           SLNTKRLDEDTENLAHERVSSDLKKNLMQARLDKKLTQAQLAQMINEKPQVIQEYESGKA
Zma             SLNTKRLDDDTENLAHERVPSDLKKNLMQARLDKKLTQAQLAQMINEKPQVIQEYESGKA
Oryza           SLNTKRLDDDTESLAHERVSSDLKKNLMQARLDKKMTQAQLAQMINEKPQVIQEYESGKA
Sorbi           SLNTKRLDDDTENLAHERVPSDLKKNLMQARLDKKMTQAQLAQMINEKPQVIQEYESGKA
Arath           SLNTKMLDDDTENLTHERVPTELKKAIMQARTDKKLTQSQLAQIINEKPQVIQEYESGKA
Medtr           SLNTKRLDEDTENLAHDRVPTELKKAIMQARMDKKLTQSQLAQIINEKPQVIQEYESGKA
Vitis           SLNTRKLDEETENLTHERVPTELKKSIMQARLDKKLTQAQLAQMINEKPQVIQEYESGKA
Zostera         SLNTRKLDEETDVLAHERVPTELKKNIMQARMDKKLTQAQLAKLINEKPQVIQEYESGKA
Poptr           SLNTRKLDEETENLAHDRVPTELKKAIMQGRTDKKLTQAQLAQLINEKPQIIQEYESGKA
Posidonia       SLNTRKLDEETEVLAHERVPTELKKSIMQGRMDKKLTQSQLAQLINEKPQIIQEYESGKA
                ****. **::*: *:*:**.::*** :**.* ***:**:***::******:*********

Bradi           IPNNQIIGKLERALGAKLRNKK
Zma             IPNQQIIGKLERALGTKLRGKK
Oryza           IPNQQIIGKLERALGTKLRGKK
Sorbi           IPNQQIIGKLERALGTKLRGKK
Arath           IPNQQILSKLERALGAKLRGKK
Medtr           IPNQQIISKLERALGAKLRGKK
Vitis           IPNQQIITKLERALGVKLRGKK
Zostera         IPNQQIITKLERFLGVKL----
Poptr           IPNQQIIGKLERALGVKLRGKK
Posidonia       IPNQQIITKLERVLGVKLRGKK
                ***:**: **** **.**    
