# Supplementary material for: Back to the sea twice: identifying candidate plant genes for molecular evolution to marine life
Source: BMC Evol Biol. 2011 Jan 12;11:8. doi: 10.1186/1471-2148-11-8 (PMC3033329; doi:10.1186/1471-2148-11-8)
Supplement: Additional file 2 — Aligned proteins of each OrthoMCL cluster, produced with MUSCLE. [file 1471-2148-11-8-S2.GZ › orthomcl3041.muscled]

Arath           MGTTRVCSEVSSGS-------------------SKSLSQSL-------------------
Bradi           MGAGRASRGGPSTSAAPALAPANGLPAAGRLFPPIAPPPPAPSYPSPSSSSPAAAAPPAE
Oryza           MGAGRACRGGPSSS-----SPAAAAAAVGRPFPPIAASCPF----SSSSAAAAAPAAPSE
Zma             MGAGRVCRGGPFSA-----SPAAGAAA-GRPFPPLTASSSS----SPSS-------APSE
Sorbi           MGAGRVCRGGPSSA-----HPAAGAGA-GRPFPPLAASSSA----FPSS-------APSE
Zostera         ------------------------------------------------------------
Poptr           MGTIRFSSRDLSAG-------------------PASLNPSS---------------SIPT
Medtr           --MGKILRETTRPS-------------SNSSSSSSSPSPPS---------------IPST
Posidonia       ------------------------------------------------------------
Vitis           MGTVRACRETSKPS-------------------TSSPPPVT-------------------
                                                                            

Arath           TVSTSTTETVNGFHEFKICGYSLAKGVGVGKYVASDTFMVGGYSWAIYFYPDGKSPEDNS
Bradi           TASTSVTKTVNGSHHFKIAGYSLAKGIGVGKYIASESFTVGGFEWAIYFYPDGKSAEDGA
Oryza           TASTSVTKTVNGSHHFKIAGYPLAKGIGVGKYIASECFTVGGYDWAIYFYPDGKSPEDGA
Zma             TASTSVTKTVNGSHHFKIAGYSLSKGIGVGKFIASESFNVGGFDWAIYFYPDGKSGEDGA
Sorbi           TASTSVTKTVNGSHHFKIAGYSLSKGIGVGKFIASESFNVGGFDWAIYFYPDGKSGEDGA
Zostera         ------------------------------------------------------------
Poptr           TTSTSITETVNGSHEFKVDGYSLSKGMGIGKYVASDTFYIGGYAWAIYFYPDGKSSEDNA
Medtr           TSSTSITDTIKGSHRFKITGYSLSKGIGIGKYIASEIFTVGGYEWAIYFYPDGKSVEDNA
Posidonia       ------------------------------------------------------------
Vitis           TTSTSRSETVNGSHEFKIDGYSLAKGMGIGRYIASDTFMVGGYAWAIYFYPDGKSVEDNA
                                                                            

Arath           SYVSLFIALASEGADVRALFELTLVDQSGNGKHKVHSHFGRALDSGPYTLKYRGSMWGYK
Bradi           AYVSLFIALASEGTDVRALFELTLVDQSGKGQDKVHTHFGRSLEGGPYTLKYRGSMWGYK
Oryza           AYVSLFIALASEGTDVRALFELTLVDQSGKGQDKVHTHFGRSLEGGPYTLKYRGSMWGYK
Zma             AYVSLFIALASEGTDVRALFELTLVDQSGKGQDKVHTHFGRSLESGPYTLKYRGSMWGYK
Sorbi           AYVSLFIALASEGTDVRALFELTLVDQSGKGQDKVHTHFGRSLESGPYTLKYRGSMWGYK
Zostera         ------------------------------------------------------------
Poptr           SYVSLFIALASEGTDVRALFELTLMDQSGKERHKVHSHFGRALESGPYTLKYRGSMWGYK
Medtr           TYVSLFIALASEGTDVRALFELTLLDQSGKERHKVHSHFDRTLESGPYTLKYRGSMWGYK
Posidonia       ------------------------------------------------------------
Vitis           QYVSLFIALASEGTDVRALFELSLLDQSGKDRHKVHSHFGRFLESGPYTLKYRGSMWGYK
                                                                            

Arath           RFFRRSSLESSDYLKENSLLVRCRVGVVKSVTEGPRYYNIPVPVSNLGQQLGNLLESGKG
Bradi           RFFKRSGLETSDYLKDDCLLVNCTVGVVQSHTEGPKIYRIPVPQSNMSQHIGHLLTSGKR
Oryza           RFFKRSALETSDYLKDDCLLVNCTVGVVQSHTEGPKIYTIPVPPSNMSQHIGQLLTDGKR
Zma             RFFKRVALETSDYLKDDCLLVNCTVGVVQSHTEGPKIYTIPVPRSNMALHIGQLLTSGKR
Sorbi           RFFKRTALETSDYLKDDCLLVNCTVGVVQSHTEGPKIYTIPVPRSNMALHIGQLLTSGKR
Zostera         ------------------------------------------------------------
Poptr           RFYKRTQLETSDFLKDDTLLIRCCVGVVKSHTEGPKTYTIAVPPSNIGQHFGKLLDSGKR
Medtr           RFFKRTSLETSDYLKDNCLSVNCSVGVVRSHTEGPKTFSIPISPSTIGHQFGKLLESGKS
Posidonia       ------------------------------------------------------------
Vitis           RFFKRTALETSDYLKNDCLLIRCSVGVVKSYTEGPKIYTIAVMPSNIGQHFGQLLESGKG
                                                                            

Arath           CDVVFQVDGETFNAHKLVLATRSPVFNAQLFGPLGDRNTKCITIEDMEAPIFKVLLHFIY
Bradi           TDITFEVDGEMFPAHKVVLAARSPVFRAQLFGPMKDKNMKCIKIEDMEAQVFKALLHFMY
Oryza           TDITFEVDGEVFPAHKVVLAARSPVFRAQLFGPMKDKNMKRITIEDMEASVFKALLHFMY
Zma             TDIAFEVDGEMFPAHKVILSARSPVFRAQLFGPMKDKDMKCIKIEDMEAPVFKALLHFMY
Sorbi           TDIAFEVDGEMFPAHKVILSARSPVFRAQLFGPMKDKNMKCIKIEDMEAPVFKALLHFMY
Zostera         ------------------------------------------------------------
Poptr           TDVNFEVDGEICASHKIVLAARSPVFRAQLFGPMKDQNTQCIKVEDMEAPVFKALIHFIY
Medtr           SDVNFEVNGEIFAAHKLVLAARSPVFRAQLFGPMKDQNTQCIKVEDIEAPVFKALLHVIY
Posidonia       ------------------------------------------------------------
Vitis           TDVNFEVDGEIFSAHKLVLAARSPVFRAQLFGPMKDCNTQLIKIEDMEAPVFKALLHFTY
                                                                            

Arath           WDELPDMQELIGTDSTLASTLVAQHLLAAADRYALERLKAICESKLCEGVAINTVATTLA
Bradi           WDELPDIEELTGLNTTWVSTLMAQHLLAAADRYALERLKLLSELKLCEVVAINTVANTLA
Oryza           WDELPDIEELTGLNTTWVSTLMAQHLLAAADRYALERLKLLCELKLCEDVAINTVANTLA
Zma             WDELPDLEELTGVNTTWVSTLMAQHLLAAADRYALERLKLLCELKLCEDVAINTVANTLA
Sorbi           WDELPDIEELTGVNTTWVSTLMAQHLLAAADRYALERLKLLCELKLCEDVAINTVANTLA
Zostera         ---LPDMEELTGLNGKWVSTLTAQHLLAAADRYALDRLKLLCESKLCEEVAINMVATTLV
Poptr           WDALPDMEELVGLNSKWASTLMAQHLLAAADRYALERLRLLCEARLCEDVAINTVATTLA
Medtr           WDSLPDMQELTGINSKWATTLMAQHLLAAADRYALDRLRLMCEASLCEDVAINTVATTLA
Posidonia       ----------------------AQHLLAAADRYALDRLRLLCEAKLCEDVAINTVATXLA
Vitis           WDALPDMQELVGMNSKWASTMMAQHLLAAADRYGLDRLRLLCEDKLCEDVAINTVATTLA
                                      ***********.*:**. :.*  *** **** **. *.

Arath           LAEQHHCLQLKAVCLKFVALPENLKAVMQTDGFDYLKESCPSLLTELLQYVARLSEHSVI
Bradi           LAEQHHCYQLKTVCLKFVALPENLKAVMQTDGFDYLQQSCPSLLTELIEYVAKVGEHIVS
Oryza           LAEQHHCYQLKTVCLRFVALPENLKAVMQTDGFDYLQQSCPSLLTELLEYVAKVGEHSVS
Zma             LAEQHHCYQLKTVCLKFVALPENLKAVMQTDGFDYLQQSCPSLLTELLEYVAKIGEHSVS
Sorbi           LAEQHHCYQLKTVCLKFVALPENLKAVMQTDGFDYLQQSCPSLLTELLEYVAKVGDHSVS
Zostera         LAEQHHCFHLKAVCLKFIAMPENLRAVIQTDGFDYLKISCPFLLIELLEHVASIGEHSAI
Poptr           LAEQHQCIQLKSVCLKFIALPENLKAVMQTDGFEYLKESCPSVITELLQYVAKNGEHSVI
Medtr           LAEQHHCFQLKAVCLKFIARPENLRAVMQTDGFEYLKESCPSVLTELLEYVARFTEHSDF
Posidonia       LAEQHHCFQLKAVCLKFIAMPENLRAVMQTDGFDXLKLSCPSLLTELLEYVARIGEHSII
Vitis           LAEQHHCFQLKAVCLKFVALPENLKAVMQTDGFDYLKQSCPSVLTELLEYVARIGEHSVI
                *****:* :**:***.*:* ****.**:*****: *: *** :: **:::**   :*   

Arath           VSGHRKEI-FADGCDASGRRVKPRLH--------
Bradi           PCLYSNEV--LDGGDANGRRVKPRT---------
Oryza           PCLYSNEV--LDGGDANGRRVKPRI---------
Zma             PCLYSTEV--LDGGDANGRRVKPRI---------
Sorbi           PCLYSTEV--LDGGDANGRRVKPRI---------
Zostera         FSTYPNNA-LLSGNEINGRRVKQRLLXXNNPLET
Poptr           ACTHGNDN--LD-SDMNGRRVKQRIH--------
Medtr           LCKHRNEA-ILDGSDVNGRRVKQRLYCEN-----
Posidonia       YPAHMNDA--LDGSDVNGRRVKQRI---------
Vitis           VCGHGNENILLDGSDVNGRRVKQRIF--------
                   : .:    .  : .***** *          
