# Supplementary material for: Back to the sea twice: identifying candidate plant genes for molecular evolution to marine life
Source: BMC Evol Biol. 2011 Jan 12;11:8. doi: 10.1186/1471-2148-11-8 (PMC3033329; doi:10.1186/1471-2148-11-8)
Supplement: Additional file 2 — Aligned proteins of each OrthoMCL cluster, produced with MUSCLE. [file 1471-2148-11-8-S2.GZ › orthomcl2981.muscled]

Zma             MANIATCSPRAQPGYRATLTNTPFISLLSVEGMLRPTHCLLSRLSSRLEISVAERT----
Arath           --------MSGA-GKKIADVAFKASRTIDWDGMAK----VLVTDEARREFSNLRRAFDEV
Posidonia       --------MSG---KKVADVATKAVAKIDWDGMAK----MVVSEEARKEFFNLRRTFEDV
Zostera         --------MSGP-TKKVADMTAKAVKKIDWDGMAK----MIVSEEARKEFFNLRRTFEEV
Bradi           --------MSGT-VKKVADAASKAGKAIDWDGMAK----MLVSEEARKEFANLRRTFEDV
Oryza           --------MSGNGVKKVAEVAAKAGKAIDWEGMAK----MLVSDEARKEFNTLRRTFEDV
Sorbi           --------MSGNGAKKVVDVAVKAAKAIDWDGMAK----MLVSDEARKEFATLRRTFEDV
Medtr           --------MSGT-VKKVTDVAFKAGKKIDWDGMAK----LLVTDEARREFFNLRRAFDEV
Poptr           --------MSGP-SKKVVDVAFKASRTIDWDGMAK----LLVSDEARKEFATLRRAFNEV
Vitis           --------------------------------MAK----LIVTEEARKEFATLRRAFDEV
                                                * .    ::   .:* *:    *:    

Zma             KQASGVAYSPTQQSSDADCFSPSNKVSFLLHGPRPVLTHQILLSPLNEHHQFLVRSERSA
Arath           NTQLQTKFSQEPEPIDWDYYRKG-------IGAGIVDKYKEAYDSI-EIPKYV---DKVT
Posidonia       NQALQSKFSMEPVPIDWEKYRKG-------IGPKLVDMYKEAYESI-EIPKYV---DTVT
Zostera         NHTLQTKFSMEPVPIDWERYRKG-------IGSKFVDMYKEAYDNI-EIPKYV---DTVT
Bradi           NNQLQTKFSQEPKPIDWDMYRKG-------IGSKVVDMYKEAYDSI-EIPKYV---DTVT
Oryza           NHQLQTKFSQEPQPIDWEYYRKG-------IGSKVVDMYKEAYESI-EIPKYV---DTVT
Sorbi           NHQLQTKFSQEPQPIDWEYYRKG-------IGSKVVDMYKEAYESI-EIPKYV---DTVT
Medtr           NTQLETKFSQEPEPIDWEYYRKG-------IGTRLVDMYKQHYESI-EIPKFV---DTVT
Poptr           NSQLETKFSQEPEPIDWEYYRRG-------IGSRLVDMYKQAYESI-EIPKFQ---DKVT
Vitis           NSTLQTKFSQEPEPIDWEYYRRG-------IGSRLVDMYKEAYESI-SVPKYV---DTVT
                :      :*    . * : :  .        *.  *  ::   . : .  ::    :  :

Zma             AAAAIGREERVCRIQQAEGGVSGGPENMSGNGAKKVVDAAVKAGRTIIDWDGMAKLLVT-
Arath           PEYKPKFDALLVELKEAE---------------QKSLKESERLEKEIADVQEISKKLSTM
Posidonia       PQYKPKFDALLVELKEAE---------------QMSLKESERLEKEIEEVRELKTKISTM
Zostera         PQYKPKFDALLVELKEAE---------------QMSLKESERLEKEIEEVREMKKKISTM
Bradi           PEYKPKFDALLVELKEAE---------------QTSLKESERIEKEIAEMKEMKKKISTM
Oryza           PQYKPKFDALLVELKEAE---------------KESLKESERIEKELAELQEMKKNISTM
Sorbi           PEYKPKFDALVVELKEAE---------------KASLKESERIEKEIAELKEMKKKISTM
Medtr           PQYKPKFDALLVELKEAE---------------EKSLKESERLEKEIVNVQSLKKRISTM
Poptr           PEYKPKFDQLLVELKEAE---------------QQSLKESERLEKEIAEVQELKTKISTM
Vitis           PQYKPKFDALLVELKEAE---------------EKSLKESERLEKEIAEVQELKKKISTM
                .      :  :  :::**               :  :. : .  . : :   : . : * 

Zma             --DEARKEFAALRRAFDDVNHQLQTKFSQVSDLAFLLLPPWADLT-------
Arath           TADEYFEKHPELKKKFDD---EIRNDN-------------WGY---------
Posidonia       TADEYFEKHPELRKKFDD---EMRNDY-------------WGY---------
Zostera         TADEYFEKHPELRKKFDD---EMRNDY-------------WGY---------
Bradi           TADEYFEKHPELRKKFDD---EIRNDN-------------WGY---------
Oryza           TADEYFAKHPEVKQKFDD---EIRNDN-------------WGY---------
Sorbi           TADEYFEKHPELKKKFDD---EIRNDY-------------WGY---------
Medtr           TADEYFAEHPELKKKFDD---EIRNDN-------------WGYSHYKEEQNA
Poptr           TAEEYFEKHPELKKKFDD---EIRNDY-------------WGY---------
Vitis           TANEYFEKHPELKKKFDD---EIRNDY-------------WGY---------
                  :*   :.. :.. ***   ::...              *.          
