# Supplementary material for: Back to the sea twice: identifying candidate plant genes for molecular evolution to marine life
Source: BMC Evol Biol. 2011 Jan 12;11:8. doi: 10.1186/1471-2148-11-8 (PMC3033329; doi:10.1186/1471-2148-11-8)
Supplement: Additional file 2 — Aligned proteins of each OrthoMCL cluster, produced with MUSCLE. [file 1471-2148-11-8-S2.GZ › orthomcl2960.muscled]

Arath           ---MAISVAASSSMAVMVPRVPAV--STR-----CSAVPYL-PPRSFGRSSFTVPLKLVS
Poptr           MASTVIAAAASSSMA------ATAIRATR-----CYALPYL-PPRSSSSS---QSFPIKQ
Medtr           ---MAVAASAGTVLV--PHRLLTTTNVTR-----CSALPYL-PPRLSSSPFLKQQL----
Vitis           MPRLPATAAANA--------------ATR-----CSALPYL-PPRLSSSS---NHF----
Zostera         MAAATATATTGALFG--AVSTSRLAVSAT-----SSSPPFLAPPRRSLLS-SATTL----
Posidonia       --MAAAASPAVAFLGGATRRFPAAAASTPSPFLVLPSLPSL--PRRSSLS---STLL---
Oryza           --MAAATAYTVALLGATGARVPAAPRSAA-----LL-------PRRGGVL-QPLRL----
Bradi           ---MATTAYSVALHG--GARLPTAGAGAP-----RSPSALL--PRRAFHP---LRL----
Zma             ---MAATAYSVALLG--GARLPAAPRSAL-----L--------PRRSVCQ---LRF----
Sorbi           ---MAATAYSVALLG--GARLPAAPRSAL-----L--------PRRSVCQ---LRL----
                      :  : :               :               **          :    

Arath           G----NGLQKVELLKTRASSEET--SSIDTNEL-----ITDLKEKWDGLENKSTVLIYGG
Poptr           VSLTASESRRFAPFQTRASSSEE--SPVDANEI-----FTDLKEKWDAVENKSTVIIYGG
Medtr           -----SESRKFSLHQTRASSSEETSTSLDTNEFTKTINVITLIGVWDALENKSTVLLYGG
Vitis           -----SGSRRFSSLQVRASSSEE--TSLNTEEL-----FTDLKAKWDALENKSTVFLYGG
Zostera         -----PEIKKISALRLRVTASDDSSGSVDSEDL-----VEDLKQKWDGLEDKSSVLIYGG
Posidonia       -----PEARKFSSLRLRA-SSKEASGSVEVDDL-----VSDLKQKWDGIENKSTVLTYGG
Oryza           -----QDAPRLSLLRVRA-ASDDTSTSASGDEL-----VADLKAKWEAIEDKPTFLLYSG
Bradi           -----QDAPRTSLLRVKA-ASED--TSASGDEL-----IEDLKAKWEAVEDKPTFLLYGG
Zma             -----QDAPRLSLLRAKA-ASED--TSASGDEL-----IEDLKAKWDAVEDKPTVLLYGG
Sorbi           -----QDAPRLSLLRAKA-ASED--TSASGDEL-----IEDLKAKWDAIEDKPTVLLYGG
                         .    . .. :..    . . :::     .  *   *:.:*:*.:.: *.*

Arath           GAIVAVWLSSIVVGAINSVPLLPKVMELVGLGYTGWFVYRYLLFKSSRKELAEDIESLKK
Poptr           GAVVAVWLSSILIGAVNSVPLLPKILELVGLGYTGWFVYRYLLFKSSRKELATDIESLKK
Medtr           GGLVAVWLSSILVGAINSVPLLPKIMELVGLGYTGWFVYRYLLFKSSRKELATDIDALKK
Vitis           GAIVAVWLSSVVVGAVNSVPLLPKIMELVGLGYTAWFVYRYILFKSNRKELATDIEALKK
Zostera         GAIVAVWLSSIVVGAINSVPLLPKLMELVGLGYTGWFVYRYLLFKTSRKELATDIDTLKS
Posidonia       GAIVGLWLSSIVVGAINSVPLLPKILELVGLGYTGWFVYRYLLFKSSRKELACDIENLKK
Oryza           GAVVALWLTTVVVGAINSVPLLPKILELVGLGYTGWFVYRYLLFKESRKELATDIETLKK
Bradi           GAVVALWLTTVVVGAINSVPLLPKLLELVGLGYTGWFVYRYLLFKESRKELASDIETLKK
Zma             GAVVALWLTSVVVGAINAVPLLPKILELVGLGYTGWFVYRYLLFKESRKELAADIETLKK
Sorbi           GAIVALWLTSVVVGAINAVPLLPKILELVGLGYTGWFVYRYLLFKESRKELAADIETLKK
                *.:*.:**:::::**:*:******::********.******:*** .***** **: **.

Arath           KIAGSE-
Poptr           KIAGTE-
Medtr           KIAGTE-
Vitis           KVTGAE-
Zostera         KITGK--
Posidonia       KIAGTAE
Oryza           KIAGTE-
Bradi           KIAGTE-
Zma             KIAGTE-
Sorbi           KIAGTE-
                *::*   
