# Supplementary material for: Back to the sea twice: identifying candidate plant genes for molecular evolution to marine life
Source: BMC Evol Biol. 2011 Jan 12;11:8. doi: 10.1186/1471-2148-11-8 (PMC3033329; doi:10.1186/1471-2148-11-8)
Supplement: Additional file 2 — Aligned proteins of each OrthoMCL cluster, produced with MUSCLE. [file 1471-2148-11-8-S2.GZ › orthomcl2948.muscled]

Zma             MAGANFLST---------AALVARGVA--ACSSISTPTRRHPQIRVCCRADVEAME--AY
Sorbi           MAGASFLST--------APLVA-RGVA--ACSSISTPTRRHPHIRVCCRADAEGSE--AA
Bradi           MAGATFLSA--------PALLGPRAGGLPSVSVTSSPARRQ-HAYVCCHAKAGGSEAAAA
Oryza           MAGASFLSTVRQPPAPPPPLLAPRG----SASSVSSPARRHAHILVCCH---------AT
Arath           MGGVSFLST--------VPSFTNTTN---HQHLTTLSSSSHRSAVIRCSKIE------PQ
Medtr           -MGVSFLSI------STLPSLHPLGGS--HYPKTTSTRHQPRSVSICCAKIK------TD
Poptr           MESFIFLSF--------AFWL------------------NIDQVAIRCHKMD------TD
Vitis           -MGVSFLST--------APSLIPM-----APQPSSTPRHSLQAGRIRCNRIE------CN
Posidonia       -MATSFLST--------LPSLLPRPT---QHHSAKAPKHINGSI-LCQKSED------SA
Zostera         -MVISFLST--------LPSLISHPTI--SSKPAIFPKNSNGSSILCQRSSK------ED
                     ***            .                        :              

Zma             AHEERLRF---RRRDFIGTCVGTAIGLEMIDGST-SFSGVATAADLIERRQRSEFQSKIK
Sorbi           AHEERLRF---RRRDFIGTCVGSAIGLELIDGST-RFSGVATAADLIERRQRSEFQSKIK
Bradi           AREEPPRF---RRRDLIGGCMGTAVGLEIIDGS----TGVATAADLIERRQRSEFQSSIK
Oryza           AQEEPVRF---RRRDLIGGCLTTAIGLELVEGST-GFTGVATAADLIERRQRSEFQSSIK
Arath           VSGESLAF---HRRDVL-KLAGTAVGMELIGNGFINNVGDAKAADLNQRRQRSEFQSKIK
Medtr           VSDEEEQFFHWRRRDVL-KCIGLTIGLESISSSG-SLLGTANAADLIERRQRSDFQSQIK
Poptr           VPGENV-L---RRREVL-KCFGATVGMELLASSG-SFVEMASAADLIQRRQRSEFQSSIR
Vitis           GTDEDG-F---RRRDVL-KCVGATLGMELLASSG-PFVEMAAAADLIQLRQRSEFRSNVK
Posidonia       ISGGC--Y---SRRDAL-KCFGTVIGMEMFANSI-PFTGPACAADLIQLRQRASFLSMIK
Zostera         TSREK--Y---NRRDVL-KSFGTAISIEILAGSATPFTSAANAADLIQKRQRSVFLSSIK
                            **: :      .:.:* . ..       * **** : ***: * * :.

Zma             DTLYVAIKAKPELVPSLLTMALNDAMTYDKTTKTGGANGSIRL--ETSRPENSGLSSALD
Sorbi           DTLYVAIKAKPELVPSLLTLALNDAMTYDKATKTGGANGSIRL--ETSRPENSGLSAALD
Bradi           GTLTAAIQAKPELVPSLLTLALNDAMTYDKATKSGGPNGSIRLSAEINRPENSGLSAALD
Oryza           STLATAITAKKELIPSLLTLALNDAMTYDKATKSGGPNGSVRLSAEISRPENSGLSAAVD
Arath           ILLSTTIKAKPELVPSLLKLALNDAMTYDKATKSGGANGSIRFSSELSRAENEGLSDGLS
Medtr           GTLYTAIKANPDLTPSILTLALNDALTYDKATKTGGPNGSIRFSSEISRPENKGLSAALN
Poptr           QTLFAAIKGKPELVPYILTLALNDAITYDKATKSGGPNGSIRFSSEISRPENKGLSAALN
Vitis           GTLFTAIKGNPDIIPSLLTLALNDAMTYDKATKSGGPNGSIRFSSEISRPENKGLSAALN
Posidonia       YTLALSIQNHSDLIPSILTLALNDAITYDKATKSWGPNGSIRFSSEISRPENGGLSAALE
Zostera         ETLGNTVKEHQDLIPSILILALNDAMTYDKSTKSGGSNGSIRFSSELSRPENSGLSDALA
                  *  ::  : :: * :* :*****:****:**: *.***:*:  * .*.** *** .: 

Zma             LLTEAKKEIDSFSKGGPISFADLIQFAAQSALKRSFLDAAIAKCGGNEEKGRTLYSAYGS
Sorbi           LLTEAKKEIDSFSKGGPISFADLIQFAAQSALKRSFLDAAIAKCGGNEEKGRTLYSAYGS
Bradi           MLTDAKKEIDSYSKGGPIAFADLIQIAAQQALKQTFLDAAIAKTGGNEEKGRTLYSAYGS
Oryza           LLVEAKKEIDSYSKGGPIAFADLIQFAAQSALKLTFVDAAIAKCGGNEEKGRTLYSAYGS
Arath           LIEEVKKEIDSISKGGPISYADIIQLAGQSAVKFTYLASAIRKCGGNEEKGNLLYTAYGS
Medtr           FIEEAKKEIDSYSKGGPISYADLIQYAAQSATKAQFLASAIRKCGGNEEKGNLLYTAYGS
Poptr           LIEEAKEEIDSYSKGGPISFADLIPYAGQSAVKATFLASAIRKCGGNEQKGSLLYSAYGS
Vitis           LLEESKKEIDSYSKGGPISFADLIQYAAQSAVKSTFIASAVRKCGGNEEKGNLLYTAYGS
Posidonia       ILEQSKMEIDSYSKGGPLSYADLFQLAAQSA-----------------------------
Zostera         ILEKSKQEIDMYSKGGPLSYSDLIQLAAQSAVKSTFLSSAIKKCGGNEEKGKTLYRAYGS
                :: . * ***  *****::::*::  *.*.*                             

Zma             NGQWGLFDRTFGRADAQEADPEGRVPDWSKASVQEMKDRFVAVGLGPRQLAVMSAFLGPD
Sorbi           NGQWGLFDRTFGRADAQEADPEGRVPEWSKASVQEMKDRFVAVGLGPRQLAVMSAFLGPD
Bradi           SGQWGLFDKIFGREDTQEPDPEGRVPKWSSASVQEMKHKFIAVGFGPRQLAVMSAFLGPD
Oryza           NGQWGLFDKLFGRQDTQEPDPEGRVPDWSKASVQEMKDKFVAVGLGPRQLAVMSVFLGPD
Arath           AGQWGLFDRNFGRSDATEADPEGRVPQWGKATVQEMKDKFIAVGLGPRQLAVMSAFLGPD
Medtr           NGQWGLFDRQFGRTDTDEADPEGRIPLWEKASVQEMKDKFSAVGFGPRQLAVLSAFIGPD
Poptr           SGQWGLFDRQFGRTDSQEPDPEGRVPQWEKATVQEMKDKFSSIGFGPRQLAVMSAFLGPD
Vitis           NGQWGLFDKQFGRADTQEPDPEGRVPQWEKASVQEMKDKFTAVGFGPRQLAVMSAFLGPD
Posidonia       ------------------------------------------------------------
Zostera         TGQWGLFEKTIR------------------------------------------------
                                                                            

Zma             QAATEGRLIADPDCRPWVEKYQRSRETVSRTDYEVDLITTLTKLSSLGQKINYEAYTYPK
Sorbi           QAATEERLIADPDCRPWVEKYQRSRETVSRTDYEVDLITTLTKLSSFGQNINYEAYTYPK
Bradi           QAATEAKLIADPDCRPWVEKYQRSRETVSRTDYEVDLITTLTKLSYLGQKINYEAYTYPK
Oryza           QAATEERLIADKDCRPWVEKYQRSRETVSRTDYEVDLITTLTKLSSLGQKINYEAYTYPK
Arath           QAATEQLLATDPQVAPWVQKYQRSRETVSQTDYEVDLITAFTKLSCLGQQINFEAYTYPV
Medtr           QDATETLLASDPDVAPWVQKYQRSRETVSRTDYEVDLITTFTKLSTLGQKINYEAYTYPR
Poptr           QAATEALLATDPDVTPWVQKYQRSRETVSQTDYEVDLITTLTKLSSMGQQINYEAYTYPV
Vitis           QLASEALLATDPDVAPWVQKYQRSRETVSQTDYEVDLITTLTKLSCLGQQINYEAYSYPV
Posidonia       ------------------------------------------------------------
Zostera         ------------------------------------------------------------
                                                                            

Zma             QKIDLGKLKL
Sorbi           QKIDLGKLKL
Bradi           QKINLGKLKL
Oryza           QKIDLGKLKL
Arath           ERINLSKLKL
Medtr           KKIDITKLKL
Poptr           RKIELSKLKL
Vitis           QKVDFSKLKL
Posidonia       ----------
Zostera         ----------
                          
