# Supplementary material for: Back to the sea twice: identifying candidate plant genes for molecular evolution to marine life
Source: BMC Evol Biol. 2011 Jan 12;11:8. doi: 10.1186/1471-2148-11-8 (PMC3033329; doi:10.1186/1471-2148-11-8)
Supplement: Additional file 2 — Aligned proteins of each OrthoMCL cluster, produced with MUSCLE. [file 1471-2148-11-8-S2.GZ › orthomcl294.muscled]

Zostera         -----------------------------------SLHLSQLGSFVIFGVFFLKTNEKYA
Arath           ----------------------MATESYEAAIKGLNDLLSTKADLGNVAAAKIKALTAEL
Medtr           MAGAFKKCMMLCCTSKIVSKEDMAGETFEDSIATLTRLLKEKAELGDIAAVKIKELTAEL
Vitis           ----------------------MATDSCEDAIAELQKLLSEKCGLETVAAAKIKQITAEL
Poptr           ----------------------MANESYEDAIAGLSKLLSEKADLGSVAAAKIKQITAEL
Posidonia       ----------------------------------VVPFFSLPFLIAGFFLLFGRSEFFEG
Zma             ------------------------------------------------------------
Sorbi           ------------------------------------------------------------
Bradi           ------------MSTAAANWCYATVAPRAKSVVVASLGTPAPSSSGSFRPRLIRNAPVQA
Oryza           ------------------------------------------------------------
                                                                            

Zostera         DSVG--IME-KVERLNTGFAQFKEEVYDKNTELYLQLSEKQEPKYMVFACSDSRVSPCRI
Arath           KELDSSNSD-AIERIKTGFTQFKTEKYLKNSTLFNHLAKTQTPKFLVFACSDSRVCPSHI
Medtr           EANGSKPFN-PDERIRSGFVSFKTEKFLKNPELYGELAKGQSPKFMVFACSDSRVCPSHI
Vitis           EKTGSEPFD-AVERIKTGFGRFKTEKYEKNPTLYDELAKGQSPKFMVFACSDSRVCPSHI
Poptr           EAASSKGFD-PVERIKTGFVQFRTEKYEKNPDLYGALAKGQSPKFMVFACSDSRVCPSHI
Posidonia       E-----VME-TVDRLNAGFDHFKTEIYDKKPDIFEPLKLTQTPKYMVFACSDSRVCPSVV
Zma             ------MDD-PVERLKDGFHKFKTEVYDKKPELFEPLKAGQAPKYVVFACSDSRVCPSVT
Sorbi           ------MAD-AVDRLKTGFNKFKTEVYDKKPELFEPLKAGQSPKYMVFACSDSRVCPSVT
Bradi           APVAPALMDAAVERLKTGFEKFKTEVYDKKPDVFEPLKAGQAPKYMVFACADSRVCPSVT
Oryza           ------MDA-AVDRLKDGFAKFKTEFYDKKPELFEPLKAGQAPKYMVFSCADSRVCPSVT
                            :*:. **  *. * : *:. ::  *   * **::**:*:****.*.  

Zostera         FNFSPGDVFTVRNIANMIPPYNSTNNIGEGAAIEYAVKHLKVETILVMGHSRCGGIKG--
Arath           LNFQPGEAFVVRNIANMVPPFDQKRHSGVGAAVEYAVVHLKVENILVIGHSCCGGIKGLM
Medtr           LDFQPGEAFVVRNIANMVPPFDKTKYSGAGAAIEYAVLHLKVENIVVIGHSCCGGIKGLM
Vitis           LDFQPGEAFMVRNIANMVPPYDQTKYSGVGAAIEYAVLHLKVENIVVIGHSCCGGIKGLM
Poptr           LNFQPGEAFMIRNIANMVPPYDKTKYSGVGAAIEYAVLHLKVENIVVIGHSCCGGIKGLM
Posidonia       LNFQPGEAFTVRNIANMVPPYDPTKYAGVGAAIEYAVVHLKVETIVVMGHSRCGGIKGLM
Zma             LGLQPGEAFTVRNIAAMVPAYDKTKYTGIGSAIEYAVCALKVEVLVVIGHSCCGGIRALL
Sorbi           LGLQPGEAFTVRNIAAMVPAYDKTKYTGIGSAIEYAVCALKVQVLVVIGHSCCGGIRALL
Bradi           LGLEPGEAFTVRNIANMVPSYCKNKYAGVGSAIEYAVCALKVEVIVVIGHSRCGGIKALL
Oryza           MGLEPGEAFTVRNIANMVPAYCKIKHAGVGSAIEYAVCALKVELIVVIGHSRCGGIKALL
                :.:.**:.* :**** *:*.:   .  * *:*:****  ***: ::*:*** ****..  

Zostera         ------------------------------------FD----------------------
Arath           SIEDDAAPTQSDFIENWVKIGASARNKIKEEHKDLSYDDQCNKCEKEAVNVSLGNLLSYP
Medtr           SIPDD-GTTASDFIEQWVQICNPARSKVKLETSSLSFAEQCTNCEKEAVNVSLGNLLTYP
Vitis           SIPDD-GTTASDFIEQWVQICLPAKSKVKTEYTDLTFAEQCTNCEKEAVNVSLGNLLTYP
Poptr           SIPDD-GSTASDFIENWVKICSAAKSTVAKKAGSLTFEEQCHNCEKEAVNVSLGNLLTYP
Posidonia       SVADD-GATKTDFIEDWVKICLPARDKVKEESVDLSFDEQCSKCEREAVNLSLKNLLTYP
Zma             SLQDG-APDNFHFVENWVKIGFPAKIKVKKDHASVPFDDQCSILEKEAVNLSLENLKTYP
Sorbi           SLQDG-APDTFHFVEDWVRIGFPAKIKVKKEHASVPFDDQCSILEKEAVNVSLDNLKTYP
Bradi           SLKDG-ADDSL-------------------------------------------------
Oryza           SLKDG-APDSFHFVEDWVRTGFPAKKKVQTEHASLPFDDQCAILEKEAVNQSLENLKTYP
                                                                            

Zostera         -----------------------------------------
Arath           FVRAEVVKNTLAIRGGHYNFVKGTFDLWELDFKTTPAFAFS
Medtr           FVRDGVVKKSLALKGAHYNFVNGTFELWDLNFNLLPSVSI-
Vitis           FVREAVVKKTLALKGAHYDFVNGSFELWSFEVNLSPPLPA-
Poptr           FVRDAVVNDAVSLKGAHYDFVKGTFELWDLDFTISPSISV-
Posidonia       FVKEGLESNTLFLVGGHFDFVDGKFESWTI-----------
Zma             FVKEGLANGTLKLVGGHYNFVSGEFLTWDNKQPS-------
Sorbi           FVKEGLANGTLRLVGGHYNFVSGEFDTWEIKS---------
Bradi           -----------------------------------------
Oryza           FVKEGIANGTLKLVGGHYDFVSGNLDLWEP-----------
                                                         
