# Supplementary material for: Back to the sea twice: identifying candidate plant genes for molecular evolution to marine life
Source: BMC Evol Biol. 2011 Jan 12;11:8. doi: 10.1186/1471-2148-11-8 (PMC3033329; doi:10.1186/1471-2148-11-8)
Supplement: Additional file 2 — Aligned proteins of each OrthoMCL cluster, produced with MUSCLE. [file 1471-2148-11-8-S2.GZ › orthomcl2881.muscled]

Arath           ------------------------------------------------------------
Medtr           ------------------------------------------------------------
Poptr           ------------------------------------------------------------
Vitis           ------------------------------------------------------------
Zma             SDEPNLPSVRPSAKCHYAIYRVTQRTFSPLVLQHSPYHTEPTRGARGSYSSLAHTTTHHH
Sorbi           ------------------------------------------------------------
Oryza           ------------------------------------------------------------
Bradi           ------------------------------------------------------------
Zostera         ------------------------------------------------------------
Posidonia       ------------------------------------------------------------
                                                                            

Arath           ---------------------MSDWGPVLVTVILFVMLTPGLLFQLPGRQKYVEFGNFQT
Medtr           ---------------------MSDWGPVFVSIVLFVLLTPGLLFQIPGRSRCVEFGNFQT
Poptr           ---------------------MSDWGPVFVAVVLFILLTPGLLIQMPGHHRFIEFGNFKT
Vitis           ---------------------MSDWGAVFVSVMLFILLMPGLLIQIPGRGRFIEFTNFQT
Zma             RATELPRVCCASLIDRPIDLGMADWGPVLIGLVLFILLSPGLLFQIPGKGRIIEFGNFQT
Sorbi           ---------------------MADWGPVLIGLVLFILLSPGLLFQIPGKGRIIEFGNFQT
Oryza           ---------------------MADWGPVFIGLVLFILLSPGLLFQIPGKGRIVEFGNFQT
Bradi           ---------------------MADWGPVFIGLVLFILLSPGLLFQIPGKGRMVEFGNFQT
Zostera         ---------------------MTDWAPVIVGLVLFILLSPGLLIQIPGKGRIVEFGSFQT
Posidonia       ---------------------MSDWAPVIVGLVLFILLSPGLLFQMPAKGRFVEFGNFQT
                                     *:**..*:: ::**::* ****:*:*.. . :** .*:*

Arath           SAVSVIVHSLLYFSLVCVFLLALKIHIYIG-
Medtr           SGASILIHSLLYFGFVCIFFLAIKIHLYIG-
Poptr           SGVSILVHSILYFALICIFLLAVGVHMYVGS
Vitis           SGVSILVHSLIYFTLICIFLLAIGVHMYIG-
Zma             SGLSILIHAVIYFALLAIFLLAVGVHIYLG-
Sorbi           SGLSILIHAVIYFALLAIFLLAVGVHIYLG-
Oryza           SGLSILVHSIIYFALIAIFLLAVNVHMYLG-
Bradi           SGLSILVHAVIYFALIAIFILALGVHVYLG-
Zostera         SGVAIVVHSIFFFAAISILLLALGVHVYIG-
Posidonia       SGVAIVVHAIIYFALIAILLLAVGVHVYIG-
                *. ::::*::::*  :.:::**: :*:*:* 
