# Supplementary material for: Back to the sea twice: identifying candidate plant genes for molecular evolution to marine life
Source: BMC Evol Biol. 2011 Jan 12;11:8. doi: 10.1186/1471-2148-11-8 (PMC3033329; doi:10.1186/1471-2148-11-8)
Supplement: Additional file 2 — Aligned proteins of each OrthoMCL cluster, produced with MUSCLE. [file 1471-2148-11-8-S2.GZ › orthomcl2876.muscled]

Bradi           ------------------MTVPTFGDWDMKNGPVPDYSMDFSKIREMRKQNKRELSRASL
Oryza           MESRKEEEQHGGGGAVGWMTVPAFGEWDMKNGAVPDYSMDFSKIREMRKQNKRELSRASL
Zma             MENRKEGQQ---GATVGWMTVPAFGEWDVKNGAVPDYSMDFSKIREMRRQNKRELSRASL
Sorbi           MENRKEEQQ---GAAVGWMTVPAFGDWDVKNGAVPDYSMDFSKIREMRKQNKRELSRASL
Medtr           MEQNKEKIA-------PWLSVPQFGEWDQK-GPLPDYSMDFSKIREMRKQNKTNASRASL
Arath           MEDRKENKN------SPWLSVPQFGDWDQK-GGSIDYSMDFSKIREMRKLNKRDASRASL
Poptr           MEDRKDQKN------APWLSVPQFGDWDQK-GELPDYSVDFSKIREMRKQNKRDASRASL
Vitis           MEDRKEKAA-------PWLSVPQFGDWDQK-GQVPDYSLDFSKIREMRKQNKRDVSRASL
Zostera         MENPKRTGS----------SVPVFGEWDVA-QEIPDYSMDFTKIREMKMKSKQDFSRISV
Posidonia       MEDDHKKGN-----GGGWKSVPAFGEWDMM-QGVPDYSMDFSKIREMKKQSKQDFSRVSV
                                   :** **:**       ***:**:*****.  .* : ** *:

Bradi           GGDDDLL-AQQQKATQQPQLQPGKAGFAS-------SAADDPHHADQDDSPTGRKKFLSY
Oryza           GGDDDLL-AAQQHKAAAPQPAPNASAAA--------DDHRRPLHAAHDDSPTGRKKFLSY
Zma             GGDEDLL-QQQQQQSAKAQPPKSPAAAVA-------DDDDHHRLPLHDDSPTGRKKFLSY
Sorbi           GGDEDLLQQQQQQQSSKAQPPKSSAVVA----------DDHHRRPLHDDSPTGRKKFLSY
Medtr           GNEEEFA------------APTQKNVKAD-------HSEPQHPHYHKTNSAVRRRSFMSY
Arath           GNEEELI------NPFHDQPPVDTAKPKKLTTVHSDNNNRNEFSHHHPHSPSRRRRIFSC
Poptr           GKEEELI------------NPTATTAKTAQT-----HDHRHHYHQDHHDSPATRRSIFSY
Vitis           GNEEELV------------APPTTNADTR-------QTDHHHYHQSH--SPTGRRSILGC
Zostera         GNEAELVLTPTSDPPNNLSSSPHPPAASVHNHTDHGDDENDHLHQSTPSCAVPRKGIWNY
Posidonia       GNEEELISSHNPRQAEDDDAKRHRVAR---------DDFDDH-QNSTSLTHSARKKIWNY
                * : ::                                               *. : . 

Bradi           FQCCTRA
Oryza           FQCCIRA
Zma             FQCCIRA
Sorbi           FHCCIRA
Medtr           FNCCIKA
Arath           FNCCVKA
Poptr           FNCCVKA
Vitis           FSCCVKA
Zostera         LPCCMKA
Posidonia       FHCCMR-
                : ** . 
