# Supplementary material for: Back to the sea twice: identifying candidate plant genes for molecular evolution to marine life
Source: BMC Evol Biol. 2011 Jan 12;11:8. doi: 10.1186/1471-2148-11-8 (PMC3033329; doi:10.1186/1471-2148-11-8)
Supplement: Additional file 2 — Aligned proteins of each OrthoMCL cluster, produced with MUSCLE. [file 1471-2148-11-8-S2.GZ › orthomcl2842.muscled]

Poptr           ------------------------------------------------------------
Arath           ------------------------------------------------MDP-APEPVTYV
Medtr           -----------------MTSKSKECFIVGAVNREPSLSLQFINYQFLVMDP-LPEPVSYL
Zostera         ------------------------------------------------MDP-QPEQVAYI
Posidonia       ------------------------------------------------MDP-QPEPVTYV
Vitis           ------------------------------------------------MDP-QPEPVSYI
Bradi           ------------------------------------------------MDPQQPEPVSYL
Oryza           ------------------------------------------------MDPQQPEPVSYL
Sorbi           ------------------------------------------------MDPQQPEPVSYL
Zma             AGRVPAFRATTYPSCSVLTRRRLGLRRNLQTPTSLRTTCRRKTLERSTMDPQQPEPVSYL
                                                                            

Poptr           ---CGMENTLKPGDVIQCRECGYRILYKKRTRRIV-FNLRVLVRVVKLRSFGSLMWSHCC
Arath           CGDCGQENTLKSGDVIQCRECGYRILYKKRTRRVVQYEAR--------------------
Medtr           CGDCGVENTLKSGDVIQCRDCGYRILYKKRTRRIVQYEAR--------------------
Zostera         CGDCGGENTLKPGDVIQCRECGYRILYKKRTNRIVQYEAR--------------------
Posidonia       CGDCGGENTLKPGDVIQCRECGYRILYKKRTRRIVQYEAR--------------------
Vitis           CGDCGQENTLKPGDVIQCRECGYRILYKKRTRRIVQYEAR--------------------
Bradi           CGDCGAENTLKSGDVIQCRECGYRILYKKRTRRIVQYEAR--------------------
Oryza           CGDCGAENTLKPGDVIQCRECGYRILYKKRTRRIVQYEAR--------------------
Sorbi           CGDCGAENTLKPGDVIQCRECGYRILYKKRTRRIVQYEAR--------------------
Zma             CGDCGAENTLKPGDVIQCRECGYRILYKKRTRRIVQYEAR--------------------
                   ** *****.*******:***********.*:* :: *                    

Poptr           LVVSAS
Arath           ------
Medtr           ------
Zostera         ------
Posidonia       ------
Vitis           ------
Bradi           ------
Oryza           ------
Sorbi           ------
Zma             ------
                      
