# Supplementary material for: Back to the sea twice: identifying candidate plant genes for molecular evolution to marine life
Source: BMC Evol Biol. 2011 Jan 12;11:8. doi: 10.1186/1471-2148-11-8 (PMC3033329; doi:10.1186/1471-2148-11-8)
Supplement: Additional file 2 — Aligned proteins of each OrthoMCL cluster, produced with MUSCLE. [file 1471-2148-11-8-S2.GZ › orthomcl2823.muscled]

Medtr           MAPV-APRTGDAIFANIERVNAELFTLTYGAIVRQLLTDLEEVDEVNKQLDQMGYNIGIR
Arath           MAPV-GPRSGDAIFSSIDRVNAELFTLTYGAIVRQLLTDLEEVEEVNKQLDQMGYNIGIR
Zma             MPP--APKSGDALFASVDRVNAELFTLTYGAIVRQLLTDLEEVEEVNKQLDQMGYNIGTR
Sorbi           MPP--APKSGDALFASVDRVNAELFTLTYGAIVRQLLTDLEEVEEVNKQLDQMGYNIGTR
Oryza           MPPLTGPKSGDALFGSVERVNAELFTLTYGAIVRQLLTDLEEVEEVNKQLDQMGYNIGTR
Bradi           MPPLTPPKSGDALFSSVERVNAELFTLTYGAIVRQLLTDLEEVEEVNKQLDQMGYNIGTR
Poptr           MAPV-APRSGDAIFASVEHVNAELFTLTYGAIVRQLLTDLEEVEEVNKQLDQMGYNIGVR
Vitis           MAPA-APRSGDAIFANVERVNAELFTLTYGAIVRQLLTDLEEVEEVNKQLDQMGYNIGIR
Zostera         ------------------MQNAELFTLTYGAIVRQLLTDLEDVDEVNKQLDQMGYNIGIR
Posidonia       ------------------------------------------------------------
                                                                            

Medtr           LIDEFLAKSNVSRCVDFRETADVIAKVGFKMFLGVTASVTNWDAEGTTCSIILEDNPLVD
Arath           LIDEFLAKSGVSRCVDFKETAEMIAKVGFKMFLGVTASVTSWDSDGTCCSIILEDNPLVD
Zma             LVDEFLAKSNVSRCVDFKETADVIAKLGFKMFLGVTATVTNWDAEGTSCSLVLEDNPLVD
Sorbi           LVDEFLAKSNVSRCVDFKETADVIAKLGFKMFLGVTATVTNWDAEGTSCSLVLEDNPLVD
Oryza           LVDEFLAKSNVSRCVDFKETADVIAKLGFKMFLGVTATVTNWDAEGTSCSFVLEDNPLVD
Bradi           LVDEFLAKSNVSRCVDFKETADTIAKLGFKMFLGVTATVTNWDAEGTTCSFVLEDNPLVD
Poptr           LIDEFLAKSNVSRCVDFKETADVIAKVGFKMFLGVGASVTNWDADGTCCSIVLEDNPLVD
Vitis           LIDEFLAKSNVSRCVDFKETAEAIAKVGFKMFLGVTASVTNWDADGTSCSLVLEDNPLVD
Zostera         LIDEFLAKSNVSRCVNFKETAEVIAKVGFKMFLGITATVTNWDVDGSSCSLVLEDNPLVD
Posidonia       -----------------------------------------------SCSLVLEDNPLVD
                                                                **::********

Medtr           FVELPDNYQGLYYCNILSGVIRGALDMVSMKAEVTWLRDALRGDDVFELQVKLLKQVPEE
Arath           FVELPDTCQGLYYCNVLSGVIRGALEMVSMKTEVTWTRDVLRGDDAYELQVKLLKQVAEE
Zma             FVELPDTCQGLQYCNLLSGVIRGALEMVSMKAEVTWVRDMLRGDDAYEMRVKLIKQVPEE
Sorbi           FVELPDTCQGLQYCNLLSGVIRGALEMVSMKTEVTWVRDMLRGDDAYEMRVKLIKQVPEE
Oryza           FVELPDTCQGLQYCNVLSGVIRGALEMVSMKTEVTWVRDMLRGDDAYEMRVKLTKQVPEE
Bradi           FVELPDTCQGLQYCNVLSGVIRGALEMVSMKTEVTWVRDMLRGDDAYEMRVKLTKQVPEE
Poptr           FVELPDTCQGLYYCNILSGVVRGALEMVSMKTEVTWVRDMLRGDDAFELQVKLLKQVPEE
Vitis           FVELPDTCQGLYYCNILSGVVRGALEMVSMKTEVTWIRDMLRGDDAYELQVKLLKQVPEE
Zostera         FVELPDMC----------------------------------------------------
Posidonia       FVELPDMCQGLYYCNILSGVIRGALEMVSMKTEVTWVRDMLRGDDAYELRVKLLKQVPEE
                ******                                                      

Medtr           YPYKDDE
Arath           YPYKDDE
Zma             YPYKDDD
Sorbi           YPYKDDD
Oryza           YPYKDDD
Bradi           YPYKDDD
Poptr           YPYKDDE
Vitis           YPYKDDE
Zostera         -------
Posidonia       YPYKDDE
                       
