# Supplementary material for: Back to the sea twice: identifying candidate plant genes for molecular evolution to marine life
Source: BMC Evol Biol. 2011 Jan 12;11:8. doi: 10.1186/1471-2148-11-8 (PMC3033329; doi:10.1186/1471-2148-11-8)
Supplement: Additional file 2 — Aligned proteins of each OrthoMCL cluster, produced with MUSCLE. [file 1471-2148-11-8-S2.GZ › orthomcl2633.muscled]

Oryza           ---MARSMRTCLHSGRLALLAILVSGGIVLQILACALYNNWWPMLTVLMYLILPMPLIFF
Bradi           -MALSRSMRTCLHSGRLAALAILVSGGIVLQILACALYNNWWPMLTVLMYLILPMPLIFF
Zma             -MALSRSMRACLHSGRLALLAILVSGGIVLQILACALYNNWWPMLTVLMYLILPMPLIFF
Sorbi           -MALSRSMRTCLQSGRLALLAILVSSGIVLQILACALYNNWWPMLTVLMYLILPMPLIFF
Posidonia       MANLPRYIVACLHTGQLALLAIMVSAGIVLQILACALYNNWWPMLTVIMYVILPMPLMFF
Zostera         -MALPRYLVTCFQTGQLALLAIMVSSGIVLQILACALYNNWWPMLTVIMYVILPMPLMFF
Medtr           MDDIPGYVRYCFNTGKLLFLALLVSGGIVLQILACALYNNWWPMLSAITYVLLPMPLLFF
Arath           MADVPGYLRTCLDMGKIAFLAILVSTGIVLQILACALFNNWWPMLSVIMYVLLPMPLLFF
Poptr           MADLPGYMRACLHTGKLAFLAILVSGGIVLQILACALYNNWWPMLTVIMYVPLPMPLLFF
Vitis           MADLPGHVLACLHSGKLAFLAILVSGGIVLQILACALFNNWWPMLTVIMYVLLPMPLLFF
                   :.  :  *:  *.:  **::** ***********:*******:.: *: *****:**

Oryza           LGSNSPSMMSNDGDTWVSFTKFLTGASIVGSIAIPSILKHAGVIGWGALTMELSSFLVFG
Bradi           LGSDSPSIMSNEGDGWVNFTKFLTGASVVGSIAIPSILKHAGVIGWGALTMELSSFAVFG
Zma             LGSDTSSMMSNGGDGWVNFTKFLTGASIVGSIAIPSILKHAGVIGWGALTMELSSFVVFG
Sorbi           LGSDTSSIMSNGGDSWVNFTKFLTGASIVGSIAIPSILKHAGVIGWGALTMELSSFVVFG
Posidonia       TGSGASSLISSGGDGWVDFTKFLTGASAVGSIAIPAILKHADVIGWGALAMELSSFSIFV
Zostera         TGPD-SSLISSSEDGWANFTKFLTGASVVGSIAIPAILKHADIIGWGALSMELSSFFIFV
Medtr           AGSDGSSMFSESDNSWVNFGKFLTGASTLGGIAIPSILIHAGVIGWAAFALELSSFFVFV
Arath           GGSDSTSLFNESDNSWINAAKFLTGASAVGSVAIPSILKHAGLIGWGALALDLSSYVVFL
Poptr           VGSDSSTLLTESDSGWVNATKFLTGASVIGSIAIPVILKHAGVIGWGALAMELSSFFVFV
Vitis           AGSDTSSLFSESGNSWVDATKFLTGASAVGSIAIPAILKHAGVIGWGALALELSSFFVIV
                 *.. .:::..  . * .  ******* :*.:*** ** **.:***.*::::***: :: 

Oryza           VAILWLIQMNS-EDEYSSA-F
Bradi           LAILWFIQMNGEDDGYSSVAF
Zma             VAILWFLQMNG-EDEYSGV-F
Sorbi           VAILWFIQMNGEEDEYSGV-F
Posidonia       FAIICYMMVCSDDGDGYSM-F
Zostera         FTIIYYMMICTDEEDYYHF--
Medtr           LAILCFLWMS--DEDSYSM-L
Arath           VAILGYICIGDASDNYYSY-I
Poptr           IAIMCYIGTS--DEADYSM-L
Vitis           VAIMCYIQMN--SDNEYRM-L
                .:*:  :     .        
