# Supplementary material for: Back to the sea twice: identifying candidate plant genes for molecular evolution to marine life
Source: BMC Evol Biol. 2011 Jan 12;11:8. doi: 10.1186/1471-2148-11-8 (PMC3033329; doi:10.1186/1471-2148-11-8)
Supplement: Additional file 2 — Aligned proteins of each OrthoMCL cluster, produced with MUSCLE. [file 1471-2148-11-8-S2.GZ › orthomcl2568.muscled]

Oryza           MGGGNGQKSKMARERNMEKNK-GAKGSQLEANKKAMNIQCKICMQTFICTTSETKCKEHA
Bradi           MGGGNAQKSKMARERNLEKLK-GGKGSQLEANKKAMNIQCKICMQTFICTTSEAKCKEHA
Posidonia       MGGGNAQKSKMARERNLEKQRQAGKGSQLEKNKKAMNIQCKVCMQTFICTTSEVKCREHA
Zostera         MGGGNAQKSKMAREKNLEKQRNAAKGSQLEKNKKAMNIQCKVCMQTFICTTSEVKCKEHA
Arath           MGGGNAQKSAMARAKNLEKAKAAGKGSQLEANKKAMSIQCKVCMQTFICTTSEVKCREHA
Medtr           MGGGNGQKAKMARERNLEKQKQAGKGSQLEKNKKAMSIQCKVCMQTFICTTSEVKCKEHA
Poptr           MGGGNGQKAKMAREKNLEKQKAGSKGSQLESNKKAMSIQCKVCMQTFICTTSEVKCREHA
Vitis           MGGGNGQKSKMAREKNMEKQKNAARGSQLESNKKAMSIQCKVCMQTFICTTSEVKCREHA
Zma             MGGGNGQKSKMARERNLEKNK-GAKGSQLETNKKAMSIQCKVCMQTFMCTTTEVKCREHA
Sorbi           MGGGNGQKSKMARERNLEKNK-GSKGSQLETNKKAMSIQCKVCMQTFMCTTTEVKCREHA
                *****.**: *** .*:** . ...***** *****.****:*****:***:*.**.***

Oryza           EAKHPKSDLTACFPHLKK---
Bradi           EAKHPKSELTQCFPHLKQ---
Posidonia       KAKHPKSDVYQCFPHLQK---
Zostera         EAKHPKSALFQCFPHLQGEQK
Arath           EAKHPKADVVACFPHLKK---
Medtr           EARHPKSDLFTCFPHLKPEA-
Poptr           EAKHPKSDVNTCFPHLQK---
Vitis           EAKHPKSDVYTCFPHLKK---
Zma             EAKHPKTDVYQCFPHLKK---
Sorbi           EAKHPKTDVYQCFPHLKK---
                :*.***: :  *****:    
