# Supplementary material for: Back to the sea twice: identifying candidate plant genes for molecular evolution to marine life
Source: BMC Evol Biol. 2011 Jan 12;11:8. doi: 10.1186/1471-2148-11-8 (PMC3033329; doi:10.1186/1471-2148-11-8)
Supplement: Additional file 2 — Aligned proteins of each OrthoMCL cluster, produced with MUSCLE. [file 1471-2148-11-8-S2.GZ › orthomcl2566.muscled]

Bradi           ----------------------------MNPVACHRLQASAATPPFASRCRAAPQTPRSV
Oryza           ----------------------------MAPSTALSPV------AFKSSFS-P------L
Zma             ----------------------------MAPSAALAPV------AFRSAFSTP------L
Sorbi           ----------------------------MAPSAALAPA------AFRSAFSTP------L
Medtr           ----------------------------MAFTVSLTG-------HIHASTQCT------N
Zostera         ----------------------------MASTSSLGFQVSTFQKTFNDRKNCA------F
Arath           ----------------------------MASTATNTD-------FFKTLLS-P------F
Posidonia       ----------------------------MASTSSLAYQVSSFD-CLKDRKNPA------F
Poptr           MIYDQQNSNPPPPYFILSKPLSHSLSVKMASTTAVTAQVTNLN-GLGDWKR-P------F
Vitis           ----------------------------MASTSALTTQISNLC-GFTDCKN-T------T
                                            *                :      .       

Bradi           SRLPPRASASTAGNRINVQGAFFLR-CSTWKKASNRPFRVYSLFGGKKEKDENGDEAPSK
Oryza           LFNPTRSKINVEG-------AFCLP-CYNRKKASNRSFRVYSLFGGKKDKDENGEEAPSK
Zma             ASNPTRNRINIEG-------TFCLP-CSARKRASYRSFRVYSLFGGKKDKDENGDEAPSK
Sorbi           ASNPTRNRINIEG-------AFCLP-CSTRKRASYRPFRVYSLFGGKKDKDENGDE-PSK
Medtr           LNSLSSSLCNLSSSANVVDMRLVSPRGLQKVGSNHRNFRVHALFGGKKD-NESGDNKGGM
Zostera         ASGVPSRNCSKLCRSTPLPFLLSWP-CSK---TPRKTFRIHSLFGGGKKENSDNGNDGSK
Arath           SNGNAAQRSSRQN--------IVWL-NRKQSGNNNRSLRVNGLFGGGKK--DNKEDGQSK
Posidonia       GLASSRSDSNVNT--AAGPSFLSWP-CKTNT-TSKKSFCIYSLFGGKKDKNENSDDGQSK
Poptr           PASLPLGNLNLNAN-VVGKQLLSWS-GKQKSERNYRSFRVIGLFGGKKENSEKSDDAPSK
Vitis           SSSLFFCKLSPNTN-LVSTRMFCQY-ADSRMGNNRRSVRVYGLFGGNKENSEKGDDARSK
                         .           :             . . : .**** *.  ..  :  . 

Bradi           GGIFGNIGNMQNLYETVKKAQMVVQVEAVRVQKELAATEIEGYCEGELIKVTLSGNQQPI
Oryza           AGIF---GNMQNLYETVKKAQMVVQVEAVRVQKELAATEIDGYCEGELIKVTLSGNQQPV
Zma             AGIF---GNMQNLYETVKKAQMVVQVEAVRVQKELAATEIDGYCEGELIKVTLSGNQQPI
Sorbi           AGIF---GNMQNLYETVKKAQMVVQVEAVRVQKELAATEIDGYCEGELIKVTLSGNQQPI
Medtr           LGQL---GNMQNLFETVKKAQAVVQVESSRIQKELAAAEFDGYCEGELIKVTLSGNQQPV
Zostera         PGIF---GNMQNLYDTVKKAQSVVQVEAVKVQKELAEAEFDGYCEGELIKVTLSGNQLPL
Arath           AGIL---GNMQNLYETVKKAQMVVQVEAVRVQKELAVAEFDGYCQGELVKVTLSGNQQPI
Posidonia       AGIF---GNMQNLYDTVKKAQMVVQVEAVKVQKELAEAEFDGYCEGELIKVTLSGNQQPV
Poptr           AGIF---GNMQNLYETVKKAQMVVQVEAVRVQKELASAEFDGYCEGELIKVTLTGNQQPV
Vitis           AGFL---GNMQNLYETVKKAQMVVQVEAVKVQKELAEAEFDGYCEGELIKVTLSGNQQPV
                 * :   ******::****** *****: .:***** :*::***:***:****:*** *:

Bradi           NVEITEAAMELGAEKVSELVNEAYKDAHQRSVQAMKERMADLAQSIGMPAGLGDGLK
Oryza           RVEITEAAMEVGAEKLSELVNDAYKDAHQRSVQAMKERMADLAQSLGMPAGLGDGLK
Zma             RVEITEAAMELGAEKLSELVNDAYKDAHQRSVQAMKERMSDLAQSLGMPAGLGDGLK
Sorbi           RVEITEAAMELGAEKLSELVNDAYKDAHQRSVQAMKERMADLAQSLGMPAGLGDGLK
Medtr           RTQITEAAMELGSEKLSLLVTEAYKDAHQKSVQAMKERMSDLAQSLGMPPGLGGGL-
Zostera         RTEITEAAMELGA--------------------------------------------
Arath           RTDITDAAMELGSEKLSLLVTEAYKDAHSKSVLAMKERMSDLAQSLGMPPGL-DGLK
Posidonia       RTEITEAAMELGPEKLSLLVTEAYKDAHQKSVQAMKERMSNLAQSLGMPPGV-----
Poptr           RTEITEAAMELGAEKLSLLVTEAYKDAHQKSVQAMKERMNDLAQSLGMPPGVGEGLK
Vitis           RTEITEAAMELGPEKLSLLVTEAYKDAHQKSVQAMKERMNDLAQSLGMPQGLSEGLK
                ..:**:****:*.                                            
