# Supplementary material for: Back to the sea twice: identifying candidate plant genes for molecular evolution to marine life
Source: BMC Evol Biol. 2011 Jan 12;11:8. doi: 10.1186/1471-2148-11-8 (PMC3033329; doi:10.1186/1471-2148-11-8)
Supplement: Additional file 2 — Aligned proteins of each OrthoMCL cluster, produced with MUSCLE. [file 1471-2148-11-8-S2.GZ › orthomcl256.muscled]

Arath           MSHRKFEHPRHGSLGFLPRKRANRHRGKVKAFPKDDQTKPCKFTAFMGYKAGMTHIVREV
Zostera         ------------------------------------------------------------
Posidonia       ------------------------------------------------------------
Oryza           MSHRKFEHPRHGSLGFLPRKRSSRHRGKVKSFPKDDVSKPCHLTSFVGYKAGMTHIVREV
Bradi           MSHRKFEHPRHGSLGFLPRKRCSRHRGKVKAFPRDDPQKKCHLTAFLGYKAGMTHIVREV
Zma             MSHRKFEHPRHGSLGFLPRKRSSRHRGKVKSFPRDDPKKPCHLTAFLGYKAGMTHIVREV
Sorbi           MSHRKFEHPRHGSLGFLPRKRSSRHRGKVKSFPRDDPKKPCHLTAFVGYKAGMTHIVREV
Vitis           MSHRKFEHPRHGSLGFLPRKRAARHRGKVKAFPKDDPTNPCRLTAFLGYKAGMTHIVREV
Medtr           ----------------------------------------------------MTHIVREV
Poptr           MSHRKFEHPRHGSLGFLPRKRAARHRGKVKSFPKDDPTKPCKLTSFLGYKAGMTHIVREV
                                                                            

Arath           EKPGSKLHKKETCEAVTIIETPAMVVVGVVAYVKTPRGLRSLNTVWAQHLSEEVRRRFYK
Zostera         ------------------------------------------------------------
Posidonia       ------------------------------------------------------------
Oryza           EKPGSKLHKKETCEAVTIIETPPLVIVGLVAYVKTPRGLRSLNSVWAQHLSEEVRRRFYK
Bradi           EKPGSKLHKKETCEAVTIVETPPIVIVGLVAYVKTPRGLRTLNSVWAQHLSEDVRRRFYK
Zma             EKPGSKLHKKETCEAVTIIETPPLVIVGLVAYVKTPRGLRTLNSVWAQHLSEEVRRRFYK
Sorbi           EKPGSKLHKKETCEAVTIIETPPLVIVGLVAYVKTPRGLRTLNSVWAQHLSEEVRRRFYK
Vitis           EKPGSKLHKKETCEAVTIIETPPMVVVGVVGYLKTPRGLRSLNTVWAQHLSEEVKRRFYK
Medtr           EKPGSKLHKKETCEPVTIIETPPMVVVGVVGYVKTPRGLRTLNTVWTQHLSEEIKRRFYK
Poptr           EKPGSKLHKKETCEAVTIVETPPMVIVGVVGYLKTPSGLRTLNTVWAQHLSEEVKRRFYK
                                                                            

Arath           NWAKSKKKAFTGYAKQYDSEDGKKGIQAQLEKMKKYATVIRVLAHTQIRKMKGLKQKKAH
Zostera         ------------------------------------------------------------
Posidonia       ------------------------------------------------------------
Oryza           NWCKSKKKAFTKYALKYDSDAGKKEIQMQLEKMKKYASIVRVIAHTQIRKMKGLKQKKAH
Bradi           NWCKSKKKAFTKYALKYDSDAGKKEIQLQLEKMKKYASVVRVIAHTQIRKMKGLKQKKAH
Zma             NWCKSKKKAFTKYALKYENDAGKKEIQLQLEKMKKYASVIRVIAHTQIRKMKGLKQKKAH
Sorbi           NWCKSKKKAFTKYALKYDSDAGKKEIQLQLEKMKKYASVIRVIAHTQIKKMKGLKQKKAH
Vitis           NWCKSKKKAFTKYSKKYESEDGKKDIQAQLEKMKKYCNVIRVLAHTQIRKMKGLKQKKAH
Medtr           NWCKSKKKAFSKYSKQYESDEGKKNIQTQLEKLKKYATVIRVLAHTQIRKMKGLKQKKAH
Poptr           NWCKSKKKAFAKYSKQYETDEGKKSIQSQLEKLKKYATVIRVLAHTQIRKMKGLKQKKAH
                                                                            

Arath           MMEIQINGGTIAQKVDFAYSFFEKQIPIEAVFQKDEMIDIIGVTKGKGYEGVVTRWGVTR
Zostera         --------------------------------------------------------GVTR
Posidonia       ------------------------------------------------------------
Oryza           LMEIQINGGTIADKVDYGYKFFEKEIPVDAVFQKDEMIDIIGVTKGKGYEGVVTRWGVTR
Bradi           LMEIQVNGGTIADKVDYGYNFFEKEVPIDAVFQKDEMIDIIGVTKGKGYEGVVTRWGVTR
Zma             LMEIQVNGGTIADKVDYGYKFFEKEVPVDAVFQKDEMIDIIGVTKGKGYEGVVTRWGVTR
Sorbi           LMEIQVNGGTIADKVDYGYKFFEKEVPVDAVFQKDEMIDIIGVTKGKGYEGVVTRWGVTR
Vitis           LMEIQVNGGDVAKKVDYAYGFFEKQIPIDAIFQKDEMIDIIGVTKGKGYEGVVTRWGVTR
Medtr           IMEIQVNGGTIAQKVDFAYSFFEKQVPIDAVFQKDEMIDIIGVTKGKGYEGVVTRWGVTR
Poptr           LMEIQVNGGTIAQKVDFAYGFFEKQVPIDAVFQKDEMIDVIGVTKGKGYEGVVTRWGVTR
                                                                            

Arath           LPRKTHRGLRKVACIGAWHPARVSYTVARAGQNGYHHRTELNKKIYRLGKVGTEAHTAMT
Zostera         LPRKTHRGLRKVACIGAWHPSRVSYTVARAGQNGYHHRTELNKKIYKLGKSGDESHTAST
Posidonia       ------------------------------------------------------------
Oryza           LPRKTHRGLRKVACIGAWHPARVSYTVARAGQNGYHHRTEMNKKVYKIGKSGQESHAACT
Bradi           LPRKTHRGLRKVACIGAWHPARVSYTVARAGQNGYHHRTEMNKKVYKIGKAGQETHDAST
Zma             LPRKTHRGLRKVACIGAWHPARVSYTVARAGQNGYHHRTEMNKKVYKIGKAGQETHDAST
Sorbi           LPRKTHRGLRKVACIGAWHPARVSYTVARAGQNGYHHRTEMNKKVYKIGKAGQESHDAST
Vitis           LPRKTHRGLRKVACIGAWHPARVSFTVARAGQNGYHHRTEMNKKIYKVGKTGQESHSAMT
Medtr           LPRKTHRGLRKVACIGAWHPARVSFTVARAGQNGYHHRTELNKKIYKLGKVGEETHDAQT
Poptr           LPRKTHRGLRKVACIGAWHPARVSFTVARAGQNGYHHRTELNKKIYKVGKVGQETHTAIT
                                                                            

Arath           EYDRTEKDVTPMGGFPHYGIVKDDYLMIKGCCVGPKKRVVTLRQSLLTQTSRLALEEIKL
Zostera         DFDRTEKDITPMGGFAHYGIVKDDYLLIKGCCVGPKKRVVTLRQSLLKQTSRLALEDIKL
Posidonia       -----------------YGIVKDDYIMIKGCCVGPKKRVVTLRQSLLKQTSRLALEEIKL
Oryza           EFDRTEKDITPMGGFPHYGVVKGDYLMIKGCCVGPKKRVVTLRQSLLKQTSRLALEEIKL
Bradi           EFDRTEKDITPMGGFPHYGIVKGDYLMIKGCCVGPKKRVVTLRQSLLKQTSRLALEDIKL
Zma             EFDRTEKDITPMGGFPHYGIVKGDYLMIKGCCVGPKKRVVTLRQSLLKQTSRLALEEIKL
Sorbi           EFDRTEKDITPMGGFPHYGIVKGDYLMIKGCCVGPKKRVVTLRQSLLKQTSRLALEEIKL
Vitis           EFDRTEKDITPMGGFPHYGVVKDDYLLIKGCCVGPKKRVVTLRQSLLKQTSRVAMEEIKL
Medtr           EFDRTEKDITPMGGFPHYGIVKEDFLMIKGGCVGPKKRVITLRQSLLKQTSRLALEDIKL
Poptr           EYDRTEKDITPLGGFPHYGVVKDDYLMIKGCCVGPKKRVVTLRQSLLKQTSRLALEEIKL
                                 **:** *:::*** ********:*******.****:*:*:***

Arath           KFIDTASIFGHGRFQTSLEKMRFYNRVTK
Zostera         KFIDTSSKFGHGRFQTTAEKEKFYGKLKA
Posidonia       KFIDTSSKFGHGRFQTXAEKQKFFGKLKA
Oryza           KFIDTSSKFGHGRFQTTDEKQRFFGKLKA
Bradi           KFIDTSSKFGHGRFQTTEEKQRFYNKLKA
Zma             KFIDTSSKFGHGRFQTTDEKQRFFGKLKA
Sorbi           KFIDTSSKFGHGRFQTTDEKQKFYGKQKA
Vitis           KFIDTSSKFGHGRFQTTQEKAKFFGRLKA
Medtr           KFIDTSSKFGHGRFQTTSEKQKFYGRLKA
Poptr           KFVDTSSKFGHGRFQTTQEKQKFYGRLKA
                **:**:* ********  ** .*:.. . 
