# Supplementary material for: Back to the sea twice: identifying candidate plant genes for molecular evolution to marine life
Source: BMC Evol Biol. 2011 Jan 12;11:8. doi: 10.1186/1471-2148-11-8 (PMC3033329; doi:10.1186/1471-2148-11-8)
Supplement: Additional file 2 — Aligned proteins of each OrthoMCL cluster, produced with MUSCLE. [file 1471-2148-11-8-S2.GZ › orthomcl2558.muscled]

Arath           ----------------MAKASFILLGTLFLFGAIASIQAKE---DLKEVTHKVYFDVEID
Posidonia       -MASGR-------------GLFVCF--LAVFGTLALVQAKASK-DLKEVTHKVYFDVEID
Zma             MAPSGWRRSAAAR--VAWRPATVCLWLALAAAALTLAQAKK---DLTEVTHKVYFDIEID
Sorbi           MAPSGWRRSAGAR--SLWRPATVCLWLALAAAALTLAQAKK---DLTEVTHKVYFDIEID
Oryza           MAGSGWRRIPAVRRPPMSRPASVCLWIVLVAATLALAQAKKSKADLTEVTHKVYFDVEID
Bradi           MALSGWRRSPAAR-----RPASLCLWIALVAATLVLAQAKKSNADLSTVTHKVYFDIEIE
Poptr           MARSGL-------------LAVTLLWTLVLLGTLAVTQAKKSKEDLKEITHKVYFDVEID
Vitis           --------------------MKLVLWSLLLLGTLAISQAKKSTENLKEVTHKVYFDVEID
Medtr           -------------------------MMLLA------------------------------
Zostera         -MAVSW-------------NSRLLLSMFLVFSIFAVIQAKPSK-DLKAVTHKVFFDIEID
                                                                            

Arath           GKSAGRVVIGLFGKAVPKTAENFRALCTGEKGVGKSGKPLHYKGSKFHRIIPSFMIQGGD
Posidonia       GKPAGRVVMGLFGNAVPKTAENFRALCTGEKGIGNSGTPLHYKGSSFHRIIPSFMIQGGD
Zma             GKPAGRIVMGLFGKTVPKTAENFRALCTGEKGVGKSGKALHYKGSKFHRIIPSFMLQGGD
Sorbi           GKPAGRIVMGLFGKTVPKTAENFRALCTGEKGVGKSGKALHYKGSAFHRIIPSFMLQGGD
Oryza           GKPAGRVVMGLFGKTVPKTAENFRALCTGEKGTGKSGKALHFKGSAFHRIIPSFMIQGGD
Bradi           GKPAGRVVMGLFGKAVPKTAENFRALCTGEKGTGKSGKPLHYKGSSFHRIIPSFMIQGGD
Poptr           GKPAGRITMGLFGKTVPKTAENFRALCTGEKGIGKDGKPLHYKGNVFHRIIPSFMIQGGD
Vitis           GKPAGRVVMGLFGKTVPKTVENFRALCTGEKGIGSSGKPLHFKGSAFHRIIPSFMIQGGD
Medtr           ---PGRIVMGLFGTTVPKTAENFRALCTGEKGVGKSGNPLHYKGSAFHRIIPSFMVQGGD
Zostera         GKPAGRVVMGLFGKAVPKTAENFRALCTGEKGMGKSGKPLHYKGSSFHRIIPSFMIQGGD
                   .**:.:****.:****.************ *..*..**:**. *********:****

Arath           FTHGNGMGGESIYGQKFADENFKLKHTGP----------DTNGSQFFITTVTTSWLDGRH
Posidonia       FTLGDGRGGESIYGTKFADENFKLKHIGPGFLSMANAGPDTNGSQFSITTVTTNWLDGRH
Zma             FTLGDGRGGESIYGLKFADENFKIKHTGPGLLSMANAGRDTNGSQFFITTVTTSWLDGKH
Sorbi           FTLGDGRGGESIYGLKFADENFKIKHTGPGLLSMANAGRDTNGSQFFITTVTTSWLDGKH
Oryza           FTLGDGRGGESIYGTKFADENFKIKHTGPGLLSMANAGRDTNGSQFFITTVTTSWLDGKH
Bradi           FTLGDGRGGESIYGTKFADENFKLKHTGPGFLSMANAGRDTNGSQFFITTVTTSWLDGKH
Poptr           FTLGDGRGGESIYGENFADENFKLKHTGPGTLSMANAGRDTNGSQFFITTVTTSWLDGRH
Vitis           FTLGDGRGGESIYGEKFADENFKLKHTGPGLLSMANAGPDTNGSQFFITTVTTSWLDGRH
Medtr           FTSGDGRGGESIYGDKFADENFKLKHTGPGYLSMANSGQDTNGSQFFITTVKTSWLDGRH
Zostera         FTLGDGRGGESIYGTKFADENFKLKHTGPGLMSMANAGPSTNGSQFFITTVTTSWLDGKH
                ** *:* ******* :*******:** **          .****** ****.*.****.*

Arath           VVFGKVVQGMDVVYKIEAEGKQSGTPKSKVVIADSGELPL
Posidonia       VVFGKVISGMDVVYKIEAEGRQSGTPKSKVVIADSGELPL
Zma             VVFGKVLSGMDVVYKVEAEGRQSGEPKSKVVIADSGELPM
Sorbi           VVFGKVLSGMDVVYKVEAEGRQSGQPKSKVVITDSGELPM
Oryza           VVFGKVLSGMDVVYKIEAEGQQSGSPKSKVVIADSGELPM
Bradi           VVFGKVLSGMDVIYKVEAEGQQTGTPKSKVVIADSGELPL
Poptr           VVFGKVMSGMDVVYKMEAEGRQNGTPKSKVVIADSGELPL
Vitis           VVFGKVLSGMDVVYKMEAEGRQSGTPKTKVVIADSGELPL
Medtr           VVFGKVLSGMDVLHKIEAEGSESGSPKRTVVILDSGELTS
Zostera         VVFD------------------------------------
                ***.                                    
