# Supplementary material for: Back to the sea twice: identifying candidate plant genes for molecular evolution to marine life
Source: BMC Evol Biol. 2011 Jan 12;11:8. doi: 10.1186/1471-2148-11-8 (PMC3033329; doi:10.1186/1471-2148-11-8)
Supplement: Additional file 2 — Aligned proteins of each OrthoMCL cluster, produced with MUSCLE. [file 1471-2148-11-8-S2.GZ › orthomcl2506.muscled]

Medtr           MGKNIVPVKSVVYALSPFQQKIMPGLWKDLPTKIHHKVSENWISALLLVVPVVGTYSYAM
Posidonia       MGKIPVKMKAVVYALSPYQQKVIPGLWKDFTSKIHHKVTENWISAGLLLTPXVGTYTYVQ
Zostera         MGKIPVKMKAVVYGLSPYQQKVMPGLWKDFTSKIHHKITDNWISATLLITPVVGTYSYAQ
Oryza           MGKTPVRMKAVVYALSPFQQKVMPGLWKDITTKIHHKVSENWISATLLLAPIVGTYEYAM
Bradi           MGKMPVRMKAVVYALSPFQQQVMPGLWKDITTKIHHKVSENWISATLLLTPVVGTYQYAM
Zma             MGKTPVRMKAVVYALSPFQQKVMPGLWKDITTKIHHKVTENWISATLLLTPVVGTYQYAM
Sorbi           MGKMPVRMKAVVYALSPFQQKVMPGLWKDITTKIHHKVTENWISATLLVTPVVGTYQYAM
Arath           MGKQPVKLKAVVYALSPFQQKIMTGLWKDLPEKIHHKVSENWISATLLVTPVVGTYWYAQ
Vitis           MGKTPVRMKAVVYSLSPFQQQIMPGLWKDLTTKIHHKVTDNWISATLLLAPLVGTYTYVQ
Poptr           MGKQPVKLKAVVYALSPFQQKVMPGLWKDLPGKIHHKVSENWISATLLLAPLVGVYTYVQ
                ***  * :*:***.***:**:::.*****:. *****:::***** **:.* **.* *. 

Medtr           HFVEQEKLHHRY
Posidonia       WYTEKEKLEHRY
Zostera         WYLEQEKLHHRF
Oryza           YYKEQEKLSHRY
Bradi           YYKEQEKLSHRY
Zma             WYKEQEKLSHRY
Sorbi           WYKEQEKLSHRY
Arath           YFKEQEKLEHRF
Vitis           NFKEKEKLEHRY
Poptr           NYQEKEKLEHRY
                 : *:*** **:
