# Supplementary material for: Back to the sea twice: identifying candidate plant genes for molecular evolution to marine life
Source: BMC Evol Biol. 2011 Jan 12;11:8. doi: 10.1186/1471-2148-11-8 (PMC3033329; doi:10.1186/1471-2148-11-8)
Supplement: Additional file 2 — Aligned proteins of each OrthoMCL cluster, produced with MUSCLE. [file 1471-2148-11-8-S2.GZ › orthomcl250.muscled]

Vitis           MIRELVESLRINLFLSGNRRESESDWISPINTHFCLSIPCISSYFSSLSQSLAFFLFFFT
Arath           ------------------------------------------------------------
Zostera         ------------------------------------------------------------
Oryza           ------------------------------------------------------------
Bradi           ------------------------------------------------------------
Zma             ------------------------------------------------------------
Sorbi           ------------------------------------------------------------
Medtr           ------------------------------------------------------------
Posidonia       ------------------------------------------------------------
Poptr           ------------------------------------------------------------
                                                                            

Vitis           PHLSQPLFSGSRSDRIGSGSVSIPKYLFNFINMDTFLFTSESVNEGHPDKLCDQVSDAIL
Arath           --------------------------------METFLFTSESVNEGHPDKLCDQISDAVL
Zostera         ------------------------------MALESFLFTSESVNEGHPDKLCDQVSDAVL
Oryza           ------------------------------MAAETFLFTSESVNEGHPDKLCDQVSDAVL
Bradi           ------------------------------MAAETFLFTSESVNEGHPDKLCDQVSDAVL
Zma             ------------------------------MAAESFLFTSESVNEGHPDKLCDQVSDAVL
Sorbi           ------------------------------MAAESFLFTSESVNEGHPDKLCDQVSDAVL
Medtr           -------------------------------MAETFLFTSESVNEGHPDKLCDQISDAVL
Posidonia       --------------------------------METFLFTSESVNEGHPDKLCDQVSDAVL
Poptr           --------------------------------METFLFTSESVNEGHPDKLCDQVSDAIL
                                                 ::*******************:***:*

Vitis           DACLEQDPESKVACETCSKTNMVMVFGEITTKAKVDYEKIVRDTCRGIGFVSADVGLDAD
Arath           DACLEQDPDSKVACETCTKTNMVMVFGEITTKATIDYEKIVRDTCRSIGFISDDVGLDAD
Zostera         DACLAQDPDSKVACETCTKTNMVMVFGEITTKAKIDYEKIVRDTCREIGFVSDDVGLDAD
Oryza           DACLAQDPDSKVACETCTKTNMVMVFGEITTKATVDYEKIVRDTCRGIGFVSDDVGLDAD
Bradi           DACLAQDADSKVACETCTKTNMVMVFGEITTKATVDYEKIVRDTCRNIGFISDDVGLDAD
Zma             DACLAQDPDSKVACETCTKTNMVMVFGEITTKASVDYEKIVRDTCREIGFTSDDVGLDAD
Sorbi           DACLAQDPDSKVACETCTKTNMVMVFGEITTKATVDYEKIVRDTCREIGFVSDDVGLDAD
Medtr           DACLEQDPDSKVACETCTKTNMVMVFGEITTKANVDYEKIVRDTCRTIGFISDDVGLDAD
Posidonia       DACLAQDPDSKVACETCTKTNMVMVFGEITTKANVDYEKIVRDTCRSIGFVSDDVGLDAD
Poptr           DACLEQDPDSKVACETCTKTNMVMVFGEITTKANVDYEKIVRSTCRSIGFVSDDVGLDAD
                **** **.:********:***************.:*******.*** *** * *******

Vitis           NCKVLVNIEQQSPDIAQGVHGHLSKKPEEIGAGDQGHMFGYATDETPELMPLTHVLATKL
Arath           KCKVLVNIEQQSPDIAQGVHGHFTKRPEDIGAGDQGHMFGYATDETPELMPLSHVLATKI
Zostera         NCKVLVNIEQQSPDIAQGVHGHFTKRPEEIGAGDQGHMFGYATDETPELMPLSHVLATKL
Oryza           RCKVLVNIEQQSPDIAQGVHGHFTKRPEEIGAGDQGHMFGYATDETPELMPLSHVLATKL
Bradi           RCKVLVNIEQQSPDIAQGVHGHFTKRPEDIGAGDQGIMFGYATDETPELMPLSHVLATKL
Zma             RCKVLVNIEQQSPDIAQGVHGHFTKRPEEIGAGDQGHMFGYATDETPELMPLSHVLATKL
Sorbi           RCKVLVNIEQQSPDIAQGVHGHFTKRPEEIGAGDQGHMFGYATDETPELMPLSHVLATKL
Medtr           KCKVLVNIEQQSPDIAQGVHGHFTKRPEEVGAGDQGHMFGYATDETPELMPLTHVLATKL
Posidonia       HCKVLVNVEQQSPDIAQGVHGHLTRRPADIGAGDQGHMFGYATDETAELMPLSHVLATKL
Poptr           KCNVLVNIEQQSPDIAQGVHGHLTKRPEEIGAGDQGHMFGYATDETPELMPLSHVLATKL
                .*:****:**************::..* ::****** *********.*****:******:

Vitis           GAKLTEVRKNKTCPWLRPDGKTQVTVEYRNEGGAMVPIRVHTVLISTQHDETVTNDQIAK
Arath           GARLTEVRKNGTCRWLRPDGKTQVTVEYYNDNGAMVPVRVHTVLISTQHDETVTNDEIAR
Zostera         GARLTEVRKNGTCGWLRPDGKTQVTVEYQNDHGAMVPIRVHTVLISTQHDETVSNDEIAA
Oryza           GARLTEVRKNGTCAWLRPDGKTQVTVEYLNDAGAMVPVRVHTVLISTQHDETVTNDEIAA
Bradi           GARLTEVRKNGTCAWLRPDGKTQVTVEYLNEGGAMVPVRVHTVLISTQHDETVTNDEIAA
Zma             GARLTEVRKDGTCAWLRPDGKTQVTVEYVNEGGAMVPVRVHTVLISTQHDETVTNDEIAA
Sorbi           GARLTEVRKNGTCAWLRPDGKTQVTVEYVNEGGAMVPVRVHTVLISTQHDETVTNDEIAA
Medtr           GSRLTEVRKNGTCAWLRPDGKTQVTIEYYNENGAMVPVRVHTVLISTQHDETVSNDQIAA
Posidonia       GARLTEVRKNGPCTWLRPDGKTQVTVEYKNDNGAMVPIRVHTVLISTQHDETVTNDEIAK
Poptr           GARLTEVRKNGTCPWLRPDGKTQVTVEYFNENGAMVPIRVHTVLISTQHDETVTNDEIAA
                *:.******: .* ***********:** *: *****:***************:**:** 

Vitis           ELREHVIKP------------------------------------IIIDTYGGWGAHGGG
Arath           DLKEHVIKPIIPEKYLDDKTIFHLNPSGRFVIGGPHGDAGLTGRKIIIDTYGGWGAHGGG
Zostera         DLKKHVIKPIIPAKYLDENTIFHLNPSGRFVIGGPHGDAGLTGRKIIIDTHGGWGAHGGG
Oryza           DLKEHVIKPVIPDKYLDEKTIFHLNPSGRFVIGGPHGDAGLTGRKIIIDTYGGWGAHGGG
Bradi           DLKEHVIKPVIPEKYLDEKTIFHLNPSGRFVIGGPHGDAGLTGRKIIIDTYGGWGAHGGG
Zma             DLKEHVIKPVIPERYLDEKTIFHLNPSGRFVIGGPHGDAGLTGRKIIIDTYGGWGAHGGG
Sorbi           DLKEHVIKPVIPEKYLDEKTIFHLNPSGRFVIGGPHGDAGLTGRKIIIDTYGGWGAHGGG
Medtr           DLKEHVIKPVIPEKYLDEKTIFHLNPSGRFVIGGPHGDAGLTGRKIIIDTYGGWGAHGGG
Posidonia       DLKEHVIKSIIPEKYLDEKTIFHLNPSGRFVIGGPHGDAGLTGRKI--------------
Poptr           DLKEHVIKPVIPEKYLDEKTIFHLNPSGRFVIGGPHGDAGLTGRKIIIDTYGGWGAHGGG
                :*.:****.                                    *              

Vitis           AFSGKDPTKVDRSGAYIVRQAAKSVVASGLARRCLVQVSYAIGVPEPLSVFVDTYKTGKI
Arath           AFSGKDPTKVDRSGAYIVRQAAKSVVANGMARRALVQVSYAIGVPEPLSVFVDTYGTGLI
Zostera         AFSGKDPTKVDRSGAYIVRQAAKSIVANGLARRCIVQVSYAIGVPDPLSVFVDSYGTGKI
Oryza           AFSGKDPTKVDRSGAYIARQAAKSIVASGLARRCIVQVSYAIGVPEPLSVFVDSYGTGKI
Bradi           AFSGKDPTKVDRSGAYIARQAAKSIIASGLARRCIVQISYAIGVPEPLSVFVDSYGTGTI
Zma             AFSGKDPTKVDRSGAYVARQAAKSIVASGLARRCLVQVSYAIGVPEPLSVFVDSYGTGTI
Sorbi           AFSGKDPTKVDRSGAYIARQAAKSIVASGLARRCLVQVSYAIGVPEPLSVFVDSYGTGSI
Medtr           AFSGKDPTKVDRSGAYVVRQAAKSIVANGLARRCIVQVSYAIGVPEPLSVFVDSYGTGKI
Posidonia       ------------------------------------------------------------
Poptr           AFSGKDPTKVDRSGAYIVRQAAKSIVASGLARRCIVQVSYAIGVPEPLSVFVDTYGTGKI
                                                                            

Vitis           PDKDILDLIKENFDFRPGMIAINLDLKRGGNFRFQKTAAYGHFGRDDPDFTWETVKLLK-
Arath           PDKEILKIVKETFDFRPGMMTINLDLKRGGNGRFQKTAAYGHFGRDDPDFTWEVVKPLKW
Zostera         PD----------------------------------------------------------
Oryza           PDKEILKIVKENFDFRPGMMTINLDLKRGGN-RFIKTAAYGHFGREDPDFTWEVVKPLKY
Bradi           PDKEILKIVKENFDFRPGMISINLDLKKGGN-RFIKTAAYGHFGRDDADFTWEVVKPLKF
Zma             PDKEILKIVKENFDFRPGMITINLDLKKGGN-RFIKTAAYGHFGRDDADFTWEVVKPLK-
Sorbi           PDKEILKIVKENFDFRPGMITINLDLKKGGN-RFIKTAAYGHFGRDDADFTWEVVKPLKF
Medtr           PDREILQIVKENFDFRPGMITINLDLKRGGNSRFLKTAAYGHFGRDDPDFTWEVVKPLKW
Posidonia       ------------------------------------------------------------
Poptr           PDKEILNIVKEKFDFRPGMIAISLDLKRGGNGRFLKTAAYGHFGRDDPDFTWEVVKPLKS
                                                                            

Vitis           ---KA
Arath           DKPQA
Zostera         -----
Oryza           EKASS
Bradi           DKASA
Zma             -KASA
Sorbi           DKASA
Medtr           EKPQA
Posidonia       -----
Poptr           EKPQQ
                     
