# Supplementary material for: Back to the sea twice: identifying candidate plant genes for molecular evolution to marine life
Source: BMC Evol Biol. 2011 Jan 12;11:8. doi: 10.1186/1471-2148-11-8 (PMC3033329; doi:10.1186/1471-2148-11-8)
Supplement: Additional file 2 — Aligned proteins of each OrthoMCL cluster, produced with MUSCLE. [file 1471-2148-11-8-S2.GZ › orthomcl2492.muscled]

Medtr           MQASDRFNINSQLEHLQAKYVGTGHADINRFEWAVNIQRDSYASYIGHYPLLSYFSIAQN
Zostera         MQASDRFNINSQLEHLQAKYVGTGHADLNRFEWAVNIQRDSYASYIGHYPMLSYFALAEN
Posidonia       ----------------------------NRFEWAVNIQRDSYASYVGHYPLLAYFALAEN
Arath           MQASDRFNINSQLEHLQAKYVGTGHADLSRFEWAVNIQRDSYASYIGHYPMLSYFAIAEN
Oryza           MQASDRFNINSQLEHLQAKYVGTGHADLNRFEWAVNIQRDSYASYIGHYPMLAYFSIAEN
Zma             MQASDRFNINSQLEHLQAKYVGTGHADLSRFEWAVNIQRDSYASYIGHYPMLAYFAIAEN
Sorbi           MQASDRFNINSQLEHLQAKYVGTGHADLSRFEWAVNIQRDSYASYIGHYPMLAYFAIAEN
Bradi           MQASDRFNINSQLEHLQAKYVGTGHADLTRFEWAVNIQRDSYASYIGHYPMLAYFAIAEN
Poptr           MQASDRFNINSQLEHLQAKYVGTGHADLNRFEWAVNIQRDSYASYIGHYPMLAYFALAEN
Vitis           MQASDRFNINSQLEHLQAKYVGTGHADLNRFEWAVNIQRDSYASYVGHYPLLAYFAIAEN
                                            .****************:****:*:**::*:*

Medtr           ESIGRQRYTFMQKMLLPCGLPPEREEE
Zostera         ESIGRERYKFMXKMLLPCGLAPDREEE
Posidonia       ESIGRERYNFMQRMLAPCGLPPEREED
Arath           ESIGRERYNFMQKMLLPCGLPPEREEE
Oryza           ESIGRERYNFMQKMLLPCGLPPERDED
Zma             ESIGRERYNFMQKMLLPCGLPPERDED
Sorbi           ESIGRERYNFMQKMLLPCGLPPERDED
Bradi           ESIGRERYDFMQKMLLPCGLPPERDED
Poptr           ESIGRERYNFMQKMLLPCGLPPEREDD
Vitis           ESIGRERYNFMQKMLLPCGLPPEREDD
                *****:** ** .** ****.*:*:::
