# Supplementary material for: Back to the sea twice: identifying candidate plant genes for molecular evolution to marine life
Source: BMC Evol Biol. 2011 Jan 12;11:8. doi: 10.1186/1471-2148-11-8 (PMC3033329; doi:10.1186/1471-2148-11-8)
Supplement: Additional file 2 — Aligned proteins of each OrthoMCL cluster, produced with MUSCLE. [file 1471-2148-11-8-S2.GZ › orthomcl2466.muscled]

Posidonia       -MASLCASSAVATV-ASSQNGL------GATRAS-FFGG----RKLRQGKWAA--PTGRR
Zostera         -MASVCASSALATTVASSQNGL------GATKTS-FFGG----RKLRQERYASSLSIARK
Bradi           MALVSSSSSSPAAVAALPSNGL------AGARTS-FLGG------------AAGRAAAAR
Oryza           -MALVSASSSTTAVAALP----------GAARASSFLGGAGRSGRLLLRQ---AESSSAR
Zma             MALVSASSSSTTAVTALPRNGQR-------ASSS-FLGG----KTLLRQ------AEAAR
Sorbi           MALVSASSSSTTAVAALPRNGQQ-----RASSTS-FLGG----KTLLRQA-----TEAAR
Arath           MASSLCASSAIAAI----------------SSPS-FLGG----KKLRLKKKLTV-PAVSR
Vitis           -MASVCASSAMAAVATISPSSQKTGSVVGATKAS-FLGG----KRLSLKKFTA-PAAGTR
Medtr           ----------------------------MGTSKA-FLG-----RKLKVNSNIAA-PVRVR
Poptr           -MAAVCASSAIAAVSISSSSSQKTGSLVGSTKAS-FLRG----EKLRLRTYTS--PTAAR
                                              :  : *:                  .   .

Posidonia       G--LSVAAAAASERPLWFPGSNPPEWLDGSLPGDFGFDPLGLSSDPESLKWNVQAEIVHC
Zostera         STTFSVYAAATAERPIWFPGSTPPEWLDGSLPADFGFDPLGLSSDPDSLKWNVQAEIVHG
Bradi           P-SFAVRAAA-PERPIWFPGSTPPPWLDGSLPGDFGFDPWGLGSDPESLRWNVQAELVHC
Oryza           A-SFAVRAAA-PDRPIWFPGSTPPPWLDGSLPGDFGFDPLGLGSDPESLRWNVQAELVHC
Zma             P-SFAVRAAADPNRPIWFPGSTPPPWLDGSLPGDFGFDPWGLGSDPESLRWNVQAELVHC
Sorbi           P-SFAVRAAADPDRPIWFPGSTPPPWLDGSLPGDFGFDPWGLGSDPESLRWNVQAELVHC
Arath           PDASVRAVAADPDRPIWFPGSTPPEWLDGSLPGDFGFDPLGLSSDPDSLKWNVQAEIVHC
Vitis           S-FTVSAAAADPNRPLWFPGSTPPPWLDGSLPGDFGFDPLGLGSDPETLKWMVQSEIVHC
Medtr           S-TTTVCAAAEPDRPLWFPGSTPPPWLDGSLPGDFGFDPLGLSSDPESLKWNVQAELVHC
Poptr           S--VTVCVAADPDRPLWFPGSTPPPWLDGSLPGDFGFDPLGLGSDPETLRWNVQAELVHC
                       .** .:**:*****.** *******.****** **.***::*.* **:*:** 

Posidonia       RWAMLGAAGIFVPELLTKLGILNTPSWYTAGELEYFTDTTTLFIIELVLIGWAEGRRWAD
Zostera         RWAMLGAAGIFIPELLTKIGILNTPSWYTAGEVEYFTDSTTLFVIEIILIGWAEGRRWAD
Bradi           RWAMLGAAGIFIPELLTKIGILNTPSWYTAGEQTYFADTTTLFIVELILIGWAEGRRWAD
Oryza           RWAMLGAAGIFIPEFLTKIGILNTPSWYTAGEQQYFTDTTTLFIIELILIGWAEGRRWAD
Zma             RWAMLGAAGIFIPEFLTKIGVLNTPFWYTAGEQQYFTDTTTLFIIELILIGWAEGRRWAD
Sorbi           RWAMLGAAGIFIPEFLTKIGILNTPFWYTAGEQQYFTDTTTLFIIELILIGWAEGRRWAD
Arath           RWAMLGAAGIFIPEFLTKIGILNTPSWYTAGEQEYFTDKTTLFVVELILIGWAEGRRWAD
Vitis           RWAMLGAAGIFIPEFLTKIGILNTPSWYTAGELEYFTDKTTLFIVEMIFIGWAEGRRWAD
Medtr           RWAMLGAAGIFIPEFLTKIGILNTPSWYTAGEQEYFTDTTTLFIVELIFIGWAEGRRWAD
Poptr           RWAMLGAAGIFIPEFLTKIGILNTPSWYSAGEVEYFTDTTTLFIVELFFIGWAEGRRWAD
                ***********:**:***:*:**** **:***  **:*.****::*:.:***********

Posidonia       MINPGCVNTDPVFPNNKLTGTDVGYPGGLWFDPLGWGSGSPEKIKELRTKEIKNGRLAML
Zostera         IIKPGCVNTDPIFPNNKLTGTDVGYPGGLWFDPLGYGSGSPEKIMEMRTKEIKNGRLAML
Bradi           IIKPGCVNTDPIFPNNKLTGTDVGYPGGLWFDPLGYGSGSPEKIKELRTKEIKNGRLAML
Oryza           IIKPGCVNTDPIFPNNKLTGTDVGYPGGLWFDPLGWGTGSPEKIKELRTKEIKNGRLAML
Zma             IIKPGSVNTDPIFPSNKLTGTDVGYPGGLWFDPLGWGSGSPEKIKELRTKEIKNGRLAML
Sorbi           IIKPGSVNTDPIFPSNKLTGTDVGYPGGLWFDPLGWGSGSPEKIKELRTKEIKNGRLAML
Arath           IIKPGSVNTDPVFPNNKLTGTDVGYPGGLWFDPLGWGSGSPAKLKELRTKEIKNGRLAML
Vitis           IIKPGCVNTDPIFPNNKLTGTDVGYPGGLWFDPLGWGSGSPDKIKELRTKEIKNGRLAML
Medtr           ILNPGCVNTDPIFPNNKLTGTDVGYPGGLWFDPLGWGSGSPQKLKELRTKEIKNGRLAML
Poptr           ILKPGCVNTDPIFPNNKLTGTDVGYPGGLWFDPLGWGSGSPEKIKELRTKEIKNGRLAML
                :::**.*****:**.********************:*:*** *: *:*************

Posidonia       AVMGAWFQHIYTGTGPIDNLFAHLADPGHATIFAAFSPK
Zostera         AVMGAWFQHIYTGTGPIDNLFDHLADPGHATIFAALAPK
Bradi           AVMGAWFQAEYTGTGPIDNLFAHLADPGHATIFRAFTPN
Oryza           AVMGAWFQAEYTGTGPIDNLFAHLADPGHATIFQAFTPK
Zma             AVMGAWFQAEYTGTGPIDNLFAHLADPGHATIFQAFTPK
Sorbi           AVMGAWFQAEYTGTGPIDNLFAHLADPGHATIFQVS---
Arath           AVMGAWFQHIYTGTGPIDNLFAHLADPGHATIFAAFTPK
Vitis           AVMGAWFQAIYTGTGPIDNLFAHLADPGHATIFAAFTPK
Medtr           AVMGAWFQHIYTGTGPIDNLFAHLADPGHATIFAAFTPK
Poptr           AVMGAWFQHIYTGTGPIDNLFAHLADPGHATVFAAFTPK
                ********  *********** *********:* .    
