# Supplementary material for: Back to the sea twice: identifying candidate plant genes for molecular evolution to marine life
Source: BMC Evol Biol. 2011 Jan 12;11:8. doi: 10.1186/1471-2148-11-8 (PMC3033329; doi:10.1186/1471-2148-11-8)
Supplement: Additional file 2 — Aligned proteins of each OrthoMCL cluster, produced with MUSCLE. [file 1471-2148-11-8-S2.GZ › orthomcl2455.muscled]

Medtr           ------------------------------------------------------------
Arath           ------------------------------------------------------------
Poptr           ------------------------------------------------------------
Vitis           ------------------------------------------------------------
Zma             MKRKCVGFFFLLIWLSPTHRAVRAHRPPHADIIPRCPTTRTRGDHYSSSRFTRTARRPSS
Sorbi           ------------------------------------------------------------
Oryza           ------------------------------------------------------------
Bradi           ------------------------------------------------------------
Posidonia       ------------------------------------------------------------
Zostera         ------------------------------------------------------------
                                                                            

Medtr           --------------------------MASRG--AFLLFLCVLPAMV-------MAIRPAK
Arath           ---------------------------MSKA--VLLVALCFLPALA-------IAARPNK
Poptr           ---------------------------MARV--LLLLALCVLPALV-------RAARPAR
Vitis           ---------------------------MGRL--MLLVALCVLPALV-------SAGRPVS
Zma             HAFASFPALALSAAEPLVSVTAAKAMSSLRPSLLLVVSLLAAALLAAAPSSASRDLRPLQ
Sorbi           --------------------------MAPLCVSLLAVALCALTLLAAPPASASRDLRPRR
Oryza           -------------------------MASPRALSLLLVLLGMALASFPSAASASRDLRPRR
Bradi           -------------------------MASLRASLLLAAAVCALAASS---ASASRDLRPRR
Posidonia       --------------------------MAVRNAALLAMVLAVFCPLV-------LGSRSLK
Zostera         --------------------------MKAAT--TAAVFLIFLSPFA-------HGSRSLK
                                                      :                 *.  

Medtr           NPFCLKGRVVCDPCRAGYETSAITHIAGADVMLVCKQRITNEVVFTKPGKTDATGEYTIY
Arath           NPFVVRGRVYCDTCLAGFETPASTYISGAVVRLECKDRRTMELTYSHEARTDSTGSYKIL
Poptr           NPFVVQGSVYCDTCLAGFETSKTTNIAGAKVRLECKDRKTQDLVYSKEGTTDSTGKYTIT
Vitis           QPFVLQGRVYCDTCRAGFETSATTYIAGAKVRVECKDRNSMQLLYSIEGITDSTGTYKIM
Zma             ASFVVRGRVWCDNCRAGFETPASTYIAGAKVRVDCKSKTTGANTCSFEGHTDRTGTYNIL
Sorbi           AGFVVRGRVWCDNCRTGFETPASTYIAGAKVRVDCKSKTTGANTCSFEGHTDRTGTYNIL
Oryza           AGFVVRGRVWCDTCLAGFETPASTYIAGAKVKVECRSKSTGAKTCSFEGQTDHTGTYNIP
Bradi           TQFVVRGSVWCDTCRAGFETPASTYIAGAKVRVECKSKSTGVKTCSFEGHTDHTGTYNIS
Posidonia       TGFIVKGRVFCDTCRAGFETPATTYLEGAKVKVECRDRVTDGLRYSAEGVTDATGTYRIP
Zostera         TSFIIKGKVFCDTCRAGFETPASTYISGATVKVECRDRMSGDLKYTVQGKTDVTGVYNLV
                  * :.* * ** * :*:**.  * : ** * : *... :     :  . ** ** * : 

Medtr           VDQDRADDVCDVQLINSPERSCSEKAPGRDQARVILTRYNGISSNDRFANAMLYMAEEVA
Arath           VNEDHDEQFCDAMLVRSSQLRCSNVSPGHDRARVTLTRFNGIASDDRFANNMGFLRDAAM
Poptr           VDEDHEDQICDCMLVSSPRKDCRSPSAGRDRARVILTNDNGLVSTTRYANAMGFMAAQPM
Vitis           VTEDREDQLCDAVLVSSPQSDCASVDPGRDRAAVILTRYNGIVSDNRYANSMGFLKDHPM
Zma             VIDEHEHELCESVLVSSPDKGCANVVAGRERAPVFLTSNNGVASNVRLANALGFQKDVAL
Sorbi           VADEHEHELCESILVSSPDKGCSNVVVGRERAPVFLTSNNGVASNIRLANALGFEKDVAL
Oryza           VNDEHEHELCESVLVSSPDAKCGKIVAGRERAPVFLTNNNGVTSNVRLANALGFQKDAPL
Bradi           VDDEHEHELCESVLVSSPDRGCAKLVAGRERAPVFLNNKNGVASNVRLANALGFQKDVAL
Posidonia       VTNDHEDQICESALVSSPESSCSHIVNGRERARVVLTFNNGIPSRMRLANSMGFQVDSVN
Zostera         VKNDHKNHICESSLVSSPDSGCAEVVSGRDRSRIVLTYENGIPSSTRLANSMGFQMQTAL
                * ::.   .*:  *: *.   *     *.:.: : *.  **: *  * ** : :      

Medtr           SGCAEVLKQMQELDEEN
Arath           PGCADIMKLYQETED--
Poptr           SGCTELLRLYQEYED--
Vitis           SECTQLLQQYQEFED--
Zma             PRCAQILKMYQDEDDRV
Sorbi           PRCAQILKMYQDENDRV
Oryza           AACAQILKMYEEVDDRV
Bradi           AACAQILKMYQEVEDRV
Posidonia       SGCAKVMKMYETVEEDV
Zostera         AGCAQVMKMYRTDEDRF
                . *:.::.     ::  
