# Supplementary material for: Back to the sea twice: identifying candidate plant genes for molecular evolution to marine life
Source: BMC Evol Biol. 2011 Jan 12;11:8. doi: 10.1186/1471-2148-11-8 (PMC3033329; doi:10.1186/1471-2148-11-8)
Supplement: Additional file 2 — Aligned proteins of each OrthoMCL cluster, produced with MUSCLE. [file 1471-2148-11-8-S2.GZ › orthomcl2446.muscled]

Zostera         ------------MLKSGFQSSAISGGLLA--PRGLSSS-PLKVLSKKKT-SSLVVKAIQS
Vitis           --MATASPMASQ-LKSSFTSPTTSRALPVASPKGLSAS-PLRPFSSRRAPSSFSIKAIQS
Medtr           --MAAASPMASQ-LKSSFT-----RPLVT--PRGLCGSSPLHQLPSRRQ-FNFTVKAIQS
Arath           -MAASASPMASQ-LRSSFSSASLSQRLAV--PKGISGA-PFGVSPTKRV-SSFTVRAVKS
Poptr           -MATTASPMASQ-LKSSLAS-SLGRRLVI--PRGISGA-PFRVSPNKR---SFTVKAVQA
Posidonia       MATASASPM----LKSGFH----SGGLLA--PRGISGSPLRALLPSKRR-TCLTVRAIQA
Bradi           MATAFAPPMASQLMKSSLA--C-SK------PRGLSGA-----SLTRRP--RFVVKAIKP
Sorbi           -MATAYAPMASQVMKSSLQ--LHSK------PRGLSGA---ALTTTRRP--RFTVKAIQP
Zma             -MATAYAPMASQVMKSSLV--VHSR------PRGLSGA----AALTRRP-GRFTVKAIQP
Oryza           -MATAYAPMASQLMKSSLV--C-SK------PRGLSGA-----SLTRRP--RFTVKAIQS
                             :.*.:             *.*:..:       ...    : :.*::.

Zostera         EKP-VYQVIQPINGDPFIGSLETPVTSSPLVAWYLSNLPAYRTAVSPLLRGIEVGLAHGY
Vitis           EKP-TYQVIQPINGDPFIGSLETPITSSPLIAWYLSNLPAYRTAVSPVLRGIEVGLAHGF
Medtr           EKP-NYQVIQPINGDPFIGSLETPVTSSPLVAWYLSNLPGYRTAVNPLLRGIEVGLAHGF
Arath           DKT-TFQVVQPINGDPFIGSLETPVTSSPLIAWYLSNLPGYRTAVNPLLRGVEVGLAHGF
Poptr           DKP-TYQVVQPINGDPFIGSLETPVTSSPLIAWYLSNLPAYRTAVSPLLRGIEVGLAHGF
Posidonia       EKPTTFQVIEPINGDPFIGSLETPVTSSPLVAWYLSNLPAYRTAVSPLLRGIEVGLAHGY
Bradi           DKA-TYQVVQPINGDPFIGSLETPVTSSPLVAWYLSNLPAYRTAVSPLLRGIEVGLAHGY
Sorbi           EKA-TYQVVQPINGDPFIGSLETPVTSSPLVAWYLSNLPAYRTAVSPLLRGIEVGLAHGY
Zma             EKA-TYQVVQPINGDPFIGSLETPVTSSPLVAWYLSNLPAYRTAVSPLLRGVEVGLAHGY
Oryza           EKP-TYQVVQPINGDPFIGSLETPVTSSPLVAWYLSNLPAYRTAVSPLLRGIEVGLAHGY
                :*.  :**::**************:*****:********.*****.*:***:*******:

Zostera         LLVGPFVMTGPLRNTPQHGAAGSLAADGLVAILSVCLTMYGIASFKEGETSSAPGLTLTG
Vitis           LLVGPFVKTGPLRDTPIAGPAGSLAAGGLVVILSICLTMYGIASFKEGEPSIAPSLTLTG
Medtr           FLVGPFVKAGPLRNTEYAGSAGSLAAAGLIVILSICLTIYGVSSFNEGDPSIAPSLTLTG
Arath           FLVGPFVKAGPLRNTAYAGSAGSLAAAGLVVILSMCLTIYGISSFKEGEPSIAPSLTLTG
Poptr           LLVGPFVKAGPLRNTEYAGAAGSLAAGGLIVILSICLTMYGAASFTEGEPSIAPSLTLTG
Posidonia       LLVGPFVITGPLRNTPYHGAAGSLAAGGLVVILSICLTMYGISSFKEGEPSCAPGLTLTG
Bradi           LLVGPFALTGPLRNTPVHGQAGALGAAGLVTILSLCLTMYGVSSFDEGAPSTAPTLTLTG
Sorbi           LLVGPFALTGPLRNTPVHGQAGALGAAGLVAILSVCLTMYGVASFNEGEPSTAPTLTLTG
Zma             LLVGPFALTGPLRSTPVHGQAGALGAAGLVAILSVCLTMYGVASFNEGDPSTAPTLTLTG
Oryza           LLVGPFALTGPLRNTPVHGQAGALGAAGLVAILSVCLTMYGVASFGEGEPSTAPTLTLTG
                :*****. :****.*   * **:*.* **:.***:***:** :** ** .* ** *****

Zostera         RKKEADQLQTADGWAKFTGGFFFGG-------YLRCYMGLLPYVCS
Vitis           RTKEPDQLQSADGWAKFTGGFFFGGISGVTWAYFLLYVLNLPYFVK
Medtr           RKKQPDPLQTADGWSKFTGGFFFGGISGVTWAYFLLYVLDLPYFVK
Arath           RKKQPDQLQTADGWAKFTGGFFFGGISGVTWAYFLLYVLDLPYFVK
Poptr           RKKVPDQLQTADGWAKFTGGFFFGGISGVTWAFFLLYVINLPYYVK
Posidonia       RKKEADKLQTADGWAQFTGGFFFGGISGVIWAYFLLYVLDLPYYIK
Bradi           RKKEADKLQTAQGWSQFTGGFFFGGISGVLWAYFLLYVLDLPYFFK
Sorbi           RKNEADKLQTADGWSKFTGGVFFGGISGVLWAYFLLYVLDLPYYFK
Zma             RKKEADKLQTADGWAKFTGGFFFGGISGVLWAYFLLYVLDLPYFFK
Oryza           RKKEADKLQTADGWAKFTGGFFFGGISGVLWAYFLLYVLDLPYFFK
                *.: .* **:*:**::****.****       ::  *:  ***  .
