# Supplementary material for: Back to the sea twice: identifying candidate plant genes for molecular evolution to marine life
Source: BMC Evol Biol. 2011 Jan 12;11:8. doi: 10.1186/1471-2148-11-8 (PMC3033329; doi:10.1186/1471-2148-11-8)
Supplement: Additional file 2 — Aligned proteins of each OrthoMCL cluster, produced with MUSCLE. [file 1471-2148-11-8-S2.GZ › orthomcl2417.muscled]

Zostera         ------------------------------------------------------------
Zma             MATEQAAE--------NYTVEDLVALNPYNPDILNDLEKFVNEQVSSQTYNLDANLSLLR
Sorbi           MATEQAAE--------NYTVEDLVALNPYNPDILNDLEKFVNEQVSSQTYNLDANLSLLR
Oryza           MASEQAAE--------SYTVEELVAVNPYNPDILNDLEGFVNDQVSNQTYNLDANLSLLR
Bradi           MANEQAAE--------TYTVEELVSVNPYNPDILNDLEIFVNEQVSSQTYNLDANLSLLR
Posidonia       MGWDPENPTQQKQQQVSYTVEELVAVNPYNPDILPDLENYVNEQVSSQKYSLDANLCLLR
Arath           MGVEIQSPQEQS----SYTVEQLVALNPFNPEILPDLENYVN--VTSQTYSLEVNLCLLR
Medtr           MGREAAAAAEKGQGGTAYTVEQLVAFNRYNPDILPDLENYVNDQVSSQTYSLESNLCLLR
Poptr           MGREREVPNKSEKEVISYTVEQLVAVNPYNPDILPDLENYVNEQVSSQTYSLDANLCLLR
Vitis           MGIPKQQPQQ------QYTVEQLLALNPYNPDILPDLENFVNEQVSSQTYSLDANLCLLR
                                                                            

Zostera         ------------------------------------------------------------
Zma             LYQFEPERMSIQIVAHILIKALMAMPAPDFSLCLFLIPEHVQMEEQFKVLIVLSHYLETA
Sorbi           LYQFEPERMSIQIVAHILIKALMAMPAPDFSLCLFLIPEHVQMEEQFKTLIVLSHYLETA
Oryza           LYQFEPERLSVQIVSRILIKALMAMPGPDFSLCLFLIPEHVQMEEQFKTLIVLSHYLETA
Bradi           LYQFEPDRLSVQIVARILIKALMAMPAPDFSLCLFLIPEHVQMEEQFKTLIVLSHYLETG
Posidonia       LYQFEPERMSIQIVTQVLVKALMAMPAPDLNLCLFLIPERVQMEEQFKTLIVLSHYLETA
Arath           LYQFEPERMNTHIVARILVKALMAMPTPDFSLCLFLIPERVQMEEQFKSLIVLSHYLETG
Medtr           LYQFESEKMSSQIVARILVKALMAMPAPDFSLCLFLIPERVQMEEQFKTLIVLSHYLETG
Poptr           LYQFEPERMSTQIVARILVKALMAMPAPDFSLCLFLIPERVQMEEQFKTLIVLSHYLETG
Vitis           LYQFEPERMSTQIVARILVKALMAMPAPDFSLCLFLIPERVQMEEQFKTLIVLSHYLETA
                                                                            

Zostera         -------------------------------------------TILAEAVNIEGPALDKF
Zma             RFSQFWDEAAKNRHISEAVPGFEQAIQSYAIHVLSLTYQKVPRPILVEAINIEGLALDKF
Sorbi           RFSQFWDEAAKNRHILEAVPGFEQAIQSYAIHVLSLTYQKVPRPILAEAINIEGLALDKF
Oryza           RFRQFWDEASKNRNILDVVPGFEQAIQSYAIHVLSLTYQKVPRPVLAEAINIEGLALDKF
Bradi           RFRQFWDEASKNRNLLEVVPGFEQAIQTYAIHVLSLTYQKVPRPVLAEAINIEGLALDKF
Posidonia       RFRQFWDEAAKNRSILEVVPGFEKAIQACAIHVLSLTYQKVPRPVLAEAINLEGLSLDKF
Arath           RFQQFWDEAAKNRHILEAVPGFEQAIQAYASHLLSLSYQKVPRSVLAEAVNMDGASLDKF
Medtr           RFRQFWDEASKSRHIVEAVPGFEQAIQGYAIHVLSLTYQKIPRTVLAEAINVEGLSLDKF
Poptr           RFRQFWDEAAKSRHIVEAVPGFEQAIQAYAIHLLSLTYQKVPRSVLAEAINIEGLSLDKF
Vitis           RFRQFWDEAAKNRHIVEVVPGFEQAIQAYAIHVLSLTYQKVPRTVLAEAINIEGLSLDKF
                                                           .:*.**:*::* :****

Zostera         IEHHVANDGWTLETGRGRSLLVVFPQNEFNHPDMKRKSKDAVPPEHVVKVFPILG
Zma             LEYHAANSGWVIEKG-GQSQVIVLPRNEFNHPELKKNTADILPFEHVTRIFPVLG
Sorbi           LEYHAANSGWVIEKG-GQSQVIVLPRNEFNHPELKKNTADIVPFEHVTRIFPVLS
Oryza           LEHHIANSGWVIEKG-ARSQLIVLPRNEFNHPELKKNTAETVPFEHVTRIFPVLS
Bradi           IEYHAANSGWMIEKG-ARSQLIVLPRNEFNHPELKKNTADTVPFEHITRIFPLLS
Posidonia       IEHHVANSGWVLEKGHGRSQAIVLPRNELNHPEMKKNTGDAVPLDHVT-------
Arath           IEQQVTNSGWIVEKEGGS---IVLPQNEFNHPELKKNTGENVPLEHIARIFPILG
Medtr           LEHQVENSGWVIEKSQGKGQLIVLPRNEFNDPILKKNTADSVPLEHVTRIFPILS
Poptr           LEQQVANCGWILEKSHGRGQLIVLPSNEFNHPELKKNTADSIPLEHVARIFPILG
Vitis           LEHQVANCGWVLEKSQGKGQLIVLPPNEFNHPELKKNAADSIPLEHITRIFPILG
                :* :  * ** :*.  .    :*:* **:* * :*.:: : :* :*:.       
