# Supplementary material for: Back to the sea twice: identifying candidate plant genes for molecular evolution to marine life
Source: BMC Evol Biol. 2011 Jan 12;11:8. doi: 10.1186/1471-2148-11-8 (PMC3033329; doi:10.1186/1471-2148-11-8)
Supplement: Additional file 2 — Aligned proteins of each OrthoMCL cluster, produced with MUSCLE. [file 1471-2148-11-8-S2.GZ › orthomcl234.muscled]

Zma             MAAAAKASWMVAMSVGAVEALKDQAGLCRWNYALRSVHRAAKANA----PSFAQARKLAP
Sorbi           MAAAAKASWMVAMSVGAVEALKDQAGLCRWNYALRSVHRAAKANA----PSFAQAKKKLA
Oryza           MAGAAKASWMVAMSVGAVEALKDQGGLCRWNYALRSIHKAAKANA----AGVSQGKKLPA
Bradi           MAGAAKASWMVAMSVGAVEALKDQAGLCRWNYALRSIHRAAKANVQSRGGGLSQGKKLSP
Vitis           MSSTIRA-WIVAASVGAVEALKDE-GLCRWNHALGLLQQHGRTNV----GSFSQAKRLVS
Zostera         MCSTSKA-WAVAASMSTVEVLKDQ-GFSRWNSSFRHLQQHAKNNL----GSLSQ------
Posidonia       MSSTSRA-WVVAASMGAVEALKDQ-GFCRWNYAIRSLQHHAKNNL----GSFSQTRRLSS
Arath           MSSASKT-WMVAASIGAVEALKDQLGVCRWNYVIRSANQYLRNNL----RSVSQAKKLSS
Medtr           MSAATKA-WVVASSIGAVEALKDQLGVCRWNYAFRSLHQHAKNNI----RSYSQAKKLSS
Poptr           MSSASKA-WLVAAAVGGVEALKDQ-GFCRWNYTLRSLHQHAKNHV----RSASQAKKLSS
                *..: .: * ** ::. **.***: *..***  :   :.  . :      . :*      

Zma             PAADKAA----------AEEGMRTVMYLSCWGPN----
Sorbi           PAEKS--------RADKAEEGMRTVMYLSCWGPN----
Oryza           SAAAVAERR----RAEKAEEGLRTVMYLSCWGPN----
Bradi           AAAAAAVAEKR--RAEKAEEGLRTVMYLSCWGPN----
Vitis           SPPLVLSNKMRKEKMKKAEESLRKVMYLSCWGPY----
Zostera         --------------------------------------
Posidonia       FVERISEGSE---KAKQSEESLRKVIYLSCWGPN----
Arath           SSIDYTN------KTKQAEESLRTVMYLSCWGPS----
Medtr           ASSAAVSNKVK----RSKEESMRKVIDLNCWGPSTARF
Poptr           SSSAMISNKVKEVKAKQSEESLRKVMYLSCWGPY----
                                                      
