# Supplementary material for: Back to the sea twice: identifying candidate plant genes for molecular evolution to marine life
Source: BMC Evol Biol. 2011 Jan 12;11:8. doi: 10.1186/1471-2148-11-8 (PMC3033329; doi:10.1186/1471-2148-11-8)
Supplement: Additional file 2 — Aligned proteins of each OrthoMCL cluster, produced with MUSCLE. [file 1471-2148-11-8-S2.GZ › orthomcl2297.muscled]

Zostera         ------------------------------------------------------------
Zma             MGSTAGDV---AAVVDEEACMYAMQLASSSILPMTLKNAIELGLLEVLQKEAGGGK----
Sorbi           MGSTAEDV---AAVADEEACMYAMQLASSSILPMTLKNALELGLLEVLQKDA---G----
Oryza           MGSTAADM---AAAADEEACMYALQLASSSILPMTLKNAIELGLLETLQSAAVAGGGGKA
Bradi           MGSTAADM---AATADEEACMFALQLASSSILPMTLKNAIELGLLDTLVQAS---G----
Vitis           ---------------------------------MALKSALELNLIEIMAGAG--DG----
Posidonia       MGSLENK-------AEKEACLYAQQLTSFSVLPMTLKAAIELGVLEVLVKAD--TG----
Arath           MGSTAETQLTPVQVTDDEAALFAMQLASASVLPMALKSALELDLLEIMAKN----G----
Medtr           MGSTGETQITPTHISDEEANLFAMQLASASVLPMVLKSALELDLLEIIAKAG--PG----
Poptr           MGSTGETQMSPAQILDEEAN-FAMQLISSSVLPMVLKTAIELDLLEIMAKAG--PG----
                                                                            

Zostera         ------------------------------------------------------------
Zma             AALAPEEVVARMPAAPGDPAAAAAMVDRMLRLLASYDVVRCQMED-RDGRYERRYSAAPV
Sorbi           KALAAEEVVARLPVAPTNP-AAADMVDRMLRLLASYDVVKCQMED-KDGKYERRYSAAPV
Oryza           ALLTPAEVADKLP-SKANP-AAADMVDRMLRLLASYNVVRCEMEEGADGKLSRRYAAAPV
Bradi           KSLTPAEVAAKLP-SSSNP-AAPDMVDRMLRLLASYGVVSCAVEEGENGKLSRRYAAAPV
Vitis           ALLSPSEIAAQLP--ARNP-DAPVLLDRVLRLLASYSILRCSLRTLDNGEVERLYGVGPI
Posidonia       KFLSTQEIATKLE--IANP-DAPVMLGRILRLLASYEIFTYALEPNEDGTVARRYRAAPV
Arath           SPMSPTEIASKLP--TKNP-EAPVMLDRILRLLTSYSVLTCSNRKLSGDGVERIYGLGPV
Medtr           AQISPIEIASQLP--TTNP-EAPVMLDRILRLLACYNILTCSVRTQQDGKVQRLYGLATV
Poptr           ALLSPSDIASHLP--TKNP-DAPVMLDRILRLLASYSILICSLRDLPDGKVERLYGLASV
                                                                            

Zostera         ------------------------------------------------------------
Zma             CKWLTPNEDGVSMAALALMNQDKVLMESWYYLKDAVLDGGIPFNKAYGMTAFEYHGTDSR
Sorbi           GKWLTPNEDGVSMAALALMNQDKVLMESWYYLKDAVLDGGIPFNKAYGMTAFEYHGTDPR
Oryza           CKWLTPNEDGVSMAALALMNQDKVLMESWYYLKDAVLDGGIPFNKAYGMTAFEYHGTDAR
Bradi           CKWLTPNEDGVSMAALALMNQDKVLMESWYYLKDAVLDGGIPFNKAYGMSAFEYHGTDPR
Vitis           CKFLTRNPDGGSIGPLLLLHHDKVFMESWYHLNDAILEGGIPFNRAYGMTDFEYLGTDQR
Posidonia       CKYLTKNEDGVSYAALSLMNQDKVLMESWYYLKDAVIDGGIPFNKAYGMTAFAYHGKDLR
Arath           CKYLTKNEDGVSIAALCLMNQDKVLMESWYHLKDAILDGGIPFNKAYGMSAFEYHGTDPR
Medtr           AKYLVKNEDGVSISALNLMNQDKVLMESWYHLKDAVLDGGIPFNKAYGMTAFEYHGTDPR
Poptr           CKFLTKNEDGVSVSPLCLMNQDKVLMESWYHLKDAILEGGIPFNKAYGMTAFEYHGTDPR
                                                                            

Zostera         ------------------------------------------------------------
Zma             FNRVFNEGMKNHSVIITKKLLDFYTGF-EGVSTLVDVGGGVGATLHAITSRHPHISGVNF
Sorbi           FNRVFNEGMKNHSVIITKKLLEFYTGFDESVSTLVDVGGGIGATLHAITSHHSHIRGVNF
Oryza           FNRVFNEGMKNHSVIITKKLLDLYTGF-DAASTVVDVGGGVGATVAAVVSRHPHIRGINY
Bradi           FNRVFNEGMKNHSIIITKKLLDLYPGF-EGLGTLVDVGGGVGATVGAIVARHPAIKGINF
Vitis           FNRVFNEAMSNHSTLIMKRILQIYKGF-EGLQVLVDVGGGIGVTLRIITSEYPQIKGINY
Posidonia       FNKVFNAGMSNHSTITMKKILEAYTGF-EGLNTIVDVGGGIGATLNMIISKYPSIKGINF
Arath           FNKVFNNGMSNHSTITMKKILETYKGF-EGLTSLVDVGGGIGATLKMIVSKYPNLKGINF
Medtr           FNKVFNKGMSDHSTITMKKILETYTGF-EGLKSLVDVGGGTGAVINTIVSKYPTIKGINF
Poptr           FNKVFNKGMSDHSKIAMKKILETYKGF-EGLASLVDVGGGTGAVLSTIVSKYPSIKGINF
                                                                            

Zostera         ----VIANAPTIQGVNHVIGNMFENIPS-GDAILLK----------CVLLLKKCWETLGE
Zma             DLPHVISEAPPFPGVRHVGGDMFASVPA-GDAILMKWILHDWSDAHCATLLKNCYDALPE
Sorbi           DLPHVISEAPPFPGVQHVGGDMFKSVPA-GDAILMKWILHDWSDAHCATLLKNCYDALPE
Oryza           DLPHVISEAPPFPGVEHVGGDMFASVPRGGDAILMKWILHDWSDEHCARLLKNCYDALPE
Bradi           DLPHVISEGIPFPGVTHVGGDMFQKVPS-GDAILMKWILHDWSDAHCATLLKNCYDALPA
Vitis           DLSHVLADAPSYPGVEHVGGDMFESVPK-GDAIFMKWILHGWSDEHCLKLLTNCFEALPD
Posidonia       DLPHVIADAPAVAGIEHVGGNMFESVPS--------------------------------
Arath           DLPHVIEDAPSHPGIEHVGGDMFVSVPK-GDAIFMKWICHDWSDEHCVKFLKNCYESLPE
Medtr           DLPHVIEDAPSYPGVEHVGGDMFVSIPK-ADAVFMKWICHDWSDEHCLKFLKNCYEALPD
Poptr           DLPHVIADAPAFPGVENVGGDMFVSVPK-ADAVFMKWICHDWSDEHCLRFLKNCYDALPE
                    *: :. .  *: :* *:** .:*                                 

Zostera         K-GKVVI-EGIVPISPNAR---NPIFESDVNMLTYCKGGKERTEMEFSSLAKKAGFSCFK
Zma             N-GKVIVVECVLPVNTEATPKAQGVFHVDMIMLAHNPGGKERYEREFRELAKGAGFSGFK
Sorbi           KGGKVIVVECVLPVTTDAVPKAQGVFHVDMIMLAHNPGGRERYEREFRDLAKAAGFSGFK
Oryza           H-GKVVVVECVLPESSDATAREQGVFHVDMIMLAHNPGGKERYEREFRELARAAGFTGFK
Bradi           H-GKVVIVECILPVNPEATPKAQGVFHVDMIMLAHNPGGKERYEREFEELARGAGFTGVK
Vitis           N-GKVIIVESILHVAPENTVSVNIPFEQDLLMLAQSPGGKERTQKEYETLAIKSGFSGCK
Posidonia       ------------------------------------------------------------
Arath           D-GKVILAECILPETPDSSLSTKQVVHVDCIMLAHNPGGKERTEKEFEALAKASGFKGIK
Medtr           N-GKVIVAECILPVAPDSSLATKGVVHIDAIMLAHNPGGKERTQKEFEDLAKGAGFQGFK
Poptr           N-GKVILVECILPVAPDTSLATKGVMHVDAIMLAHNPGGKERTEKEFEGLARGAGFKGFE
                                                                            

Zostera         ISLTISNYISVMEFIKFHKRRVYAMQ
Zma             ATYIYAN-AWAIEFIK----------
Sorbi           ATYIYAN-AWAIEFIK----------
Oryza           ATYIYAN-AWAIEFTK----------
Bradi           ATYIYAN-AWAIEFTK----------
Vitis           VICSVYN-SWVMEFHKTAHP------
Posidonia       --------------------------
Arath           VVCDAFG-VNLIELLKKL--------
Medtr           VHCNAFN-TYIMEFLKKV--------
Poptr           VMCCAFN-TYVIEFRKQA--------
                                          
