# Supplementary material for: Back to the sea twice: identifying candidate plant genes for molecular evolution to marine life
Source: BMC Evol Biol. 2011 Jan 12;11:8. doi: 10.1186/1471-2148-11-8 (PMC3033329; doi:10.1186/1471-2148-11-8)
Supplement: Additional file 2 — Aligned proteins of each OrthoMCL cluster, produced with MUSCLE. [file 1471-2148-11-8-S2.GZ › orthomcl2279.muscled]

Poptr           -MACSATST--SFISSIA-----------AAKSMATPLSKTLTLPNSFSGTRKS-IQSPV
Zostera         -MACAASA---SVLSSNPRMLQASSVVPAARSARLFSKPLEVSIPKIFNGLRKTLSFRTS
Zma             -MACSFAAA--TVVSSAP-----------TPAAR-PLAVAPQSVSVSRSAVAT--AARPL
Sorbi           -MACSFAAA--TTVSSAP-----------TPASR-PLAAAPQSVSVARSAVAT--AARPL
Oryza           MAACCSSLA--TAVSSSS--------------AK-PLAGIPPAAPHSLSLPRAP-AARPL
Vitis           -MACSAPSTPTTLLSSNPRAFPSKSLSTVASFSK-PLSPQTLTIPNSFNPLRKP-FQSPV
Bradi           -MACSFATS--TVVSSTP-----------TPKPL-ATALTPQCLSISRAPLA---TVRPL
Arath           MSMASIASSSSTTLLSSSRVLLPS-----KSSLLSPTVSFPRIIPSSSASSSSLCSGFSS
Medtr           MACCSAPSA--SLLSSNPNILF-------SPKLSSPPHLSSLSIPNASNSLPKLRTSLP-
Posidonia       ------------------------------------------------------------
                                                                            

Poptr           LRSISLTRGSHSAKSFVVKAS-SELPLVGNVAPDFEAEAVFDQEFIKVKLSEYIGKKYVV
Zostera         SPRLQSTPTASSRTRFAVNAC--QVPLVGNVAPDFEAEAVFDQEFINVKLSDYIGKKYVI
Zma             R--LVASRSARATRLVARAGGVDDLPLVGNKAPDFEAEAVFDQEFINVKLSDYIGKKYVV
Sorbi           R--LAASRSARATRLVARAGGVDDLPLVGNKAPDFEAEAVFDQEFINVKLSDYIGKKYVI
Oryza           RLSASSSRSARASSFVARAGGVDDAPLVGNKAPDFDAEAVFDQEFINVKLSDYIGKKYVI
Vitis           PR-SISSRGSHSRRSLVVRAS--EAPLVGNKAPDFEAEAVFDQEFIKVTLSEYIGKKYVI
Bradi           RL-AAASRSARTSGFVARAGGVDELPLVGNKAPDFDAEAVFDQEFINVKLSDYIGKKYVI
Arath           LGSLTTNRSA-SRRNFAVKAQADDLPLVGNKAPDFEAEAVFDQEFIKVKLSEYIGKKYVI
Medtr           ---LSLNRFTSSRRSFVVRAS-SELPLVGNAAPDFEAEAVFDQEFIKVKLSEYIGKKYVI
Posidonia       ------------------------------------------------------------
                                                                            

Poptr           LFFYPLDFTFVCPTEITAFSDRYEEFKQINTEVLGVSVDSVFSHLAWVQTDRKSGGLGDL
Zostera         LLFYPLDFTFVCPTEITAFSDRYAEFDELNTQVLGISVDSVFSHLAWVQTERKSGGLGDL
Zma             LFFYPLDFTFVCPTEITAFSDRYEEFEKLNTEVLGVSIDSVFSHLAWVQTDRKSGGLGDL
Sorbi           LFFYPLDFTFVCPTEITAFSDRYEEFEKLNTEVLGVSIDSVFSHLAWVQTDRKSGGLGDL
Oryza           LFFYPLDFTFVCPTEITAFSDRYDEFEKLNTEILGVSIDSVFSHLAWVQTDRKSGGLGDL
Vitis           LFFYPLDFTFVCPTEITAFSDRYEEFEKLNTEILGVSIDSVFSHLAWVQTDRKSGGLGDL
Bradi           LFFYPLDFTFVCPTEITAFSDRHDEFEKINTQVLGVSIDSVFSHLAWVQTDRKSGGLGDL
Arath           LFFYPLDFTFVCPTEITAFSDRYEEFEKLNTEVLGVSVDSVFSHLAWVQTDRKSGGLGDL
Medtr           LFFYPLDFTFVCPTEITAFSDRHAEFAELNTEILGVSVDSVFSHLAWVQTDRKSGGLGDL
Posidonia       --------------------------------------------------------LGDL
                                                                        ****

Poptr           KYPLISDVTKSISKSYGVLIPDQGVALRGLFIIDKEGVIQHSTINNLAIGRSVDETKRTL
Zostera         KYPLVSDITKSISKDFGVLISDQGIALRGLFIIDKEGVIQHSTINNLAIGRDVSETKRTF
Zma             KYPLISDVTKSISKAFGVLIPDQGIALRGLFIIDKEGVIQHSTINNLAIGRSVYETMRTL
Sorbi           KYPLISDVTKSISKAFGVLIPSQGIALRGLFIIDKEGVIQHSTINNLAIGRSVDETMRTL
Oryza           KYPLISDVTKSISKSFGVLIPDQGIALRGLFIIDKEGVIQHSTINNLAIGRSVDETMRTL
Vitis           KYPLVSDVTKSISKSYDVLIPDQGVALRGLFIIDKEGIIQHATINNLAIGRSVDETMRTL
Bradi           KYPLISDVTKSISKSFGVLIPHQGIALRGLFIIDKEGVIQHSTINNLAIGRSVDETMRTL
Arath           NYPLVSDITKSISKSFGVLIPDQGIALRGLFIIDKEGVIQHSTINNLGIGRSVDETMRTL
Medtr           NYPLVSDVTKSISKSYGVLIPDQGIALRGLFIIDKEGVIQHSTINNLGIGRSVDETKRTL
Posidonia       KYPLVSDVTKSISKSFGVLIQDQGIALRGLFIIDKEGVIQHATINNLAIGRSVDETKRTL
                :***:**:****** :.***  **:************:***:*****.***.* ** **:

Poptr           QALQYVQENPDEVCPAGWKPGDKSMKPDPRQSKDYFAAL
Zostera         QALQYVQENPD----------------------------
Zma             QALQYVQENPDEVCPAGWKPGERSMKPDPKGSKEYFAAV
Sorbi           QALQYVQENPDEVCPAGWKPGEKSMKPDPKGSKEYFAAI
Oryza           QALQYVQDNPDEVCPAGWKPGDKSMKPDPKGSKEYFAAI
Vitis           QALQYVQENPDEVCPAGWKPGEKSMKPDPKLSKEYFAAI
Bradi           QALQYVQENPDEVCPAGWKPGEKSMKPDPKGSKEYFAAI
Arath           QALQYVQENPDEVCPAGWKPGEKSMKPDPKLSKEYFSAI
Medtr           QALQYVQENPDEVCPAGWKPGEKSMKPDPKLSKEYFSAV
Posidonia       QAMQFVQENPDEVCPAGWKPGEKXMKPDPKLSKEYFSAX
                **:*:**:***                            
