# Supplementary material for: Back to the sea twice: identifying candidate plant genes for molecular evolution to marine life
Source: BMC Evol Biol. 2011 Jan 12;11:8. doi: 10.1186/1471-2148-11-8 (PMC3033329; doi:10.1186/1471-2148-11-8)
Supplement: Additional file 2 — Aligned proteins of each OrthoMCL cluster, produced with MUSCLE. [file 1471-2148-11-8-S2.GZ › orthomcl2251.muscled]

Arath           -------------------MASSTISLQSISMTTLNNLSYSKQFHRSSLLGFSKSFQNFG
Vitis           -------------------MASTSFLKPISSLKLPHPRSPPFQSSKLLGFDLSNSFPTQN
Zma             -------------------MAAALRSPASAKVSSPAAASKVRQASRVAVGGFRQ------
Sorbi           MPATTTNSIPHREPVCLPLIAMAAAAALRSPSSVRVVSGPSSAAGAGLAKARRQQAPRVA
Bradi           -------------------MAAAPASPVSAKAAASSGSARPARVGVPSMVGFGGRLRSV-
Oryza           -------------------MAAAAPSRVSVRAAAP---------------GQTGGFAKIR
Poptr           -------------------MAAYSSSALRSISSVK------ASAARSHTCGVVPTKPSLL
Medtr           -------------------MASMSSLKMISSLNLST--SPLQTQNQIVSSGLSLSFPSRR
Posidonia       ------------------------------------------------------------
Zostera         ---------------------------MLKLVFSPSLSSPVGRSDRKQPISSSRSFSNSN
                                                                            

Arath           ISSNGPGSSSPTSFTPKKKLTPTRALS---QNLGNTENPRPSKVQELSVYEINDLDRHSP
Vitis           LKSSTAHQRLSSTRRHSSATTTTAFFFN--HHKTTPKPPTPTKVQELYVYEINERDRDSP
Zma             -----------HPRSRVGPVAVRASLFS--PKPAAAKDARPTKVQELYVYEMNERDRESP
Sorbi           IRGAAGAGQQPRSRRGAAAAVVRASLFS--PKPAAAKDARPTKVQELYVYEINERDRESP
Bradi           -----------SGGRKKNSAAVRASLFA--PKPAAPKDARPTKVQELYVYELNERDRESP
Oryza           PQVVVAAAARSAGVSGRRARSVRASLFS--PKPATPKDARPAKVQEMFVYEINERDRESP
Poptr           SFKLAQNPCLLTKTTSLGNFSGTKRSFSCKSQAASTEDSRPTKVQELSVYEINERDRGSP
Medtr           NFNTSTTKQVSTTKRSSQNTRTNALFFN--NQKQHQESSKPAKVQELFVYEINERDRGSP
Posidonia       ------------------------------------------------------------
Zostera         PFRFSPRPSTVRVSYKKKYTPAVASAFL--SWLFPVKTPSEPKIQELNVYEMNEGDRSSP
                                                                            

Arath           KILKNAFSFR-FGLGDLVPFTNKLYTGDLKKRVGITAGLCVVIEHVPEKNGDRFEATYSF
Vitis           AFLKLSQKPA-NSLGDLVPFTNKIYTGDLEKRLGVTAGICVLIQHVRERKGDRYEAIYSF
Zma             AYLRLSAKQTENALGDLVPFTNKVYNGSLDKRLGITAGICVLIQHVPDRNGDRYEAIYSF
Sorbi           AYLRLSAKQSENALGDLVPFTNKVYSGSLDKRLGITAGICVLIQHVPDRNGDRYEAIYSF
Bradi           AYLRLSAKQSENALGDLVPFTNKVYNGSLDKRIGITAGICILIQHVPERNGDRYEAIYSL
Oryza           AYLRLSAKQTENALGDLVPFTNKLYSGSLDKRLGISAGICILIQHVPERNGDRYEAIYSF
Poptr           AYLRLSQKSV-NSLGDLVPFSNKLYTGDLQKRVGITAGLCVLIQNKPEKKGDRYEAIYSF
Medtr           AYLRLSQKSV-NSLGDLVPFSNKLYSGNLEKRLGITSGLCILIQNEPEKKGDRYEAIYSF
Posidonia       -----------------------------------------LIQNVPGK-GDRYEAIYSX
Zostera         AFLKLSGKET-NSIGDLVPFSNKIYHGNLQKRLGITAGICILINHYPNR-GDRYEAIYSF
                                                         :*::   . ***:** ** 

Arath           YFGDYGHLSVQGPYLTYEDSFLAITGGAGIFEGAYGQVKLQQLVYPTKLFYTFYLKGLAN
Vitis           YFGDYGHVSVQGPYLTYEDTYLAVTGGSGIFEGVYGEVKLQQIVFPFKLFYTFYLKGIP-
Zma             YFGDYGHISVQGAYLTYEESYLAVTGGSGVFEGAYGQVKLHQIVFPFKIFYTFYLRGIP-
Sorbi           YFGDYGHISVQGPYLTYEESYLAVTGGSGVFEGAYGQVKLNQIVFPFKIFYTFYLKGIP-
Bradi           YFGDYGHITVQGPYLTYEESYLAVTGGSGVFEGAYGQVKLHQIVFPFKIFYTFYLKGIP-
Oryza           YFGDYGHISVQGPYLTYEESYLAVTGGSGVFEGAYGQVKLNQIVFPFKIFYTFYLKGIP-
Poptr           YFGDYGHIAVQGSYLTYEDTYLAVTGGSGIFEGVYGQVKLQQLVFPFKLFYTFYLKGLKA
Medtr           YFGDYGHISVQGPYLTYQDTYLAITGGSGIFEGVYGQVKLQQLVFPFKLFYTFYLKGVA-
Posidonia       YFGDYGHLSVQGPYITYEDTELAIKGGTGVFEDAYGKVKLQQLIFPFKLXYTXYIKGVK-
Zostera         YFGDYGHLSVQGTYLTYKDTFLAITGGSGVF-----------------------------
                *******::***.*:**::: **:.**:*:*                             

Arath           DLPLELIGTPVPPSKDVEPAPEAKALKPSGVVSNFTN
Vitis           DLPHDLMGKPVTPSPTVEPSPAAKATLPHASVKNFTT
Zma             DLPRDLLCTPVPPSPTVEPTPAARAAEPHACVNNYTN
Sorbi           DLPRDLLCTPVPPSPTVEPTPAAKAAEPHASINNYTN
Bradi           DLPRELLCTPVPPSPTVEPTPAAKAAEPHACLNNFTN
Oryza           DLPRELLCTPVPPSPTVEPTPAAKATEPHACLNNFTN
Poptr           DLPEELLGKAVEPSPAVEPSPAAKACEPHAVIANYTN
Medtr           DLPADLLGKPVDPSPHVEPSTAAKATEPHASLPNFTN
Posidonia       DLPAELLGPHVPPSVKVEPXADAKAALPHAAIKNYTN
Zostera         -------------------------------------
                                                     
