# Supplementary material for: Back to the sea twice: identifying candidate plant genes for molecular evolution to marine life
Source: BMC Evol Biol. 2011 Jan 12;11:8. doi: 10.1186/1471-2148-11-8 (PMC3033329; doi:10.1186/1471-2148-11-8)
Supplement: Additional file 2 — Aligned proteins of each OrthoMCL cluster, produced with MUSCLE. [file 1471-2148-11-8-S2.GZ › orthomcl2235.muscled]

Oryza           ---------MMKLGKAESARGKVAPAGSGGRARMLVTVTVLGSAGPLRFLIDEGETVAGL
Bradi           MAVAVPSTLPMKLRKVEP-RGKAAAAGVAGRARVLVTVTVLGSAGPLRFLVDEGESVSGL
Zma             MAVAV----PMKLWRVET-RGKAAAAGPDDPLRVLVTVTVLGSAGPLRFIVLEGDTVAAL
Sorbi           MAVAVPSSLPMKLWRTEP-RGKSAAAGPDEPVRVLVTVTVLGSAGPLRFIVLEGDTVAAL
Arath           ----------MLLYN----KQKKNQNA-KGN-RILISVTVLGSAGPIRFVAYEDDLVASV
Medtr           ----------MLLS-----KQKKNQNANNAKRRLLISINVLGSAGPIRFVVNEEELVEAV
Poptr           ----------MLLY-----KQKKNQVA-KGK-RFLLSVTVLGSAGPIRFVVNEEELVAAV
Vitis           ----------MLLY-----KQKKNQSAGKAN-RLLISINVLGSAGPIRFVVSEDELVAAV
Zostera         --------MAILPWT----AGKKNV-DTKVN-RFLVTVTVVGSAGPIRVVVREGELVSNV
Posidonia       ---------MAILAKT---NQRKSVGDGKGD-RFLITVTVLGSAGPIRFVVRDGERVSVV
                                     .          *.*:::.*:*****:*.:  : : *  :

Oryza           IRAALRCYAREGRMPLLGADAAGFLLYTANGGSD-ALSADEKIYFNGCRSFLLWQKAARD
Bradi           VRAALRCYAREGRMPLLGADAANFLLYTANGRSD-ALKADERISFNGCRSFMLWQKTPRD
Zma             IRGALRCYAREGRMPLLGTDPAGFVLSTANGGSG-ALGEDERISFNGCRNFLLWQKAAAQ
Sorbi           IRAALRCYAREGRMPLLGTDPAGFVLSTANGGSG-ALKEDEKITFNGCRSFLLWQKTAVQ
Arath           IDTALKGYAREGRLPLLGSDFNDFLLYCPMVGPE-ALSTWDAIGSLGARNFMLCRKPEEK
Medtr           IDTTLKSYAREGRLPVLGNDHSAFFLYCPHLGSDAALSPWDKIGSHGARNFVLCKKPQAA
Poptr           IDTALKSYAREGRLPILGSDLNDFLLYCRNAASD-AISPWETIGSLGARNFMLCKKPQHL
Vitis           IDTALKSYAREGRLPILGSDLNNFLLYCSNAGSD-ALSPWETIGSNGTRNFMLCKKPQPQ
Zostera         IVMVLRSYHR--------------------------------------------------
Posidonia       IGTVLRAYAREGRRPILGVVSNDFLMYCPGFASE-VLGHGETLSSSGGRNFVLCRKQQ--
                :  .*. * *                                                  

Oryza           TMAKG-------------GRPELANVATCNPC-KKRGGGGWKGGLNKFLLSFSFKV----
Bradi           AVVNG---------------PEAALETAANSSPGRKASGGWKLGLNKILLNFSFKV----
Zma             GAAANHAGSDALTATLSPGRKGSGGFKATDPSPGRKGGGGWKAGLNKFLLSFSIKV----
Sorbi           GAAKG-AGHDALTATPSPGRKGSSGFKAT-PSPGRKGSGGWKAGLNKFLLSFSIKV----
Arath           KVEES---------------NGRSDSTIN----GARKGGSLKAWINK---SFNLKVSSH-
Medtr           TNEAA-------------AEDGSGTSSL-----PRRGSGSWKSWFN-----LNLKVSSH-
Poptr           KAADD----------------GRSTAAFA----QKGGSGSWKAWINK---SLNLKISPRW
Vitis           NTTEV-------------GVEGRAGM-------PRKGSGSWKAWINK---SLNLKISSH-
Zostera         ------------------------------------------------------------
Posidonia       -------------------------------------------------LMFPIGVETE-
                                                                            

Oryza           -------
Bradi           -------
Zma             -------
Sorbi           -------
Arath           -------
Medtr           -------
Poptr           ISYILIK
Vitis           -------
Zostera         -------
Posidonia       -------
                       
