# Supplementary material for: Back to the sea twice: identifying candidate plant genes for molecular evolution to marine life
Source: BMC Evol Biol. 2011 Jan 12;11:8. doi: 10.1186/1471-2148-11-8 (PMC3033329; doi:10.1186/1471-2148-11-8)
Supplement: Additional file 2 — Aligned proteins of each OrthoMCL cluster, produced with MUSCLE. [file 1471-2148-11-8-S2.GZ › orthomcl2224.muscled]

Zostera         MQIFVKTLTGKTITLEVESSDTIDNVKAKIQDKEGIPPDQQRLIFAGKQLEDGRTLADYN
Posidonia       ----------------------IDNVKAKIQDKEGIPPDQQRLIFAGKQLEDGRTLADYN
Zma             MQIFVKTLTGKTITLEVESSDTVDNVKAKIQDKEGIPPDQQRLIFAGKQLEDGRTLADYN
Medtr           MQIFVKTLTGKTITLEVESSDTIDNVKAKIQDKEGIPPDQQRLIFAGKQLEDGRTLADYN
Oryza           MQIFVKTLTGKTITLEVESSDTIDNVKAKIQDKEGIPPDQQRLIFAGKQLEDGRTLADYN
Bradi           MQIFVKTLTGKTITLEVESSDTIDNVKAKIQDKEGIPPDQQRLIFAGKQLEDGRTLADYN
Sorbi           MQIFVKTLTGKTITLEVESSDTIDNVKAKIQDKEGIPPDQQRLIFAGKQLEDGRTLADYN
Arath           MQIFVKTLTGKTITLEVESSDTIDNVKAKIQDKEGIPPDQQRLIFAGKQLEDGRTLADYN
Vitis           MQIFVKTLTGKTITLEVESSDTIDNVKAKIQDKEGIPPDQQRLIFAGKQLEDGRTLADYN
Poptr           MQIFVKTLTGKTITLEVESSDTIDNVKAKIQDKEGIPPDQQRLIFAGKQLEDGRTLADYN
                                      :*************************************

Zostera         IQKESTLHLVLRLRGGTMIKVKTLTGKEIEIDIEPNDTIERIKERVEEKEGIPPVQQRLI
Posidonia       IQKESTLHLVLRLRGGTMIKVKTLTGKEIEIDIEPXDXIDRIKERVEEKEGIPPVQQRLI
Zma             IQKESTLHLVLRLRGGTMIKVKTLTGKEIEIDIEPTDSIDRIKERVEEKEGIPPVQQRLI
Medtr           IQKESTLHLVLRLRGGTMIKVKTLTGKEIEIDIEPTDTIDRIKERVEEKEGIPPVQQRLI
Oryza           IQKESTLHLVLRLRGGTMIKVKTLTGKEIEIDIEPTDTIDRIKERVEEKEGIPPVQQRLI
Bradi           IQKESTLHLVLRLRGGTMIKVKTLTGKEIEIDIEPTDTIDRIKERVEEKEGIPPVQQRLI
Sorbi           IQKESTLHLVLRLRGGTMIKVKTLTGKEIEIDIEPTDTIDRIKERVEEKEGIPPVQQRLI
Arath           IQKESTLHLVLRLRGGTMIKVKTLTGKEIEIDIEPTDTIDRIKERVEEKEGIPPVQQRLI
Vitis           IQKESTLHLVLRLRGGTMIKVKTLTGKEIEIDIEPTDTIDRIKERVEEKEGIPPVQQRLI
Poptr           IQKESTLHLVLRLRGGTMIKVKTLTGKEIEIDIEPNDTIDRIKERVEEKEGIPPVQQRLI
                *********************************** * *:********************

Zostera         YAGKQLSDDKTAKDYNIEGGSVLHLVLALRGGGN--
Posidonia       YAGKQLADDKTAKEYNIEGGSVLHLVLALRGGGC--
Zma             YAGKQLADDKTAKDYNIEGGSVLHLVLALRGGY---
Medtr           YAGKQLADDKTAKEYNIEGGSVLHLVLALRGGN---
Oryza           YAGKQLADDKTAKDYNIEGGSVLHLVLALRGGY---
Bradi           YAGKQLADDKTAKDYNIEGGSVLHLVLALRGGY---
Sorbi           YAGKQLADDKTAKDYNIEGGSVLHLVLALRGGY---
Arath           YAGKQLADDKTAKDYNIEGGSVLHLVLALRGGFGLL
Vitis           YAGKQLGDDKTARDYNIEGGSVLHLVLALRGGGSA-
Poptr           YAGKQLGDDKTARDYNIEGGSVLHLVLALRGGCL--
                ******.*****.:******************    
