# Supplementary material for: Back to the sea twice: identifying candidate plant genes for molecular evolution to marine life
Source: BMC Evol Biol. 2011 Jan 12;11:8. doi: 10.1186/1471-2148-11-8 (PMC3033329; doi:10.1186/1471-2148-11-8)
Supplement: Additional file 2 — Aligned proteins of each OrthoMCL cluster, produced with MUSCLE. [file 1471-2148-11-8-S2.GZ › orthomcl2213.muscled]

Posidonia       ----------------------------QSLGKHKREEERWRRGIGDPIDGVDCGSTVLE
Zostera         ----------------------------------------------NHLMASTGAVTFWR
Vitis           ------------------------MNILFLSLRQNLEREKERKKINGVDSGIRSAVPFWR
Bradi           ------------------------------------------------MSATTAAVPFWR
Oryza           ------------------------------------------------MSATTAAVPFWR
Zma             ------------------------------------------------MSATTAAVPFWR
Sorbi           ------------------------------------------------MSATTAAVPFWR
Poptr           -------------------------------------------------MASNAAAPFWR
Medtr           MLDCIPREEDVLIFCSQCSTLASDLSLSLQPLASSSSSSIFSSGPFHSSMASSGAVPFWR
Arath           -------------------------------------------------MASNAAVPFWR
                                                                  .   . ..  

Posidonia       GGGNDVHHLLQHCASLVRTCLKEPYKSEASAREKVHFSVSKWVDGKPEKPTIRSDSA---
Zostera         SAGMTYNAYSNICAAIVRNCLKEPYKSEAVTRETVHFTTTNWENGIQGKPVTHEIFK---
Vitis           AAGMTYISYSNIYANLVRNCLKKPFKSEDLTHEKVHFSISKWDNGVPQKPSFHQRTS---
Bradi           AAGMTYIGYSNVCAALVRNCLKEPYKSEVAAREKVHFSLSKWSDEKQEKPTVRSDNE---
Oryza           AAGMTYIGYSNVCAALVRRCLKEPHKSEAASREKVHFAISKWADGKQEKPNLGSVESRKD
Zma             AAGMTYIGYSNICAALVRNCLKEPFKSEAASREKVHFSISKWTDGKQEKPSE--------
Sorbi           AAGMTYIGYSNICAALVRNCLKEPFKSEAASREKVHFSISKWADGKQEKPTVRTEDE---
Poptr           AAGMTYITYSNICANLVRNCLKEPYKTEALSREKVHFAVTKFVDGNPQKPVVRSDSG---
Medtr           AAGMTYITYSNICANLVRNCLKEPHKTEALSREKVHFALAKWSDGKPEKATIRSDTP---
Arath           AAGMTYISYSNICANIVRNCLKEPHKAEALTREKVHFSLSKWADGKPQKPVLRSDTP---
                ..*       :  * :** ***:*.*:*  :.*.***: ::: :    *.          

Posidonia       ------------------------------EP
Zostera         --------------------------------
Vitis           -----------AHCHQLYICLWRNNRKKELIK
Bradi           --------------------------------
Oryza           GRSKGNLDVGIGGLYTIESSWYTLIPLEDCTI
Zma             --------------------------------
Sorbi           --------------------------------
Poptr           ------------------------------TE
Medtr           ------------------------------DI
Arath           ------------------------------EV
                                                
