# Supplementary material for: Back to the sea twice: identifying candidate plant genes for molecular evolution to marine life
Source: BMC Evol Biol. 2011 Jan 12;11:8. doi: 10.1186/1471-2148-11-8 (PMC3033329; doi:10.1186/1471-2148-11-8)
Supplement: Additional file 2 — Aligned proteins of each OrthoMCL cluster, produced with MUSCLE. [file 1471-2148-11-8-S2.GZ › orthomcl2156.muscled]

Zostera         ------------------------------------------------------------
Poptr           ---MQAAAIAAMAAHAILTAMPPILHLPLSPLPPNHSSFHGVSLNPPRQSFSLSLAAKKQ
Vitis           --MAVNTLLSTAPSRVFLSFPNP----SPNPSPQLHSQFHGLSLKLTRQSIPL---ATAP
Arath           MAATNTILAFSSPSRLLIPPSSN----PSTLRSSFRGVSLNNNNLHRLQSVSFAV-KAPS
Medtr           -----------MASHSLMSPS------PLTSHSLLRSSFSGVSVKLSPQFSTLS--RSTF
Posidonia       ------------------------------------------------------------
Bradi           ------MASVTAAAQTTLLSA------ATAPTSLFQAAPSSARPFHPLRLV-----SAGR
Oryza           ---MQAILAAAMAAQTLLFSATA----PP--ASLFQSP-SSARPFHSLRLAAGPAGAAAA
Zma             -----------MAAQSFLLAATA----AARSPAVFAAPYSSARPFHSVHFVAGPWGAAAA
Sorbi           -----------MAAQSFLLAATA----TATTAALFAAPYSSARPFHSAHFVAGPGGAAAA
                                                                            

Zostera         ---------MVKAVAVLTGSQGVQGTVFFDQEAENGPTVVNASLTGLKPGDHGFHIHALG
Poptr           PPLFVVASATKKAVAVLKGTSNVEGVVILTQE-ADGPTTVNARITGLTPGPHGFHLHQYG
Vitis           KPL-SVVAVTKKAVAVLKGTSSVEGVVTLSQE-DDGPTTVSVRITGLTPGNHGFHLHEFG
Arath           KAL-TVVSAAKKAVAVLKGTSDVEGVVTLTQD-DSGPTTVNVRITGLTPGPHGFHLHEFG
Medtr           KPL-SVVAAAKKAVAVLKGNSTVEGVVTLTQE-NEGPTTVNVRITGLTPGLHGFHLHEYG
Posidonia       ------VAKTKKAVAVLKGTSQVEGVVTLIQD-DDGPTTVKVNVTGLTPGLHGFHLHEFG
Bradi           RTL-VVADATKKAVAVLKGTSQVEGVVTLTQE-DDGPTSVNVRITGLTPGLHGFHLHEFG
Oryza           RAL-VVADATKKAVAVLKGTSQVEGVVTLTQD-DQGPTTVNVRVTGLTPGLHGFHLHEFG
Zma             RAL-VVADATKKAVAVLKGASEVEGVVTLTQD-DDGPTTVNVRITGLTPGLHGFHLHEFG
Sorbi           RAL-VVADASKKAVAVLKGTSEVEGVVTLTQD-DDGPTTVNVRITGLTPGLHGFHLHEFG
                           ******.* . *:*.* : *:  .*** *.. :***.** ****:*  *

Zostera         DTTNGCMSTGPHF-----------------------------------------------
Poptr           DTTNGCVSTGAHFNPNNLTHGAPEDEIRHAGDLGNIVATADGVAEAIIVDNQIPLSGPNT
Vitis           DTTNGCMSTGAHFNPNGMTHGAPEDDVRHAGDLGNIVANAEGVAEATIVDTQIPLSGPNA
Arath           DTTNGCISTGPHFNPNNMTHGAPEDECRHAGDLGNINANADGVAETTIVDNQIPLTGPNS
Medtr           DTTNGCISTGPHFNPNQLTHGAPEDEIRHAGDLGNIIADANGVAEATIVDNQIPLTGPNS
Posidonia       DTTNGCIST---------------------------------------------------
Bradi           DTTNGCISTGPHFNPNGLTHGAPGDEVRHAGDLGNIVANAEGIAETTIVDSQIPLSGPNA
Oryza           DTTNGCISTGPHFNPNNLTHGAPEDEVRHAGDLGNIVANAEGVAEATIVDKQIPLSGPNS
Zma             DTTNGCISTGPHFNPNNLTHGAPEDEVRHAGDLGNIVANAEGIAEATIVDTQIPLTGPNS
Sorbi           DTTNGCISTGPHFNPNNLTHGAPEDEVRHAGDLGNIVANAEGVAEATIVDTQIPLSGPNS
                ******:**                                                   

Zostera         -------------------------------------------
Poptr           VIGRALVVHELEDDLGKGRHELSSTTGNAGGRLACGVVGLTPV
Vitis           VIGRALVVHELEDDLGKGGHELSLTTGNAGGRLACGVVGLTPI
Arath           VVGRAFVVHELKDDLGKGGHELSLTTGNAGGRLACGVIGLTPL
Medtr           VVGRALVVHELEDDLGKGGHELSLSTGNAGGRLACGVVGLTPV
Posidonia       VVTR-FCALCL--------------------RIWSS-------
Bradi           VVGRAFVVHELEDDLGKGG---GMSSASVLEMLVDG-------
Oryza           VVGRAFVVHELEDDLGKGGHELSLSTGNAGGRLACGVVGLTPL
Zma             VVGRAFVVHELEDDLGKGGHELSLSTGNAGGRLACGVVGLTPL
Sorbi           VVGRAFVVHELEDDLGKGGHELSLSTGNAGGRLACGVVGLTPL
                                                           
