# Supplementary material for: Back to the sea twice: identifying candidate plant genes for molecular evolution to marine life
Source: BMC Evol Biol. 2011 Jan 12;11:8. doi: 10.1186/1471-2148-11-8 (PMC3033329; doi:10.1186/1471-2148-11-8)
Supplement: Additional file 2 — Aligned proteins of each OrthoMCL cluster, produced with MUSCLE. [file 1471-2148-11-8-S2.GZ › orthomcl2113.muscled]

Bradi           -MQAIVGLSAVVPGTVRVSSSSRPAARRSIVVAMGSGARRTIRA-CA--GAGLTPAAAEV
Oryza           MQTAASSVVG--LSAVLPAAVKGRSLQIQAP-RRVALRVRAAAA-AV------AVEAAEV
Sorbi           -MQAAATAVG--FSAVLPVKARPAARSTAV--ARVPATRRSVRT-AA--AAVVVAEPAEV
Zma             -MQAAATAAG--FSAVLPAKGRPAARSRVV--ARVPATRRSVRV-AA----VVATEAAQI
Medtr           MQTALTFATTTFVPLTTPKSISHLATNLSFPTKLIASRSSPPRY-TAIKVVTDNSDPSTV
Zostera         MQSATTLLVRAPLASKTPINSVGGRTLPLMP-KIVVYRRRTIIA-CI----KPVSDTSTV
Posidonia       -MQAATLF----FATPLPLKSTKNLVTRRLPNRTIVYRRTFA---CA----TPDVDTSAV
Arath           -MQGALFIKPTIL-LPLPSSVSSPKLTFLLPHATKASRLSSLRSNNSSSSSSLTSDPNTV
Poptr           -MQAAIFLTPSILPLVTPNKSLASARRVVP--RLQTSKCSPIKA-SA----PVTNDTSTV
Vitis           -MQAALCFPRSTLPLLTPTKPFSSLKNPIS--KLQTSPFPPLRA-TS----KLQETPSTV
                   .                                                    .  :

Bradi           DYSSSV-SVFPMEACELVGGEACEAPEMYPETKLSAQDSSSSSGSSPAVAGTSVVEREYL
Oryza           DYSSNI-SVFPMEACDLIGGEACNV-QMYPEAKLS-----SSAAVAVSRAAAEEVDRDYL
Sorbi           DYSSSF-SVFPMEACDLLGGDACIG-KMFPEAK-------LAAAAPEASRRVDAVERDYL
Zma             DYSSSV-SVFPMEACDLLGGDACNG-PMFPEAK-------PASAAAAASRSVVGVDRDYL
Medtr           DYNSAF-SVFPAEACETVGGDACLA-DMNPEVKLQP----EARNDTPKTAASGNIEREYL
Zostera         DYSSQT-SVFPAEACDTVGGEACDV-QMFPETKPAQ----KQQATGSKTIVSGEVDREYL
Posidonia       DYSSPT-SVFPAEACETVGGEACDV-KMFPEVK--P----VQKSTGSKATASEEVDREYV
Arath           DYNSSILSVFPAEACEVISGYACSA-DIYPEVK-------LDTKPVSRPVASEPVDREYE
Poptr           DYSSFT-SVFPAEACETIGGEACNV-EMYPEVKLKP----DARSTTPST--SEQIDREYL
Vitis           DYSSTT-SVFPAEACEVVGGEACDA-EMYPEVKLK-----AEAGNPPARSATEGVDREYL
                **.*   **** ***: :.* **    : **.*                     ::*:* 

Bradi           SYDDPKTVFPGEACDDLGGEFCEAPYQTGVSKE-
Oryza           SYDEPTT---------------------------
Sorbi           SYDGPKT---------------------------
Zma             SYDEPKT---------------------------
Medtr           DYNEPKTVFQAEACDDLGGAFCEPDYQKGVY---
Zostera         AYSEPKTVFPGEACDDLGGEFCEPEYQQGVGSDK
Posidonia       EYSEPKT---------------------------
Arath           EYNSPKTVFREEACDDLGGEFCEPDFQKDAN---
Poptr           EYNSAKTVFLDEACDDLGGEFCDPGYQG------
Vitis           EYNSPKTVFPGEACDDLGGEFCEPEYQEGVFQEK
                 *. ..*                           
