# Supplementary material for: Back to the sea twice: identifying candidate plant genes for molecular evolution to marine life
Source: BMC Evol Biol. 2011 Jan 12;11:8. doi: 10.1186/1471-2148-11-8 (PMC3033329; doi:10.1186/1471-2148-11-8)
Supplement: Additional file 2 — Aligned proteins of each OrthoMCL cluster, produced with MUSCLE. [file 1471-2148-11-8-S2.GZ › orthomcl2057.muscled]

Medtr           MANQPESSDAKGTTKRDFSTAILERKKAPNRLVVDEAVNDDNSVVALHPETMEKLQLFRG
Posidonia       ------------------------------------------------------------
Zostera         ------------------------------------------------------------
Poptr           ------------------------------------------------------------
Bradi           -------------------------MGTGEVKRSASRQKHRLQAPCPTCQRARRHQKFRT
Oryza           ------------------------------------------------------------
Zma             ------------------------------------------------------------
Sorbi           ------------------------------------------------------------
Arath           ------------------------------------------------------------
Vitis           ------------------------------------------------------------
                                                                            

Medtr           DTILIKGKKRKDTICIALADETCEEPKIRMNKVVRNNLRVRLGDVVSVHQCADVKYGKRV
Posidonia       -----------------------------------MGVGYTAG-VLGLVILAHAGY----
Zostera         -----------------------------------MGVGFGVG-VIGLLFLAHAAY----
Poptr           ---------------------------------MGFSVGFVNG-FVGVLILSHAAY----
Bradi           PAHWIEQPDSGSEKQPQRKRQEGHGGRRSSARRLVMGIGYVVG-VLGGALLAHAAY----
Oryza           -----------------------------------MGIGHVLG-VLGGALLAHAAY----
Zma             -----------------------------------MGIGYVVG-VLGGAILAHAAY----
Sorbi           -----------------------------------MGIGYVVG-VIGGAILAHAAY----
Arath           -----------------------------------MNLGFLVG-VFGVLILSHAAY----
Vitis           -----------------------------------MGLGFAVG-VFGVLILAHAAY----
                                                    .:    * ...    : . *    

Medtr           HILPVDDTIEGVTGNLFDAYLKHKSLLKITEDEFTAPPFNVVIELFIGLLLCFWAALTVP
Posidonia       ------------------ATSHYRGVLKILEEEXSGPPMNVXVELIXGLALCLWAGMSVP
Zostera         ------------------ATSQYRSVLKILEEEFSSPPMNVVIELFLGLAMCFWAAMAVS
Poptr           ------------------STTQYKSLLKITEDEFSGPPLNVVVELIVGLVLCTWAAITVP
Bradi           ------------------ATIQYRAVLKITEEEFSRPPVDVMMQLLLGLALCMWAGVSVP
Oryza           ------------------ATIQYRAVLKITEEEFSSPPMDVMMQLLLGLALCMWAGLAVP
Zma             ------------------ATIQYRAVLKITEEEFSRPPMDVMMELLLGLVLCMWAGLAVP
Sorbi           ------------------ATIQYRSVLKITEEEFSRPPMDVMMELLLGLALCMWAGLAVP
Arath           ------------------STIQYRGLLKIMEEEFSRPPINVILELIIGLALCMWAALTFP
Vitis           ------------------STIQYRGLLKIMEEEFSGPPMTVLAEVLLGLGLCMWAGLTVP
                                  :  ::..:*** *:* : **. *  ::: ** :* **.::..

Medtr           GKFLSIHPHSDENRE-----------------------------
Posidonia       GNFLSIHPNSEDNRVVSLPANTDFMIFNHRGQMFPFNADLKLKA
Zostera         GDFLSIHPDSEDNRVVSLPGNLDFMTFNHRGRVLPYNQN-----
Poptr           GIFLSIHPHSDDN-------------------------------
Bradi           AKFVSVLPHSEENRIVSLPANMDFMIFNHRGRALPSDADLKLKI
Oryza           AKFLSVLPHSEENRIVSLPANLDFMIFNHRGRALPSDPDLKLKT
Zma             TKFLSVLPHSDENRIVSLPANLDFMIFNHRGRALPSDSDLKLHT
Sorbi           AKFLSVLPHSEENRIVSLPANLDFMIFNHRGRALPSDSDLKLKI
Arath           GKFLSIHPDSDENRAVFLPDNSDFMIFNHRGRLFPPQIDMKF--
Vitis           GKFLSIHPDSEENRIVSLPLNVDFMIFNHRGRAFSSEIDMKLKY
                  *:*: * *::*                               
