# Supplementary material for: Back to the sea twice: identifying candidate plant genes for molecular evolution to marine life
Source: BMC Evol Biol. 2011 Jan 12;11:8. doi: 10.1186/1471-2148-11-8 (PMC3033329; doi:10.1186/1471-2148-11-8)
Supplement: Additional file 2 — Aligned proteins of each OrthoMCL cluster, produced with MUSCLE. [file 1471-2148-11-8-S2.GZ › orthomcl2031.muscled]

Oryza           MAWRANLSRGVKEIRFLFCQSSPASAPAREFVKKNYGDIKARNPSLPVLIRECSGVEPQL
Zma             MAWRASLSRSLKEIRVLFCQSSPASAAAREFVKKNYGDIKARNPSLPFLVRECSGVQPQL
Sorbi           MAWRASLSRSVKEIRVLFCQSSPASAAAREFVKKNYGDIKARNPALPFLVRECSGVQPQL
Bradi           MAWRASLSRSVKEIRFLFCQSSPASAPAREFVKKNYADIKTSNPSLPFLVRECSGVEPQL
Posidonia       MAWRANLSRNLKELRFLFCQTSPVSAKTREFVQKNYKDLKTLNPKFPILIRECSGVEPQL
Zostera         MSWRGNLSRNLKELRFLFCQTSPTSAQTREFVLKNYKDLKTMNPKFPILIRECSGVDPQL
Arath           MAWRGSISKSMKELRILLCQSSPASAPTRTFVEKNYKDLKSLNPKLPILIRECSGVQPQM
Medtr           MAWRGQLSKNIKELRLLMCQSSPASSSARAFVEKNYKELKTLNPKLPILIRECSGVEPQL
Vitis           MAWRGQLSRNLKELRILFCQTSPASSSARAFVERNYKDLKTLNPKFPILIRECNGTRPQL
Poptr           MAWRGQLSKNLKELRILLCQSSPSSSTTRTFIERSYKDLKTLNPKLPILIRECNGIEPQL
                *:**..:*..:**:*.*:**:** *: :* *: ..* ::*: ** :*.*:***.*  **:

Oryza           WARYD---KKNIP--------------------------
Zma             WARYDMGVERCVNLDGLTEAQIDKKLEELAKAGESLKTK
Sorbi           WARYDMGVERCVNLDGLTEAQIDKKLEELAKAGESLKTK
Bradi           WARYDMGVERCVSLGGLTEAQIDKKLEDLAKAG------
Posidonia       WARYDMGVERFVRLDGLTEAEINKKLEELVKAGEPSRT-
Zostera         WARYDMGVERYVRLDGLTESEINKKLEDLVKSGTSTNV-
Arath           WARYDMGVERCVNLDGLTEPQILKALENLVKSGAT-KA-
Medtr           WARYDLGVEKGIKLEGMTEPQILKALEDLVKAGQS-KA-
Vitis           WARYDMGVERGIHLEGLTEEQISKAVEDLAKLGAALKG-
Poptr           WARYDFGVERGVRLEGLSEAQISKALEELGKVGASLKV-
                *****   :. :                           
