# Supplementary material for: Back to the sea twice: identifying candidate plant genes for molecular evolution to marine life
Source: BMC Evol Biol. 2011 Jan 12;11:8. doi: 10.1186/1471-2148-11-8 (PMC3033329; doi:10.1186/1471-2148-11-8)
Supplement: Additional file 2 — Aligned proteins of each OrthoMCL cluster, produced with MUSCLE. [file 1471-2148-11-8-S2.GZ › orthomcl1957.muscled]

Medtr           MGGSGSGAGSFLMVLLRNFDVLAGPVISLVYPLYASVRAIESKSPVDDQQWLTYWVLYSL
Arath           ---MGSGAGNFLKVLLRNFDVLAGPVVSLVYPLYASVQAIETQSHADDKQWLTYWVLYSL
Oryza           ---MGSGSGSFLKVVVKNLDVLAGPIVSLAYPLYASVRAIETKSAVDDQQWLTYWVLYSF
Sorbi           ---MGGGSGSFLKVLVNNMDVLAGPLVSLAYPLYASVRAIETKSAVDDQQWLTYWVLYSF
Bradi           ---MGSGSASFLKVVVKNLDVLAGPIISLAYPLYASVRAIETKSAVDDQQWLTYWVLYSF
Zma             -----MGSGSFLKVLANNFDVLAGPLISLAYPLYASVRAIETKNPVDDQQWLTYWVLYSF
Posidonia       ---MASGSGSFLKVVLKNFDVLAGPLITLVYPLYASVRAIETKSPVDDQQWLTYWVLYSM
Zostera         -----MGSGAFIKVLAKNFDVLAGPLVTLAYPLYASVRAIETKSPIDDQQWLTYWVLYSL
Poptr           ---MGSGTGSFFKVLLKNFDVLSGPVVSLVYPLYASIRAIETKSHVDDKQWLTYWILYSM
Vitis           ---MGSGTGNFLKVVLKNIDVLAGPVVSLAYPLYASIRAIETKSPVDDQQWLTYWVLYSM
                      *:. *: *: .*:***:**:::*.******:.***::.  **:******:***:

Medtr           ITLFELTFAKILEWIPIWPYAKLILTCWLVLPYFTGAAYVYEHYVRPFLANP-QTINIWY
Arath           LTLIELTFAKLIEWLPIWSYMKLILTCWLVIPYFSGAAYVYEHFVRPVFVNP-RSINIWY
Oryza           ITLFELTFSPVLEWLPLWSYAKLFFNCWLVLPYFNGAAHVYEHFVRPMVVNQ-QIVNIWY
Sorbi           ITLFELTFAPVLEWLPFWSYAKLFFNCWLVLPQFNGAAHVYEHFVRPMIVNQ-QVVNIWY
Bradi           ITLFELTFAPVIEWLPFWSYGKLFFNCWLVLPYFNGAAHVYEHFVRPMIVNQ-QVVNIWY
Zma             ITLFELTFAPIIEWLPFWSYAKLFFNCWLVLPWFNGAAYVYDHFVRPMFVNR-QIVNIWY
Posidonia       ITLFELTFGKFLEWLPFWSYAKLMGTCWLVLPYFSGAAFVYEQYVRPLFINH-QTVNIWY
Zostera         ITLFELTFATVLEWFPFWSYVKLMGTCW--------------------------------
Poptr           ITLFELTFAKVIEWIPIWPYARLILTCWLVIPYFSGAAYVYENFVRPFFANPQQTLNIWY
Vitis           ITLFELTFAKVIEWLPFWPYAKLIATCWLVIPYFSGAAYVYEHFVRPLFVNP-RTVNIWY
                :**:****. .:**:*:*.* .*: .**                                

Medtr           VPRKKDVFTKQDDIITAAEKYIKENGTEAFENLIHRADKSKWGSSH--------------
Arath           VPKKMDIFRKPDDVLTAAEKYIAENGPDAFEKILSRADKSKRYNKH--------------
Oryza           IP-RKDESDRPDDVISAAQRYIEQNGSRAFESLVNKFKASNTRRSI-------LEEVEAE
Sorbi           IP-KKDESGRPDDVISAAQRYIEQNGSKAFENLVNKFKSSNPKRSI-------LEEVEVE
Bradi           IP-KKEDSSQSDDVISAAQKYIEQNGSKAFETLVNKFKASNPRRSI-------LEEVEVE
Zma             IP-RNEKLGKSDDVLSAAERYIEQNGPEAFEKLISKSTKSSKSRNTKRLN---LEDGEAE
Posidonia       MPGKKDNINKPDDVLQAADKYIAENGPEALERLISKTEKVSKSRNSGRSSRTILDDVRAE
Zostera         ------------------------------------------------------------
Poptr           VPRKKDVFSKPDDVLTAAEKYIEENGTSAFEKLITKGKSKRR------------------
Vitis           VPRKKDVFSKPDDILTAAEKYIQENGPDAFENIINRVDRESKSRGS--------------
                                                                            

Medtr           --------------HTMYDETY---
Arath           -------EYESY--ETMYGEGYQY-
Oryza           RRAKAELEAEARDENPFFNQNYRY-
Sorbi           RRARIQRESEAREVNPFFNPEYQY-
Bradi           RRARAQRESEARDVNPFFHQNY---
Zma             NRAKAERES--WGENPFYDKNYRY-
Posidonia       RESKTGSGY--Y--NDIFDEDYRY-
Zostera         -------------------------
Poptr           --------------SLFDDEDDRY-
Vitis           --------------------NYAIF
                                         
