# Supplementary material for: Back to the sea twice: identifying candidate plant genes for molecular evolution to marine life
Source: BMC Evol Biol. 2011 Jan 12;11:8. doi: 10.1186/1471-2148-11-8 (PMC3033329; doi:10.1186/1471-2148-11-8)
Supplement: Additional file 2 — Aligned proteins of each OrthoMCL cluster, produced with MUSCLE. [file 1471-2148-11-8-S2.GZ › orthomcl1955.muscled]

Zostera         ------------------------------------------MVLWVFGYGSLIWNPGFD
Posidonia       ------------------------------------------------------------
Zma             ------------------------------------------MVLWVFGYGSLIWNPGFD
Sorbi           ------------------------------------------MVLWVFGYGSLIWNPGFD
Oryza           ------------------------------------------MVLWVFGYGSLIWNPGFD
Bradi           ------------------------------------------MVLWVFGYGSLIWNPGFD
Arath           ------------------------------------------MVMWVFGYGSLVWNPGFH
Medtr           ------------------------------------------MVFWVFGYGSLVWNPGFD
Poptr           ------------------------------------------MVFWIFGYGSLVWNPGFE
Vitis           MRTSCDIRAWRLRLHTLHHKTSLLRATLLIFSTTPFLELYTIMVLWVFGYGSLVWNPGFD
                                                                            

Zostera         FDQKILGYIKDYRRVFDLACIDHRGTPEHPARTLTVESKKGALC--------WGVAYCVR
Posidonia       ------------------------------------------------------------
Zma             FDDKILGFIKGYNRTFNLACIDHRGTPEHPARTCTLETDDEAICHLCMPPFIYTVTQCYM
Sorbi           FDDRILGFIKGYKRTFNLACIDHRGTPEHPARTCTLETDDEAIC--------WGIAYCVK
Oryza           FDEKILGFVKGYKRTFNLACIDHRGTPEHPARTCTLESDEEAIC--------WGIAYCVK
Bradi           FDEKILGFIKGHKRTFNLACIDHRGTPKNPARTCTLESEDEAIC--------WGIAYCVK
Arath           YDEKVLGFIKGYKRVFDLACIDHRGTPEHPARTCTLEKAEEAIC--------WGTAFCVR
Medtr           YDEKMLGFIKDYRRVFDLACIDHRGTPENPARTCTLEEKEGEIC--------WGVAYCVR
Poptr           YDEKVIGFIKDYRRVFDLACIDHRGTPESPARTCTLENVEGAIC--------WGAAYCVR
Vitis           YDEKVIGFIKDYKRVFDLACIDHRGTPEHPARTCTLEQSEGAIC--------WGAAFCVR
                                                                            

Zostera         G--------------GLEKERMAMEYLGMRECEYDLETYVDFYTDQDQEEDATGTPVVTR
Posidonia       --------------------------LERRECEYDLKTRVDXYREDN-----TNVPAVTG
Zma             GKLTFFAVGNCILCQGWSRKRAKSNYLERRECEYDQKISIDFYKEGD-----PLKPAVTG
Sorbi           G--------------GPEKERKAMQYLERRECEYDLKISIDFYKEGD-----PLKPAVTG
Oryza           G--------------GLKKEQEAMKYLERRECEYDQKISVDFYKEGD-----SLKPAVTG
Bradi           G--------------GLEKEREAMQYLERRECEYDQKISVDFYKDGD-----SLKPAVTG
Arath           G--------------GPEKERLAMEYLERRECEYDLKTSVDFYKEDD-----PLKPAVTG
Medtr           G--------------GPEKEKLAMQYLERRECEYDQKTLVNFYKEGD-----SLHPALTG
Poptr           G--------------GPERERLAMEYLERRECEYDKKTLVDFYKEGE-----PSQPALTG
Vitis           G--------------GPEKERLAMEYLERRECEYDCKTLVDFYKEGN-----TSAPALTG
                                          *  ****** :  :: * : :     .  *.:* 

Zostera         TLMFCSTPCKVSNKYYLGTAPLGEMATQIATAIGPCGNNREYLFNLEKALFRIGHEEDSI
Posidonia       VLVFTSTPCKVANRYYLGPAPLEDMARQIATASGPCGNNSDYLFKLEKALFDIGHQEELV
Zma             VLVFISTPDPIGNKYYLGPAPLQDMARQIATANGPTGYNRDYLFSMEKALAIISHEDDSI
Sorbi           VLVFVSTPDPIGNKYYLGPAPLQDMAKQIATANGPTGYNRDYLFSMEKALASISHEDESI
Oryza           VLVFVSTPDPVGNKYYLGPAPLEDMARQIATANGPNGNNRDYLFSMEKALSNICHEDDSI
Bradi           VLVFVSTPDPVGNKYYLGPAPLEDMARQIATANGPNGNNRDYLFSMEKALSNISHEDDSI
Arath           VIVFTSTPDKVSNKYYLGPAPLEDMARQIATANGPCGNNRDYLFLLEKAMHDIGHEEDYV
Medtr           VIVFTSTPDKENNIYYLGPAPLEDMARQIATANGPCGNNRDYLFLLEKAMHNLGHEDDLV
Poptr           VIVFTSTPDQVSNKYYLGPAPLEEMARQIATAHGPCGNNRDYLFLLEKAMFAIGHEDEMV
Vitis           IIVFTSTPDKVSNKYYLGPAPLEDMARQIATAVGPCGNNRDYLFLLEKAMFDIGHEDDMV
                 ::* ***    * ****.*** :** ***** ** * * :*** :***:  : *::: :

Zostera         TELANEVRKVMIRF-----KEKKMI-----------------------------------
Posidonia       IELANEVRKVLLRL-----KEKKMI-----------------------------------
Zma             LELANEVRKVLNRT-----KETKITERLCSPEYKSLRVYCSWRCRVRELFYYLKGEQVDY
Sorbi           IELANEVRKVLNKT-----KETKIT-----------------------------------
Oryza           IELANEVRKVLSRP------KEKIT-----------------------------------
Bradi           IELANEVRKVLSRS-------EKIT-----------------------------------
Arath           IELANEVRKVLAES-----STKKVTPVKESR-----------------------------
Medtr           IELANEVRKVLGVV-NVVLNEKKLV-----------------------------------
Poptr           IELAKEVRKVLGITGNGIPTEKKIT-----------------------------------
Vitis           IELASEVRKVLGMVGKGSVKEKKLV-----------------------------------
                 ***.*****:           *:                                    

Zostera         ------------------------------------------------------------
Posidonia       ------------------------------------------------------------
Zma             GEEHSKACGHNRFGRIYHTGHYPVCYEHNPVHFVGHSVGTQVVRVLHQMLADKLIALDMG
Sorbi           ------------------------------------------------------------
Oryza           ------------------------------------------------------------
Bradi           ------------------------------------------------------------
Arath           ------------------------------------------------------------
Medtr           ------------------------------------------------------------
Poptr           ------------------------------------------------------------
Vitis           ------------------------------------------------------------
                                                                            

Zostera         ------------------------------------------------------------
Posidonia       ------------------------------------------------------------
Zma             ALIAGAKYHGEFEDRPKAVLKEVTYSDGQTILFIDEIHKLQMPWLQKAKLLLRELKTVKA
Sorbi           ------------------------------------------------------------
Oryza           ------------------------------------------------------------
Bradi           ------------------------------------------------------------
Arath           ------------------------------------------------------------
Medtr           ------------------------------------------------------------
Poptr           ------------------------------------------------------------
Vitis           ------------------------------------------------------------
                                                                            

Zostera         -------------------------GAH--------------------------------
Posidonia       -------------------------GAQ--------------------------------
Zma             DLSFAKERYAQLEEENKMLRESYDMGDNPEANDQVMFLKFEPRQCMLILASRFLTATFRP
Sorbi           -------------------------GAN--------------------------------
Oryza           -------------------------GSD--------------------------------
Bradi           -------------------------GSD--------------------------------
Arath           -------------------------ASR--------------------------------
Medtr           -------------------------GPT-------------------------------Q
Poptr           -------------------------GTS-------------------------------P
Vitis           -------------------------GLP--------------------------------
                                         .                                  

Zostera         LALNSH-LSPV-----------PH--ILNTS--ETIVTTDSYNLTIDL
Posidonia       LAMKSH----L-----------SP--VPQIPPSETAVIDSS-------
Zma             LAVRLR--APLLPKVHTNVTKGIT--LCALSGLESSIILQT-------
Sorbi           ASLKSH--APL-----------VH--LSALP--EGTVVDSR-------
Oryza           SPQKSH---AL-----------VH--LSALP--EGTVVDSR-------
Bradi           ISLKSH--TPL-----------VH--LSALP--EGTVVDSR-------
Arath           VANKSKNNVPT-----------AHQILPHHP--EAVATTI--------
Medtr           LPHQPHVPIPS-----------LQ--LHPLP--EPIALDS--------
Poptr           KALISH--MPV-----------LQ--LRPLQ--EAVVMDS--------
Vitis           HLLPAH--MSA-----------IQ--LHLLP--EVITLDS--------
                     .                    :      *              
