# Supplementary material for: Back to the sea twice: identifying candidate plant genes for molecular evolution to marine life
Source: BMC Evol Biol. 2011 Jan 12;11:8. doi: 10.1186/1471-2148-11-8 (PMC3033329; doi:10.1186/1471-2148-11-8)
Supplement: Additional file 2 — Aligned proteins of each OrthoMCL cluster, produced with MUSCLE. [file 1471-2148-11-8-S2.GZ › orthomcl1951.muscled]

Oryza           --------------------------------MAAEQRQQQQMMQEGFEDYLPVMAERLG
Zma             --------------------------MASQQRQQQAGAAAAASSAVGFEDYLPVMAERLG
Sorbi           ----------------------------MASHQQQQAGAAAAAASVDFEDYLPVMAERLG
Bradi           ----------------MQKPDQPFSIPRPSSSPIRCTMGADRVSSVQFEDFLPTMARKLG
Arath           -----------------------------MASPKSPTRPTQQNPQPNFHDFLPTMAGNLG
Zostera         ---------------------------------------------MEFEDFLPVMAEKLG
Posidonia       ---------------------------------------------MEFEDLLPVMAEKLG
Vitis           MKIISYRLLNFDSSILHNIIIYFHFHSYSHVPNEYVSSLVILDDPSNFQDFLPLMAHKLG
Poptr           --------------------------------------MAGADKRADFEDLLPVMANKLG
Medtr           --------------------------------------MAEIGKGIDFEDLLPVIANKLG
                                                               * * ** :* .**

Oryza           EEGLMQELASGFRLLMDPASGLITFDSLRRN-APLLGLGGMSDDDLRGMLAEGDFDGDGA
Zma             EDGLMRELASGFRLLMDPARGLITFDSLRRN-APLLGLGGMSDADLRGMLAEGDFDGDGA
Sorbi           EDGLMRELASGFRLLMDPARGLITFDSLRRN-APLLGLGGMSDADLRGMLAEGDFDGDGA
Bradi           AEGLIQELCKGFQLLMDPRTGRITFQSLKRN-AARLGLGELQEDELSEMIREGDMDGDGV
Arath           GEGLIGELCNGFELLMDREKGVITFESLRRNAAAVLGLGDLTDEDVRCMIKEGDFDCDGA
Zostera         GDGLIEELCNGFRLVMDQEREVITFDSLKLN-SKLLGLEDMKDEDLMEMMREGDLDGDGV
Posidonia       GEGLMEEMCNGFRLLMDREREVITFESLKRN-AGVLALDGMGDDELREMVREGDLDGDGA
Vitis           GEGLMSELCNGFNLLMDSSKGVITFESLKRN-SALLGLEGLSDDDLWSMLREGDFDGDGA
Poptr           GEGLINELCNGFQLLMDKDRGVITMESLKKN-AAFLGLQDLSEDELVSMVKEGDLDRDGA
Medtr           GEGLMKELCNGFKLLMDKEKGVITLESLRKN-SALMGLQDLKEDELVSMMREGDLDGDGA
                 :**: *:..** *:**     **::**. * :  :.*  : : ::  *: ***:* **.

Oryza           LSEMEFCVLMVRLSPDLMDEPRRWLDDAVAQASQFLFH-
Zma             LSETEFCVLMVRLSPELMDEPRRWLDDAVDQAARFLFTS
Sorbi           LSEMEFCVLMVRLSPELMDEPRRWLDDAVDQASRFLFTS
Bradi           LDQTEFCILMVRLSPELM--------EAVTLTRGNVDVI
Arath           LNQMEFCVLMFRLSPDLMEASRCLVTEVIEEEFGFTRRH
Zostera         LNQDEFCVLMFRTSPEIMDESWRLLDEAI-MDMETME--
Posidonia       LNQMEFCVLMFRISPELMEEWWSVLGEALEMEVDQFM--
Vitis           LNQMEFCVLMFRLSPELMEESEFWLEEALQQELKNHH--
Poptr           LNQMEFCVLMFRLSPELMQESRFWLEEALEEELKGYGF-
Medtr           LTEMEFCVLMFRLSPQLMEESWFLLEEALDHELK-----
                * : ***:**.* **::*        :.:          
