# Supplementary material for: Back to the sea twice: identifying candidate plant genes for molecular evolution to marine life
Source: BMC Evol Biol. 2011 Jan 12;11:8. doi: 10.1186/1471-2148-11-8 (PMC3033329; doi:10.1186/1471-2148-11-8)
Supplement: Additional file 2 — Aligned proteins of each OrthoMCL cluster, produced with MUSCLE. [file 1471-2148-11-8-S2.GZ › orthomcl1930.muscled]

Medtr           -MADIFAWLFSFFTLIALIVIIIYQLMCLADLEFDYINPYDSASRINKMVLPEYITVAAL
Arath           -MGDIWTWLISFFFLIALVGIIVYQLVCLADLEFDYINPYDSASRINSVVLPEFIVQGVL
Poptr           -MGDLFVWLIAFFILIALLVIVIFQLMALADLEFDYINPYDSSSRINKVILPEYITEGVL
Vitis           -MGDLFAWIFSFFILIALLVLVVYQLMCLADLEFDYINPYDSASRINKVVLPEFITQGVL
Posidonia       MAATLLVWLTSFILHMAVLAVVVFQLMCLADLEFDYINPYDSAARINNVIIPEFVLQAAL
Zostera         MFGFIFLWLLVFFLLIFLISLVVYQLMCLADLEFDYINPYDSSARINRVVLPEFALQAAL
Zma             ---MVFVWLTAFFLVVALIVLVIYQLMCLADLEFDYINPFDSSSRINKVVMPEFVLQALL
Sorbi           ---MVFVWLTAFFLVVALIVLVIYQLMCLADLEFDYINPFDSSSRINKVVMPEFVLQALL
Oryza           ---MVFVWLTAFFLVVALIVLVIYQLMCLADLEFDYINPFDSSSRINKVVIPEFVLQAAL
Bradi           ---MVFVWLTAFFLVVALIVLVIFQLMCLADLEFDYINPFDSSSRINKVVMPEFVLQALL
                    :  *:  *:  : :: ::::**:.***********:**::*** :::**:   . *

Medtr           CGFYLVTGHWVMALLCAPYLYYNYRLYSQGKHLVDVTEIFNMLAREKKQRLIKLFYLIFI
Arath           CVFYLLTGHWFMTLLCLPYLYYNFHLYSKRQHLVDVTEIFNLLNWEKKKRLFKLAYIVLN
Poptr           CLFFLITGHWCMSLLCIPYLYYNVRLYTQRQHLVDVTEIFNMLNWEKKQRLFKLGYLVVL
Vitis           CLFYSLTGHWFMSLLCGPYLYYNVRLYQRRQHLIDVTEIFNLLNWEKKQRLFKLGYLIFL
Posidonia       CLLFLFSGHWSMFLVCVPNLYYNVRLYQQRRHLIDVTEIFSMLDREKKIRMIKLGYCFFL
Zostera         TLLFLLSWHWGMFLICVPNLYYNVTQYQKKKHLVDVTEIFNQLNMEKKIRLIKTVYLIVL
Zma             SVLFLLSGHWAMLLLSLPMVYYNYTLYQRRQHLVDVTEIFNQLGREKKRRLFKIVSLIVL
Sorbi           SVLFLLSGHWAMFLLSLPLVYYNYTLYQRRQHLVDVTEIFNQLGREKKRRLFKIVSLIVL
Oryza           SVLFLLSGHWAMFLLSAPMVYYNYTLYQRRQHLVDVTEIFNHLGREKKRRLFKIVGLIIL
Bradi           SALFLLSGHWAMFLLSAPMVYYNYTLYQRRQHLVDVTEIFNHLSREKKRRLFKIVGLIVL
                  :: .: ** * *:. * :***   * . .**:******. *  *** *::*    .. 

Medtr           LFLSLFWLIYTSLDDPYD------
Arath           LFLTIFWMIYSALDDYED------
Poptr           LFLSIFWMIFTALEDSDYD-----
Vitis           LFLSIFWMILSALEDHDND-----
Posidonia       LFLSLFWLIWTIVED---------
Zostera         LFMSMFWLIWDIVEGLDVLSWILG
Zma             LFLSLFWMIWSVLSEEDE------
Sorbi           LFLSLFWMIWSVLSEEDE------
Oryza           LFLSLFWMIWTVLLEEDE------
Bradi           LFLSLFWMIWSVLLEEDE------
                **:::**:*   :           
