# Supplementary material for: Back to the sea twice: identifying candidate plant genes for molecular evolution to marine life
Source: BMC Evol Biol. 2011 Jan 12;11:8. doi: 10.1186/1471-2148-11-8 (PMC3033329; doi:10.1186/1471-2148-11-8)
Supplement: Additional file 2 — Aligned proteins of each OrthoMCL cluster, produced with MUSCLE. [file 1471-2148-11-8-S2.GZ › orthomcl1896.muscled]

Zostera         ----------MLPKEYGYVVAVFIVYMIMNFWMAISVGQARKKYNVMYPTMYAIESENKN
Medtr           ----MATLIELLPKEYGFVAIVLVLYTFLNFFMTFQVGKARKKYKVFYPTLYASESENKD
Posidonia       MVAATAAVVELLPKEYGYVVLALVLYSFLNFWMALQVGKARKKYKVFYPTMYALESENKD
Bradi           -----MAVSIELTKEYGFVVLVVVAYAFLNFWMAFQVGKARRKYKVAYPTLYAVESENKD
Oryza           -----MAVSIELTKEYGYVVLALVAYAFLNFWMSFQVGKARRKYKVFYPTMYAVESENKD
Zma             -----MAVSIELTKEYGYVVLVLVAYVFLNLWMGFQVGKARRKYKVFYPTMYAIESENKD
Sorbi           -----MAVSIELTKEYGYVVLVLVAYAFLNFWMSFQVGKARKKYKVFYPTMYAIESENKD
Vitis           -----MAAEDLLPREYGYVVLVLVFYCFLNFFMAISVGKARKKYKVSFPNLYALESENKD
Arath           ----MAAITEFLPKEYGYVVLVLVFYCFLNLWMGAQVGRARKRYNVPYPTLYAIESENKD
Poptr           -----MAGVEMFPKEYGYVVFVLVAYCFLNFWMGFQVGSARKKYKVPYPTLYAIESENKD
                           :..***:*. ..: * ::*::*  .** **..*:* :*.:** *****:

Zostera         AKPFNCVQRGHQNSLEMMPTFFATLLVSGIHHPLIASTLGSLYTISRFFYFKNYSLGEPS
Medtr           ALLFNCVQRGHQNSLETMPIFFTLMILGGLKHPTICAVLGVLYTVARYFYFVGYASGEPK
Posidonia       AKLFNCVQRGHQNSLEMMPLFFVTLVLGGLQHPLIVAGLGLLYTLTRFFYFRGYSTGVPE
Bradi           AKLFNCVQRGHQNSLEMMPMFFVMVLLGGLQHPVVAAGLGALYTVARFFYFKGYATGVPD
Oryza           AKLFNCVQRGHQNSLEMMPLFFVTLLVGGLQHPLVAAGLGVFYAVARFFYFKGYATGIPD
Zma             AKLFNCVQRGHQNSLEWMPVFFVILLLGGLQHPTIAAGLGGIYIVARFFYFKGYATGVPD
Sorbi           AKLFNCVQRGHQNSLEMMPLFFVMLLLGGLQHPTIAAGLGVLYVVARFFYFKGYATGVPD
Vitis           AKLFNCVQRGHQNSLEMMPVFFVLMILGGIGYPLTCAALGSLYIVSRYFYFTGYSTGNPE
Arath           AKLFNCVQRGHQNSLEMMPMYFILMILGGMKHPCICTGLGLLYNVSRFFYFKGYATGDPM
Poptr           AKLFNCVQRGHQNSLEMMPVFFLLMVLGGIRHPCVCAALGSLFLVTRYFYFTGYATGDPK
                *  ************* ** :*  :::.*: :*   : ** :: ::*:*** .*: * * 

Zostera         KRFAGIGAVSFPSLMGLIVCTGSFAVHLLKRET--
Medtr           NRLK-LGGFFMPALLGLMVSTLSFGWSLVNQPASH
Posidonia       KRIK-SVGLSFVTILALILCTASLGIHLIIREAL-
Bradi           NRLK-LGYVYLL-----------------------
Oryza           NRLK-IGGLNFLAIFGLIICTASFGINLVLRESI-
Zma             NRLK-IG----------------------------
Sorbi           NRLK-IGGLNFLAVIGLIICTASFGINLVIRETL-
Vitis           NRLK-IGKFSFLAIPGLMICNILFAINLVRG----
Arath           KRLT-IGKYGFLGLLGLMICTISFGVTLILA----
Poptr           NRLN-IGKYGFLAVLGLVGCTISFGISLLRG----
                :*:                                
