# Supplementary material for: Back to the sea twice: identifying candidate plant genes for molecular evolution to marine life
Source: BMC Evol Biol. 2011 Jan 12;11:8. doi: 10.1186/1471-2148-11-8 (PMC3033329; doi:10.1186/1471-2148-11-8)
Supplement: Additional file 2 — Aligned proteins of each OrthoMCL cluster, produced with MUSCLE. [file 1471-2148-11-8-S2.GZ › orthomcl1855.muscled]

Medtr           MAEETVVIP-VEVDPNLNEVKLFNQWSFDDLQITDLSLGDYIGAR-SKHATYVPHTAGRY
Arath           -MAASAEIDAEIQQQLTNEVKLFNRWSFDDVSVTDISLVDYIGVQPSKHATFVPHTAGRY
Bradi           --MAAVEVP-------TNDVKLFNRWSFDGVEVQDISLNDYIGVNPDKHATYLPHTAGRY
Oryza           --MAEVELP-------QQEVKLFSRWSFEDVQVNDISLADYLAVNPTKHATYLPHTAGRY
Zma             --MAEVEQQ-------QDTPKLFNRWTFDDVQVNDISLNDYLAVNATKHAMYLPHTAGRY
Sorbi           --MADVEQQ------QQDVVKLFNRWTFEDVQVNDISLNDYLAVSATKHATFLPHTAGRY
Poptr           MAEAVVAPPNPEANQAIYDVKLFNRWSFDDINVNDISLADYVGVQ-VKHATYVPHTAGRY
Vitis           MAVEVADAAGGITNLQETTVKLFNRWSFDEVQISDISLEDYIAVNPAKHATYVPHTAGRY
Posidonia       --MEDTSL--------VQDVKLFNRWSFDDVEVSDISLNDYIAASAVKHATFVPHTAGRY
Zostera         MALEAVE------------VKLFNKWSFEDVQVSDISLADYIAVSSVKYATFLPHTAGRY
                     .              ***..*:*: :.: *:** **:..   *:* ::*******

Medtr           SKKRFRKAQCPIVERLTNSLMMHGRNNGKKLMAVRIIKHAMEIIHLLTDQNPIQVIVDAV
Arath           SVKRFRKAQCPIVERLTNSLMMHGRNNGKKLMAVRIVKHAMEIIHLLSDLNPIQVIIDAI
Bradi           SAKRFRKAQCPIIERLTNSLMMHGRNNGKKLMAVRIIQHTMEIIHLLTDANPIQVIVDAI
Oryza           SAKRFRKAQCPIVERLTNSLMMHGRNNGKKIMAVRIVKHAMEIIHLLTDANPIQVIVDAI
Zma             SKKRFRKAQCPIVERLTNSLMMHGRNNGKKVMAVRIIKHTLEIIHLLTDANPIQVVVDAI
Sorbi           SKKRFRKAQCPIVERLTNSLMMHGRNNGKKVMAVRIIKHTLEIIHLLTDANPIQVVVDAI
Poptr           SVKRFRKAQCPIVERLTNSLQMHGRNNGKKLKAVTIVKHAMEIIHLLTDQNPIQVIVDAV
Vitis           SVKRFRKAQCPIVERLTNSLMMHGRNNGKKLMAVRIIKHAMEIIHLLTEQNPIQVIVDAV
Posidonia       SVKRFRKAQCPIVERLTNSLMMHGRNNGKKLMAVHIVKHAMEIIHLLTDLNPIQVIVDAV
Zostera         ANKRFRKAQCPIIERLTNSLMMHGRNNGKKLMAVRIIKHAMEIIHLLTDQNPIQVIVDAV
                : **********:******* *********: ** *::*::******:: *****::**:

Medtr           VNSGPREDATRIGSAGVVRRQAVDISPLRRVNQAIYLLTTGAREAAFRNIKTIAECLADE
Arath           VNSGPREDATRIGSAGVVRRQAVDISPLRRVNQAIFLLTTGAREAAFRNIKTIAECLADE
Bradi           INSGPREDATRIGSAGVVRRQAVDISPLRRVNQAIYLLTTGARESAFRNVKTIAECLADE
Oryza           INSGPREDATRIGSAGAVRRQAVDISPLRRVNQAIYLLTTGARESAFRNIKTIAECLADE
Zma             INSGPREDATRIGSAGVVRRQAVDISPLRRVNQAIYLLTTGARESAFRNIKTIAECLADE
Sorbi           INSGPREDATRIGSAGVVRRQAVDISPLRRVNQAIYLLTTGARESAFRNIKTIAECLADE
Poptr           VNSGPREDATRIGSAGVVRRQAVDISPLRRVNQALYLLTTGAREAAFRNIKTIAECLADE
Vitis           INSGPREDATRIGSAGVVRRQAVDISPLRRINQAIYLLTTGARESAFRNIKTIAECLADE
Posidonia       INSGPREDATRIGSAGVVRRQAVDISPLRRVNQALYLLTTGARESAFRNIKTIAECLADE
Zostera         INSGPREDATRIGSAGVVRRQAVDISPLRRVNQALYLITTGARESSFRNVKTIAECLADE
                :***************.*************:***::*:******::***:**********

Medtr           LINAAKGSSNSYAIKKKDEIERVAKANR
Arath           LINAAKGSSNSYAIKKKDEIERVAKANR
Bradi           LINAAKGSSNSYAIKKKDEIERVAKANR
Oryza           LINAAKGSSNSYAIKKKDEIERVAKANR
Zma             LINAAKGSSNSYAIKKKDEIERVAKANR
Sorbi           LINAAKGSSNSYAIKKKDEIERVAKANR
Poptr           LINAAKGSSNSYAIKKKDEIERVAKANR
Vitis           LINAAKGSSNSYAIKKKDEIERVAKANR
Posidonia       LINAAKGSSNSYAIKKKDEIERVAKANR
Zostera         LIN-------------------------
                ***                         
