# Supplementary material for: Back to the sea twice: identifying candidate plant genes for molecular evolution to marine life
Source: BMC Evol Biol. 2011 Jan 12;11:8. doi: 10.1186/1471-2148-11-8 (PMC3033329; doi:10.1186/1471-2148-11-8)
Supplement: Additional file 2 — Aligned proteins of each OrthoMCL cluster, produced with MUSCLE. [file 1471-2148-11-8-S2.GZ › orthomcl1842.muscled]

Zostera         -ME-----------------NEKMPVIVVGVDESAHSDRALQWTLQRFFSDTSNTTNKPQ
Posidonia       MAT-----------------EGEKSVMVVGIDESEHSTYALRWTLQHFFS----EPN--S
Arath           MAT-----------------GDGKSVMVVGVDDSEQSTYALEWTLDRFFA----PYAP-N
Zma             MAEEASAP--A--AGTEA--PPGKMTMVVGVDESEHSFYALQWALQHFF------PPGQP
Sorbi           MAEEAAAPAVA--AGTEAAPPPGKMTMVVGVDESEHSFYALQWALQHFF-----PPPPQP
Oryza           MAEEAAAASSA---------AEGRMTMVVGVDESEHSYYALQWTLRHFFA----AAAGQP
Bradi           MAAEAGATAAAGGEGGAAAPAGGKMTMVVGVDESEHSYYALQWTLRHFFA----SPDPAL
Medtr           MAQ-----------------VSDKQVMVVGVDDSEFSTYALEWTLDHLVT----TLP--N
Poptr           MA------------------TLEKQVMVVGIDDSEHSTYALEWTLDHFFT----PSLGFN
Vitis           MA------------------TEEKSVMVVGVDDSEHSFYALQWTLDHFFA----PFPG-T
                                         .:***:*:*  *  ** *:* .:.           

Zostera         QRWKLVVVHVRPYATSIINVAGA---GSADVLPFVDSGLNETVTRVVNNVRQICIGKGVS
Posidonia       SAFRLVVVHSKPSPASAVGLAGA---GAVDVMPYVDSDLRKIASRVLQNAKELCQSQSVA
Arath           YPFKLFIVHAKPNAVSAVGLAGP---GTAEVVPYVDADLKHTAAKVVEKAKAICQSRSVH
Zma             QQYRLVVVTAKPTAASAVGLAGP---GAADVLPYVEADLKRSALRVVEKAKGLCTQVRAS
Sorbi           QQYRLVVVTAKPSAASAVGLAGP---GAADVLPYVEADLKKTALRVIDKAKALCAQ--VS
Oryza           PQYRLVVVNAKPTAASAVGLAGPGTRGAADVLPFVEADLKKSSMRVIEKARELCAQ--VS
Bradi           QQYRLVVVTAKPTAASAVGLAGP---GAADVLPFVEADLKRSAMRVIDKAKELCAQ--VS
Medtr           PIFKLVLVFAKPSPSTNVGFVGPA--GAAEILPIVEADLKRTATIVIERAQEICTKRSVK
Poptr           SLFKLVVVYAKPSASSAVGFAGP---GAAEVLPFVESDLKKIAARVIEKAKGTCTSKSVS
Vitis           APFKLVIVHAKPSPTTAIGLAGP---GAADVLPYVEADLKKIAGRVVGKAHEICASKSVT
                  :.*.:*  .* . : :...*.   *:.:::* *::.*.     *: ...  *    . 

Zostera         -VVIEVIDGDARFSLCNAVDRHQAEVLVVGSHGYGAFKRAIHGSVSDYCSHHAHCNVMVV
Posidonia       DTHFEVVEGDARNVLCEAVENHHADMLVVGSHGYGTFKRAVLGSVSDYCAHHAHCSVMIV
Arath           GAVIEVFEGDARNILCEVVDKHHASILVVGSHGYGAIKRAVLGSTSDYCAHHAHCSVMIV
Zma             DAVFEALEGDARNVLCEAVERHGAEMLVVGSHGYGAIKRAVLGSVSDYCAHHAHCTVMIV
Sorbi           DAVFEAVEGDARSVLCEAVERHHAEMLVVGSHGYGAIKRAVLGSVSDYCAHHAHCTVMIV
Oryza           DALFEVLEGDARNVLCESVERHQAEMLVVGSHGYGAIKRAVLGSVSDYCSHHAHCTVMIV
Bradi           HAVFEVMEGDARNVLCEAVERHHAEMLVVGNHGYGAIKRAVLGSVSDYCSHHAHCTVMIV
Medtr           DVVVEVVDGDARNVLCDAVDKHHASILVVGSHGYGAIKRAVLGSVSDYCAHHAHCTVMIV
Poptr           DVVFELVEGDARNVLCEAVDKHNASILVVGSHGYGAIKRVVLGSVSDYCAHHAHCTVMIV
Vitis           DVILEVVEGDARNVMCEAVEKHHASILVVGSHGYGAIKRAVLGSVSDYCAHHAHCTVMIV
                 . .* .:****  :*: *:.* *.:****.****::**.: **.****:*****.**:*

Zostera         KKPKQPKQRKN
Posidonia       KKPK-HKH---
Arath           KKPK-IKV---
Zma             KKPKQHKH---
Sorbi           KKPKHHKH---
Oryza           KKPK-HKH---
Bradi           KKPK-HKH---
Medtr           KKPK-PKH---
Poptr           KRPK-IKQ---
Vitis           KKPK-IKH---
                *.**  *    
