# Supplementary material for: Back to the sea twice: identifying candidate plant genes for molecular evolution to marine life
Source: BMC Evol Biol. 2011 Jan 12;11:8. doi: 10.1186/1471-2148-11-8 (PMC3033329; doi:10.1186/1471-2148-11-8)
Supplement: Additional file 2 — Aligned proteins of each OrthoMCL cluster, produced with MUSCLE. [file 1471-2148-11-8-S2.GZ › orthomcl1822.muscled]

Medtr           -----MKSFSIFLIFILFVIASTLLVSAKKEADVTELQIGVKYKPKSCEVQAHKGDKVKV
Arath           MASKMSLRYSLFLIFFSLIS---LQGFAKKTGDVSELQIGVKFKPKTCEVQAHKGDTIKV
Poptr           MGFNCASKATAIFLLLSVSA----LVSAKKSGDVKELQIGVKYKPETCEVQAHKGDSIKV
Oryza           -----MAKPQLLLVVAAAALLLVVAASAKKSGDVTELQIGVKHKPESCSIQAHKGDRVKV
Vitis           -----MMKAAFVLLLLILTA----SVFAKKSGDVTDLQIGVKYKPESCDIQAHKGDKVKV
Bradi           -----MAKPQLLLCLLVAAAALLLVASAKKSADVTELQIGVKHKPKSCSIQAHKGDRVKV
Zma             -----MAKPQLLLCFLLAASAPLIVATAKKSGDVSELQIGVKYKPESCSIQAHKGDKVKV
Sorbi           -----MAKPQLLLCFLVAAAATLLVATAKKSGDVTELQIGVKYKPESCSIQAHKGDKVKV
Posidonia       -----MAKP--FFSAVVVAAALLFIVSAKKSKDVTELQIGVKYKPESCSLQAHKGDNVKV
Zostera         ------------------------------------------------------GDKIKV
                                                                      ** :**

Medtr           HYRGKLTDGTVFDSSFERNNPIDFELGGGQVIKGWDQGLLGMCLGEKRKLKIPAKLGYGE
Arath           HYRGKLTDGTVFDSSFERGDPFEFKLGSGQVIKGWDQGLLGACVGEKRKLKIPAKLGYGE
Poptr           HYRGKLTDGTVFDSSFERGDPIGFELGSGQVIKGWDQGLLGACVGEKRKLKIPAKLGYGE
Oryza           HYRGKLTDGTDFDSSYERGDPIEFELGTGQVIKGWDQGILGMCVGEKRKLKIPSKLGYGA
Vitis           HYRGKLTDGTVFDSSFERGDPIEFELGSGQVIKGWDQGLLGMCVGEKRKLKIPAKLGYGA
Bradi           HYRGKLTDGTVFDSSYERGDPIEFELGTGQVIKGWDQGILGMCVGEKRKLKIPSKLGYGD
Zma             HYRGKLTDGTVFDSSYERGDPIEFELGTGQVIKGWDQGLLGMCVGEKRKLKIPSKLGYGP
Sorbi           HYRGKLTDGTVFDSSYERGDPIEFDLGTGQVIKGWDQGLLGMCVGEKRKLKIPSKLGYGP
Posidonia       HYRGSLTDGTVFDSSYERGDPIEFELGSGQVIKGWDQGLLGICVGEKRKLKIPAKLGYGA
Zostera         HYRGSLTDGTVFDSSYERGDPIEFGLGSGQVIKGWDQGILGMCVGEKRKLKIPSKLGYGD
                ****.***** ****:**.:*: * ** **********:** *:*********:***** 

Medtr           QGSPPTIPGGATLIFDTELVGVNDKSLSEEKSN----------SEL
Arath           QGSPPTIPGGATLIFDTELIAVNEKPAGGEEYGGDEDDEGYGNDEL
Poptr           QGSPPTIPGGATLIFDTELVEVNGKTSSGGGARD---------SEL
Oryza           QGSPPTIPGGATLIFDTELVAVNGEPASKSDEDDDD-------SEL
Vitis           QGSPPKIPGGATLIFDTELVAVNGKASSGAKADD---------SEL
Bradi           GGSPPTIPGGATLIFDTELVSVNSEPATKSDDE----------DEL
Zma             QGSPPTIPGGATLIFDTELVAVNGEPTNQS-------------DEL
Sorbi           QGSPPTIPGGATLIFDTELVAVNGEPANQSD------------NEL
Posidonia       QGSPPKIPGGATLIFDTELVAVNGKTSAAEKSSSED-------SEL
Zostera         QGSPPKIPGGATLIFDTELVSVNGQPSVED-------------SEL
                 ****.*************: ** :.                 .**
