# Supplementary material for: Back to the sea twice: identifying candidate plant genes for molecular evolution to marine life
Source: BMC Evol Biol. 2011 Jan 12;11:8. doi: 10.1186/1471-2148-11-8 (PMC3033329; doi:10.1186/1471-2148-11-8)
Supplement: Additional file 2 — Aligned proteins of each OrthoMCL cluster, produced with MUSCLE. [file 1471-2148-11-8-S2.GZ › orthomcl1812.muscled]

Posidonia       MAASLQ-ATATLMQPTKIGGGFG------LQL--RSAPQL-SKAFGIEGSAGSRLTCSLQ
Zostera         MAASLQAAAATLMQPTKLHS---------TQL--RSAPQI-SKAFGVDVSSGSRLTCSLQ
Arath           MATSLQ-AAATFLQPAKIAASPSRN----VHL--RSNQTV-GKSFGLDSSQA-RLTCSLH
Zma             MAASLQ-AAATLMQPAKIGGRAPFAS---LPS--RPSSQLACRAFGVDAGAA-RITCSLQ
Sorbi           MAASLQ-AAATLMQPAKIGGRAHSAS---LPS--RPSSHL-ARAFGVDAGAA-RITCSLQ
Bradi           MAASLQ-AAATLMQPAKMGRSASSSSAVLLPSSARPSSHA-ART----------ISCSLT
Oryza           MAASLQ-AAATLMQPAKLGGRASSAA---LPS--RPSSHV-ARAFGVDTGAAGRITCSLQ
Vitis           MAASLH-VAATLRQPTKAGLPAKTG----LQL--KSSPSV-CKAFGYDPAGA-RLTCSLQ
Medtr           MAASLQ-AAATLMQPTKLRSNS-------LQL--KSTQSV-SKAFGLEHYGA-KVTCSLQ
Poptr           MAASLQ-AAATLMQPTKVGVPSRTS----LQL--RSSQSV-SKAFGFEPASA-RISCSLQ
                **:**: .:**: **:*                 ..      .:          ::*** 

Posidonia       TDIKEFASKCADAGKMAGFALATSALLATGAGAEGVPKRLTFDEVQSQTYMEVKGTGTAN
Zostera         SDFKDFAVKCADAGKIAGLALATSALLATGAGAEGPPKRLTFDEVQSQTYMEVKGSGTAN
Arath           SDLKDFAGKCSDAAKIAGFALATSALVVSGAGAEGAPKRLTYDEIQSKTYMEVKGTGTAN
Zma             ----DVASRCVDAAKLAGFALATSALLVSGASAEGTPKRLTYDEIQSKTYMEVKGTGTAN
Sorbi           SDIRDVASKCVDAAKLAGFALATSALLVSGASAEGTPRRLTYDQIQSLTYMEVKGTGTAN
Bradi           SDLREVATKCADAAKLAGFALATSALLVSGASAEGAPKRLTFDEIQSKTYMEVKGTGTAN
Oryza           SDIREVANKCADAAKLAGFALATSALLVSGASAEGVPRRLTFDEIQSKTYMEVKGTGTAN
Vitis           THVKDLAQKCADAAKIAGFALATSAFLVSGAGAEGVPKRLTYDEIQSKTYMEVKGTGTAN
Medtr           SDFKELTHKFVEASKIAGFALATSALVVSGASAEGAPKRLTFDEIQSKTYLEVKGTGTAN
Poptr           SDLKDLARKCVDASKIAGFALATSALVVSGASAEGVPKRLTYDEIQSKTYMEVKGSGTAN
                    :.: .  :*.*:**:******::.:**.*** *.***:*::** **:****:****

Posidonia       QCPTIDGGSESFPFKAGKYNMKNLCLEPTSFTVKAEGVAKNSPLEFQKTKLMTRLTYTLS
Zostera         QCPTIDGGVDSFNFKAGKYNMKKLCLEPTSFTVKAEGVAKNSPLEFQRQSS---------
Arath           QCPTIDGGSETFSFKAGKYTGKKFCFEPTSFTVKADSVSKNAPPDFQNTKLMTRLTYTLD
Zma             QCPTIDGGVESFPFKAGKYQMKKLCLEPTSFTVKAEGIAKNAPPEFQKTKLMTRLTYTLD
Sorbi           QCPTIDGGVEAFPFKAGKYQMKKLCLEPTSFTVKAEGIAKNAPPEFQKTKLMTRLTYTLD
Bradi           QCPTIDGGVDAFPFKAGKYEMKKFCLEPTSFTVKAEGIAKNAPPEFQKTKLMTRLTYTLD
Oryza           QCPTVEGGVDSFAFKAGKYNMKKFCLEPTSFTVKAEGVAKNAPPEFQKTKLMTRLTYTLD
Vitis           QCPTIDGGVDSFAFKTGSYNMKKFCLEPTSFTVKAEGVSKNAPAEFQNTKLMTRLTYTLD
Medtr           QCPTIDGGVDSFSFKPGKYNAKKFCLEPTSFTVKAEGVTKNTPLAFQNTKLMTRLTYTLD
Poptr           QCPTLDGGAESFAFKPGKYNAKKFCLEPTSFTVKAESVSKNAPPEFQNTKLMTRLTYTLD
                ****::** ::* **.*.*  *::*:*********:.::**:*  **. .          

Posidonia       DIEGPFEISSNGKVKFEEKDGIDYAAVTVQLPGGERVPFLFTIKQLVASGTPDKIEGSFL
Zostera         ------------------------------------------------------------
Arath           EIEGPFEVGSDGSVKFKEEDGIDYAAVTVQLPGGERVPFLFTVKQLEASGKPESFSGKFL
Zma             EIEGPLEVGSDGTLKFEEKDGIDYAAVTVQLPGGERVPFLFTVKQLVATGKPESFGGPFL
Sorbi           EIEGPLEVGSDGTLKFEEKDGIDYAAVTVQLPGGERVPFLFTVKQLVATGKPESFGGPFL
Bradi           EIEGPLEVAADGTLKFEEKDGIDYAAVTVQLPGGERVPFLFTVKQLVATGKPESFSGPFL
Oryza           EIEGPLEVSSDGTIKFEEKDGIDYAAVTVQLPGGERVPFLFTIKNLVATGKPESFGGPFL
Vitis           EIEGPFEVSSDRTVKFIEKDGIDYAAVTVQLPGGERVPFLFTIKQ---------------
Medtr           EIEGPFEVSSDGSVKFEEKDGIDYAAVTVQLPGGERVPFLFTIKQLVASGKPESFSGEYL
Poptr           EIEGPFEVSPDGTIKFEEKDGIDYAAVTVQLPGGERVPFLFTIKQLAASGKPESFSGEFL
                                                                            

Posidonia       VPSYRGSSFLDPKGRGGSTGYDNAVALPAGGRGDEEVLAKENIKDNTSSTGKISFTVTKS
Zostera         ------------------------------------------------------------
Arath           VPSYRGSSFLDPKGRGGSTGYDNAVALPAGGRGDEEELSKENVKNTAASVGEITLKITKS
Zma             VPSYRGSSFLDPKGRGGSTGYDNAVALPAGGRGDEEELQKENIKNAASSTGNITLSVTKS
Sorbi           VPSYRGSSFLDPKGRGGSTGYDNAVALPAGGRGDEEELLKENIKNAAASTGNITLSVTKS
Bradi           VPSYRGSSFLDPKGRGGSTGYDNAVALPAGGRGDEEELAKENVKNASSSQGNITLSVTKS
Oryza           VPSYRGSSFLDPKGRGGSTGYDNAVALPAGGRGDEEELAKENVKNASSSTGNITLSVTKS
Vitis           ---------------GGSTGYDNA----------------------------ITLSITKS
Medtr           VPSYRGSSFLDPKGRGASTGYDNAVALPAGGRGDEEELGKENNKSAASSKGKITLSVTQT
Poptr           VPSYRGSSFLDPKGRGGSTGYDNAVALPAGGRGDEEELLKENIKNTASSTGKITLSVTKS
                                                                            

Posidonia       KPQTGEVIGVFESIQPSDTDLGAKVPKDVKIQGIWYAQLD--
Zostera         ------------------------------------------
Arath           KPETGEVIGVFESLQPSDTDLGAKVPKDVKIQGVWYGQIE--
Zma             NPETGEVIGVFESVQPSDTDLGAKAPKDVKIQGVWYAQLE--
Sorbi           NPETGEVIGVFESVQPSDTDLGAKAPKDVKIQGIWYAQLE--
Bradi           KPETGEVIGVFESVQPSDTDLGAKAPKDVKIQGVWYAQLESN
Oryza           KPETGEV------------------PKDVKIQGVWYAQLE--
Vitis           KPESGEVIGVFESIQPSDTDLGAKVPKDVKIQGVWYAQLE--
Medtr           KPETGEVIGVFESIQPSDTDLGAKAPKDVKIQGVWYAQLES-
Poptr           KPETGEIIGVFESLQPSDTDLGAKTPKDVKIQGIWYAQLD--
                                                          
