# Supplementary material for: Back to the sea twice: identifying candidate plant genes for molecular evolution to marine life
Source: BMC Evol Biol. 2011 Jan 12;11:8. doi: 10.1186/1471-2148-11-8 (PMC3033329; doi:10.1186/1471-2148-11-8)
Supplement: Additional file 2 — Aligned proteins of each OrthoMCL cluster, produced with MUSCLE. [file 1471-2148-11-8-S2.GZ › orthomcl1808.muscled]

Medtr           --------MVEDRKIGVAIDFSKNSKNALKWAIVNMADKGDTFYLIHINSNSSDESRNKQ
Zma             --MAAA-RADGERRIGVAIDYSESAKKALDWAIDNLLHHGDTLVVVHVLHHGAEETKHTL
Sorbi           MAAAAA-AADGERRIGVAMDYSESAKKALDWAIDNLLHHGDTLVVLHVLHHSGEETKHAL
Oryza           MAGGG--RADDERRIGVAMDYSASSKRALDWAIANLLRRGDHLVVLHVLHHGGEEAKHAL
Bradi           MAGGGDRDGDGERRIGVAMDYSASAKKALEWATQNLLRRGDTLVVLHVLRHGGEEAKHTL
Posidonia       --------MAGVKRIGVALDYSRSSKLALQWAIDNLLDDSDTIVVIHIKEKTGGESKNQL
Zostera         --------MRGDRKIGVALDFSPSSKLALQWAIDNLLDKGETLVVIIVKSETGEESKNKL
Poptr           --------MPGDRNLGVAMDFSPSSRNALKWAIDNLVDDGDTLYLVNVNSNSLDESRNKL
Arath           --------MPKDRNIGIAMDFSESSKNALKWAIENLADKGDTIYIIHTLPLSGDESRNSL
Vitis           --------MPGDRKIGVAMDFSSSSKLALQWAIDNLADKGDLLYIIHIKSSSGDESRDVL
                            ..:*:*:*:* .:. **.**  *:   .: : ::        *:.   

Medtr           FAKTGSPLISLEELKEVEVMSKYGVQTDVEVLDMLDTLATQKEVSVVAKLYW-GDARQKL
Zma             WAKSGSPLIPLSEFREPEVMQGYGVRPDAEVLDAIDTAARQKQLKVVAKLYW-GDAREKL
Sorbi           WAKSGSPLIPLSEFREPEVMQGYGVRTDAEVLDMIDTAARQKQLKVVAKLYW-GDAREKL
Oryza           WGKSGSPLIPLSEFRDPTAMQQYGVHCDAEVLDMLDTAARQLELTVVAKLYW-GDAREKL
Bradi           WAKSGSPLIPLSEFREPAVMQNYGVRCDAEVLDMLDTAARQLELKVVAKLYW-GDAREKL
Posidonia       WSPSGSPLIPLVEFREPEVLKKYDIVPDIDVLDALDTVSRKKKVTVVTKVYW-GDAREKI
Zostera         WSPSGSSLIPLSEFREIAILKKYEIDPDIPVLDLLDTTFRLKEVTIVVKVYW-GDAREKV
Poptr           WAESGCPLIPLDEFKDPEILKNYGVKVDAEVLDMLDTISRQKKVRVVSKLYWGGDAREKL
Arath           WFKSGSPLIPLAEFREPEIMEKYGVKTDIACLDMLDTGSRQKEVHVVTKLYW-GDAREKL
Vitis           WTTHGSPLIPLTEFRQPEIMKKYGVKTDIEVLDTLDTASRQKEVKIVTKLYW-GDARDKL
                :   *..**.* *:.:   :. * :  *   ** :**     :: :* *:** ****:*:

Medtr           MDSIEDLKLDALVLGSRGLSTIKRILLGSVSNFVMVHSPCPVTIVKYYSSSSSSSSSY
Zma             CDAVEDLRIDSLVMGSRGLGPIQRILLGSVTNYVLSNASCPVTVVK--GK--------
Sorbi           CDAVGDLKIDSLVMGSRGLGPIQRILLGSVTNYVLSNASCPVTVVK--GK--------
Oryza           CDAVEEQKIDTLVMGSRGLGSIQRILLGSVTNYVLSNASCPVTVVK--GK--------
Bradi           CEAVDEQKIDTIVMGSRGLGTMQRILLGSVTNYVLSNASCPVTVVK--GD--------
Posidonia       VDSVEDLKLDSLVMGSRGLSTIRRIFVGSVTNYVMNHASCPVTIVK--DPKSSS----
Zostera         VEAVEELKLDVLVMGSRGLSSIKRIFLGSVTNYVLSNASCPVTIIK--DPKSTATAST
Poptr           LDAVQDLKLDSLVMGSRGLGTVQRILLGSVSAYVMANAPCPVTIVK--EKH-------
Arath           VDAVKDLKLDSIVMGSRGLSALQRIIMGSVSSFVIQHAPCPVTVVK--DNE-------
Vitis           CEAVEDLKLDSLVMGSRGLSTIRRILLGSVTNYVMTNATCPVTIVK--DPSSHKQ---
                 ::: : .:* :*:*****..:.**::***: :*: ::.****::*            
