# Supplementary material for: Back to the sea twice: identifying candidate plant genes for molecular evolution to marine life
Source: BMC Evol Biol. 2011 Jan 12;11:8. doi: 10.1186/1471-2148-11-8 (PMC3033329; doi:10.1186/1471-2148-11-8)
Supplement: Additional file 2 — Aligned proteins of each OrthoMCL cluster, produced with MUSCLE. [file 1471-2148-11-8-S2.GZ › orthomcl1804.muscled]

Arath           MTKQHANWSPYDNNGGTCVAIAGSDYCVIAADTRMSTGYSILSRDYSKIHKLA--DRAVL
Poptr           MTKQQARFEPYDFNGGTCVAIAGADYCVVAADTRMSTGYNILTRDYSKIYKLA--DKCLM
Posidonia       ---MGSRWSPYDNNGGTCVAIAGADYCVVAADTRMSTGYSILTREYSKISKLA--DNCVM
Zostera         ---MGSRWSPYDNNGGTCVAIAGANYCVVAADTRMSTGYSILTREYSKTCKLA--DKCVL
Medtr           MTKQHANWSPYDNNGGSCVAIAGSDYCVIAADTRMSTGYNILTRDYSKISHLA--EKCVM
Vitis           MTKQQANWSPYDNNGGSCVAIAGADYCVIAADTRMSTGYNILTRDYSKICKLA--DKCVM
Bradi           -MSRRGDWV-YENNGGTCVAIAGADYCVVAADTRLSVGYSILTRDHSKICELGIIRKCVI
Oryza           ----MARFEVYENNGGTCVAVAGADYCVVAADTRLSVGYSILSRDSSKIAHLA--DKCVL
Zma             ----MARFNPYENNGGTCLAVAGADYCVVAADTRLSIGYSILSRDHSKISQLS--DKCVL
Sorbi           ----MARFDPYENNGGTCVAVAGADYCVVAADTRLSVGYSILSRDHSKIAQLA--DKCVL
                     . :  *: ***:*:*:**::***:*****:* **.**:*: **   *.   ..::

Arath           SSSGFQADVKALQKVLKSRHLIYQHQHNKQMSCPAMAQLLSNTLYFKRFFPYYAFNVLGG
Poptr           ASSGFQADVRALQKVLGAKHLIYQHQHNKQMSCPAMARLLSNTLYYKRFFPYYTFNVLVG
Posidonia       ASSGFQADVKALQKNLAARHLVYQHQHNKQMSCPAMGQLLSNTLYYKRFFPYYAFNVLGG
Zostera         ASSGFQADVRALQKNLSAKHLFYQHQHNKQMSCPAMGQLLSNTLYYKRFFPYYAFNVLGG
Medtr           ASSGFQADVKALQKVLSARHLTYQHQHNKQMSCPAMAQLLSNTLYYKRFFPYYSFNVLGG
Vitis           ASSGFQADVRALQKHLAARHLIYQHQHNKQMSCPAMAQLLSNTLYYKRFFPYYSFNVLGG
Bradi           ASSGFQGDIKALQKNLAARELLYQHQHNKRMSCPAMAQLLSNTLYYKRFFPYYAFNVLGG
Oryza           ASSGFQGDVKALQRNLTAKELLYEHNHNKKMSCPAMAQLLSNTLYYKRFFPYYAFNVLGG
Zma             ASSGFQGDIKALQKALAAKELIYEHNNNKKMSCPAMAQLLSNTLYYKRFFPYYAFNVLAG
Sorbi           ASSGFQGDIKALQKALTAKELIYEHNNNKKMSCPAMAQLLSNTLYYKRFFPYYAFNVLAG
                :*****.*:.***. * :. * *:*::**.******..*******:*******:**** *

Arath           LDEEGKGCVFTYDAVGSYERVGYGAQGSGSTLIMPFLDNQLKSPSPLLLPKQDSNTPLSE
Poptr           FDEEGKGCVYTYDAVGSYEKVGYSAQGSGAKLIMPVLDNQLKSPSPLLLPAQDAVTPLSE
Posidonia       LDNEGKGCVFTYDAVGSYERVGYSTQGSGSSLIMPILDNQLKSPSPLLLPAKDAVTPLSE
Zostera         LDNEGKGCVFTYDAVGSYERVGYSTQGSGSSLIMP-------------------------
Medtr           LDSEGKGCVFTYDAVGSYERVGYSSQGSGSTLIMPFLDNQLKSPSPLLLPAQDAVTPLSE
Vitis           LDNEGKGCVFTYDAVGSYEKVGYSSQGSGSTLIMPFLDNQLKSPSPLLLPALDAVTPLSE
Bradi           LDSEGKGCVYSYDAVGSYERTGYSAQGTGSTLIMPVLDNQLKSPSPLLLPARDAVTPLSE
Oryza           LDSEGKGCVFTYDAVGSYERTGYSAQGTGAALMMPVLDNQLKSPSPLLLPARDAVTPLSQ
Zma             LDTQGKGCVFTYDAVGSYERTGYSAQGTGSALMMPVLDNQLKSPSPLLLPARDAVTPLSE
Sorbi           LDTQGKGCVFTYDAVGSYERTGYSAQGTGSALMMPVLDNQLKSPSPLLLPARDAVTPLSE
                :* :*****::********..**.:**:*: *:**                         

Arath           AEAVDLVKTVFASATERDIYTGDKLEIMILKADGIKTELMDLRKD
Poptr           AEAIDVVKDVFASATERDIYTGDKLEIVILNADGMRREYAELRKD
Posidonia       AEAIDLVKDVFASATERDIYTGDKVEIVIINASGIRQEYVDLRKD
Zostera         ---------------------------------------------
Medtr           TEAVDLVKTVFASATERDIYTGDKVEIVILNASGIHRDFMDLRKD
Vitis           PEAVDLVKTVFASATERDIYTGDKLEIVILNASGIRREYMDLRKD
Bradi           SEAVDLVKDVFASATERDIYTGDKVEIVVINKAGTRREYIELRKD
Oryza           SDAVDLVKDVFASATERDIYTGDKLEIVVINSAGSHREFIELRKD
Zma             SDAVDLVKDVFASATERDIYTGDRLEIVVINKSGTHREYIELRKD
Sorbi           SDAVDLVKDVFASATERDIYTGDRLEIVVINSSGTHRECIELRKD
                                                             
