# Supplementary material for: Back to the sea twice: identifying candidate plant genes for molecular evolution to marine life
Source: BMC Evol Biol. 2011 Jan 12;11:8. doi: 10.1186/1471-2148-11-8 (PMC3033329; doi:10.1186/1471-2148-11-8)
Supplement: Additional file 2 — Aligned proteins of each OrthoMCL cluster, produced with MUSCLE. [file 1471-2148-11-8-S2.GZ › orthomcl171.muscled]

Vitis           ----------------------------------------------------MDRTSKP-
Zma             ---------------------------------------MKFQTRQTRAEEAMSGRGKGG
Zostera         ----------------------------------------------------MSGRGKGG
Poptr           MVNNLNLNPHADRHLIQRPPHRLAFYKTNSPNSTSSNQITLNQKTKLKVCKKMSGRGKGG
Medtr           ----------------------------------------------------MSGRGKGG
Oryza           ----------------------------------------------------MSGRGKGG
Posidonia       ----------------------------------------------------MSGRGKGG
Arath           ----------------------------------------------------MSGRGKGG
Bradi           ----------------------------------------------------MSGRGKGG
Sorbi           ----------------------------------------------------MSGRGKGG
                                                                    *.  .*  

Vitis           -------CERCQAVEREA-KGWAREEQSGIGKRGGVKRISGLIYEETRGVLKIFLENVIR
Zma             KGLGKGGAKRHRKVLRDNIQGITKPAIRRLARRGGVKRISGLIYEETRGVLKIFLENVIR
Zostera         KGLGKGGAKRHRKVLRDNIQGITKPAIRRLARRGGVKRISGLIYEETRGVLKIFLENVIR
Poptr           KGLGKGGAKRHRKVLRDNIQGITKPAIRRLARRGGVKRISGLIYEETRGVLKIFLENVIR
Medtr           KGLGKGGAKRHRKVLRDNIQGITKPAIRRLARRGGVKRISGLIYEETRGVLKIFLENVIR
Oryza           KGLGKGGAKRHRKVLRDNIQGITKPAIRRLARRGGVKRISGLIYEETRGVLKIFLENVIR
Posidonia       KGLGKGGAKRHRKVLRDNIQGITKPAIRRLARRGGVKRISGLIYEETRGVLKIFLENVIR
Arath           KGLGKGGAKRHRKVLRDNIQGITKPAIRRLARRGGVKRISGLIYEETRGVLKIFLENVIR
Bradi           KGLGKGGAKRHRKVLRDNIQGITKPAIRRLARRGGVKRISGLIYEETRGVLKIFLENVIR
Sorbi           KGLGKGGAKRHRKVLRDNIQGITKPAIRRLARRGGVKRISGLIYEETRGVLKIFLENVIR
                       .:* . * *:  :* :.     :..****************************

Vitis           DAVTYTEHARRKTVTAMDVVYALKRQGRTLYGFGG
Zma             DAVTYTEHARRKTVTAMDVVYALKRQGRTLYGFGG
Zostera         DSVTYTEHARRKTVTAMDVVYALKRQGRTLYGFGG
Poptr           DAVTYTEHARRKTVTAMDVVYALKRQGRTLYGFGG
Medtr           DAVTYTEHARRKTVTAMDVVYALKRQGRTLYGFGG
Oryza           DAVTYTEHARRKTVTAMDVVYALKRQGRTLYGFGG
Posidonia       DAVTYTEHARRKTVTAMDVVYALKRQGRTLYGFGG
Arath           DAVTYTEHARRKTVTAMDVVYALKRQGRTLYGFGG
Bradi           DAVTYTEHARRKTVTAMDVVYALKRQGRTLYGFGG
Sorbi           DAVTYTEHARRKTVTAMDVVYALKRQGRTLYGFGG
                *:*********************************
