# Supplementary material for: Back to the sea twice: identifying candidate plant genes for molecular evolution to marine life
Source: BMC Evol Biol. 2011 Jan 12;11:8. doi: 10.1186/1471-2148-11-8 (PMC3033329; doi:10.1186/1471-2148-11-8)
Supplement: Additional file 2 — Aligned proteins of each OrthoMCL cluster, produced with MUSCLE. [file 1471-2148-11-8-S2.GZ › orthomcl1707.muscled]

Zostera         MLRVAGRRLGLTS----PRANPVASFFVAGSPPIHGDRVSR-DYSSPVESPLAVHSAFIG
Posidonia       MLRVAGRRLASLS----PRPSPAASVF---FTRNPLHGEHGSDDSSPSVGSFSALSVFLG
Arath           MLRVAGRRLFSVS----QRSSTATSFVVSRDHTLSDGGGDS-SSAPRSLPSADLSSYHRS
Poptr           MLRVAGRRLSSLP----WRCSQTTSAFVSQNSPFLSDGRDSAASSRSILSPYHL-SFTPD
Vitis           MLRVAGRRLSSLSR---WSPSSAPASSALLSRIHSSNGGDG--SSRSISSPHLFNSEFRD
Medtr           MLRVASKKLSSLSASPSWRSYHAASSF---LSKNPIPPPSS-TSDQRRSDPFSIHPEFFL
Bradi           MLRVAGRRLSSSLS---WRPA-AAAGARGALAGAGGSGRDD--DGSARQPRFAIESPFFS
Oryza           MLRVAGRRLTTALA---WRPA-AAAGARGPLAGGSLPGDDE-FSREPQRPRFAVDSPFFA
Zma             MLRVAGRRLSSALA---WRPAAAASGSRGPLAG-TLPGRDD-DDTRDCRARFAIESPFFA
Sorbi           MLRVAGRRLSSALS---WRPATAAAGTRGPLAG-TLPGRDD-DDTRDRRARFAIDSPFFA
                *****...*             ..:                              .    

Zostera         AIRGFSS-KTIVSTHHDMILNDIPATVAALKNPSSKIIYDEHNHERYP------------
Posidonia       AARGFSS-ETLVPRHHDMGLADLPATVAAVKNPSSKIVYDDHNHERYPPGDPSKRAFAYF
Arath           LIRGFSS-QVLAQGNEIGFGSEVPATVEAVKTPNSKIVYDDHNHERYPPGDPSKRAFAYF
Poptr           LIRGFSS-GALTPGQDMGIISDLPATVAAVKNPTSKIVYDEHNHERYPPGDPSKRAFAYF
Vitis           LIRGFSS-ESLAPSHDLGMISDLPPTVAALKNPTSKIVYDDHNHERFPPGDPSKRAFAYF
Medtr           PFRGFAT-ESLIHTKENSIIPEIPATVSAVKNPSSKIVYDEYNHERFPPGDPSKRAFAYF
Bradi           AARGFSSTETLVLQNQDAGLAELPATVAALKNPNSKVLYDQYNHERYPPGDPSKRAFAYF
Oryza           ASRGFSS-ETLVPRNQDVSLTELPATVSAVKNPSAKIVYDEYNHERYQPGDPSKRAFAYF
Zma             AARGFSA-ETLAPRNQDVGLSELPATVAAVKNPSGKIVYDEYNHERYPPGDPSKRAFAYF
Sorbi           AARGFSA-ETLVPRNQDVGLAELPPTVAAVKNPSGKIVYDESNHERYPPGDPSKRAFAYF
                  ***::   :   :      ::*.** *:*.*..*::**: ****:             

Zostera         ------------------------------------------------------------
Posidonia       VLTGGRFVYASLLRLLVLKFVLSMSASKDVLALASIEVDLSSIEPGATVTVKWRGKPVFI
Arath           VLSGGRFVYASVLRLLVLKLIVSMSASKDVLALASLEVDLGSIEPGTTVTVKWRGKPVFI
Poptr           VLTGGRFVYASLIRLLVLKFVLSMSASKDVLAMASLEVDLSSIEPGSTVTVKWRGKPVFI
Vitis           VLTGGRFIYASLIRLLVLKFVLSMSASKDVLALASIEVDLSSIEPGSTVTVKWRGKPVFI
Medtr           VLTGGRFAYASLIRLLVLKFVLSMSASKDVLAMASLEVDLSSIEPGTTVTVKWRGKPVFI
Bradi           VLSGGRFVYASLLRLLVLKFVLSMSASKDVLALASLEVDLSSIEPGTTVTVKWRGKPVFI
Oryza           VLSGGRFIYASLLRLLVLKFVLSMSASKDVLALASLEVDLSSIEPGTTVTVKWRGKPVFI
Zma             VLSGGRFIYASLLRLLVLKFVLSMSASKDVLALASLEVDLSSIEPGTTVTVKWRGKPVFI
Sorbi           VLSGGRFIYASLLRLLILKFVLSMSASKDVLALASLEVDLSSIEPGTTVTVKWRGKPVFI
                                                                            

Zostera         -------------------------------------------LGILPKEH---------
Posidonia       RRRTDDDVKLAN------------------------------------------------
Arath           RRRTEDDIKLANSVDVGSLRDPQEDSVRVKNPEWLVVVGVCTHLGCIPLPNAGDYGGWFC
Poptr           RRRTEDDIKLANSVDVASLRDPQEDAARVKDPEWLVVVGVCTHLGCIPLPNAGDFGGWFC
Vitis           RRRTEDDIKLANSVDVGSLRDPQEDAVRVKDPEWLIVIGVCTHLGCIPLPNAGDFGGWFC
Medtr           RRRTDDDVKLANSVDVGSLRDPQQDSERVKNPEWLVVVGVCTHLGCIPLPNAGDFGGWFC
Bradi           RRRTDDDIKLANSVDVASLRHPQQDAERVKNPEWLVVIGVCTHLGCIPLPNSGDFGGWFC
Oryza           RRRTEEDINLANSVDIGSLRDPQQDAERVKNPEWLVVIGVCTHLGCIPLPNAGDFGGWFC
Zma             RRRTEDDIKLANSVDVASLRHPEQDAERVKNPEWLVVIGVCTHLGCIPLPNAGDFGGWFC
Sorbi           RRRTDDDIKLANSVDVASLRHPEQDAERVKNPEWLVVIGVCTHLGCIPLPNAGDFGGWFC
                                                                            

Zostera         -----------------------LPTL-----------
Posidonia       --------------------------------------
Arath           PCHGSHYDISGRIRKGPAPYNLEVPTYSFLEENKLLIG
Poptr           PCHGSHYDISGRIRKGPAPFNLEVPTYSFLEENKLLVG
Vitis           PCHGSHYDVSGRIRKGPAPYNLEVPTYSFLEENKLMIG
Medtr           PCHGSHYDISGRIRKGPAPYNLEVPTYSFLEENKLLIG
Bradi           PCHGSHYDISGRIRKGPAPFNLEVPTYSFLEENKLLIG
Oryza           PCHGSHYDISGRIRKGPAPYNLEVPTYSFLEENKLLIG
Zma             PCHGSHYDISGRIRKGPAPFNLEVPTYSFLEENKLLIG
Sorbi           PCHGSHYDISGRIRKGPAPFNLEVPTYSFLEDNKLLIG
                                                      
