# Supplementary material for: Back to the sea twice: identifying candidate plant genes for molecular evolution to marine life
Source: BMC Evol Biol. 2011 Jan 12;11:8. doi: 10.1186/1471-2148-11-8 (PMC3033329; doi:10.1186/1471-2148-11-8)
Supplement: Additional file 2 — Aligned proteins of each OrthoMCL cluster, produced with MUSCLE. [file 1471-2148-11-8-S2.GZ › orthomcl1693.muscled]

Medtr           ------------MDRVNLDGKPIVPISICLIGGGGFIGSHLTEKLMSETSHKAIVIDVSS
Zostera         -----------MAARVDLDGRPIKPMTICMIGAGGFIGSHLCEKLMFETSHTVIGVDVYN
Posidonia       ------------------------------------------------------------
Bradi           -----MSSSPGSLGRTDLDGNPVAPLTICMIGAGGFIGSHLCEKLMAETAHVVLAVDVYC
Oryza           MSSSSSPPAASAAARLDLDGNPIAPLTICMIGAGGFIGSHLCEKLMAETAHVVYAVDVYC
Zma             --MSSSLSPAAAAAPLDLDGNSVAPLTICMIGAGGFIGSHLCEKLMAETRHVVLAVDVYC
Sorbi           -MSSSSPSPAAAAARLDLDGNPIAPLTICMIGAGGFIGSHLCEKLMAETRHVVLAVDVYC
Vitis           ---------MASAARLDLDGNAIKPMTICMIGAGGFIGSHLCEKLMAETMHKVLAVDVYN
Arath           --------MANGANRVDLDGKPIQPLTICMIGAGGFIGSHLCEKLLTETPHKVLALDVYN
Poptr           --------MASSVVRVDLDGKPINPLTICMIGAGGFIGSHLCEKILNETQHKILALDVYN
                                                                            

Medtr           EKVNHLLDKSHP----WANRIEFHQMNIKNDSRLETLVKASDLTINLAAICTPADYNTRP
Zostera         DKILHLLEPAEKEDCAWFGRIQFHRMNIKHDSRLEALIKMSDLVINLAAICTPADYNTRP
Posidonia       ------------------------------------------------------------
Bradi           DKIRHLVDPAPPH---LSGRISFHRLNIKNDSRLEGLIKMADLTINLAAICTPADYNTRP
Oryza           DKIRHLVDPAPPH---LHGRISFHRLNIKNDSRLEGLIKMADLTINLAAICTPADYNTRP
Zma             DKIRHLVDPAPPH---LAGRISFHRLNIKNDSRLEGLIKMADLTINLAAICTPADYNTRP
Sorbi           DKIRHLVDPAPPH---LAGRISFHRLNIKNDSRLEGLIKMADLTINLAAICTPADYNTRP
Vitis           DKIRHLLEPAAHP---WSDRIQFHRINIKHDSRLEGLIKMADLTVNLAAICTPADYNTRP
Arath           DKIKHLLEPDTVE---WSGRIQFHRINIKHDSRLEGLVKMADLIINLAAICTPADYNTRP
Poptr           DKIKHLLEPDSLP---WAGRIQFHRINIKHDSRLEGLIKMSDLTINLAAICTPADYNTRP
                                                                            

Medtr           LDTIYSNFIDAIPVIKFCTENNKRLIHFSTCEVFGKTIGSFLPEEY--RKEPQYYKLKED
Zostera         LDTIYSNFIDALPVVKYCGQYSKRLIHFSTCEVYGKTVGSFLPKDHPLREEAEFYVLNEE
Posidonia       ------------------------------------------------------------
Bradi           LDTIYSNFIDALPVVKYCSENNKRLIHFSTCEVYGKTIGSFLPKDHPLRKEAEFYVLKED
Oryza           LDTIYSNFIDALPVVKYCSENNKRLIHFSTCEVYGKTIGSFLPTDHPLRKEPEFYVLKED
Zma             LDTIYSNFIDALPVVKYCSENSKRLIHFSTCEVYGKTIGSFLPKDHPLRKEPEFYVLKED
Sorbi           LDTIYSNFIDALPVVKYCSENSKRLIHFSTCEVYGKTIGSFLPKDHPLRKEPEFYVLKED
Vitis           LDTIYSNFIDALPVVKYCSENNKRLIHFSTCEVYGKTIGSFLPKDSPLRQDPAYYLLKED
Arath           LDTIYSNFIDALPVVKYCSENNKRLIHFSTCEVYGKTIGSFLPKDHPLRDDPAFYVLKED
Poptr           LDTIYSNFIDALPVAKYCSENGKRLIHFSTCEVYGKTIGSFLPKDSPLRQDPAYYVLKED
                                                                            

Medtr           VSPCIFGPVHKQRWSYACAKQMTDRLIYAEHAENGLKFTIVRPYNWIGPRMDFIPGVDGP
Zostera         ETPCIFGSIQKQRWSYACAKQLIERLIYAEGAENGLKFSIVRPFNWIGPRMDFIPGIDGP
Posidonia       ------------------------------------------------------------
Bradi           ESPCIFGPIVKQRWSYACAKQLIERLIFAEGAENDLEFTIVRPFNWIGPRMDFIPGVDGP
Oryza           ESPCIFGPIVKQRWSYACAKQLIERLIFAEGAENGLEFTIVRPFNWIGPRMDFIPGVDGP
Zma             ESPCIFGPIVKQRWSYACAKQLIERLIFAEGAENGLEFTIVRPFNWIGPRMDFIPGVDGP
Sorbi           ESPCIFGPIVKQRWSYACAKQLIERLIFAEGAENGLEFTIVRPFNWIGPRMDFIPGVDGP
Vitis           ASPCIFGSIEKQRWSYACAKQLIERLIYAEGAENGLEFTIVRPFNWIGPRMDFIPGIDGP
Arath           ISPCIFGSIEKQRWSYACAKQLIERLVYAEGAENGLEFTIVRPFNWIGPRMDFIPGIDGP
Poptr           ASPCIFGSIEKQRWSYACAKQLIERLVYAEGAENGLEFTIVRPFNWIGPRMDFIPGVDGP
                                                                            

Medtr           SDGVPRVLACFSNNLLRGEPLKLVDGGHSQRTFLYIKDAIEAVMLMIDNPDRANGHIFNV
Zostera         SEGVPRVLACFSNNLLRGEPLKLVDGGESQRTFIYIKDASEAVTLMIENPDRANGHIFNV
Posidonia       ------------------------------------------------------------
Bradi           SEGVPRVLACFSNNLLRREPLKLVDGGESQRTFVYIKDAIEAVHLMIENPARANGHIFNV
Oryza           SEGVPRVLACFSNNLLRREPLKLVDGGQSQRTFVYIKDAIEAVHLMIENPARANGQIFNV
Zma             SEGVPRVLACFSNNLLRREPLKLVDGGQSQRTFVYIKDAIEAVVLMIENPARANGHIFNV
Sorbi           SEGVPRVLACFSNNLLRREPLKLVDGGQSQRTFVYIKDAIEAVVLMIENPARANGHIFNV
Vitis           SEGVPRVLACFSNNLLRREPLKLVDGGQSQRTFVYIKDAIEAVLLMIDNPGRANGHIFNV
Arath           SEGVPRVLACFSNNLLRREPLKLVDGGESQRTFVYINDAIEAVLLMIENPERANGHIFNV
Poptr           SEGVPRVLACFSNALLRREPLKLVDGGESQRTFVYIKDAIEAVLLMIENPSRANGHIFNV
                                                                            

Medtr           GNPDNEVSVKQLAELMIKVYAKVAGVPESSLSTLDVSSEVFYGKGYDDSDRRIPDMTIIT
Zostera         GNPNNEVTVRQLADMMTEVYSKVSGRKTLDVPTVDVSSQEFYGEGYDDSDKRIPDMTLIN
Posidonia       GNPNNEVTVRQLAGMMTEVYSKVSGEKMLDIPTIDVSSQEFYGEGYDDSDKRIPDMTIIN
Bradi           GNPDNEVTVRELAEMMIEVYANVSGEPPLDEPLIDVSAKQFYGEGYDDSDKRIPDMTLIN
Oryza           GNPNNEVTVRQLAEMMTEVYANVSGEPPLDEPMIDVSSKQFYGEGYDDSDKRIPDMTIIN
Zma             GNPDNEVTVRELAQMMTEVYANVSGEAPLDEPMIDVSSSQFYGEGYDDSDKRIPDMTIIN
Sorbi           GNPDNEVTVRELAQMMTEVYANVSGEAPLDEPMIDVSSSQFYGEGYDDSDKRIPDMTIIN
Vitis           GNPNNEATVKQLAEMMTEVYAKVSGEPSLEVPTVDVSSKEFYGEGYDDSDKRIPDMTIIN
Arath           GNPNNEVTVRQLAEMMTEVYAKVSGEGAIESPTVDVSSKEFYGEGYDDSDKRIPDMTIIN
Poptr           GNPNNEVTVRQLAEMMTAVYANVSGEPALEEPTVDVSSKEFYGEGYDDSDKRIPDMTIIN
                ***:**.:*.:** :*  **::*:*    . . :***:. ***:******.******:*.

Medtr           KQLGWKPKTSLDDLLDSTLQYQHQTYSHAIKKELSKPST--
Zostera         KQLGWDPKTSLFDLLESTLTYQHKTYAEAVKRDMAKPTAT-
Posidonia       KQLGWDPKTSLWDLLESTMTYQHKTYKEAVKRATSKPVATS
Bradi           KQLGWNPKTPLKDLLETTLTYQHKTYKEAVKRQMSQATASS
Oryza           KQLGWNPKTPLKDLLETTLTYQHKTYKEAIKRQMSQASASS
Zma             KQLGWNPKTPLKDLLETTLTYQHKTYKEAVKRQMSQASATS
Sorbi           KQLGWNPKTPLKDLLETTLTYQHKTYKEAVKRQMSQASSTS
Vitis           KQLGWNPKTSLWDLLESTLTYQHRTYAEAIKQAIAKPVAS-
Arath           RQLGWNPKTSLWDLLESTLTYQHRTYAEAVKKATSKPVAS-
Poptr           RQLGWNPKTSLWDLLDSTLTYQHKTYAEAIKKVMSQPTTS-
                .****.***.* ***::*: ***.**  *:*.  ::. :  
