# Supplementary material for: Back to the sea twice: identifying candidate plant genes for molecular evolution to marine life
Source: BMC Evol Biol. 2011 Jan 12;11:8. doi: 10.1186/1471-2148-11-8 (PMC3033329; doi:10.1186/1471-2148-11-8)
Supplement: Additional file 2 — Aligned proteins of each OrthoMCL cluster, produced with MUSCLE. [file 1471-2148-11-8-S2.GZ › orthomcl1691.muscled]

Posidonia       ------------------------------------------------------------
Zostera         --MAFVGTSQKCTACEKTVYLVDKLTADNRVFHKSCFRCHHCKGTLKLGNYNSFEGVLYC
Zma             MATSFQGTTTKCTACDKTVYLVDKLTADNRIYHKACFRCHHCKGTLKLANYNSFEGVLYC
Sorbi           MATSFQGTTTKCTACDKTVYLVDKLTADNRIYHKACFRCHHCKGTLKLANYNSFEGVLYC
Oryza           MATSFQGTTTKCMACDKTVYLVDKLTADNRVYHKACFRCHHCKGTLKLANYNSFEGVLYC
Bradi           MATSFQGTTTKCNACDKTVYLVDKLTADNRVYHKACFRCHHCKGTLKLANYNSFEGVLYC
Arath           --MAFAGTTQKCMACDKTVYLVDKLTADNRVYHKACFRCHHCKGTLKLSNYNSFEGVLYC
Medtr           --MAFAGTTQKCMACNKTVYLVDKLTADNRIFHKACFRCHHCKGTLKLSNYNSFEGVLYC
Poptr           --MAFAGTTQKCMACDKTVYLVDKLTADNRAYHKACFRCHHCKGTLKLGNYNSFEGVLYC
Vitis           --MAFAGTTQKCMACDKTVYLVDKLTADNRVYHKACFRCHHCKGTLKLGNYNSFEGVLYC
                                                                            

Posidonia       ------------------------------------------------------------
Zostera         KPHFDQLFKQTGSLNKSFDGTPKVIRPDKQIR-----ENKVSSMFAGTKDKCFGCKKTAY
Zma             RPHFDQLFKRTGSLDKSFEGTPKVVKPERNVGNEN--ATKVSSAFAGTREKCVGCSKTVY
Sorbi           RPHFDQLFKRTGSLDKSFEGTPKVVKPERNVGNEN--AVKVSSAFAGTREKCVGCSKTVY
Oryza           RPHFDQLFKRTGSLDKSFEGTPKVVKPEKTVENEN--AIKVSSAFAGTREKCVGCNKTVY
Bradi           RPHFDQLFKRTGSLDKSFEGTPKVVKPERNVENEN--AIKVSSAFAGTREKCVGCNKTVY
Arath           RPHFDQNFKRTGSLEKSFEGTPKIGKPDRPLEGERPAGTKVSNMFGGTREKCVGCDKTVY
Medtr           RPHFDQLFKRTGSLEKSFEGTPKIVKPERNIDNEKPAAAKASSMFGGTRDKCSGCQKTVY
Poptr           RPHFDQLFKRTGSLDKSFEGTPKIVKPEKPVDGEKPVSTKVSTMFAGTREKCFGCKNTVY
Vitis           RPHFDQLFKRTGSLDKSFEGTPKIVKPEKPIDSEKPIANKVSSMFAGTRDKCVGCKNTVY
                                                                            

Posidonia       ----------AYHKSCFKCNHGECVISPSNYMSHDGTLYCKHHHSQLFKEKGNYSQLENE
Zostera         PIERVTVNGTAYHKICFKCSHGGCTISPSNYMSHEGTLYCRHHHSQLIKAKGNYSQLENE
Zma             PTERVTVNNTMYHKSCFKCCHGGCTISPSNYIAHEGKLYCKHHHIQLIKEKGNFSQLEND
Sorbi           PIERVTVNNTMYHKSCFKCCHGGCTISPSNYIAHEGKLYCKHHHIQLIKEKGNFSQLEND
Oryza           PIERVTVNNTMYHKSCFKCCHGGCTISPSNYIAHEGKLYCKHHHIQLIKEKGNFSQLEND
Bradi           PIERVTVNNTMYHKSCFKCCHGGCTISPSNYIAHEGKLFCKHHHIQLIKEKGNFSQLEND
Arath           PIEKVSVNGTLYHKSCFKCTHGGCTISPSNYIAHEGKLYCKHHHIQLIKEKGNLSQLEGG
Medtr           PTEKVTVNGTPYHKSCFKCCHGGCTISPSNYIAHEGKLYCKHHHIQLIKQKGNLSQLEGD
Poptr           PTEKVSVNGTPYHKSCFKCIHGGCTISPSNYIAHEGRLYCKHHHNQLIKEKGNLSQLEGD
Vitis           PTEKVTVNGTAYHKSCFKCTHGGCTISPSNYIAHEGRLYCKHHHTQLIKEKGNLSQLEGD
                           *** **** ** *.******::*:* *:*.*** **:* *** ****. 

Posidonia       KTGDAT-ASATAAAEP----
Zostera         KVTDVT-GSSTQDN------
Zma             HEKTSQ-AGSLEEDEQEY--
Sorbi           HEKTSQ-AGSLEDEEEY---
Oryza           HEKASQ-SGSVEDEDSEY--
Bradi           SEKTSQSAGSVDDEESDY--
Arath           GE------NAAKDKVVAA--
Medtr           HEKN---AGKINGEEVAAET
Poptr           IEKDSM-NNKTNGREVAAES
Vitis           HEKDTA-NEKVNGREVAAES
                                    
