# Supplementary material for: Back to the sea twice: identifying candidate plant genes for molecular evolution to marine life
Source: BMC Evol Biol. 2011 Jan 12;11:8. doi: 10.1186/1471-2148-11-8 (PMC3033329; doi:10.1186/1471-2148-11-8)
Supplement: Additional file 2 — Aligned proteins of each OrthoMCL cluster, produced with MUSCLE. [file 1471-2148-11-8-S2.GZ › orthomcl1686.muscled]

Bradi           MSDSEEHHFESKADSGASKTYPQQAGTIRKSGHIVIKGRPCKVVEVSTSKTGKHGHAKCH
Zma             MSDSEEHHFESKADAGASKTYPQQAGTVRKNGFIVIKNRPCKVVEVSTSKTGKHGHAKCH
Arath           MSD-EEHHFES-SDAGASKTYPQQAGTIRKNGYIVIKNRPCKVVEVSTSKTGKHGHAKCH
Sorbi           MSDSEEHHFESKADAGASKTYPQQAGTVRKNGYIVIKNRPCKVVEVSTSKTGKHGHAKCH
Zostera         MSD-DEHHFESKADSGASKTYPQQAGTIRKNGYIVIKGRACKVVEVSTSKTGKHGHAKCH
Medtr           MSD-EEHHFEPAADAGASKTYPQQAGTIRKNGYIVIKSRPCKVVEVSTSKTGKHGHAKCH
Posidonia       MSD-EEHHFESKADAGASKTFPQQAGTIRKNGYTVIKGRPCKVVEVSTSKTGKHGHAKCH
Oryza           MSDSEEHHFESKADAGASKTYPQQAGTIRKNGYIVIKNRPCKVVEVSTSKTGKHGHAKCH
Poptr           MSD-EEHHFESKADAGASKTYPQQAGTIRKNGYIVIKNRPCKVVEVSTSKTGKHGHAKCH
Vitis           MSD-EEHHFESKGDAGASKTYPQQAGTIRKNGYIVIKSRPCKVVEVSTSKTGKHGHAKCH
                *** :*****. .*:*****:******:**.*. ***.*.********************

Bradi           FVAIDIFNGKKLEDIVPSSHNCDIPHVDRQDYQLIDITDDGFVSLLTENGGTKDDLKLPT
Zma             FVAIDIFNGKKLEDIVPSSHNCDIPHVNRTEYQLIDISEDGFVSLLTSDGNTKDDLRLPT
Arath           FVAIDIFTSKKLEDIVPSSHNCDVPHVNRTDYQLIDISEDGYVSLLTDNGSTKDDLKLPN
Sorbi           FVAIDIFNGKKLEDIVPSSHNCDIPHVNRTDYQLIDISEDGFVSLLTESGGTKDDLKLPT
Zostera         FVAIDIFNGKKLEDIVPSSHNSDVPHVNRTDYQLIDISEDGFVSLLTENGNTKDDLRLPT
Medtr           FVAIDIFNGKKLEDIVPSSHNCDVPHVNRTDYQLIDISEDGFVSLLTDNGSTKDDLKLPT
Posidonia       FVAIDIFTGKKLEDIVPSSHNCDVPHVNRTDYQLIDISEDGFVSLLTENGNTKDDLRLPT
Oryza           FVAIDIFNGKKLEDIVPSSHNCDVPHVNRTEYQLIDISEDGFVSLLTESGNTKDDLRLPT
Poptr           FVGIDIFNGKKLEDIVPSSHNCDVPHVNRVDYQLIDISEDGFVSLLTENGNTKDDLRLPT
Vitis           FVGIDIFNGKKLEDIVPSSHNCDVPHVNRTDYQLIDISEDGFVSLLTENGNTKDDLRLPT
                **.****..************.*:***:* :******::**:*****..*.*****.**.

Bradi           DDALLTQIKDGFDAGKDLILSVMSAMGEEQICAVKEIGGGK
Zma             DETLVAQIKEGFESGKDLVVTVQSAMGEEQICALKDVGPK-
Arath           DDTLLQQIKSGFDDGKDLVVSVMSAMGEEQINALKDIGPK-
Sorbi           DETLLTQIKDGFSEGKDLIVSVMSAMGEEQICALKDIGPK-
Zostera         DDALLSQIKDGFAEGKDLVVSVMSAMGEEQICGLKDIGPK-
Medtr           DDSLLTQIKDGFADGKDLVVSVMSAMGEEQICALKDIGPK-
Posidonia       DENLLTQIKDGFSEGKDLVVSVMSAMGEEQICALKDIGPK-
Oryza           DDSLLGQIKTGFGEGKDLVVTVMSAMGEEQICALKDIGPK-
Poptr           DDSLLTQIKDGFGEGKDLVVSVMSAMGEEQICALKDIGPKN
Vitis           DDNLLTQIKDGFAEGKDLVVSVMSAMGEEQICALKDIGPK-
                *: *: *** **  ****:::* ******** .:*::*   
