# Supplementary material for: Back to the sea twice: identifying candidate plant genes for molecular evolution to marine life
Source: BMC Evol Biol. 2011 Jan 12;11:8. doi: 10.1186/1471-2148-11-8 (PMC3033329; doi:10.1186/1471-2148-11-8)
Supplement: Additional file 2 — Aligned proteins of each OrthoMCL cluster, produced with MUSCLE. [file 1471-2148-11-8-S2.GZ › orthomcl1678.muscled]

Zostera         -----------MFSIVLRPTLLSFPAATVTPLCRCR------------------------
Posidonia       ---------------SVRPRILSSLASSASLSYSLV-----PVHLQIPRSTPPPA-----
Zma             ---------MSLSVGGARTSLL--PSSFTASSSRPR-FLALPLHRRSHGSLTSLPAACR-
Sorbi           ---------MSLSVAGARTSTSPLPSSFAASSSRPR-LLALPLHRRSHGSLASPPAAGRR
Oryza           -------MSLATAAAGAQPFVRSSSSAAAASSSRPLLAVAAARHRRPHGSLAAAAAAARR
Bradi           ---------MSVVASSAAGVSASLLSSSPSSSSRPL-----PHQNRAYRSLTSPAASRGG
Medtr           ------------MALSLRVTSV--WSPFVQLSSTASSGFSLSLSQSCSVSKPSFHLKLNT
Poptr           MATTCTALSVASMAGGARACLFSHLPRTLAKTNISTSIVSSKWIYSSKMGLNPLQRECAI
Arath           ------------MAASTVVTTVTHGASSILPSRTALAVSSRRFSSFSPSRLDFSNLRRRV
Vitis           ------------MAAGTVASTGAYLMQFPRTLAALRTSF---IPTRSFSKLGFHPLRLRT
                                                                            

Zostera         -------QKFQIRAARMESGAVSKGTRAPNFELPEPLTGKTHKLEDFEPYPALLVMFICN
Posidonia       -------RKLQIRAARTESTGVSMGFRAPDFELPAPLTGKTWKLDDFEPYPALLVMFICN
Zma             -------RRLRVRMARTESTGVTIGFRAPDFELPEPLTGKLWTLDDFEGNSALLVMFICN
Sorbi           RLR----RLLRVRMARTESTGVGIGFRAPEFELPEPLTGKLWTLDDFEGNSALLVMFICN
Oryza           RRRR---PLLQVRAARTESTGVSVGFRAPQFELPEPLTGKLWTLDDFEGNPALLVMFVCN
Bradi           SRRR---RRLQVHAARTESTGVSVGFRAPQFELPEPLTGRVWTLDDFEVYPALLVMFICN
Medtr           RRKYSYQTRFVIRAARIESKSVTLGFRAPQFQLSEPLTGKVWTLEDFEAHPALLVMFVCN
Poptr           NKTVPT-RKLQVRAARTESQGVSLGFRAPSFELPEPLTGKTWKLEDFEPYPALLVMFICN
Arath           NAPSP--RRLVVRAARTESAGVKLGARAPNFELPEPLTGNLWKLEDFELYPSLLVMFICN
Vitis           TAPV---RKLQVRAARTGSKGVSLGFRAPHFELQEPLTGKMWTLEDFESYPALLVMFICN
                         : :. **  * .*  * *** *:*  ****. ..*:***  .:*****:**

Zostera         HCPFVVLLKKDIAKLAKFYMEKGLAVVAISSNSSITHLQDGPNFMAEDAKQFNYPFPYLF
Posidonia       HCPFVIHLKKDTVKLTNYYMEKGLAAVAISSNSTITHPQDGPEFMAEEAKLHKYPFPYLY
Zma             HCPFVKHLKKDISKLASFYVEKGLGAVAISSNSVRTHPQDGPDRMAEEAELFKYPFPYLY
Sorbi           HCPFVKHLKKDIAKLTSFYVEKGLGAVAISSNSVRTHPQDGPEHMAEEAKLFKYPFPYLY
Oryza           HCPFVKHLKKDIAKLTSFYMEKGLAAVAISSNSIVTHPQDGPDYIAEEAKLYKYSFPYLY
Bradi           HCPFVKHLKKDIAKLTSFYMEKGLASVAISSNSIVTHPQDGPDFMAEEAKLFKYSFPYLY
Medtr           HCPFVIHLKKVIVKLTEFYMKKGLAVVAISSNSVATHPQDGPEYMAEDAKLFGYPFPYLY
Poptr           HCPFVKHLKKDIVKLTNFYMKKGLAVVAISSNSVATHPQDGPELMAEDAKILNYPFPYLY
Arath           HCPFVIHLKKDIVKLCNFYMKKGLAVVAISSNSVVTHPQDGPEFMAEDAKVFKYPFPYLY
Vitis           HCPFVKHLKKDIVKLSNFYMKKGLAVVAISSNSIATHPQDGPKFMAEEAKLFNYPFPYLY
                *****  ***   ** .:*::***. *******  ** ****. :**:*:   *.****:

Zostera         DESQDVAKAYGAVCTPDFFLYKKDGRRPFELFYRGQFDDARPNNGV-AITGRDLSRAI--
Posidonia       DETQDVARAFGAVCTPEFFLFKKDGRRPFELFYHGQFDDSRPNNNM-PVTGRDLSRAIDS
Zma             DESQEVAKAFGAVCTPEFYLFKKDGRRPFELFYHGQFDDSRPSNNV-PVTGRDLSRAIDC
Sorbi           DESQEVAKAFGAVCTPEFYLFKKDGRRPFELFYHGQFDDSRPSNNV-PVTGRDLSRAIDC
Oryza           DESQEVAKAFRAVCTPEFYLFKKDGRRPFELFYHGQFDDSRPSNNV-PVTGRDLSRAIDC
Bradi           DESQEVAKAFQAVCTPEFYLFKKDGRRPFELFYHGQFDDSRPSSNA-PVTGRDLSRAIDC
Medtr           DESQDVARDFGAVCTPEFYLFKKDGRRPFELVYHGQFDDSRPSNNNIPVTGRDLSLAIDR
Poptr           DELQEVARDFGAVCTPEFFLFKKDGRRPFELVYHGQYDDSRPSNNV-PITGRDLSLAIDC
Arath           DESQEVAREFGAVCTPEFFLYKKDGRRPFELVYHGQFDDSRPSSNS-PVTGRDLSLAIDL
Vitis           DESQDVARDFGAVCTPEFFLFKKDGRRPFELVYHGQFDDSRPSNNV-RVTGRDLSLAIDC
                ** *:**. : *****:*:*:**********.*.**:**:**...   :****** **  

Zostera         -----------------------------------------------------
Posidonia       ALSCQPLTLEQKPSI------GCSIKWHPQKDLN-------------------
Zma             ALSGQELPFVQKPSV------GCSIKWHP------------------------
Sorbi           ALSGQELPFVQKPSV------GCNIKWHP------------------------
Oryza           ALSGQELPFVPKPSV------GCSIKWHP------------------------
Bradi           ALSRQELPFVPKPSV------GCSIKWHP------------------------
Medtr           VLSGQPVPSEQKPSV------GCSIKWHP------------------------
Poptr           VLSGQPVSPVQKPRIIIQKPEFCSMCSNSSLESSKSRTARLSFNMSYCIEICM
Arath           SLSCQPIPSNQKPSV------GCSIKWHPETKS--------------------
Vitis           VLSGQPISLVQKPSV------GCSIKWHPET----------------------
                                                                     
