# Supplementary material for: Back to the sea twice: identifying candidate plant genes for molecular evolution to marine life
Source: BMC Evol Biol. 2011 Jan 12;11:8. doi: 10.1186/1471-2148-11-8 (PMC3033329; doi:10.1186/1471-2148-11-8)
Supplement: Additional file 2 — Aligned proteins of each OrthoMCL cluster, produced with MUSCLE. [file 1471-2148-11-8-S2.GZ › orthomcl1674.muscled]

Zostera         MGEIGEAKVPSVTERWLLEQNE-----------------STNVSSEKIITEKPTETPTVE
Posidonia       MGEAGEAKIPTLSEQWSLPQTEKQPAQNVISDAPSHDEKPKDPIPQEVTTEKPVETPVVE
Vitis           MASADVGQNVSLHEHYMLGDGK-----GIESVEKSEVKILVDSASENVVTEKTEETPAVT
Poptr           ----MATETPTLSERYELKGKEEKTDVVSKPVEVKEEEKPATAVSEEA-VEKAEETPP--
Medtr           -MAETPNSSQTLAEEYYVKDKQEKKEVAEKPV---AVEKPVAVEE----VEKPKEATPVE
Arath           MADAVNAQTPSLSEQYHL-EKEVKQDTSAKPVEVKEVAPEVTTQAEEVKTEQAKEESPVE
Bradi           --MAAEPKAPTLAEEYSLPPQE-------VPAEKEAEEKPAIATETEAAPETNDDAPPAV
Oryza           --MAAEAKAPSLAEEYSLPPQE-------APVEKAVEDKPQ---EAESISVTNDETPQAD
Zma             --MAAEGKTPSLAEEYSLPPQE-------VPVEKAAEEKPSSGTESEAAPSTNDETPP--
Sorbi           --MAAEAKTPSLAEEYSLPPQE-------VAVEKAAEEKPSSGTETEAAPSTNDEAPP--
                       .  :: * : :   :                                : .   

Zostera         ETLEIPAAEKTDEIPSVEEGTDNISS--------DQHTEENP-TVEEGTVTPDDDTPVEP
Posidonia       RVDEAPVVETAGEVPPAENTDETPATEETANISSEEKQDETP-AVEESTETPQEEQSEEQ
Vitis           KEATEAAPTAAEEIIEVTSAASHEATPAA-----KDISEATPDAAEESSNNVEEENSGDL
Poptr           ----LAAEEKTEDTPAAAEESTE-APTTD-----ESSSEDAP-AAAEETSEGTEENSGE-
Medtr           AVVEKTVEETIPAAPVVAEESSEVTPPAA-----EEN------AQEESSETVVEENSGDQ
Arath           EAV-SVVEEKSESAPESTEVASE-APAAA-----EDNAEETP-AAAEEN---NDENASE-
Bradi           EV--TTAVEDKSE-PSVQDSADKAEAEET-----------NP-ATEETT-----ETAEE-
Oryza           ET--ATAVEVNPETSEVQEVADKSEVEDT-----N------P-AAEETN-----ETAEE-
Zma             ------SVEDKNGTSEVQDAAENPEAEET-----NTAAEETP-AVEEAS-----ETTEE-
Sorbi           ------SVEDKNETSEVQDTAEKSEAEET-----NTAAEETP-AAEEAS-----ETTEE-
                                  .                        :  * .     : . : 

Zostera         EV-EEKP-EIKIETAPADFRFPTTNQTRHCFTRYIEYHRCIQAKGEEAEECNKYAKYYRS
Posidonia       EVAEEKP-EIKIETAPADFRFPTTNQTRHCFTRYIEYHRCIQAKGEDAQECNKFAKYYRS
Vitis           EV-EHTS-EIKLETAPADFRFPSTNQTRHCFTRYIEYHRCTAAKGEGATECDKFAKFYRS
Poptr           EAAEEKK-EIKLETAPADYRFPTTNQTRHCFTRYIEYHRCVAAKGEGASECDKFAKYYRS
Medtr           EEAEEKP-EIKLETAPVDFRFPTTNQTRHCFTRYIEYHRCVAAKGDDAPECDKFAKYYRA
Arath           EVAEETPDEIKLETAPADFRFPTTNQTRHCFTRYVEYHRCVAAKGDDAPECDKFAKFYRS
Bradi           EEPEEKA-EIKIETAPADFRFPTTNQSRHCFTRYVEYHRCVAAKGEDASECDKFAKYYRS
Oryza           EA-EEKP-EIKIETAPADFRFPTTNQTRHCFTRYVEYHRCVAAKGEDAPECDKFAKYYRS
Zma             EE-AEKP-EIKIETAPADFRFPTTNQTRHCFTRYVEYHRCVAAKGEDAPECDKFAKYYRS
Sorbi           EE-AEKP-EIKIETAPADFRFPTTNQTRHCFTRYVEYHRCVAAKGEDAPECDKFAKYYRS
                *    .  ***:****.*:***:***:*******:*****  ***: * **:*:**:**:

Zostera         LCPNEWI---ERWNEQRE-------EGTFPGPL-
Posidonia       LC--------------------------------
Vitis           LCPAEWV---ERWNEQRE-------NGTFPGPL-
Poptr           LCPSEWVRISEIFNILRSMILVFTFNHTGCSKAV
Medtr           LCPGEWV---DRWNEQRE-------NGTFPGPL-
Arath           LCPSEWV---DRWNEQRE-------NGTFPGPLP
Bradi           LCPGEWV---DRWNEQRE-------NGTFPGPL-
Oryza           LCPGEWV---ERWNEQRE-------NGTFPGPL-
Zma             LCPG------------------------------
Sorbi           LCPGEWV---DRWNEQRE-------NGTFPGPL-
                **                                
