# Supplementary material for: Back to the sea twice: identifying candidate plant genes for molecular evolution to marine life
Source: BMC Evol Biol. 2011 Jan 12;11:8. doi: 10.1186/1471-2148-11-8 (PMC3033329; doi:10.1186/1471-2148-11-8)
Supplement: Additional file 2 — Aligned proteins of each OrthoMCL cluster, produced with MUSCLE. [file 1471-2148-11-8-S2.GZ › orthomcl1637.muscled]

Arath           ------------------------------------------------------------
Zma             MAVILHFAVFAVSCALLVASVLSLPPAVFKVGDERGWTVPANGTETPSPLIPGPGENFAP
Bradi           ------------------------------------------------------------
Sorbi           ------------------------------------------------------------
Oryza           ------------------------------------------------------------
Posidonia       ------------------------------------------------------------
Zostera         ------------------------------------------------------------
Medtr           ------------------------------------------------------------
Poptr           -----------------------------------------MIEYRQAHLKSISHCLSLQ
Vitis           ------------------------------------------------------------
                                                                            

Arath           ------------------------MAENKGKPLPKFGEWDVNNPASAEGFTVIFSKASDE
Zma             RNPSASDQQGQNFLRLRLKDAAAPMSDDTGRTIPKFGEWDVNNPASADGFTVIFSKARDE
Bradi           ------------------------MSEESGRPLPKFGEWDVNDPASADGFTVIFNKARDE
Sorbi           ------------------------MAEESGRPLPKFGEWDVNDPASADGFTVIFNKARDE
Oryza           ------------------------MAAEKGSPLPKFGEWDVNDPASAEGFTVIFNKARDE
Posidonia       ------------------------MSQDQGRPLPKFGEWDVNDPASAEGFTVIFNKARDE
Zostera         ------------------------MSQEPGRPLPKFGEWDVNDPASGEGFTVIFNKARDE
Medtr           --------------------------MDKGRPLPKFGEWDVNDPASAEGYTVIFNKARDE
Poptr           KAHSVYLSLSVNRFPASPESLSLEFMSDTGRPLPKFGEWDVNDPASAEGFTVIFNKARDE
Vitis           -------------------------MSDNGRPLPKFGEWDVNDPASAEGFTVIFNKARDE
                                           : * .:*********:***.:*:****.** **

Arath           KKTKKASGAGPNSLVSPQRNQ-----NSDQNNNHSS-QNPKAKNKWFCFR-------
Zma             KKA-PAQGHIRD---RSASADSKDSRSRDEKMTSYS-SRTNASKKWFCCVSPSPTQS
Bradi           KK--AGNGQDTE---SPCK-D-----TRTERVESYA-AKTN-SKKWFCCVTPSPTQS
Sorbi           KK--GGNGQDTD---SPSK-D-----TRTERVESYA-AKPS-TKKWFCCVTASPTQS
Oryza           KKT-GGNSQGQD---LAAK-S-----EQPSGQGLYP-AKPN-SSKWFCCMQPTAAES
Posidonia       RKT-GGSTPGPE---SLGK-------DDVYNKEAYP-NKPSNTKKWFCCMQASPAES
Zostera         KK--GGSTPGPE---ALGR-------EEPSNQERNPTNKPSSTKKWFCCM-------
Medtr           KKT-GGK---PE---SPAK-A-----NTQTRPPLEH-AKTH-GKSWFCCLHSPPAES
Poptr           KKT-GGQ---PE---SPGKVV-----DSHVKPGLNP-AKSQ-PKKWFCCIQSPHVES
Vitis           KRT-GGQ---PE---SPAN-V-----ENNVKQGVEP-SKPQ-TKKWFCCLQAPRAES
                ..   ..    :                          ..   ..***         
