# Supplementary material for: Back to the sea twice: identifying candidate plant genes for molecular evolution to marine life
Source: BMC Evol Biol. 2011 Jan 12;11:8. doi: 10.1186/1471-2148-11-8 (PMC3033329; doi:10.1186/1471-2148-11-8)
Supplement: Additional file 2 — Aligned proteins of each OrthoMCL cluster, produced with MUSCLE. [file 1471-2148-11-8-S2.GZ › orthomcl1635.muscled]

Zostera         ------------------------------------------------------------
Oryza           MATATEEVAAAAAAAGEAPPPPPPAVVEEAKEALEAPKPEEAPKAEEGEEKKAEGEKEKE
Bradi           ---------MPAMAKPASRTAKPAA----------APKP---------------------
Zma             ---------MPALAKPASRTAKPAA----------APKP---------------------
Sorbi           ---------MPALAKPASRPAKTAA----------APKP---------------------
Medtr           ---------MS--ASGEVDDVEMPV----------EPKP---------------------
Arath           ------------------------------------------------------------
Posidonia       ---------MSSVEDPVVEPVVAEV----------AKPP--------------------A
Vitis           MSTEGVAVEQPEQEVVVTEQAVALE----------MPAP---------------------
Poptr           ----MTATEEAETEAPVVEQPTATE----------EPKVEENP----------------V
                                                                            

Zostera         ---------MKKPRAP----SAHPPYLEMVKDAVTSL--KERTGSSQYAIIKFLENKHKN
Oryza           KAKKERKPRARKPR---SAGPHHPPYFEMIKEAIMALDGNGKAGSSPYAIAKYMGEQHMG
Bradi           ------KPSAAKPKA--NAGPAHPPYFEMIKEAIAAL--KDRTGSSLVAIAKYMEEKHGA
Zma             ------KPAAAKPKAA-TAGASHPPYFEMIKEAITAL--KERTGSSSQAIAKYVGDKHGA
Sorbi           ------KPAAAKPKAA-AAGASHPPYFEMIKEAISAL--KERTGSSSHAIAKYMEDKHGA
Medtr           --VKEMKPKASKQ----TKTASHPPYFEMVKEALLAL--KERNGSSPYAIAKYMDEKFKP
Arath           ----------------------------MIKEALMVL--KEKNGSSPYAIAKKIEEKHKS
Posidonia       KEKKPKVPKEKKPKAPKSQIPAHPTYFQMIKEAIMSL--KEKSGSSPYAIAKYMGDKYKS
Vitis           -EKKPKARKEKKPKQ--ARASSHPPYFQMIKEALLAL--DEKSGSSPYAIAKHMEEKHKA
Poptr           KGKRPRTPREKKPRQPKPKPAAHPPYFQMIKEAILAL--NDESGSSPYAIAKYMEEKHKA
                                            *:*:*:  *  .   ***  ** * : ::.  

Zostera         TLPSNFKKIIGSQLKRQVASGKLVKVKASFKLNVSMDSKKSATVIKRKVQTKSKPKLVKT
Oryza           VLPANYRKVLAVQLRNFAAKGRLVKVKASFKL--------SAAEEKKATAAKA-------
Bradi           SLPANYKKMLSVQLRAFAAKGKLVKVKASYKL--------SDAAKKDSPKAKA-------
Zma             SLPANFKKMLSIQLRGSAAKGKLVKVKASYKL--------SDAAKKASPKTKAKPAKAAA
Sorbi           SLPANFKKMLSIQLRGFAAKGKLVKVKASYKL--------SDAAKKAAPKPKA---KLAA
Medtr           VLPANFKKILSLQLKNQTKRGKLVKIKASYKL--------SDAEKPKKEKKDS-------
Arath           LLPESFRKTLSLQLKNSVAKGKLVKIRASYKL--------SDTTKMITRQQDK-------
Posidonia       VLPANYKKMLTVQLRSCIAKGKLVKVKGSFKL--------SEEGKKAKRATAAKKPKSSA
Vitis           VLPANFRKILSLQLKNSVAKGNLIKIKASYKL--------SGVRKGTAKSDGA-------
Poptr           VLPANFKKILGLQLKNSATGGKLIKIRASYKL--------PEAKKTKEVKPT--------
                 ** .:.* :  **.     *.*:*:..*:**        .                   

Zostera         LKTTVTKKVKVVGKKKKTPMKKTKTVTNSKVSVKSKPVVKSKAGTNLKRKAPVETKSKIF
Oryza           ---ARSKAAKGVVGGAKRKRTPRPSAAAAK---------KPASSAEAKKAVPPARPARAK
Bradi           ----APKPTKIAAKPKKEAAKSKEAAKPKK-----------AAAAGTKRKAPEKKI--VA
Zma             AKTTAPKPAKAAA------AKSKKAAAAKP---------KKAAAAGTKRKVPEKKV--VA
Sorbi           AKTAAPKPTKKDA------AKPKKTAAAAK---------PKKAAAGTKRKAPEKKV--VA
Medtr           -------------------VAEKKQQNQKR---------KTNATVGGKKKVVNKK-----
Arath           -------------------KNKKNMKQEDK---------EITKRTRSSSTRPKKTVSVNK
Posidonia       AGEKVKKVEEGAEKKKKQVKRKKPMTTPAE--------------PKASSKAAGKKVGGVK
Vitis           -------------------KRAKATSDPKK---------KSVKKSETPKKVAANKA----
Poptr           -------------------TRKTRSVNKAE--------------------ASAKKVAGAK
                                                                            

Zostera         RPSKVAKTSVKVSPRKQAPIVKTKKVATPVRKNVKIIRKSPAMRAGPARKAKK----
Oryza           RARKAAPAKPMQPPKS--------------------IRSAISKKA--NKASA-----
Bradi           KPMKSPAAKAKAKPKT--------------------VRSPAGKKA--RKVAPA----
Zma             KPKKSPAAKAKAKPKT--------------------VKSPASKKA--RKASA-----
Sorbi           KPKKSPAAKAKAKPKT--------------------VKSPAAKKA--RKVAA-----
Medtr           -------------SKS--------------------IKSTTNKRG--RKANAATETM
Arath           QEKKRKVKKAR-QPKS--------------------IKSSVGKKKAMKASAA-----
Posidonia       KSKKTTPAKPK-QPKT--------------------IKSPA-KRA--KKVAA-----
Vitis           --RKTVPSKVK-QPRS--------------------IRSSA-KKA--KKVTT-----
Poptr           KAKKSAAAKPK-QPKS--------------------IKSPAAKRA--KK--------
                             ...                    :...   .             
