# Supplementary material for: Back to the sea twice: identifying candidate plant genes for molecular evolution to marine life
Source: BMC Evol Biol. 2011 Jan 12;11:8. doi: 10.1186/1471-2148-11-8 (PMC3033329; doi:10.1186/1471-2148-11-8)
Supplement: Additional file 2 — Aligned proteins of each OrthoMCL cluster, produced with MUSCLE. [file 1471-2148-11-8-S2.GZ › orthomcl1632.muscled]

Arath           MSEKKG---RKEEVITREYTINLHRRLHKCTFKKKAPKAIKEIRKFAEKAMGTKDVRVDV
Poptr           MPE-KSGKGRKEEVITREYTINLHKRLHGCTFKKKAPKAIKEIRKFAQKAMKTTDVRVDV
Zma             MSQGKGGASRKEEVVTREYTINLHKRLHGCTFKKKAPNAIKEIRKFAQKAMGTTDIRIDV
Bradi           MADKKGGAPRKEEVVTREYTVNLHKRLHGCTFKKKAPNAIKELRKFAQKAMGTTDVRIDV
Sorbi           MADRKGGAARKEEVVTREYTINLHKRLHGCTFKKKAPNAVKEIRKFAQKAMGTTDVRIDV
Oryza           MVEKKGGAARKEEVVTREYTINLHKRLHSCTFKKKAPNAIKEIRKFAQKAMGTTDVRVDV
Vitis           MVE-KSNKARKEEIVTREYTINLHKRLHGCTFKKKAPKAIKEIRKFAQKAMGTTDVRVDV
Zostera         MVE-KGAAGRKEEVVTREYTINLHKRLHGCTFKKKAPKAIKEIRKFAQKAMGTNDVRVDV
Medtr           MVE-KGAAGRKEEVVTREYTINLHKRLHGCTFKKKAPKAIKEIRKFAQKAMGTNDVRVDV
Posidonia       MVE-KGAKSRKEEVVTREYTINLHKRLHGCTFKKKAPKAIKEIRKFAQKAMGTTDVRVDV
                * : *.   ****::*****:***.*** ********:*:**:****:*** *.*:*:**

Arath           KLNKQIWSKGIRGPPRRIRVRVARKRNDDEDAKEEFFSLVTVAEIPAEGLSGLGTKVIEE
Poptr           KLNKHVWSRGIRSVPRRVRVRVARKRNDEEDAKEEFYSLVTVSELPPEGFKGLGTKVIDD
Zma             KLNKHIWSSGIRSVPRRVRVRIARKRNDEEDAKEELYSLVTVAEIPAEGLKGLGTKVVDD
Bradi           KLNKHIWSSGIRSVPRRVRVRISRKRNDEEDAKEELYSLVTVAEVPAEGLKGLGTKVIDE
Sorbi           KLNKHIWSSGIRSVPRRVRVRIARKRNDEEDAKEELYSLVTVAEIPAEGLKGLGTKVIDE
Oryza           KLNKHIWSSGIRSVPRRVRVRIARKRNDEEDAKEELYSLVTVAEVPPEGLKGLGTKVVDE
Vitis           KLNKHIWSRGIRSVPRRIRVRIARKRNDEEDAKEELFSLVTVAEVPPEGLKGLETKIIDD
Zostera         KLNKSIWSKGIRSVPRRVRVRIARKRNEEEDAKEELYSLVTVADVPEEGLKGLATKIIDE
Medtr           KLNKAIWSQGIRSVPRRIRVRIARKRNDDEDAKEELYSLVTVVEIPKEELKGLGTKVIDD
Posidonia       KLNKHIWSRGIRSVPRRIRVRIARKRNEEEDAKEELYSLVTVAEIPAEGLKGLGTKVIDE
                **** :** ***. ***:***::****::******::***** ::* * :.** **::::

Arath           ED-
Poptr           EEE
Zma             TD-
Bradi           TD-
Sorbi           AD-
Oryza           TD-
Vitis           ED-
Zostera         TD-
Medtr           ED-
Posidonia       SD-
                 : 
