# Supplementary material for: Back to the sea twice: identifying candidate plant genes for molecular evolution to marine life
Source: BMC Evol Biol. 2011 Jan 12;11:8. doi: 10.1186/1471-2148-11-8 (PMC3033329; doi:10.1186/1471-2148-11-8)
Supplement: Additional file 2 — Aligned proteins of each OrthoMCL cluster, produced with MUSCLE. [file 1471-2148-11-8-S2.GZ › orthomcl1625.muscled]

Posidonia       MSAYCGKYADELIANAAYIGTPGKGILAADESTGTIGKRLASINVENVESNRQALRELLF
Vitis           MTCYKGKYHDELIANAAYIGTPGKGILAADESTGTIGKRLASINVENVEGNRRALRELLF
Zostera         MSAYVGKYADELITNAAYIGTPGKGILAADESTGTIGKRLSSINVENIESNRQALRELLF
Medtr           MSNFKSKYHDELIANAAYIGTPGKGILAADESTGTIGKRLSSISVENVESNRRALRELLF
Arath           MSSFTSKFADELIANAAYIGTPGKGILAADESTGTIGKRLASINVENVESNRRALRELLF
Poptr           MSCFKSKYADELIKNAAYIGTPGKGILAADESTGTIGKRLSSINVENVEENRRALRELLF
Bradi           MSAYCGKYKDELIKNAAYIGTPGKGILAADESTGTIGKRFASINVENVEDNRRALRELLF
Oryza           MSAYCGKYKDELIKNAAYIGTPGKGILAADESTGTIGKRFASINVENVEENRRSLRELLF
Zma             MSAYCGKYKDELIKNAAYIGTPGKGILAADESTGTIGKRLSSINVENVEENRRALRELLF
Sorbi           MSAYCGKYKDELIKNAAYIGTPGKGILAADESTGTIGKRLSSINVENIEENRRALRELLF
                *: : .*: **** *************************::**.***:* **.:******

Posidonia       CTPGALP-CLSGVILFEETLYQNTVAGKPFVEVLMEGGVLPGIKVDKGVVELAGTNGETT
Vitis           CTPGALQ-YLSGVILFEETLYQKTASGKPFVDVMKEGGVLPGIKVDKGTVVLTGTDGETT
Zostera         CTPGALKNHISGVILFEETLYQSTVSGKPFVDVLKEAGALPGIKVDKGVVELAGTCGETT
Medtr           TAPGVLQ-YLSGVILFEETLYQSTAAGKPFVDVLNEAGVLPGIKVDKGTVELAGTDGETT
Arath           TTPGALP-CLSGVILFEETLYQKSSDGTPFVDMLKSAGVLPGIKVDKGTVELAGTNGETT
Poptr           CAPGALQ-YLSGVILFEETLYQKTASGKPFVDVLKEGGVLPGIKVDKGTVELAGTNGETT
Bradi           CTPGALQ-YISGVILFEETLYQSTKAGKPFVDVLKENNVLPGIKVDKGTIEIAGTDKETT
Oryza           CTPGALQ-YLSGVILFEETLYQKTKDGKPFVDVLKEGGVLPGIKVDKGTIEVAGTEKETT
Zma             CCPGALQ-YISGVILFEETLYQKTKDGKPFVDVLKEGGVLPGIKVDKGTIEVVGTDKETT
Sorbi           CAPGALQ-YLSGVILFEETLYQKTKDGKPFVDVLNEGGVLPGIKVDKGTIEVAGTNKETT
                  **.*   :************.:  *.***::: . ..*********.: :.**  ***

Posidonia       TQGLDDLGKRCAKYYGAGACFAKWRAVLKIGATEPSQLSIPRK----------CQWVGSL
Vitis           TQGLDGLGERCAKYYAAGARFAKWRAVLKIGPTEPSELAIHENAYGLARYAMICQENGL-
Zostera         TQGLDDLGKRCKKYYEAGARFAKWRSVLKITANEPSQLSINENANGLARYAIICQENGLV
Medtr           TQGLDGLGARCAKYYEAGARFAKWRAVLKIGPNEPSEHSIHENAYGLARYAVICQENGLV
Arath           TQGLDGLGDRCKKYYEAGARFAKWRAVLKIGVNEPSQLAIHENAYGLARYAVICQENGLV
Poptr           TQGLDGLGQRCAKYYEAGARFAKWRAVLNIGANEPSELAIHENAYGLARYAVICQENGLV
Bradi           TQGHDDLGKRCAKYYEAGARFAKWRAVLKIGPNEPSQLSIDLNAQGLARYAIICQENGLV
Oryza           TQGHDDLGKRCAKYYEAGARFAKWRAVLKIGPNEPSQLAIDLNAQGLARYAIICQENGLV
Zma             TQGHDDLGKRCAKYYEAGARFAKWRAVLKIGPNEPSQLAIDLNAQGLARYAIICQENGLV
Sorbi           TQGHDDLGKRCAKYYEAGARFAKWRAVLNIGPNEPSQLAIDLNAQGLARYAIICQENGLV
                *** *.** ** *** *** *****:**:*  .***: :*  :          **  *  

Posidonia       -----------------CHYLP--------------------------------------
Vitis           -----------------CAYVTERVLAACYKALNDHHVLLEGTLLKPNMVTPGSEAKKVS
Zostera         PIVEPEILVDGPHDIDRCADVTERVLA---------------------------------
Medtr           PIVEPEILVDGPHDIQKCAAVTEKVLAACYKALNDHHVLLEGTLLKPNMVTPGSDAPKVA
Arath           PIVEPEILVDGSHDIQKCAAVTERVLAACYKALSDHHVLLEGTLLKPNMVTPGSESAKVA
Poptr           PIVEPEILVDGSHDIEKCAAVTERVLAACYKALNDHHAILEGTLLKPNMVTPGSEAPKVA
Bradi           PIVEPEILVDGPHDIDRCAHVTEVVLAACYKALNEHHVLLEGTLLKPNMVTPGSDSKKVA
Oryza           PIVEPEILVDGPHDIDRCAYVSEVVLAACYKALNEHHVLLEGTLLKPNMVTPGSDAKKVS
Zma             PIVEPEILVDGPHDIDRCAYVTETVLAACYKALNEHHVLLEGTLLKPNMVTPGSDSKKVT
Sorbi           PIVEPEILVDGPHDIERCAYVTEMVLAACYKALNEHHVLLEGTLLKPNMVTPGSDSKKVA
                                 *  :.                                      

Posidonia       ------------------------------------------------------------
Vitis           PEVVAEYTVRTLQRTVPAAVPAIVFLSGGQSEEEATLNLNAMNKLKGKKPWNLSFSFGRA
Zostera         ------------------------------------------------------------
Medtr           PEVVAEHTVRALQRTVPAAVPAVVFLSGGQSEEEASVNLNAINQVNGKKPWTLSFSFGRA
Arath           PEVIAEHTVRALQRTVPAAVPAIVFLSGGQSEEEATRNLNAMNQLKTKKPWSLSFSFGRA
Poptr           HEVIAEYTVRALQRTVPPAVPAIVFLSGGQSEEEATLNLNAMNKLNTKKPWSLSFSFGRA
Bradi           PEVIAEYTVRTLQRTVPPAVPAIVFLSGGQSEEEATLNLNAMNKLQTKKPWFLSFSFGRA
Oryza           PEVIAEYTVRTLQRTVPAAVPAIVFLSGGQSEEEATLNLNAMNKLSTKKPWSLSFSFGRA
Zma             PEVIAEYTVRTLQRTVPAAVPAVVFLSGGQSEEEATRNLNAMNKLSTKKPWSLSFSFGRA
Sorbi           PEVIAEYTVRALQRTVPAAVPAIVFLSGGQSEEEATLNLNAMNKLNTKKPWSLSFSFGRA
                                                                            

Posidonia       -----------------------------------------------------------
Vitis           LQQSTLKAWSGKEENVVKARGP-----PCQGLQVLMKFWVRFAFLFFSGEYMQCRYGGH
Zostera         -----------------------------------------------------------
Medtr           LQQSTLKAWSGKEENVKAAQEALLTRAKANSEATLGTYKGNSKLGAGASESLHVKDYKY
Arath           LQQSTLKTWGGKEENVKKAQEAFLVRCKANSEATLGAYKGDAKLGEGAAESLHVKDYKY
Poptr           LQQSTLKAWAGKPENVGKARAALLARCKANSEATLGTYKGDATLGEGASESLHVKDYKY
Bradi           LQQSTLKAWAGKEENIEKARQAFLVRCKSNSEATLGTYKGDATLAEGASESLHVKDYKY
Oryza           LQQSTLKAWSGKAENIEKARAAFLTRCKANSEATLGTYKGDAVLGEGASESLHVKDYKY
Zma             LQASTLKAWAGKVENLEKARAAFLARCKANSEATLGTYKGDAAAD---TESLHVKDYKY
Sorbi           LQASTLKAWAGKEENVEKARAAFLTRCKANSEATLGTYKGDAAAGEGVSESLHVKDYKY
                                                                           
