# Supplementary material for: Back to the sea twice: identifying candidate plant genes for molecular evolution to marine life
Source: BMC Evol Biol. 2011 Jan 12;11:8. doi: 10.1186/1471-2148-11-8 (PMC3033329; doi:10.1186/1471-2148-11-8)
Supplement: Additional file 2 — Aligned proteins of each OrthoMCL cluster, produced with MUSCLE. [file 1471-2148-11-8-S2.GZ › orthomcl1605.muscled]

Arath           MLVYQDLLTGDELLSDSFPYKEIENGILWEVEGKWVTVGAVDVNIGANPSAEEGGEDEGV
Zostera         MLVYQDLFTGDELLSDSFPYKEIQNGILWEVDGKWVVQGAVDVDIGANPSAEGADEGEGV
Poptr           MLVYQDLLSGDELLSDSFPYKEIENGILWEAEGKWVVQGAVDVDIGANPSAEGGDEDEGV
Zma             MLVYQDLLSGDELLSDSFTYKELENGVLWEVEGKWVTQGPVDVDIGANPSAEGG-EDESV
Bradi           MLVYQDKLTGDELLSDSFPYKELENGVLWEVDGHWVVQGAVDVDIGANPSAEGGGEDEGV
Sorbi           MLVYQDLLSGDELLSDSFQYKEIFDGVLWEVEGKWVVKGAVDVDIGANPSAEGG-EDEGV
Posidonia       MLVYQGLLSGDELLSDSFPYKEIHNGILWEVEGKWVAQGATDVDIGANPSAEGG-EDEGV
Oryza           MLVYQDLLTGDELLSDSFPYREIENGILWEVDGKWVVQGAIDVDIGANPSAEGGGDDEGV
Medtr           MLVYQDLLTGDELLSDSFPYKEIENGMLWEVEGKWVVQGAVDVNIGANPSAEGGDEDDGV
Vitis           MLVYQDLLTGDELLSDSFPYKEIENGMLWEVEGKWVVQGAVDVDIGANPSAEGGGEDEGV
                *****. ::********* *.*: :*:***.:*:**. *. **:******** . :.:.*

Arath           DDSTQKVVDIVDTFRLQEQPTYDKKGFIAYIKKYIKLLTPKLSEEDQAVFKKGIEGATKF
Zostera         DDQTVKVVDIVDTFRLQEQPPYDKKLFVTYIKRLIKMLTPKLDGDAQVEFKKNIEAATKF
Poptr           DDQTVKVVDIVDTFRLQEQPAFDKKQFVTYMKRFIKLLSEKLDDENKEHFKKNIEGATKF
Zma             DDTAVKVVDIVDTFRLQEQPPFDKKSFVSYIKKYIKNLTAVLEPEKADEFKKGVEGATKF
Bradi           DDQAVKVVDIVDTFRLQEQPAFDKKQFVAYIKRYIKNLTPKLEADEQEVFKKNVEGATKF
Sorbi           DDQTERVVDIVDTFRLQEQPTFDKKTFVTNIKRYIKNLTGKLEPEKADEFKKGIEGATKF
Posidonia       DDQVVKVVDIVDTFRLQEQPPFDKKQFVTYMKKYIKLLTPKLEGEAQEVFKKNIEAATKF
Oryza           DDQAVKVVDIVDTFRLQEQPPFDKKQFVTFMKRYIKNLSAKLDAEKQEEFKKNIEGATKY
Medtr           DDQAVKVVDIVDTFRLQEQPTFDKKQFVTYMKRYIKLLTSKLEAEKQELFKKHIEAATKF
Vitis           EDQAVKVVDIVDTFRLQEQPSFDKKQFVTFMKRYIKLLTPKLEPEKQELFKKHIEGATKF
                :* . .**************.:*** *:: :*. ** *:  *. :    *** :*.***:

Arath           LLPRLSDFQFFVGEGMHDDSTLVFAYYKEGSTNPTFLYFAHGLKEVKC
Zostera         LLSKLSDLQFFVGESMHDDAVVVLAYYKEGSADPTFLYFAHALKEVKC
Poptr           LLSKIKDFQFFVGESMHDDSALVLAYYKEGATDPTFLYFGHALKEVKC
Zma             LLSKLKDLQFFVGESMKDDASVVFAYYKDGATNPTFLYFSHGLKEIKC
Bradi           LLSKIKDLQFFVGESMGDDASVVFAYYKEGATDPTFLYFAHGLKEVKC
Sorbi           LLSKLKDLQFFVGESMHDDGSLVFAYYKEGATDPTFLYFAHGLKEIKC
Posidonia       LLSKLSDLQFFVGESLHDDGTLVFAYYKDGATDPTFLYLAHGLKEVKC
Oryza           LLGKLKDLQFFVGESMHDDGGLVFAYYKDGATDPTFLYFSHGLKEVKC
Medtr           LLPKLKDLQFFVGESMHDDGSLVFAYYKDGATDPTFLYFAYGLKEIKC
Vitis           LLPKLSDLQFFVGESMHDDGSLVFAYYKEGATDPTFLYFAHGLKEIKC
                ** .:.*:******.: **. :*:****:*:::*****:.:.***:**
