# Supplementary material for: Back to the sea twice: identifying candidate plant genes for molecular evolution to marine life
Source: BMC Evol Biol. 2011 Jan 12;11:8. doi: 10.1186/1471-2148-11-8 (PMC3033329; doi:10.1186/1471-2148-11-8)
Supplement: Additional file 2 — Aligned proteins of each OrthoMCL cluster, produced with MUSCLE. [file 1471-2148-11-8-S2.GZ › orthomcl1587.muscled]

Posidonia       --MASFVLS-GAENLSVT----RRRSPNGL-GFCGSSLHGRCIPKMGLKPLVMCPKGSAK
Arath           --MASLMLN---GAITF---------PKGL-GSPGSNLHARSIPRPTLLSVTRTSTPRLS
Medtr           --MASLMLS-GTGKLTFL--NCKTQNGNGF-GLSGSDFNGKSLISPKTSINAKIRVSNLK
Poptr           --MASSMLN-GAENLTLI----RGITPKGL-GFGGSDLQGRHFSKVNAVASTRIS-----
Vitis           ------------------------------------------------------------
Oryza           MAMASSAYA-PAGGVGTHSAPGRIRPPRGL-GFS----TTTTKSRPLVLTRRGGGGGNIS
Zostera         ------------------------------------------------------------
Bradi           MAMASTRAPSSAGSLAPGRRTLRPRSPAGLPGFLGLSPSKPTLRRPLALVSGARPCPPL-
Zma             MAMASTYAP-GGGARALAQGRCRVRGPAGL-GFLGPS-KAAGLPRPLALAR-RMSSPVAV
Sorbi           MAMASTYAP-GGGAGALAPGKGRVRGPAGL-GFLSPS-KVGGLPRPLALAKR-----SPV
                                                                            

Posidonia       STVVGCSGSSIS----SSRPANQPRFIQHKKEAFWFYRFLSIVYDHIINPGHWTEDMRDD
Arath           VA-TRCSSSSVS----SSRPSAQPRFIQHKKEAYWFYRFLSIVYDHVINPGHWTEDMRDD
Medtr           RNIVVRSSSSVS----SSRPSSQPRFIQHKKEAFWFYRFLSIVYDHVINPGHWTEDMRDE
Poptr           KARTLTPMCSLS----ASRPASQPRFIQHKKEAFWFYRFLSIVYDHVINPGHWTEDMRDE
Vitis           --------------------------------------------------------MRDD
Oryza           VARLRCAASSSS---AAARPMSQPRFIQHKKEAFWFYRFLSIVYDHVINPGHWTEDMRDD
Zostera         ------------------------------------------------------------
Bradi           ---FRCAASSSP---AAARPASAPRFIQHKKEAFWFYRFLSIVYDHVINPGHWTEDMRDD
Zma             GARLRCAASSSP---AAARPATAPRFIQHKKEAFWFYRFLSIVYDHVINPGHWTEDMRDD
Sorbi           AARLRCAASSSSPAAPAARPVTAPRFIQHKKEAFWFYRFLSIVYDHVINPGHWTEDMRDD
                                                                            

Posidonia       ALEPADLYDRRLKVVDVGGGTGFTTLGIVKHVDPENVT----------------------
Arath           ALEPADLSHPDMRVVDVGGGTGFTTLGIVKTVKAKNVTILDQSPHQLAKAKQKEPLKECK
Medtr           ALEPAELTDRNMIVVDVGGGTGFTTLGIVKHVDAKNVTILDQSPHQLAKAKEKEPLKDCK
Poptr           ALEPADLSNRNMLVVDVGGGTGFTTLGIVKHVDAKNVTILDQSPHQLAKAKQKEPLKDCK
Vitis           ALEPADLNDRNLVVVDVGGGTGFTTLGIVKHVDAKNVTLLDQSPHQLAKAKKKEPLKDCR
Oryza           ALEPADLYSRKLRVVDVGGGTGFTTLGIVKRVDPENVTLLDQSPHQLEKAREKEALKGVT
Zostera         ------------------------------------------------------------
Bradi           ALQPADLHSRKLKVVDVGGGTGFTTLGIVKHVEPENVTLLDQSPHQLEKARQKEALNGVT
Zma             ALEPADLFSRHLTVVDVGGGTGFTTLGIVKHVNPENVTLLDQSPHQLDKARQKEALKGVT
Sorbi           ALEPAELYSRHLKVVDVGGGTGFTTLGIVKHVNPEKVTLLDQSPHQLEKARQKEALKGVT
                                                                            

Posidonia       ------------------------------------------------------------
Arath           IVEGDAEDLPFPTDYADRYVSAGSIEYWPDPQRGIREAYRVLKIGGKACLIGPVYPTFWL
Medtr           IVEGDAEDLPFRTDYADRYVSAGSIEYWPDPQRGIKEAYRVLKFGGKACLIGPVYPTFWL
Poptr           IIEGDAEDLPFRTDYADRYVSAGSIEYWPDPQRGIKEAYRVLKLGGKACLIGPVYPTFWL
Vitis           IIEGDAEDLPFPTDYADRYVSAGSIEYWPEPQRGIKEAYRVLKQGGKACMIGPVYPTFWL
Oryza           IMEGDAEDLPFPTDTFDRYVSAGSIEYWPDPQRGIKEAYRVLRLGGVACMIGPVHPTFWL
Zostera         ------------------------------------------------------------
Bradi           IIEGDAEDLPFPTDTFDRYVSAGSIEYWPDPQRGIKEAYRVLRLGGVACLIGPVHPTFWL
Zma             IMEGDAEDLPFPTDSFDRYISAGSIEYWPDPQRGIKEAYRVLRFGGLACVIGPVYPTFWL
Sorbi           IMEGDAEDLPFPTDSFDRYISAGSIEYWPDPQRGIKEAYRVLRFGGLACVIGPVYPTFWL
                                                                            

Posidonia       ------------------------------------------------------------
Arath           SRFFSDVWMLFPKEEEYIEWFKNAGFKDVQLKRIGPKWYRGVRRHGLIMGCSVTGVKPAS
Medtr           SRFFADVWMLFPKEEEYIEWFTKAGFKDVQLKRIGPKWYRGVRRHGLIMGCSVTGVKPAS
Poptr           SRFFADAWMLFPKEEEYIEWFQKAGFKDVQLKRIGPKWYRGVRRHGLIMGCSVTGVKPAS
Vitis           SRFFADVWMLFPKEEEYIEWFEKAGFTDVQLKRIGPKWYRGVRRHGLIMGCSVTGVKPAS
Oryza           SRFFADMWMLFPKEEEYIEWFKKAGFKDVKLKRIGPKWYRGVRRHGLIMGCSVTGVKREH
Zostera         --------------EEYIDWFKKAGFHDVQLKRIGPKWYRGVRRHSLIMGCSVSGVKRHH
Bradi           SRFFADMWMLFPTEEEYIDWFKKAGFEDVKLKRIGPKWYRGVRRHGLIMGCSVTGVKRER
Zma             SRFFADMWMLFPKEEEYIEWFKKAGFRDVKLKRIGPKWYRGVRRHGLIMGCSVTGVKRER
Sorbi           SRFFADMWMLFPKEEEYIEWFTKAGFKDVKLKRIGPKWYRGVRRHGLIMGCSVTGVKRQS
                                                                            

Posidonia       ------------------N-P------------------------------RPVSAPT
Arath           GDSPLQLGPKEEDVEKPVNNPFSFLGRFLLGTLAAAWFVLIPIYMWIKDQIVPKDQPI
Medtr           GDSPLQLGPKEEDVEKPVN-PLVFLLRFALGILAASWYVLIPIYMWLKDQIVPKDQPI
Poptr           GDSPLQLGPKAEDVTEPVK-PFVFLMRLILGAMAATYYVLVPIYMWLKDQIVPKGRPI
Vitis           GDSPLQLGPKAEDVSKPTN-PFVFFLRFILGALAGTYYVLVPIYMWLKDQLVPEGQPI
Oryza           GDSPLQ--------SEHVN-IFLTCMR------------LMNIVAWSKG---------
Zostera         GDSPLQLGPKEEDVEKPVN-PFSFALRFVLGTIASIYYVLVPIYMWIKDQIIPKGMPI
Bradi           GDSPLQLGPKAEDVSKPVN-PITFFFRFLVGTICAAYYVLVPIYMWIKDQIVPKGMPI
Zma             GDSPLELGPKAEDVSKPVN-PITFLFRFLVGTICAAYYVLVPIYMWIKDQIVPKGMPI
Sorbi           GDSPLELGPKAEDVSKPVN-PITFFFRFLVGTICAAYYVLVPIYMWIKDQIVPKGMPI
                                  :                                       
