# Supplementary material for: Back to the sea twice: identifying candidate plant genes for molecular evolution to marine life
Source: BMC Evol Biol. 2011 Jan 12;11:8. doi: 10.1186/1471-2148-11-8 (PMC3033329; doi:10.1186/1471-2148-11-8)
Supplement: Additional file 2 — Aligned proteins of each OrthoMCL cluster, produced with MUSCLE. [file 1471-2148-11-8-S2.GZ › orthomcl1570.muscled]

Arath           ------------------------------------------------------------
Vitis           MVNILPSLISSTLTLKYMKFKLFFKNSYFNELFFIWFLSFLGFSPTSLSSPDLAADLSTA
Poptr           ---------MSGITSSNHFFMITKYNNLTSKSKATSSEGFLSRVSIAIGCFSLQPSSPRP
Zostera         ------------------------------------------------------------
Medtr           ------------------------------------------------------------
Posidonia       ------------------------------------------------------------
Oryza           ------------------------------------------------------------
Zma             ------------------------------------------------------------
Sorbi           ------------------------------------------------------------
Bradi           ------------------------------------------------------------
                                                                            

Arath           --MPSHKSFMIKKKLGKKMRQNRPIPHWIRLRTDNTIRYNAKRRHWRRTKLGF
Vitis           K-MPSHKTFIIKKKLAKKMRQNRPIPHWIRMRTDNTIRYNAKRRHWRRTKLGF
Poptr           AKMPSHKTFRIKKKLAKKMRQNRPIPHWIRMRTDNTIRYNAKRRHWRRTKLGF
Zostera         --MPSHKTFVIKKKLAKKMRQNRPIPHWIRMRTDNTIRYNAKRRHWRRTKLGF
Medtr           --MPSHKTFVIKKKLAKKMRQNRPIPYWIRMRTDNTIRYNAKRRHWRRTKLGF
Posidonia       --MPSHKTFMIKKKLAKKMRQNRPIPYWIRMRTDNTIRYNAKRRHWRRTKLGF
Oryza           --MPSHKTFRIKKKLAKKMRQNRPIPYWIRMRTDNTIRYNAKRRHWRRTKLGF
Zma             --MPSHKTFRIKKKLAKKMRQNRPIPYWIRMRTDNTIRYNAKRRHWRRTKLGF
Sorbi           --MPSHKTFRIKKKLAKKMRQNRPIPYWIRMRTDNTIRYNAKRRHWRRTKLGF
Bradi           --MPSHKTFRIKQKLAKKMRQNRPIPYWIRMRTDNTIRYNAKRRHWRRTKLGF
                  *****:* **:**.**********:***:**********************
