# Supplementary material for: Back to the sea twice: identifying candidate plant genes for molecular evolution to marine life
Source: BMC Evol Biol. 2011 Jan 12;11:8. doi: 10.1186/1471-2148-11-8 (PMC3033329; doi:10.1186/1471-2148-11-8)
Supplement: Additional file 2 — Aligned proteins of each OrthoMCL cluster, produced with MUSCLE. [file 1471-2148-11-8-S2.GZ › orthomcl1565.muscled]

Arath           -------------------------MADPEVA----AAGI-VKKRTFKKFSFRGVDLDAL
Medtr           -------------------------MADVEVDAAAAAAGV-PKKRTFKKFSFRGVDLDAL
Vitis           MYNPKYLFKHSSSQGLGFVLSTSSAMADIETD---VAPGV-PKKRTFKKFSFRGVDLDAL
Poptr           -------------------------MADVETD--VAAAGQ-PKKRTFKKFSFRGVDLDAL
Posidonia       -------------------------MANASDT---VDVGQ-PKRRTFRKFSYRGVDLDQL
Zostera         ------------------------------VD---VAIEQ-PKRRTFRKFAYRGVDLEQL
Bradi           -------------------------MADVDVE-PEVAAGQ-PKKRTFRKFSYRGVDLDAL
Zma             -------------------------MADVDVE-PEVAAGA-PKKRTFRKYSYRGVDLDAL
Sorbi           -------------------------MADVDVE-PEVAAGA-PKKRTFRKYSYRGVDLDAL
Oryza           -------------------------MADVEVE-TEVAAGAQPKKRTFRKYSYRGVDLDAL
                                                          *.***.*:::*****: *

Arath           LDMSTDDLVKLFPSRIRRRFSRGLTRKPMALIKKLRKAKIEAPAGEKPAAVRTHLRNMII
Medtr           LDMSTDELVKLFSARARRRFQRGLTRKPMALIKKLRKAKREAPPGEKPEPVRTHLRNMII
Vitis           LDMSTDELVKLLPARARRRFQRGLKRKPMALIKKLRKAKREAPPGEKPEPVRTHLRNMII
Poptr           LDMSTDELVKLFPARARRRFQRGLKRKPMALIKKLRKAKREAPPGEKPEPVRTHLRNMII
Posidonia       LDMGTDELVKLFPARARRRFHRGLKRKPMALIKKLRKAKRDAPAGEKPEPVRTHLRNMII
Zostera         LDMGTDELVKLFPARARRRFHRGLKRQPMALVKKLRKAKRDAPAGEKPEPVRTHLRNMII
Bradi           LDMSKEDLVQLFPARIRRRFNRGLKRKPMALIKKLRKAKSDAPAGEKPEPVRTHLRNMVI
Zma             LDMSTDDLVQLFPARARRRFQRGLKRKPMALIKKLRKAKKDAPAGEKPEPVKTHLRNMII
Sorbi           LDMSTDDLVQLFPARARRRFQRGLKRKPMALIKKLRKAKKDAPAGEKPEPVKTHLRNMII
Oryza           LDMSTDDLVQLFPARARRRFQRGLKRKPMALIKKLRKAKKDAPAGEKPEPVRTHLRNMII
                ***..::**:*:.:* **** ***.*:****:******* :**.**** .*.******:*

Arath           VPEMIGSVIGVYNGKTFNQVEIKPEMIGHYLAEFSISYKPVKHGRPGVGATNSSRFIPLK
Medtr           VPEMIGSIIGVYNGKTFNQVEIKPEMIGHYLAEFSISYKPVKHGRPGIGATHSSRFIPLK
Vitis           VPEMIGSIVGVYNGKTFNQVEIKPEMIGHYLAEFSISYKPVKHGRPGIGATHSSRFIPLK
Poptr           VPEMIGSVIGVYNGKTFNQVEIKPEMISHYLAEFSISYKPVKHGRPGIGATHSSRFIPLK
Posidonia       VPEMIGSVIGVYNGKTFNQVEIKPEMIGHYLAEFSISYKPVKHGRPGIGATHSSRFIPLK
Zostera         VSEMIGSIIGVYNGKTFNQVEIKPEMIGHYLAEFSISYKPVKHXRPGIGATHSSRFIPLK
Bradi           MPEMIGSVIGIYNGKMFNQVEIKPEMIGHYLAEFSLSYKPVKHGRPGIGATHSSRFIPLK
Zma             VPEMIGSIVGVYNGKTFNQVEIKPEMIGHYLAEFSISYKPVKHGRPGIGATHSSRFIPLK
Sorbi           VPEMIGSIVGVYNGKTFNQVEIKPEMIGHYLAEFSISYKPVKHGRPGIGATHSSRFIPLK
Oryza           VPEMIGSIVGVYNGKTFNQVEIKPEMIGHYLAEFSISYKPVKHGRPGIGATHSSRFIPLK
                :.*****::*:**** ***********.*******:******* ***:***:********
