# Supplementary material for: Back to the sea twice: identifying candidate plant genes for molecular evolution to marine life
Source: BMC Evol Biol. 2011 Jan 12;11:8. doi: 10.1186/1471-2148-11-8 (PMC3033329; doi:10.1186/1471-2148-11-8)
Supplement: Additional file 2 — Aligned proteins of each OrthoMCL cluster, produced with MUSCLE. [file 1471-2148-11-8-S2.GZ › orthomcl151.muscled]

Zostera         ------------------------------------------------------------
Medtr           ---MAQERFIIEVEKAKAATEDKPSRGPAYRSIFAKDGFPPPIPGLDSCWDVFRLSVEKY
Vitis           ---MAQKRFIIEMEKAKEAKDGRPSIGPVYRSSFARDGFPKPIEGMESCWDVFRLAVEKY
Poptr           ---MAPRKYLIEVEKAKEAKDGKPSIGPVYRSLFAKDGFPPPVPGLESCWDVFRMSVEKY
Posidonia       ------------------------------------------------------------
Arath           -----MKSFAAKVEEGVKGIDGKPSVGPVYRNLLSEKGFPPIDSEITTAWDIFSKSVEKF
Zma             MEANPKNTFTIKVEDGKPGKDGRLAVGPVFRSVLAKDGFPQLEPDMKTSWDVFRVAAVKY
Sorbi           MEANPKNVFTIKVEDGKPGKDGQPAVGPVFRSVLAKDGFPVLEPDMQTSWDVFRVAVGKY
Oryza           MEGGTKKVFTVQVEDGKPRKDGRPAVGPVFRSALSKDGFPPLEPDMKTSWDVFRVAAGKY
Bradi           MEETKKNVFTVQVEDGKAGKDGRPAVGPVFRNILAKDGFPPLDPDMRTSWDVFRTAAGKY
                                                                            

Zostera         ------------------------------------------------------------
Medtr           PNNPMLGSREIVDGKHGKYKWQTYKEVYDMVIKVGNSIRSCGYGEGVKCGIYGANSAEWI
Vitis           PGNRMLGQREIVNGKAGKYVWLTYKEVYDKVMKVGNSIRSCGVNEGGRCGIYGANSAEWI
Poptr           PNNPMLGRREIVNGKAGKYVWQTYKQVYDVVIKVGNSIRSCGVEPGAKCGIYGANCAEWI
Posidonia       ------------------------------------------------------------
Arath           PDNNMLGWRRIVDEKVGPYMWKTYKEVYEEVLQIGSALRAAGAEPGSRVGIYGVNCPQWI
Zma             ADNRMLGWRPFKDGVPGPYLWKSYKEIYDEVLQAGSALQKLGVQPGSRVGIYGANCPQWI
Sorbi           PNNRMLGWRPFKDGVPGPYLWKSYKEIYDEVLQAGSALQHLGVQPGSRVGIYGANCPQWI
Oryza           PDNRMLGWRPVKDGVIGPYIWKSYREVYEEVLQVGSALQQLGVKPGSRIGIYGSNCPQWI
Bradi           PDNRMLGWRPFKDGMPGPYLWKSYREVYEEVLQIGSALQQLGVQPGSRVGIYGANCPQWV
                                                                            

Zostera         ------------------------------------------------------------
Medtr           MSMEACNAHGLHCVPLYDTLGSGAIEFIISHAEVSIAFAEEKKIPELLKTFPNATKYLKT
Vitis           MSMEACNAHGLYCVPLYDTLGAGAVEFIICHSELSIVFVEEKKIPEVLKTFPNTTEYLKT
Poptr           MSMEACNAHGLYCVPLYDTLGASAVEFIICHSEVSIAFVEENKICELLKTFPNSTQYLKT
Posidonia       ------------------------------------------------------------
Arath           IAMEACAAHTLICVPLYDTLGSGAVDYIVEHAEIDFVFVQDTKIKGLLEPDCKCAKRLKA
Zma             VAMQACNGYSLVCVPLYDTLGAGAVDYIIDHAEIDVVFIQDKKIKEILSPNCKSAKRLKA
Sorbi           VAMEACNANSLICVPLYDTLGAGAVDYIINHAEIDVVFIQDKKIKEILSPNCKSAKRLKA
Oryza           VAMQACNGYSLICVPLYDTLGAGAVDFIIDHAEIDVIFVQDKKIKEILSANCKSAKRVKG
Bradi           VAMQACNGYSIICVPLYDTLGAGAVDYIIDHAEIDVVFIQDKKIKEILSPNCTSASRIKA
                                                                            

Zostera         ------------------------------------------------------------
Medtr           IVSFGKVTPEQKQEVEKFGLAIYSWTEFLQLGKSHSFDLPVKKRSDICTIMYTSGTTGDP
Vitis           IVSFGKVTPEQREEVEKFGLAIYYWEEFLQLGDDKKFDLPLTKKNDICTIMYTSGTTGDP
Poptr           IVSFGKVALKEQEEIEKSGLAVYSWDEFLKLGENKQYELPVKKKEDICTIMYTSGTTGDP
Posidonia       ------------------------------------------------------------
Arath           IVSFTNVSDELSHKASEIGVKTYSWIDFLHMGREKPEDTNPPKAFNICTIMYTSGTSGDP
Zma             LVAFTSATTEQNKEADQIGIKMYAWDDFLKVGKDNPRQPCPPQASDICTVMYTSGTSGQP
Sorbi           LVAFTSATSEQIKEADNFGMKMYAWNDFLKVGKDNPHQPCPPQASDICTIMYTSGTSGQP
Oryza           LVAFTSGTSEEITSADQIGMKLYSWKDFLKMGKENPAQPCAPKPNDTCTIMYTSGTSGEP
Bradi           LVAFTSANNEQIKDAEQIGMKVYSWDDFLKMGKDKPSQPCPPQPNDTCTIMYTSGTSGQP
                                                                            

Zostera         ------------------------------------------------------------
Medtr           KGVLISNESIITLLAGVKRLLESVNEKLTEKDVYLSYLPLAHIFDRVIEETFIWHGGSIG
Vitis           KGVMISNESIVTLIAGVKRLLQSVNEELNEKDVFISYLPLAHIFDRVIEELFISHGASIG
Poptr           KGVLISNDSIVTLIAGVKRLLESVKESLTSEDVYLSYLPLAHIFDRVIEELFIQHGASIG
Posidonia       ------------------------------------------------------------
Arath           KGVVLTHQAVATFVVGMDLYMDQFEDKMTHDDVYLSFLPLAHILDRMNEEYFFRKGASVG
Zma             KGVMLTHESHAMYVKGVDLFMDQFDDKMTTDDVFLSFLPLAHILDRMIEEYFFHKGASIG
Sorbi           KGVMLTHESHAMYVKGVDLFMDQFDDKMTTDDVFLSFLPLAHILDRMIEEYFFHKGASIG
Oryza           KGVMLSHESHAIYVKGVDLFMEQFDDKMTTDDVFLSFLPLAHILDRMIEEFFFHKGASVG
Bradi           KGVMLSHESHGMYVKGVDLFMDQFDDKMSTDDVFLSFLPLAHILDRMIEEYFFHKGASVG
                                                                            

Zostera         ------------------------------------------------------------
Medtr           FWRGDVKLLIEDLGELKPTIFCAVPRVLDRVYSGLTQKISSGGFLKKTLFNFAYSYKLNN
Vitis           FWRGDVKLLVEDIGELKPTIFCAVPRVLDRIYSGLKQKISAGGLLRNTLFNIAYKYKQYN
Poptr           FWRGDVKLLIEDIGELKPTIFCAVPRVLERVYSGLQQKVSTGGFLKKTLFNVAYSHKFSS
Posidonia       ------------------------------------------------------------
Arath           YYHGNLNVLRDDIQELKPTYLAGVPRVFERIHEGIQKALQELNPRRRFIFNALYKHKLAW
Zma             YYHGDLNALRDDIVELKPTLLVGVPRVYERIYEGILKAIAELRPLRRVIFNALYNRKLAS
Sorbi           YYHGDLNALRDDIVELKPTLLVGVPRVYERIYEGILKAIAELRPLRRVIFNALYNRKLAS
Oryza           YYHGDLNALRDDLMELKPTLLVGVPRVYEKIYEGILKALSELRPLRRLIFNALYNRKLAN
Bradi           YYHGDLNALRDDLMELKPTLLVGVPRVYEKIYEGILKALADLRPLRRVIFNALYNRKLAS
                                                                            

Zostera         ------------------------------------------------------------
Medtr           MKKGQNHAVASPLLDKIVFDKVKQGLGGSVRLILSGAAPLSLHVESYLRVVTCAHVLQGY
Vitis           LWKGVKTLEAAPICDKIVFGKVKQGLGGNVRLILSGAAPLSTHVEAYLRVVTCAHVLQGY
Poptr           MKKGLAHHQASPICDKIVFNKVRQGLGGKVRLILSGAAPLSNHVEAFLRVVSCAHVLQGY
Posidonia       --------------------------------------PLASHVEGFLRVVACAHVLQGY
Arath           LNRGYSHSKASPMADFIAFRKIRDKLGGRIRLLVSGGAPLSPEIEEFLRVTCCCFVVQGY
Zma             MKAGYSHKTASPFADMLAFRKVKARLGGRLRLLISGGAPLSNEIEEFMRVTTCAYFIQGY
Sorbi           MKAGYSHKTASPFADMLAFRKVKARLGGRLRLLISGGAPLSNEIEEFMRVTTCAYFIQGY
Oryza           MKAGCTHKTASPFADMLAFRKVKARLGGRLRLLISGGAPLSNEIEEFLRVTSCAYFIQGY
Bradi           MKAGYTHKTASPFADMLAFRKVKARLGGHLRLLISGGAPLSTEIEEFLRVTSCAYFIQGY
                                                                            

Zostera         ------------------------------------------------------------
Medtr           GLTETCAGTFVSLPNELDMLGTVGPPVPNVDACLESVPEMGYDALASTPRGEICVKGDTL
Vitis           GLTETCAGTFVSLPNEISMLGTVGPPVPNVDVCLESVPEMGYDALSSTPRGEICIRGKTL
Poptr           GLTETCAGTFVSLPNELPMLGTVGPPVPNVDVCLESVPEMGYDALSSTPRGEICIRGKTL
Posidonia       GLTETCAGTFVSLPNELSMLGTVGPPVPNVDVCLESVPEMGYDALSEVPQGEVCVRGKTL
Arath           GLTETLGGTALGFPDEMCMLGTVGIPAVYNEIRLEEVSEMGYDPLGENPAGEICIRGQCM
Zma             GLTETLGPSTVCYIDDMALVGSAGVPATYTEIRLEEVPEMGYNPLGVPSRGEICIRGKSL
Sorbi           GLTETLGPSTVCYIDDMALVGSAGVPATYTEIRLEEVPEMGYDPLGVPSRGEICIHGKSL
Oryza           GLTETLGPSTVCYPDDMSLVGTVGVAATYTELRLEEVPEMGYNPLGTPSRGEICVRGN-F
Bradi           GLTETLGPSTVGYPDDMALVGTVGVAATYTELRLEEVPEMGYDPLGVPSRGEILIRGSTV
                                                                            

Zostera         ----------------------------------KIIDRKKNIFKLSQGEYVGVENIENV
Medtr           FSGYYKREDLTKEVLVDGWFHTGDIGEWQPNGSMKIIDRKKNIFKLSQGEYVAVENLENI
Vitis           FSGYYKREDLTKEVLVDGWFHTGDVGEWQPDGSMKIIDRKKNIFKLSQGEYVAVENLENI
Poptr           FAGYYKREDLTEEVLNDGWFHTGDIGEWQPDGSMKIIDRKKNIFKLSQGEYVAVENLENI
Posidonia       FSGYYKREDLTKEVLIDGWFHTGDIGEWQPDGSLKIIDRKKNIFKLSQGEYVAVENLENI
Arath           FSGYYKNPELTEEVMKDGWFHTGDIGEILPNGVLKIIDRKKNLIKLSQGEYVALEHLENI
Zma             FAGYYKSPELTNEAIVDGWFHTGDIGEMTPDGILKVIDRKKNIFKLSQGEYVAVEYLEKV
Sorbi           FAGYYKSPELTNEAIVDGWFHTGDIGEMTPDGILKVIDRKKNIFKLSQGEYVAVEYLEKV
Oryza           FTGYYKNPELTNEVMADGWFHTGDIGEMNSDGILKVIDRKKNIFKLSQGEYVAVEYLEKV
Bradi           FTGYYKNPELTNEVMVDGWFHTGDIGEMNPDGIMKVIDRKKNIFKLSQGEYVAVEYLEKV
                                                  *:******::********.:* :*::

Zostera         YSYCPAISSIWVYGNSFESFLVCVAVPERKTVEEWAKTKDIAQDFESLCNNPELKIYILN
Medtr           YSQVPSVESIWVYGNSFEAFLVAVVNPSKPALEHWAEENGISVDFNSLCGDSRAKGYILD
Vitis           YGLVSDIDSIWIYGNSFESFLVAVANPNQQALERWAKENNISGDFDSLCENPKAKEYILG
Poptr           YSLVSDIDSIWVYGNSFESFLVAVANPNQQALEHWAQEHGISGDFKALCENPRAKEYMLG
Posidonia       YSSTSGVDSIWVYGNSFESFLVAVVNPNQPSLERWARENGVDGDFAALCENAKAKEYILG
Arath           FGQNSVVQDIWVYGDSFKSMLVAVVVPNPETVNRWAKDLGFTKPFEELCSFPELKEHIIS
Zma             YGFPPLVEDIWVYGDSFRSSLVAVVNPHQENTMKWAESNGYKGSFDEICKLEGLKEYILK
Sorbi           YGFPPLVEDV---SKQFSSYSI------------WLN-----------------------
Oryza           YVFPPTVEDVWVYGDSFRSMLVAVVNPHEENTMKWAESNGCKGSFAEICKSEGLKEHILK
Bradi           YVFPQIIEDIWVYGDSYRSMLVAVVNPHEENTMKWAKSNGYKGSFDEICKLEGLKEHILK
                :     :..:   ...: :  :            *                         

Zostera         ELNKIGRDHKLRGFEMLKAIHLDPVGF---------------------------------
Medtr           ELSKIGKEKKLKGFEFIKAVHLDPVPFDMERDLITPTYKKKRPQLLKYYQNVIDDMYKSG
Vitis           ELSKIGKEKKLKGFEFVKAVHLDPVPFDMERDLITPTYKKKRPQLLKYYQNVIDKMYKSI
Poptr           ELTKIGKEKKLKGFEFIKAIHLDPEPFDMERDLITPTYKKKRPQLLKYYQNVIDNMYKSA
Posidonia       EL----------------------------------------------------------
Arath           ELKSTAEKNKLRKFEYIKAVTVETKPFDVERDLVTATLKNRRNNLLKYYQVQIDEMYRKL
Zma             ELAAVAQKNKLRGFEYIKGVVLDPVPFDIERDLVTATMKKKRKNMLNYYQSEIDTIYKKL
Sorbi           ------------------------------------------------------------
Oryza           ELQSVAAKNKLRGFEYVKGVILDPIPFDLERDLVTATMKKKRNNMLKYYKPEIEKVYQKL
Bradi           ELTAAAQKNKLRGFEYIKGVVLDPVPFDLERDLVTATMKKRRNYMLKYYQPEIDKLYKKL
                                                                            

Zostera         ----------
Medtr           NKPRA-----
Vitis           NKPSA-----
Poptr           SKPSA-----
Posidonia       ----------
Arath           ASKKI-----
Zma             EAQKSAARAK
Sorbi           ----------
Oryza           EEQRVAAKSK
Bradi           EDQRAANKVK
                          
