# Supplementary material for: Back to the sea twice: identifying candidate plant genes for molecular evolution to marine life
Source: BMC Evol Biol. 2011 Jan 12;11:8. doi: 10.1186/1471-2148-11-8 (PMC3033329; doi:10.1186/1471-2148-11-8)
Supplement: Additional file 2 — Aligned proteins of each OrthoMCL cluster, produced with MUSCLE. [file 1471-2148-11-8-S2.GZ › orthomcl1489.muscled]

Arath           MGRRPARCYRQIKGKPYPKSRYCRGVPDPKIRIYDVGMKRKGVDEFPYCVHLVSWEKENV
Poptr           MGRRPARCYRQIKNKPYPKSRYCRGVPDSKIRIYDVGMKRKGVDEFPFCVHLVSWEKENV
Medtr           MGRRPARCYRQIKNKPYPKSRFCRGVPDPKIRIYDVGMKKKGVDEFPFCVHLVSWEKENV
Zostera         MGRRPARCYRQIKNKPYPKSRYCRGVPDPKIRIYDVGMKKKGVDEFPFCVHLVSWEKENV
Vitis           MGRRPARCYRQIKNKPYPKSRYCRGVPDPKIRIYDVGMKKKGVDEFPFCVHLVSWEKENV
Posidonia       MGRRPARCYRQIKNKPYPKSRYCRGVPDPKIRIYDVGMKKKGVNEFPFCVHLVSWEKENV
Zma             MGRRPARCYRQIKNKPYPKSRYCRGVPDPKIRIYDVGMKRKGVDEFPYCVHLVSWEKENV
Sorbi           MGRRPARCYRQIKNKPYPKSRYCRGVPDPKIRIYDVGMKKKGVDEFPYCVHLVSWEKENV
Oryza           MGRRPARCYRQIKNKPYPKSRYCRGVPDPKIRIYDVGMKKKGVDEFSHCVHLVSWEKENV
Bradi           MGRRPARCYRQIKNKPYPKSRYCRGVPDPKIRIYDVGMKKKGVDEFSHCVHLVSWEKENV
                *************.*******:******.**********.***:**..************

Arath           SSEALEAARIACNKYMVKSAGKDAFHLRIRVHPFHVLRINKMLSCAGADRLQTGMRGAFG
Poptr           SSEALEAARIACNKYMAKFAGKDAFHLRVRVHPFHVLRINKMLSCAGADRLQTGMRGAFG
Medtr           SSEALEAARIACNKYMSKFAGKDAFHLRVRVHPFHVLRINKMLSCAGADRLQTGMRGAFG
Zostera         SSEALEAARIACNKYMTKFSGKDSFHLRVRVHPFHVLRINKMLSCAGADRLQTGMRGAFG
Vitis           SSEALEAARIACNKYMTKYAGKDAFHLRVRVHPFHVLRINKMLSCAGADRLQTGMRGAFG
Posidonia       SSEALEAARIACNKYMTKFAGKDAFHLRVRVHPFHVLRINKMLSCAGADRLQTGMRGAFG
Zma             SSEALEAARIACNKYMTKSAGKDAFHLRVRVHPFHVLRINKMLSCAGADRLQTGMRGAFG
Sorbi           SSEALEAARIACNKYMTKSAGKDAFHLRVRVHPFHVLRINKMLSCAGADRLQTGMRGAFG
Oryza           TSEALEAARIACNKYMTKSAGKDAFHLRVRVHPFHVLRINKMLSCAGADRLQTGMRGAFG
Bradi           SSEALEAARIACNKYMTKSAGKDAFHLRVRVHPFHVLRINKMLSCAGADRLQTGMRGAFG
                :*************** * :***:****:*******************************

Arath           KALGTCARVAIGQVLLSVRCKDAHGHHAQEALRRAKFKFPGRQKIIVSRKWGFTKFNRAD
Poptr           KPQGTCARVAIGQVLLSVRCKDSNSHHAQEALRRAKFKFPGRQKIIVSRKWGFTKFNRND
Medtr           KPQGVCARVAIGQVLLSVRCKDNNSHHAQEALRRAKFKFPGRQKIIVSRKWGFTKINRAE
Zostera         KPLGTCARVSIGQVLLSVRCKDANGVHAQEALRRAKFKFPGRQKIIVSRKWGFTKFSRTD
Vitis           KPQGTCARVSIGQVLLSVRCKDGNSHHAQEALRRAKFKFPGRQKIIVSRKWGFTKFNRTD
Posidonia       KPQGTCARVSIGQVLLSVRCKDHNGVHAQEALRRAKFKFPGRQKIIVSRKWGFHK-----
Zma             KPQGTCARVDIGQVLLSVRCKDNNAAHASEALRRAKFKFPGRQKIIESRKWGFTKFSRAD
Sorbi           KPQGTCARVDIGQVLLSVRCKDNNAAHASEALRRAKFKFPGRQKIIESRKWGFTKFSRAD
Oryza           KPQGTCARVDIGQVLLSVRCKPNNAVHASEALRRAKFKFPGRQKIIESRKWGFTKFSRDE
Bradi           KPQGVCARVAIGQVLLSVRCKPNNAVHATEALRRAKFKFPGRQKIIESRKWGFTKHNRND
                *. *.**** ***********  :. ** ***************** ****** *     

Arath           YTKLRQEKRIVPDGVNAKFLSCHGPLANRQPGSAFLSAGAQ--
Poptr           YLKLKAENKIMSDGVNAKLLGCHGPLANRQPGRAFLSATA---
Medtr           YLKLKSENRIMPDGVNAKLLGCHGPLANRQPGRAFLNASCNEA
Zostera         YVEWKESGRVAADGVNAKLFGCHGSLSLRKPGTAFINAVSNC-
Vitis           YIKWKSENRILPDGVNAKLLGCHGPLANRQPGKAFINACT---
Posidonia       ---------IQPHRLS---------------------------
Zma             YLKYKSEGRIVPDGVNAKLLGNHGRLEKRAPGKAFLEAVA---
Sorbi           YLKYKSEGRIVPDGVNAKLLGNHGRLEKRAPGQAFLEAVA---
Oryza           YVRLKSEGRIMPDGVNAKLLGCHGRLSARAPGKAFLSAA----
Bradi           YLKFKSEGRIVSDGVNAKLLGCHGRLSARAPGQAFLTAA----
                         : .  :.                           
