# Supplementary material for: Back to the sea twice: identifying candidate plant genes for molecular evolution to marine life
Source: BMC Evol Biol. 2011 Jan 12;11:8. doi: 10.1186/1471-2148-11-8 (PMC3033329; doi:10.1186/1471-2148-11-8)
Supplement: Additional file 2 — Aligned proteins of each OrthoMCL cluster, produced with MUSCLE. [file 1471-2148-11-8-S2.GZ › orthomcl1473.muscled]

Posidonia       --------------------LGLLRVRVVRGITLAARDAIASDPYVVXRMGNQKLKTSVK
Zostera         -----------------EKLLGLVRIRVLRGIELAARDTMTSDPYVVIRMDTQKLKTSVR
Zma             ---------------MLDHLVGLLKLRVVRGVNLAVRDLRSSDPYVVVRIGKQKLKTRVV
Sorbi           ---------------MLDHLVGLVKVRVVRGVNLAIRDLRSSDPYVVVRIGKQKLKTRVV
Bradi           ---------------MLGHLVGLVKVRVLRGVNLAIRDLCSSDPYVVIRMGKQKLKTRVI
Oryza           ---------------MLGHLVGLVKVRVVRGVNLAVRDLRSSDPYVIVRMGKQKLKTRVI
Arath           ----------------MEELVGLLRIRVKRGINLAQRDTLSSDPFVVITMGSQKLKTRVV
Poptr           ----------------MESILGLLRIRVKRGINLAVRDVRSSDPYVVIRMGNQKLKTRVI
Medtr           MVGSTHNGGGDSGKSLMEDLLGLLRIRIKRGVNLAVRDVNTSDPYAVVKMGKQRLKTHVI
Vitis           ----------------MEHLHGLLRIHVHRGVNLAKRDVLSSDPYVIVRMGKQKLKTRVV
                                     **:.:.: **: ** **  :***:.:  :..*.*** * 

Posidonia       KGCLNPEWKEDLTLXISEPILPIRLEVFDKDXFXKDDKMGDAEIDIQPFLYGVKMGVLNV
Zostera         KGCLNPEWNETLTLSVSDPIKPIKLEVYDKDTFSKDDKMSDAEIDIQALLYAVKMGHLQV
Zma             KKSVNPEWDDELTLSIEDPAVPIRLEVFDKDTF-VDDTMGNAEVDIRPLVEIVKMKLQDV
Sorbi           KKSTNPEWNEELTLSIEDPAVPVRLEVFDKDTF-VDDTMGNAEVDIRPLVEIVKMKLQDV
Bradi           KKTTNPEWNDELTLSIEDPEVPIRLDVFDKDTF-IDDAMGNAELDIQPLVEVVKMKLQGV
Oryza           KKTTNPEWNDELTLSIEDPAVPVRLEVYDKDTF-IDDAMGNAELDIRPLVEVVKMKIEGV
Arath           ENNCNPEWNEELTLALRHPDEPVNLIVYDKDTFTSHDKMGDAKIDIKPFLEVHKMGLQEL
Poptr           KKDVNPHWNEDLTLSVTDPNLPVKLIVYDHDLFTKDDKMGEAEFDIRPFIETLKMNLAGV
Medtr           KKDVNPEWNEDLTLSITDPVVPFKLTVYDYDTFSKDDKMGDAEFDLSPYIEALKTNLEGL
Vitis           NKNVNPEWNEDLTLSVDDTNLPVKIFVYDRDTFSLDDKMGDAEFQIGPFVEALRMELNGL
                :   ** *.: *** :  .  *..: *:* * *   * *.:*:.:: . :   .     :

Posidonia       PNGXAIRRVQPSRENCLSDESAIVWNNGGVLQDMIXRLKNVECGEIEIQLQWVNVPGAKG
Zostera         PEGTAIRRVQPSRDNCLSDESSVLWTNGGIVQDMFIRLRNVECGEIQLQLEWVNVPGAKC
Zma             ADRTVVKKLVPNRQNCLAEESSIYISEGKVKQDMVVRLRNVESGEIELQLQWIDLPGSKG
Sorbi           ADKTVVKKLVPNRQNCLAEESSIYISEGKVKQDLVLRLRNVECGEIELQLHWVDLPGSKL
Bradi           PENTVVKKLVPNRQNCLAEESAIRISEGAVKQDMVLRLRNVECGEIELQLEWIDIPGSKG
Oryza           ADNTVVKKVVPNRQNCLAEESTIYISEGKVKQDVVLRLRDVECGEIELQLQWVDIPGSKG
Arath           PDGTEIKRVVPNRENCLAEASSIVSNNGKIVQNMILLLRNVECGEVEIQLEWIDIPGSRG
Poptr           SSGTVITRIQPSRQNCLSEDSCIIYSDGKVVQDLYLRLKNVECGELEIQLQWITFPSSRG
Medtr           PEGTIITRIQPCRQNCLSEESCITYSDGKVVQDVVLRLRNVECGEVEIQLQWIDLPGAKG
Vitis           PSGTIITRVQPNRENCLAEESCIIWTEGKVVQNLVLRLRNVESGEVELQLQWIDIPGSRG
                ..   : .: * *:***:: * :  .:* : *::   *.:**.**:::** *: .*.:. 

Posidonia       L-
Zostera         L-
Zma             V-
Sorbi           TT
Bradi           V-
Oryza           V-
Arath           L-
Poptr           F-
Medtr           LY
Vitis           L-
                  
