# Supplementary material for: Back to the sea twice: identifying candidate plant genes for molecular evolution to marine life
Source: BMC Evol Biol. 2011 Jan 12;11:8. doi: 10.1186/1471-2148-11-8 (PMC3033329; doi:10.1186/1471-2148-11-8)
Supplement: Additional file 2 — Aligned proteins of each OrthoMCL cluster, produced with MUSCLE. [file 1471-2148-11-8-S2.GZ › orthomcl1461.muscled]

Zostera         MATLTVPSCVPSPAEDCEQLNKAFSGWGTNEKLIIDILAHRNATQRNVIRKTYSELYGHD
Zma             MATLTVPSSVPAVAEDCEQLHKAFEGWGTNEKLIISILAHRNAAQRRAIRRGYAEAYGKE
Sorbi           MATLTVPSSVPAVAEDAEQLHKAFEGWGTNEKLIISILAHRNAAQRRAIRRAYAEAYGKE
Oryza           MATLTVPAAVPPVAEDCEQLRKAFKGWGTNEKLIISILAHRDAAQRRAIRRAYAEAYGEE
Bradi           MATLSVPAAVPPVAEDCEQLRKAFQGWGTNERLIISILAHRDAAQRRAIRAAYAEQYGEE
Posidonia       MATLSVLACAPPPAEDADQLHHAFQGWGTNENLIISILAHRNAAQRKLIRQAYKEKYGED
Arath           MASLKVPATVPLPEEDAEQLYKAFKGWGTNERMIISILAHRNATQRSFIRAVYAANYNKD
Medtr           MSTLSVPHPLPPVSDDVEQLRKAFSGWGTNENLIISILGHRNEVQRKVIREAYAKTYEED
Poptr           MASLKVPASVPPPYEDAEQLHKAFEGWGTNEGLIISILAHRNAAQRNLIRKVYAEAYGQD
Vitis           MATLSV-------TEDCEQLRKAFAGWGTNEGLIISILAHRNAAQIKSIRQTYAQTYGED
                *::*.*        :* :** :** ****** :**.**.**: .*   **  *   *  :

Zostera         LLVSLGKELSSDFERSVLIWTLDPSDRDAVLVEETMRKWKPCNHGVLVEIACTRSCDELI
Zma             LLRALGDEIHGKFERAVILWTLDPAERDAVLANEEAKKSHPGGR-ALVEIACARTPAQLF
Sorbi           LLRALGDEIHGKFERTVILWTLDPAERDAVLANEEAKKWHPGGR-ALVEIACARTPAQLF
Oryza           LLRALNDEIHGKFERAVIQWTLDPAERDAVLANEEARKWHPGGR-ALVEIACTRTPSQLF
Bradi           LLRALGDEIHGKFERAVIQWTLDPAERDAVLASEEARKWHPGGR-ALVEIACARTPAQLF
Posidonia       LLKSLDKELSQDFERAVLLWTLDPAERDARLANEAVLKKPPTNH-ILIEISCTRDPMELF
Arath           LLKELDRELSGDFERAVMLWTFEPAERDAYLAKESTKMFTKNNW-VLVEIACTRSALELF
Medtr           LIKALNKELTSDFERLVHLWTLESAERDAFLANEATKRWTSSNQ-VLVELACTRSSDQLF
Poptr           LLKDLDKELSSDFERAVLLWTLDPAERDAYLANEATKRFTSSNW-VLMEIACTRSSHDLF
Vitis           LLKDLNKELSNDFERVVLLWTLDPAERDAFLANE--------------------------
                *:  *. *:  .*** *  **::.::*** *..*                          

Zostera         SIRKAYQTRFKKCIEEDLAVKIKGEFKKLLLPLVTAYRYEASEGANMALAKSEAKILHQK
Zma             AVKQAYHDRFKRSLEEDVAAHVTGDFRKLLVPLVSAYRYDGPE-VNTSLAHSEAKILHEK
Sorbi           AAKQAYHDRFKRSLEEDVAAHVTGDFRKLLVPLVSAYRYDGPE-VNTSLAHSEAKILHEK
Oryza           AAKQAYHERFKRSLEEDVAAHITGDYRKLLVPLVTVYRYDGPE-VNTSLAHSEAKILHEK
Bradi           AARQAYHERFKRSLEEDVAAHATGDFRKLLVPLVSAYRYDGPE-VNTSLAHSEAKILHEK
Posidonia       LVRQAYHKQCKRSLEEDVAAHTKGNFRKLLVPLVSAYRCEGLE-VNMTLAKAEAKKMHDD
Arath           NAKQAYQARYKTSLEEDVAYHTSGDIRKLLVPLVSTFRYDGDE-VNMTLARSEAKILHEK
Medtr           FAKKAYHALHKKSLEEDVAYHTTGDFRKLLLPLVSSYRYEGDE-VNLTIAKAEAKILHEK
Poptr           KVRQAYHARYKKSLEEDVAYHTTGDFRKLLVPLVSAFRYEGEE-VNTILAKSEAKILHEK
Vitis           ---QAYHARFKRSLEEDVAYHTSGDFRKLLVPLVGTYRYEGEE-VNMTLAKSEAKILHEK
                   :**:   * .:***:* : .*: .***:***  :* :. * .*  :*.:*** :*:.

Zostera         ISDKAYDDDEVIRILTTRGKYQLRATFNHYTDGFGTELVKDLECDPKNEFLAALRATVLS
Zma             IHKKAYSDEEIIRILTTRSKAQLLATFNSYKDQFTHAINKDLKADPKDEFLSTLRAIIRC
Sorbi           IDKKAYSDEEIIRILTTRSKAQLLATFNNYKDQFGHAINKDLKADPKDEFLSTLRAIIRC
Oryza           IHDKAYSDDEIIRILTTRSKAQLLATFNSYNDQFGHPITKDLKADPKDEFLGTLRAIIRC
Bradi           INDGAYGDDEIIRILTTRSKAQLLATFNSYNDQFSHPITKDLKADPKDEFQATLRAIIRC
Posidonia       IKEKACDHEEIIRILTTRSKAQLRATLKHYNDQYGCTFEKDLEAKREDEFLLH-------
Arath           IKEKAYADDDLIRILTTRSKAQISATLNHYKNNFGTSMSKYLKEDSENEYIQLLKAVIKC
Medtr           ISKKAYNDDDFIRILATRSKAQINATLNHYKDAFGKDINKDLKEDPKNEYLSLLRSTVKC
Poptr           ISDKAYSDEEIIRILTTRSKAQLNATLNHYNNAFGNAINKNLKEEADNDFLKLLRATIKC
Vitis           ISEKAYNHEDVIRILATRSKAQINATLNHYKNEFGNDINKDLKTDPKDEFLAILRATVKC
                * . *   ::.****:**.* *: **:: *.: :   : * *: . .:::          

Zostera         TKCPTTYFEEVLRHAIKRTGTDEGALTRVVTTRAEVDLELIKQEYMKRNSVSLEIAVMKD
Zma             FTCPDRYFEKVIRLALGGMGTDEDDLTRVVTTRAEVDLKLIKEAYQKRNSVPLERAVAKD
Sorbi           FTCPDRYFEKVIRLALGGVGTDEDALTRVITTRAEVDLKLIGEAYQKRNSVPLDRAVAKD
Oryza           FTCPDRYFEKVIRLALGGMGTDENSLTRIITTRAEVDLKLIKEAYQKRNSVPLERAVAKD
Bradi           FTCPDRYFEKIIRLALGGVGTDENSLTRIITTRAEVDLKLIKEAYQKRNSVPLEKAVSKD
Posidonia       ------------------------------------------------------------
Arath           LTYPEKYFEKVLRQAINKLGTDEWGLTRVVTTRAEFDMERIKEEYIRRNSVPLDRAIAKD
Medtr           LVFPERYFAKIIREAINKRGTDEGALTRVVATRAEIDLKIIAEEYQRRNSIPLDRAIVKD
Poptr           LTYPEKYFEKLLRLSIKKLGTDERALTRVVTTRAEVDMERIKEEYHRRNSVTLERDIAGD
Vitis           LTRPEKYFEKVLRLAINKRGTDEGALTRVVTTRAEIDMKIIKEEYHKRNSVTLDHAIGKD
                                                                            

Zostera         TRGDYENMLLALLGHKDT
Zma             TTRDYEDIMLALLGAE--
Sorbi           TTRDYEDILLALLGAE--
Oryza           TTRDYEDILLALLGAE--
Bradi           TTRDYEDMLLALLGAEY-
Posidonia       ------------------
Arath           THGDYEDILLALLGHDHA
Medtr           TTGDYEKMLLAILGHNDA
Poptr           TSGDYERMLLALIGHGDA
Vitis           TTGDYEKMLLALIGHGDA
                                  
