# Supplementary material for: Back to the sea twice: identifying candidate plant genes for molecular evolution to marine life
Source: BMC Evol Biol. 2011 Jan 12;11:8. doi: 10.1186/1471-2148-11-8 (PMC3033329; doi:10.1186/1471-2148-11-8)
Supplement: Additional file 2 — Aligned proteins of each OrthoMCL cluster, produced with MUSCLE. [file 1471-2148-11-8-S2.GZ › orthomcl1450.muscled]

Zostera         -MASATTLLKSAFLPNKSEWFSVRP-TVSKPNTASF---------PINVR-ALAFSEELV
Posidonia       --------------------------------------------------------MDLV
Arath           MASSTATMLKASPV--KSDWVKGQSLLLRQPSSVSAIRSH-VAPSALTVRAASAYADELV
Bradi           --MASATILKSSFLPKKSEWGATRQ--AATPKQMTV---------SMVVR-ASAYADELV
Sorbi           --MASATLLKSSFLPKKAEWGAMRQ--AATPKPVTV---------SMVVR-ASAYADELV
Zma             --MASATVLKSSFLPKKSEWGATRQ--AAAPRPPTV---------SMVVR-ASAYADELV
Oryza           --MASATLLKSSFLPKKSEWGATRQ--AAAPKPVTV---------SMVVR-AGAYDDELV
Medtr           MASASASCFKSSLVLDKSEWVKGQT-LLRQPSSMSVVRCNPTAPSGLTIR-AGSYADELV
Poptr           --MASASFLKSSPVLDKSEFVKGQT--LRLP-SASIVRCRSTAPSALTVR-AGSYAEELV
Vitis           --MASASLLKSSPVLDKSEWVKGQS--LRQP-SVSVVRCNPVAPSVLTIR-AGSYADELV
                                                                         :**

Zostera         KTAKTMTTPGRGLLAMDESNATCGKRLASIGVDNTEENRQAYRTLLSSAPGLGXYISGSI
Posidonia       ANCLSL------------------------------------------------------
Arath           KTAKTIASPGHGIMAMDESNATCGKRLASIGLENTEANRQAYRTLLVSAPGLGQYISGAI
Bradi           KTANTIASPGRGILAMDESNATCGKRLDSIGLENTEANRQAYRTLLVTPPGLGNYISGAI
Sorbi           QTAKTIASPGRGILAMDESNATCGKRLDSIGLENTEANRQAYRTLLVSAPGLGQYISGAI
Zma             KTAKTIASPGRGILAMDESNATCGKRLASIGLENTEANRQAYRTLLVTAPGLGQYISGAI
Oryza           KTAKTIASPGRGILAMDESNATCGKRLASIGLENTEANRQAYRTLLVTAPGLGQYISGAI
Medtr           KTAKTIASPGRGILAMDESNATCGKRLASIGLENTEANRQAWRTLLVTVPSLGDYISGAI
Poptr           KTAKTIASPGRGILAMDESNATCGKRLASIGLENTEANRQAYRTLLVTVPGLGDYVSGAI
Vitis           KTAKTIASPGRGILAMDESNATCGKRLASIGLENTEANRQAYRTLLVTAPGLGNYISGAI
                 .. ::                                                      

Zostera         LFEETLYQSTPDGKKIVDVLVDQNIVPGIKVDKGLVPLVGSNDESWCQGLDGLASRTAAY
Posidonia       ------------------------------------------------------------
Arath           LFEETLYQSTTDGKKMVDVLVEQNIVPGIKVDKGLVPLVGSYDESWCQGLDGLASRTAAY
Bradi           LFEETLYQSTVDGKKIVDILVEQGIVPGIKVDKGLVPLVGSNDESWCQGLDGLASREAAY
Sorbi           LFEETLYQSTVDGKKIVDVLNEQGIVPGIKVDKGLVPLAGSNNESWCQGLDGLASREAAY
Zma             LFEETLYQSAVDGRKIVDILAEQGIVPGIKVDKGLVPLAGSNNESWCQGLDGLASREAAY
Oryza           LFEETLYQSTVDGKKIVDILTEQKIVPGIKVDKGLVPLAGSNNESWCQGLDGLASREAAY
Medtr           LFEETLYQSTVDGRKIVDVLIEQNIVPGIKVDKGLVPLAGSNDESWCQGLDGLASRSAAY
Poptr           LFEETLYQSTTDGKKMVDVLVEQKIVPGIKVDKGLVPLAGSNDESWCQGLDGLASRTAAY
Vitis           LFEETLYQSTTDGKKMVDVLVEQKIVPGIKVDKGLVPLVGSNDESWCQGLDGLASRSAAY
                                                                            

Zostera         YQQGARFAKWRTVISIPNGPSELAIKEAAWGLARYAAISQDNGLVPIVEPEILLDGEHGI
Posidonia       --------------------------------------------------EILLDGEHGI
Arath           YQQGARFAKWRTVVSIPNGPSALAVKEAAWGLARYAAISQDSGLVPIVEPEIMLDGEHGI
Bradi           YQQGARFAKWRTVVSIPNGPSELAVKEAAWGLARYAAISQDNGLVPIVEPEILLDGEHGI
Sorbi           YQAGARFAKWRTVVSIPNGPSELAVKEAAWGLARYAAISQENGLVPIVEPEILLDGEHGI
Zma             YQQGARFAKWRTVVSIPNGPSELAVKEAAWGLARYAAISQDNGLVPIVEPEILLDGEHGI
Oryza           YQQGARFAKWRTVVSIPNGPSELAVKEAAWGLARYAAISQDNGLVPIVEPEILLDGEHGI
Medtr           YQQGARFAKWRTVVSIPNGPSALAVKEAAWGLARYAAISQDNGLVPIVEPEILLDGEHGI
Poptr           YQQGARFAKWRTVVSIPNGPSALAVKEAAWGLARYAAISQDNGLVPIVEPEILLDGEHGI
Vitis           YQQGARFAKWRTVVSIPNGPSALAVKEAAWGLARYAAISQDNGLVPIVEPEILLDGEHGI
                                                                  **:*******

Zostera         ERNFEVAQRVWSEVFFYLAQNNVLFEGILLKPSMVTPGAECKDRATPEQIAEYTLKLLYR
Posidonia       DRTYEVAQKVWAEVFFYLVENNVMFEGILLKPSMITPGAECKDRASPEQVAEYTLNFLHR
Arath           DRTYDVAEKVWAEVFFYLAQNNVMFEGILLKPSMVTPGAEATDRATPEQVASYTLKLLRN
Bradi           DRTFEVAQKVWAETFYYMAQNNVLFEGILLKPSMVTPGAECKERATPEQVASYTLKLLQR
Sorbi           ERTFEVAQKVWAETFYYMAENNVMFEGILLKPSMVTPGAECEEKATPEQVAEYTLKLLHR
Zma             ERTFEVAQKVWAETFYAMAENNVMFEGILLKPSMVTPGAEAKDRATPEQVAAYTLKLLHR
Oryza           DRTFEVAQKVWAETFFYMAENNVMFEGILLKPSMVTPGAECKDRATPEQVSDYTLKLLHR
Medtr           DRTYEVAQKVWAEVFFYLAENNVQFEGILLKPSMVTPGAESKDKASPATVADYTLKLLHR
Poptr           DRTFEVAQKVWAEVFFYMAENNVMFEGILLKPSMVTPGAECKDRATPEQVAEYTLKLLQR
Vitis           DRTFEVAQKVWAEVFFYLAENNVMFEGILLKPSMVTPGAECKDKATPEQVAQYTLKLLSR
                :*.::**:.**:*.*: :.:*** **********:*****. :.*:*  :: ***::* .

Zostera         RVPPSV-----------------HVESCQSGFQS--WRLLHRM-----------------
Posidonia       RIPPAVAGIMFLSGGQSEVEATLNLNAMNQSPNPNPWPVSFSYARALQNTCLKTWGGRPE
Arath           RIPPAVPGIMFLSGGQSELEATLNLNAMNQAPNP--WH----------NTCLKTWGGKEE
Bradi           RIPPSVPGIMFLSGGQSEVEATLNLNAMNQSPNP--WHVSFSYARALQNTCLKTWGGRPE
Sorbi           RIPPAVPGIMFLSGGQSEVEATQNLNAMNQSPNP--WHVSFSYARALQNTCLKTWGGRPE
Zma             RIPPSVPGIMFLSGGQSEVEATQNLNAMNQGPNP--WHVSFSYARALQNTCLKTWGGQPD
Oryza           RIPPAVPGIMFLSGGQSEVEATQNLNAMNQGPNP--WHVSFSYARALQNTCLKTWGGQPE
Medtr           RIPPAVPGIMFLSGGQSEVEATLNLNAMNQSPNP--WHVSFSYARALQNTALKTWGGRVE
Poptr           RIPPSVPGIMFLSGGQSEVEATLNLNAMNQSANP--WHVSFSYARALQNTCLKTWGGRPE
Vitis           RIPPAVPGIMFLSGGQSEVEATLNLNAMNQAPNP--WHVLASI-----------------
                *:**:*                 :::: :.. :.  *                       

Zostera         QLRNLSSALAVRRRQSQLLTANADVG------------------
Posidonia       NVKAAQDALMLRAKANSLAQLGKYTSDGEAAEAKEGMFVKGYTY
Arath           NVKAAQDILLARAKANSLAQLGKYTGEGESEEAKEGMFVKGYTY
Bradi           NVAAAQEALLLRAKANSLAQLGKYTSDGEAAAAKEGMFVKNYSY
Sorbi           NVKAAQDALLLRAKANSLAQLGKYTGDGEAAAAKEGMFVKNYSY
Zma             KVKAAQDALLLRAKANSLAQLGKYTSDGEAAEAKEGMFVKNYSY
Oryza           NVKAAQDALLLRAKANSLAQLGKYTSDGEAAEAKEGMFVKNYVY
Medtr           NVKAAQEALLFRAKSNSIAQLGKYTGEGESEEAKKELFVKGYSY
Poptr           NVNAAQEALLIRAKANSLAQLGKYTGEGESDEAKKGMFVKNYAY
Vitis           ---PVRESLRSPSKECS---------------------------
                      . *    .  .                           
