# Supplementary material for: Back to the sea twice: identifying candidate plant genes for molecular evolution to marine life
Source: BMC Evol Biol. 2011 Jan 12;11:8. doi: 10.1186/1471-2148-11-8 (PMC3033329; doi:10.1186/1471-2148-11-8)
Supplement: Additional file 2 — Aligned proteins of each OrthoMCL cluster, produced with MUSCLE. [file 1471-2148-11-8-S2.GZ › orthomcl1427.muscled]

Zostera         MAIDHRHIAAVATSTLLVVLIASV-LSSQAQATDVNYCDDE-KYAVQVYGVDIDPDPVKR
Posidonia       ---MSPATRRHLAAAFLSLSLAAA-ASQALADTTINYCGNKDDYTVSVQGVEIEPNPVKR
Medtr           ------MEFHSLPNLFLLLSFSTL-FLSSQANVTFKYCDKKADYPVKVTGIEILPNPVVS
Sorbi           --MAPKHLNRRRHLLFGAAAVLVL-LPSGSSATAVEYCKKGRDYPVKVSGVEVVPDPVVR
Bradi           --MATKQSLSLLALLAVAVAAACL-LPSASAATEFEYCKKHKHYPVKVSGVEIVPDPIQS
Oryza           -------MATKQSLLLLLALLAAA-AAVASAVTDVEYCNKGKKYPVKVSGVEIVPDPVAR
Zma             -----MVSKQTRRLLVLAAVAVCLHLPAASVATDVDYCSKK-EYPVKVSGVQIVPDPVEP
Poptr           ------MKMALYKLIVTLLISLCL-ILPLTQASKFEYCGSK-DYAVKVSGVKISPNPVKK
Arath           -------MSRIFAILPLAAVFLLL-LVSPIVAIDVHYCEENAEYEVKVKEVDISPNPIAP
Vitis           ------MEFLRLNLLAPLLLSLSL-LLPLTLAVDVTYCDKNADYDVTVQGVEISPYPVVR
                                                  . ** .   * * *  :.: * *:  

Zostera         GKTATFSISLGSETKITKGKMLIDVEYFGF----NVHEETYDLCEKTQCPI-LGDFVVSH
Posidonia       GQTAKFSISATTENDISAGKMLIEVQYFGF----NVYQETHDLCSETSCPVSTGDFLLSH
Medtr           GAPATFKISATSGKALYGGDVVIGVSYVGV----PVHSETIDLCKEVSCPVANGNFVISH
Sorbi           GEPATFKISASTDKNITKGKLVIDVAYFIF----HVHSETHNLCDETSCPV-TGEFVLAS
Bradi           GKPATFKISASTDKTITKGKLVIDVKYYVIAWLVDVHSETDDICEKTNCPA-TGDFELSH
Oryza           GEPATFKISASTDKTIGKGKLVIDVKYFFF----YVHSETRELCDVTSCPA-SGDFLVAH
Zma             GKPATFKISASTDKTIEKGKLVIDVKYFFF----YVHSETREICGEISCPA-TGDFVLSH
Poptr           GKPATFIISATTSETITGGKLRVDVRYFGF----PVYGEYHNLCEETSCPVSGGDFVVSH
Arath           GEPATFTISANTGREISFGKLVIEVSYFGW----HVHSETHDLCTETSCPIQTGDFLVAH
Vitis           GSPATFSISANTGETITGGKLVIDVSYFGW----HIHSETHDLCEESSCPVSSGDFVISH
                * .*.* **  :   :  *.: : * *        :: *  ::*   .**   *:* :: 

Zostera         SQSLPIFTPPGTYTLKMKMYGDDEKLLTCINFDFSIGFFAPIADI
Posidonia       SEFLPIFTPPGTYTLKMTMFGESGQQLTCIGFDFSIGFFVDVADS
Medtr           SQTLPAITPPGPYALKMTLKDDKGGQLTCIKFNFKIVFGALVSDM
Sorbi           QQTLPSFTPPGSYTLTMKLQGDSNEELTCISFGFSIGFVTPNPII
Bradi           GQTLPSITPPVRF---------------------------PAAHI
Oryza           QQTLPSYTPPGSYTITMKMLGDNDEELSCISFGFSIGFAASEATI
Zma             EQTLPGFTPPGSYTIYMKMVGDDDEELSCISFGFSIGFVASS---
Poptr           SQELPGFTPSGSYSLTMKMVDGEGDELTCISFGFHIGSASSVTDI
Arath           SQVLPGYTPPGSYLLKMKMLDAKKKELTCIKFSFDIGLRASVADI
Vitis           TQVLPGFTPPGTYNLKMKLVDKKNKELTCIGFDFSIGFVSPVADS
                 : **  **.  :                                
