# Supplementary material for: Back to the sea twice: identifying candidate plant genes for molecular evolution to marine life
Source: BMC Evol Biol. 2011 Jan 12;11:8. doi: 10.1186/1471-2148-11-8 (PMC3033329; doi:10.1186/1471-2148-11-8)
Supplement: Additional file 2 — Aligned proteins of each OrthoMCL cluster, produced with MUSCLE. [file 1471-2148-11-8-S2.GZ › orthomcl1423.muscled]

Bradi           MVKFLKPGKAVILLQGRYAGRKAVIVRVFEEGTRDRPYGHCLVAGLAKYPKKVIRKDSAK
Oryza           MVKFLKPGKAVILLQGRYAGRKAVIVRVFEEGTRDRPYGHCLVAGLAKYPKKVIRKDSAK
Sorbi           MVKFLKPGKAVILLQGRFAGRKAVIVRVFEEGTRDRPYGHCLVAGLAKYPKKVIRKDSAK
Zma             MVKFLKPGKAVILLQGRFAGRKAVIVRVFEEGTRDRPYGHCLVAGLAKYPKKVIRKDSAK
Posidonia       MVKFLKPNKAVILLQGRFAGKKGVIVRNFDDGTRERPYGHCLVAGIAKYPKKVIRKDSAK
Arath           MVKFLKQNKAVILLQGRYAGKKAVIIKSFDDGNRDRPYGHCLVAGLKKYPSKVIRKDSAK
Poptr           MVKFLKPNKAVIVLQGRYAGRKAVIVKHFDDGTRDRPYGHCLVAGIKKYPSKVIKKDSAK
Medtr           MVKFLKPNKAVIVLQGRYAGKKAVIVKNFDDGTRDRAYGHCLVAGIKKYPAKVIKKDSAK
Vitis           MVKFLKQNKAVVVLQGRFAGRKA-------------------------YPKKVIRKDSAK
Zostera         MVKFLKPNKAVVVLQGRFAGKKAVIVRNFDEGTRDRQYG---------------------
                ****** .***::****:**.*.                                     

Bradi           KTAKKSRVKCFLKLVNFTHLMPTRYTLDVDLKDVASGGPDALASSDKKVAAAKSAKARLE
Oryza           KTAKKSRVKCFLKLVNFTHIMPTRYTLDVDFKDVASGGPDALATRDKKVAACKAAKARLE
Sorbi           KTAKKSRVKCFIKLVNFTHLMPTRYTLDVDFKDVATGGPDALSTRDKKVAACKTAKARLE
Zma             KTAKKSRVKCFIKLVNFTHLMPTRYTLDVDFKDVASGGPDALSTRDKKVEACKAAKARLE
Posidonia       KTAKKSRVKPXFKLVNYNHIMPTRYXVDVDLKDVVN--LEAFQSRDKKVAALKETKARLE
Arath           KTAKKSRVKCFIKLVNYQHLMPTRYTLDVDLKEVAT--LDALQSKDKKVAALKEAKAKLE
Poptr           KTAKKSRVKCFVKVVNYQHLMPTRYTLDVDLKDLVT--PDCLATKDKKVVACKETKTRFE
Medtr           KTAKKSRVKAFVKLVNYQHLMPTRYTLDVDLKEVVT--TDVLQSKDKKVTALKEAKKRFE
Vitis           KTAKKSRVKAFIKLVNYNHLMPTRYTLDVDLKDVVT--VDALQSRDKKVTAAKETKARFE
Zostera         ------------------HCLV--------------------------------------
                                  * :                                       

Bradi           ERFKTGKNR---------------------WFFTKLRF
Oryza           ERFKTGKNR---------------------WFFTKLRF
Sorbi           ERFKTGKNR---------------------WFFTKLRF
Zma             ERFKTGKNR---------------------WFFTKLRF
Posidonia       ERFKTGKNK---------------------WXFAKLRF
Arath           ERFKTGKNR---------------------WFFTKLRF
Poptr           ERFKTGKNR---------------------WFFTKLRF
Medtr           ERFKTGKNR---------------------WFFTKLRF
Vitis           ERFKTGKNSSRACSKLMEPPFSDAFGKQVGWTPLYLFS
Zostera         --------------------------------------
                                                      
