# Supplementary material for: Back to the sea twice: identifying candidate plant genes for molecular evolution to marine life
Source: BMC Evol Biol. 2011 Jan 12;11:8. doi: 10.1186/1471-2148-11-8 (PMC3033329; doi:10.1186/1471-2148-11-8)
Supplement: Additional file 2 — Aligned proteins of each OrthoMCL cluster, produced with MUSCLE. [file 1471-2148-11-8-S2.GZ › orthomcl1330.muscled]

Zostera         MADDDYNEMD-MGYEDEPPEPEIEDGAMEEVDNNDDEVPDALIGE---EDKTDIEPVQKE
Posidonia       -----------MGYEDEPPEPELEEGADVEADNNDEDVPDAFVGT-EAEEKEERVPVDRP
Arath           MADDDYNEVDDLGYEDEPAEPEIEEGVEEDADIKEND--DVNVDPLETEDKVETEPVQRP
Bradi           MADDDYNEVD-MGYEDEPPEADIEEGVEEDPENNEDAPEDVVGGE---GEEKEQEKTPRP
Sorbi           MADEDYNDVN-MGYEDEPEPPEIEEGDEEELENNEDAPDEIIGGE---GEEKEQEKTKRE
Oryza           MADDDYNDMD-MGYEDEPPEPEIEEGAEEEPENNEDGPDEVVGAE---AEDKEQEKTQRP
Zma             MADDDYNEID-MGYEDEPPEPEIEEGAEEEPENNEDAPDDVIGGE---GEDKEQEKTKRE
Medtr           MADDDYEDID-MGYEEEPPEPEIEEGAEEEDPDNKNDDLDAEGEPIETEEKEDAAPVERP
Vitis           MADEEYNDVD-MGYEDEPPEPEIEEGAEEEAENNNNEDVPDALEE---QEKEVHETVERP
Poptr           MADDEYNDVD-MGYEDEPAEPEIEEGADEDAENNNNE--DDTGEPIETEDKEEQAPVERP
                           :***:**  .::*:*   :   :.:             :.     . . 

Zostera         RKTSKYMTKYERARILGTRAVQISMNAPVMVELAGETDPLEIAMKELRQRKIPFTIRRYL
Posidonia       RKTSKYXTKYERARILGTRALQISMNAPVMVELEGETDPLEIAMKELRERKIPFTIRRYX
Arath           RKTSKFMTKYERARILGTRALQISMNAPVMVELEGETDPLEIAMKELRQRKIPFTIRRYL
Bradi           RNTSKYMTKYERARILGTRALQISMNAPVMVELEGETDPLEIAMKELRARKIPFTIRRYL
Sorbi           RKTSKYMTKYERARILGTRALQISMNAPVMVELEGETDPLEIAMKELRARKIPFTIRRYL
Oryza           RKTSKYMTKYERARILGTRALQISMNAPVMVELEGETDPLEIAMKELRARKIPFTIRRYL
Zma             RKTTKYMTKYERARILGTRALQISMNAPVMVELEGETDPLEIAMKELRARKIPFTIRRYL
Medtr           RRTSKYMTKYERARILGTRALQISMNAPVMVELEGETDPLEIAMKELRERKIPFTIRRYL
Vitis           RKTSKYMTKYERARILGTRALQISMNAPVMVELEGETDPLEIAMKELRERKIPFTIRRYL
Poptr           RKTSKFMTKYERARILGTRALQISMNAPVMVELEGETDPLEIAMKELRERKIPFTIRRYL
                *.*:*: *************:************ ************** ********** 

Zostera         PDGSYEDWGVDELIVEDSWKRQIGGDG
Posidonia       PDGSYEDWGVDELIVEDSWRRQVGGD-
Arath           PDMSYEEWGVDELIVEDSWKRQVGGD-
Bradi           PDGSYEDWGVDELIVEDSWKRQVGGG-
Sorbi           PDGSYEDWGVDELIVEDSWKRQVGGD-
Oryza           PDGSYEDWGVDELIVEDSWKRQVGGG-
Zma             PDGSYEDWGVDELIVEDSWKRQVGGD-
Medtr           PDGSYEDWGVDELIVEDSWKRQVGGD-
Vitis           PDGSYEDWGVDELIVEDSWKRQVGGD-
Poptr           PDGSYEDWGVDELIVEDSWKRQVGGD-
                ** ***:************.**:**. 
