# Supplementary material for: Back to the sea twice: identifying candidate plant genes for molecular evolution to marine life
Source: BMC Evol Biol. 2011 Jan 12;11:8. doi: 10.1186/1471-2148-11-8 (PMC3033329; doi:10.1186/1471-2148-11-8)
Supplement: Additional file 2 — Aligned proteins of each OrthoMCL cluster, produced with MUSCLE. [file 1471-2148-11-8-S2.GZ › orthomcl1316.muscled]

Oryza           MDALLVEKVLLGLFVAAVLALVVAKLTGKRLRLPPGPAGAPIVGNWLQVGDDLNHRNLMA
Posidonia       MDLVLVEKALLALFAAVTVAIVVAKARGKKLKLPPGPLPVPVFGNWLQVGDDLNHRNLTD
Zostera         -----------------MIAIIIGKARGKKFKLPPGPFAFPIFGNWLQVGDDLNHTNLTS
Bradi           MDFLFVEKLLVGLLASALVAIAVSKIRGRKLKLPPGPLPVPIFGNWLQVGDDLNHRNLAA
Zma             MVLLFVEKLLVGLLASVMVAIAVSKIRGRKLRLPPGPVPVPVFGNWLQVGDDLNHRNLAA
Sorbi           MDLLFVEKLLVGLFASVVVAIAVSKMRGRKLRLPPGPVPVPIFGNWLQVGDDLNHRNLAA
Arath           MDLLLLEKSLIAVFVAVILATVISKLRGKKLKLPPGPIPIPIFGNWLQVGDDLNHRNLVD
Vitis           MDLILIEKALLAVFCAIILAITISKLLGKKLKLPPGPLPVPVFGNWLQVGDDLNHLNLSD
Medtr           MDLLLLEKTLLALFIAATIAITISKLRGKRFKLPPGPIPVPIFGNWLQVGDDLNHRNLTD
Poptr           MDLLLLEKTLLGSFVAILVAILVSKLRGKRFKLPPGPIPVPVFGNWLQVGDDLNHRNLTD
                                  :*  :.*  *..:.*****   *:.************ **  

Oryza           LARRFGDILLLRMGVRNLVVVSSPDLAKEVLHTQGVEFGSRTRNVVFDIFTGKGQDMVFT
Posidonia       LARRFGEIFHLRMGQRNLVVVSSPDLAKEVLHTQGVEFGSRTRNVVFDIFTGKGQDMVFT
Zostera         MARKFGEMFLLRMGQRNLVVVSSPNLAREVLFTQGVEFGSRTRNVVFDIFTGEGQDMVFT
Bradi           MARKFGEIFLLRMGQRNLVVVSSPPLAREVLHTQGVEFGSRTRNVVFDIFTGEGQDMVFT
Zma             LSRKFGDVFLLRMGQRNLVVVSSPPLAREVLHTQGVEFGSRTRNVVFDIFTDKGQDMVFT
Sorbi           LARKFGDIFLLRMGQRNLVVVSSPPLAREVLHTQGVEFGSRTRNVVFDIFTGEGQDMVFT
Arath           YAKKFGDLFLLRMGQRNLVVVSSPDLTKEVLLTQGVEFGSRTRNVVFDIFTGKGQDMVFT
Vitis           LAKKFGDIFMLRMGQRNLVVVSSPDLAKD--------------------------DMVFT
Medtr           YAKRFGEMFLLRMGQRNLVVVSSPELAKEVLHTQGVEFGSRTRNVVFDIFTGKGQDMVFT
Poptr           LAKKFGDIFLLRMGQRNLVVVSSPDLSKEVLHTQGVEFGSRTRNVVFDIFTGKGQDMVFT
                 :..**::: **** ********* *:.:                          *****

Oryza           VYGDHWRKMRRIMTVPFFTNKVVAQNRAGWEEEARLVVEDVRRDPAAATSGVVIRRRLQL
Posidonia       VYGDHWRKMRRIMTVPFFTNKVVQQNRFGWEDEIRRVVDDLKADPKAATQGVVLRKRLQL
Zostera         IYGDHWRKMRRIMTVPFFTNKVVQQYRFGWEDETKRVV----------------------
Bradi           VYGDHWRKMRRIMTVPFFTNKVVQQYRAGWEAEAAFVVDNVRADPRAATDGVVLRRHLQL
Zma             VYGDHWRKMRRIMTVPFFTNKVVQQYRHGWEAEAAAVVDDVRLDPKAATDGIVLRRRLQL
Sorbi           VYGDHWRKMRRIMTVPFFTNKVVQQYRHGWEAEAAAVVDDVRADPAAATEGVVLRRRLQL
Arath           VYGEHWRKMRRIMTVPFFTNKVVQQNREGWEFEAASVVEDVKKNPDSATKGIVLRKRLQL
Vitis           VYGEHWRKMRRIMTVPFFTNKVVQQYRVGWEDEAARVVEDVKKNPEASTNGIVLRRRLQL
Medtr           VYGEHWRKMRRIMTVPFFTNKVVQQYRYGWESEAESVVNDVKNNAEASIGGIVIRKRLQL
Poptr           VYGEHWRKMRRIMTVPFFTNKVVQQYRYGWEEEAAQVVEDVKKNPEAATNGIVLRRRLQL
                :**:******************* * * *** *   **                      

Oryza           MMYNDMFRIMFDRRFDSVDDPLFNKLKAFNAERSRLSQSFEYNYGDFIPVLRPFLRRYLA
Posidonia       MMYNNLYRIMFDTRFESEDDPLFVKLRALNGERSRLAQSFEHNYGDFIPILRPFL-----
Zostera         ------------------------------------------------------------
Bradi           MMYNNMYRIMFDRRFESLDDPLFLRLRALNGERSRLAQSFDYNYGDFIPILRPFLRGYLR
Zma             MMYNNIYRIMFDRRFESMDDPLFLRLRALNGERSRLAQSFEYNYGDFIPILRPFLRGYLR
Sorbi           MMYNNMYRIMFDRRFESMDDPLFLRLRALNGERSRLAQSFEYNYGDFIPILRPFLRGYLR
Arath           MMYNNMFRIMFDRRFESEDDPLFLRLKALNGERSRLAQSFEYNYGDFIPILRPFLRGYLK
Vitis           MMYNNMYRIMFDRRFDSEEDPLFVKLKALNGERSRLAQSFEYNYGDFIPILRPFLRGYLK
Medtr           MMYNIMYRIMFDRRFESEEDPLFVKLKALNGERSRLAQSFEYNYGDFIPILRPFLKGYLK
Poptr           MMYNNMYRIMFDRRFESEDDPLFNKLKALNGERSRLAQSFDYNYGDFIPILRPFLRGYLK
                                                                            

Oryza           RCHQLKSQRMKLFEDHFVQERKRVM-----EQTGEIRCAMDHILEAERKGEINHDNVLYI
Posidonia       ------------------------------------------------------------
Zostera         ------------------------------------------------------------
Bradi           LCKEVKETRLKLFKDYFLEERKKLASTKA-MDNNGLKCAIDHILEAQQKGEINEDNVLYI
Zma             VCKEVKETRLKLFKDFFLEERKKLASTKA-TDSNGLKCAIDHILEAQQKGEINEDNVLFI
Sorbi           ICKEVKETRLKLFKDFFLEERKKLASTKA-VDSNGLKCAIDHILEAQQKGEINEDNVLYI
Arath           ICQDVKDRRIALFKKYFVDERKQIASSKP-TGSEGLKCAIDHILEAEQKGEINEDNVLYI
Vitis           ICKEVKERRLQLFKDHFLEERKKLASTKS-TDHNSLKCAVDHILDAQQKGEINEDNVLYI
Medtr           VCKEVKDRRLQLFKDYFVDERKKLESTKSTTSNDGLKCAIDHILDAQKKGEINDDNVLYI
Poptr           ICQEVKERRLQLFKDYFVDERKKLASTKN-MNNEGLKCAIDHILDAQKKGEINEDNVLYI
                                                                            

Oryza           VENINVAAIETTLWSIEWGIAELVNHPSIQSKVREEMASVLG-GAAVTEPDLERLPYLQA
Posidonia       ------------------------------------------------------------
Zostera         ------------------------------------------------------------
Bradi           IENINVAAIETTLWSIEWAIAELVNHPEIQQKLRDELDTVLGAGHQITEPDTHKLPYLQA
Zma             VENINVAAIETTLWSIEWAVAELVNHPEIQQKLRQELDTVLGPGHQITEPDTHNLPYLQA
Sorbi           VENINVAAIETTLWSIEWAIAELVNHPEIQQKLRQELDTVLAPGQQITEPDTHNLPYLQA
Arath           VENINVAAIETTLWSIEWGIAELVNHPEIQSKLRNELDTVLGPGVQVTEPDLHKLPYLQA
Vitis           VENINVAAIETTLWSIEWGIAELVNHPHIQKKLRDELNTVLGPGVQVTEPDIQKLPYLQA
Medtr           VENINVAAIETTLWSIEWGIAELVNHQGIQNKVREEMDRVLGPGHQVTEPDLHKLPYLQA
Poptr           VENINVAAIETTLWSIEWGIAELVNHPEIQKKLRHELDTLLGPGHQITEPDTYKLPYLNA
                                                                            

Oryza           VVKETLRLRMAIPLLVPHMNLADGKLAGYDIPAESKILVNAWFLANDPKRWVRPDEFRPE
Posidonia       ------------------------------------------------------------
Zostera         ------------------------------------------------------------
Bradi           VIKETLRLRMAIPLLVPHMNLQDAKLGGYNIPAESKILVNAWFLANNPEEWRRPDEFRPE
Zma             VIKETLRLRMAIPLLVPHMNLHDAKLGGYDIPAESKILVNAWYLANNPDSWRRPEEFRPE
Sorbi           VIKETLRLRMAIPLLVPHMNLHDAKLGGYDIPAESKILVNAWYLANNPESWKRPEEFRPE
Arath           VVKETLRLRMAIPLLVPHMNLHDAKLAGYDIPAESKILVNAWWLANNPNSWKKPEEFRPE
Vitis           VIKETLRLRMAIPLLVPHMNLNDAKLGGYDIPAESKILVNAWWLANDSSKWKKPEEFRPE
Medtr           VIKETLRLRMAIPLLVPHMNLHDAKLNGFDIPAESKILVNAWWLANNPAHWKKPEEFRPE
Poptr           VIKETLRLRMAIPLLVPHMNLHDAKLGGFDIPAESKILVNAWWLANNPAHWKNPEEFRPE
                                                                            

Oryza           RFLEEEKAVEAHGNDFRFVPFGVGRRSCPGIILALPIIGITLGRLVQSFDLLPPPGMDKV
Posidonia       ------------------------------------------------------------
Zostera         ------------------------------------------------------------
Bradi           RFLEEEKHVEANGNDFRFLPFGVGRRSCPGIILALPILGITIGRLVQNFELLPPPGQDKL
Zma             RFLEEEKHVEANGNDFRYLPFGVGRRSCPGIILALPILGITIGRLVQNFELLPPPGQDKV
Sorbi           RFLEEEKHVEANGNDFRYLPFGVGRRSCPGIILALPILGITIGRLVQNFELLPPPGQDKL
Arath           RFFEEESHVEANGNDFRYVPFGVGRRSCPGIILALPILGITIGRMVQNFELLPPPGQSKV
Vitis           RFLEEESKVEANGNDFRYLPFGVGRRSCPGIILALPILGITIGRLVQNFELLPPPGQAKL
Medtr           RFLEEESHVEANGNDFRYLPFGVGRRSCPGIILALPILGITIGRLVQNFELLPPPGQSKI
Poptr           RFLEEEAKVEANGNDFRYLPFGVGRRSCPGIILALPILGITLGRLVQNFELLPPPGQSKI
                                                                            

Oryza           DTTEKPGQFSNQILKHATVVCKPIDA
Posidonia       --------------------------
Zostera         --------------------------
Bradi           DTTEKGGQFSLHILKHSNIVAKPRVF
Zma             DTTEKGGQFSLHILKHSTIVCKPRTL
Sorbi           DTTEKGGQFSLHILKHSNIVCKPRTF
Arath           DTSEKGGQFSLHILNHSIIVMKPRNC
Vitis           DTTGKGGQFSLHILKHSTIVARPIEA
Medtr           DTSEKGGQFSLHILKHSTIVAKPRSF
Poptr           DTAEKGGQFSLHILKHSTIVAKPRSF
                                          
