# Supplementary material for: Back to the sea twice: identifying candidate plant genes for molecular evolution to marine life
Source: BMC Evol Biol. 2011 Jan 12;11:8. doi: 10.1186/1471-2148-11-8 (PMC3033329; doi:10.1186/1471-2148-11-8)
Supplement: Additional file 2 — Aligned proteins of each OrthoMCL cluster, produced with MUSCLE. [file 1471-2148-11-8-S2.GZ › orthomcl1305.muscled]

Zostera         -MGEGEDKKEPVQAPVKTPDPVPATTKVPE------TVEKVEEKVVVPH------PAPED
Posidonia       -MGVGEQEKVAAPVASSDVPPPTVP-------------EAVEEKTVVP------PAPCED
Medtr           MTDQEQPKKIESESTSNPPPPPASTETTTTPLPEAPKKDVAEEKSVIPQ--DNNPPPP--
Arath           -MAEEEPKKV-TETVSEPTPTPEVPVEKP---AAAAD-VAPQEKPVAPPPVLPSPAPAEE
Bradi           -MAAEEAKKVEVEVTPEPEAPPAVPAAEPE----APAKDVTEEKAVIPA-----PAAEEE
Oryza           -MAEEEAKKVEVEVTEAPPAAAAAAETEPA------AKDVAEEKAVIPA---PAPPAEEE
Zma             -MAEEEAKKVEVEVTKEPEAAA--------------KEDVADDKAVIPA---TDPPPP--
Sorbi           -MAEEAAKKVEVEVTKDKEPEAAPAEAVPE---AAAKEDVAEEKAVIPA---TEPPAAEE
Poptr           -MAEEEPKKVETETPSETPPPPPPPLAEPEPEVKA-QKDVAEEKTVIST-----PPLVEE
Vitis           -MSAEEPKTVAESETPTDPPPPEPTEA-PK--------DVTEEKAVIPP-----APPPEE
                       :.                                ::* * .       .    

Zostera         KP--DNSKALV-VAEKFDEPKKDEKKKH---VDGSSHRDAALERVETEKRLSLVKAWEDN
Posidonia       KP--DDSKALV-VAEKAPEEPAAEKCVEEKSTGGSADRDAALQRVEFEKRVSLVRAWEDN
Medtr           PPVVDDSKALV-IVQKTDE--AAEEKPK---EGGSIDRDAVLTRVATEKRLSLIKAWEES
Arath           KQ--EDSKAIVPVVPKVEEEK----------KEGSVNRDAVLARVETEKRMSLIKAWEEA
Bradi           KPPVDDSKALV-VVEKVADEKPADEKAA---HGGSNDRDIALARVETEKRNSLIKAWEEN
Oryza           KPPVDDSKALA-IVEKVADE-PPAEKPA---QGGSNDRDVALARVETEKRNSLIKAWEEN
Zma             PPPADDSKALA-IVEKVADE-PAPEKPAPAKQGGSNDRDLALARVETEKRNSLIKAWEEN
Sorbi           KPPADDSKALA-IVEKVADE-PAPEKPAAEKQGGSNDRDLALARVETEKRNSLIKAWEEN
Poptr           KV--EESKAVA-VVEKASE--SAEEK-----TEGSVNRDAVLARVVTEKRISLIKAWEES
Vitis           KP--DETKALA-IVEKVPE--PIEEKGS---EGGSVNRDTVLARVATEKRLSLIRAWEES
                    :::**:. :. *  :              **  ** .* **  *** **:.***: 

Zostera         EKTKIENKSIKEVSTICSWENTKKSDLEAKLNKVEEDLEKKKAEYAEKMKNKIAMIHKEA
Posidonia       EKTKSENRAIKKLSDISSWENTKKASLEAQLKKKEELLEKKKGEYAEKMKNQIALIRKQA
Medtr           EKSKAENKAQRRLSTITAWENSKKAAKEAELRKLEEQLEKKKGEYAEKLKNKIAALHKAA
Arath           EKCKVENKAEKKLSSIGSWENNKKAAVEAELKKMEEQLEKKKAEYVEQMKNKIAQIHKEA
Bradi           EKTKAENKAAKKVSAILSWENTKKANIEAQLRKIEEQLEKKKAEYAEKMKNKAAMIHKEA
Oryza           EKTKAENKASKKLSAILSWENTKKANIEAQLKKIEEQLEKKKAEYAEKMKNKVAIVHKEA
Zma             EKTKAENKAAKKVSAILSWENTKKANIEAELKKIEEQLEKKKAEYAEKMKNKVAMIHKEA
Sorbi           EKTKAENKAAKKVSAILSWENTKKANIEAQLKKIEEQLEKKKAEYAEKMKNKVAMIHKEA
Poptr           EKSKAENKAHKKISSIASWENSKKASVEAELKKIEEKLEKKKAEYVEKMKNKIAVIHKEA
Vitis           EKCKAENKAQKKLSATEAWENSQKASVEAELKKIEENLERKKAEYVEKMKNKIAIIHKEA
                ** * **.: . :*   :***.:*:  **:*.* ** **.**.**.*::**: * :.* *

Zostera         AEKKTMVEAKRGEAVVKVDESAAKYRISGLEPKKSCFCFRG
Posidonia       EEKKANVEAKRGEEILKAEEMATKYRITGLAPKKVLGCLGG
Medtr           EEKKAMIEAKKGEDLLKAEEIAAKYRATGTAPKKLFGLF--
Arath           EEKRAMIEAKRGEEILKAEELAAKYRATGTAPKKLFGCM--
Bradi           EEKKAMVEAKRGEEVLKAEEMAAKYRATGNSPKKTMGCFGA
Oryza           EEKRAMVEAKRGEEVLKAEEMAAKYRATGHAPKKLIGCFGA
Zma             EEKRAMVEAKRGEEVLKAEEMAAKYRATGHAPKKLIGCFGA
Sorbi           EEKRAMVEAKRGEEVLKAEEMAAKYRATGHAPKKLIGCFGA
Poptr           EEKKAIVEAKRGEDLLKAEEIAAKYRATGTTPKKLFKMFLG
Vitis           EEKRAMIEARRGEDLLKAEEMAAKYRATGSAPKKLLGCF--
                 **.: :**..** ::*.:* *:*** :*  ***    :  
