# Supplementary material for: Back to the sea twice: identifying candidate plant genes for molecular evolution to marine life
Source: BMC Evol Biol. 2011 Jan 12;11:8. doi: 10.1186/1471-2148-11-8 (PMC3033329; doi:10.1186/1471-2148-11-8)
Supplement: Additional file 2 — Aligned proteins of each OrthoMCL cluster, produced with MUSCLE. [file 1471-2148-11-8-S2.GZ › orthomcl1296.muscled]

Arath           MASSDFDGILLGMGNPLLDVSAVVDQQFLDKYDIKLNNAILAEDKHLPMYDEMSQKFNVE
Zostera         MTSI--EGVLLGMGNPLLDISAVVDDAFLAKYDLKPNNAILAEENHIPMYEELASKDNVV
Oryza           -MAS--EGVLLGMGNPLLDISAVVDDAFLTKYDVKLNNAILAEEKHLPMYDELASKGNVE
Zma             MAAS--EGVLLGMGNPLLDISAVVDDAFLAKYDIKLNNAILAEEKHSPMYDELASNSNVE
Bradi           MASSSYEGVLLGMGNPLLDISAVVDEAFLAKYDIKPGNAILAEEKHLPMYDELASKGDIE
Sorbi           MASSGYEGILLGMGNPLLDISAVVDEGFLAKYDVKPGNAILAEDKHLPMYDELASKSNVE
Posidonia       MAST--EGVLLGMGNPLLDISAVVNDEFLAKYDIKLNDAILAEDKHLPMYDELATKFNVE
Medtr           -MAL--EGVLLGMGNPLLDISAVVDEDFLKKFDIQLNNAILAEDKHKSMYDEMAAKYNVE
Poptr           -MAC--EGILLGMGNPLLDISAVVDDDFLQKYDIKLNNAILAEDKHLPMYDEMASKDNVE
Vitis           ------------MGNPLLDISSVVDEEFLQRYDIKLNNAILAEDKHLPMYDEMASKYNVE
                            *******:*:**:: ** .:*:: .:*****::* .**:*:: : :: 

Arath           YIAGGATQNSIKVAQWMLQVPGATSYMGSIGKDKYGEAMKKDATAAGVYVHYYEDEATPT
Zostera         YIAGGATQNSIRVAQWMLQIPRATSYMGCIGKCRFGEEMTKSSKLAGVNVQYDVDDKLPT
Oryza           YIAGGATQNSIRVAQWMLQTPGATSYMGCIGKDKFGEEMKKNAQAAGVTAHYYEDEAAPT
Zma             YIAGGATQNSIRVAQWMLQTPGATSYMGCIGKDKFGEEMKKNAQAAGVTAHYYEDETAPT
Bradi           YIAGGATQNSIRVAQWMLQIPGATSYIGCIGKDKFGERMKKNAEDAGVNAHYYEDVNVPT
Sorbi           YIAGGATQNSIRVAQWMLQIPGATSYIGCIGKDKFGEEMKKNAQAAGINAHYYEDENAPT
Posidonia       YIAGGATQNSIRVAQWMLQIPGATSYMGCIGKDKFGEEMTKNSILAGVNVQYDVDEKAPT
Medtr           YIAGGATQNSIRVAQWMLQVPGATSYIGCIGKDKFGEEMTKNSKQAGVNVHYYEDENTPT
Poptr           YIAGGATQNSIRVAQWMLQIPGVTSYMGSIGKDKFGEEMKKNSTEAGVNVHYYEDEAAPT
Vitis           YIAGGATQNSIRVCQWMLQIPGATSYMGCIGKDKFGEEMKKNSKLAGVNVHYREDETAPT
                ***********.*.***** * .***:*.*** .:** *.*.:  **: .:*  *   **

Arath           GTCGVCVLGGERSLIANLSAANCYKVEHLKKPENWALVEKAKFYYIAGFFLTVSPESIQL
Zostera         GTCAVCVVGDDRSLVANLSAANCYKTEHLKKPENWALVEKAKFIYIAGFFLTVSPESILL
Oryza           GTCAVCVVGGERSLVANLSAANCYKSEHLKKPENWALVEKAKYIYIAGFFLTVSPDSIQL
Zma             GTCAVCVVGGERSLIANLSAANCYKSEHLKRPENWALVEKAKYIYIAGFFLTVSPDSIQL
Bradi           GTCAVCVVGGERSLVANLSAANCYKSEHLKRPENWMLVEKAKYIYIAGFFLTVSPESIQL
Sorbi           GTCAVCVVGGERSLIANLSAANCYKSEHLKKPENWALVEKAKYIYIAGFFLTVSPDSIQL
Posidonia       GTCAVCVVGGERSLIANLSAANCYKTEHLKRPENWALVEKAKYIYIAGFFLTVSPESIQL
Medtr           GTCAVCVVGGERSLIANLSAANCYKVDHLKQPENWALVEKAKYFYIAGFFLTVSPESIQL
Poptr           GTCAVCVVGGERSLIANLSAANCYKSEHLKRPENWKLVEKAKYFYIAGFFLTVSPESIML
Vitis           GTCAVCVVGGERSLIANLSAANCYKSEHLKRPENWALVEKAKYFYIAGFFLTVSPESILL
                ***.***:*.:***:********** :***.**** ******: ***********:** *

Arath           VREHAAANNKVFTMNLSAPFICEFFKDVQEKCLPYMDYIFGNETEARTFSRVHGWETDDV
Zostera         VAEHAAANNKVFVMNLSAPFICEFFKDPLEKVLPYADFLFGNETEAVTFSKVKGWETENI
Oryza           VAEHAAANNKVFLMNLSAPFICEFFRDAQEKVLPFVDYIFGNETEARIFAKVRGWETENV
Zma             VAEHAAANNKVFLMNLSAPFICEFFYDAQEKVLPYADFIFGNETEAKIFAKVRGWETENV
Bradi           VAEHAAATNKVFMMNLSAPFICEFFRDAQEKTLPYVDYIFGNETEARTFAKVRGWETESV
Sorbi           VAEHAAATNKVFMMNLSAPFICEVFRDAQEKALPYVDYIFGNETEARTFAKVRGWETENV
Posidonia       VAEHAAAKNKIFAMNLSAPFIC--------------------------------------
Medtr           VAEHAAANNKVFMMNLSAPFICEFFKDPQEKALPYMDYVFGNETEARTFSKVHGWETENV
Poptr           VAEHAAANNKVFMMNLSAPFICEFFKDVQEKALPYMDYVFGNETEARTFAKVHGWETENV
Vitis           VAEHAAANNKVFMMNLSAPFICEFFKDQQEKALPYMDYVFGNETEARTFSRVHGWETDNV
                * *****.**:* *********                                      

Arath           EQIAIKMSQLPKASGTYKRTTVITQGADPVVVAEDGKVKKYPVIPLPKEKLVDTNGAGDA
Zostera         EEIALKISQMPKASASRKRIVVITQGADPVIIAEDGNVKQYPVIPLPKEKLVDTNGAGDA
Oryza           EEIALKISQLPLASGKQKRIAVITQGADPVVVAEDGQVKTFPVILLPKEKLVDTNGAGDA
Zma             EEIALKISQLPLASGKQKRIAVITQGADPVVVAEDGKVKTFPVILLPKEKLVDTNGAGDA
Bradi           EEIASKISQLSKASGTHKRITVITQGCDPVVVADDGKVKTFPVILLPKEKLVDTNGAGDA
Sorbi           EEIAWKISQLPKASGTHKRITVITQGRDPVVVADDGKVKTFPVILLPKEKLVDTNGAGDA
Posidonia       ------------------------------------------------------------
Medtr           EEIALKISQLPKASEARKRITVITQGADPVCVAQDGKVTLYPVILLPKEKLVDTNGAGDA
Poptr           EEIALKISQWPKASGAHKRIAVITQGADPVVVAEDGKVKLFPVILLPKEKLVDTNGAGDA
Vitis           EEIAIKISQWPKASGTHKRITVITQGADPVVVAEDGKVKSFPVILLPKEKLVDTNGAGDA
                                                                            

Arath           FVGGFLSQLVHGKGIEECVRAGCYASNVVIQRSGCTYPEKPDFN
Zostera         FVGGFLSQLVEEKSIAECVRAGSYAANVIIQQSGCTYPPKPDFQ
Oryza           FVGGFLSQLVQQKSIEDSVKAGCYAANVIIQRSGCTYPEKPDFN
Zma             FVGGFLSRLVQGKSIEDCVTAGCYAANVVIQRPGCTYPEKPDFN
Bradi           FVGGFLSQLVQEKSIDECVRAACYAANVIIQRSGCTYPEKPDFH
Sorbi           FVGGFLSQLVQEKSIDECVRAACYAANVIIQRSGCTYPEKPDFN
Posidonia       --------------------------------------------
Medtr           FVGGFLSQLVQEKPIEECVRAGCYAANVIIQRSGCTYPEKPDFH
Poptr           FVGGFLSQLVQEKPIEDCVRAGCYAANVIIQRSGCTYPEKPDFK
Vitis           FVGGFLSQLVQEKPIEECVRAGCYASHVIIQRSGCTYPEKPDFS
                                                            
