# Supplementary material for: Back to the sea twice: identifying candidate plant genes for molecular evolution to marine life
Source: BMC Evol Biol. 2011 Jan 12;11:8. doi: 10.1186/1471-2148-11-8 (PMC3033329; doi:10.1186/1471-2148-11-8)
Supplement: Additional file 2 — Aligned proteins of each OrthoMCL cluster, produced with MUSCLE. [file 1471-2148-11-8-S2.GZ › orthomcl129.muscled]

Vitis           ------------------------------------------------------------
Poptr           ------------MGKEKTHINIVVIGHVDSGKSTTTGHLIYKLGGIDKRVIERFEKEAAE
Zostera         FRLFRPSNEFLAMGKEKIHISIVVIGHVDSGKSTTTGHLIYKLGGIDKRVIERFEKEAAE
Arath           ------------MGKEKFHINIVVIGHVDSGKSTTTGHLIYKLGGIDKRVIERFEKEAAE
Medtr           ------------MGKEKIHINIVVIGHVDSGKSTTTGHLIYKLGGIDKRVIERFEKEAAE
Sorbi           ------------MGKEKTHINIVVIGHVDSGKSTTTGHLIYKLGGIDKRVIERFEKEAAE
Oryza           ------------MGKEKTHINIVVIGHVDSGKSTTTGHLIYKLGGIDKRVIERFEKEAAE
Bradi           ------------MGKEKTHINIVVIGHVDSGKSTTTGHLIYKLGGIDKRVIERFEKEAAE
Zma             ------------MGKEKSHINIVVIGHVDSGKSTTTGHLIYKLGGIDKRVIERFEKEAAE
Posidonia       ------------MGKEKVHVNIVVIGHVDSGKSTTTGHLIYKLGGIDKRVIEKFEKEAAE
                                                                            

Vitis           ------------------------------------------------------------
Poptr           MNKRSFKYAWVLDKLKAERERGITIDIALWKFETTRYYCTVIDAPGHRDFIKNMITGTSQ
Zostera         MNKRSFKYAWVLDKLKAERERGITIDIALWKFETTKYYCTVIDAPGHRDFIKNMITGTSQ
Arath           MNKRSFKYAWVLDKLKAERERGITIDIALWKFETTKYYCTVIDAPGHRDFIKNMITGTSQ
Medtr           MNKRSFKYAWVLDKLKAERERGITIDIALWKFETTKYYCTVIDAPGHRDFIKNMITGTSQ
Sorbi           MNKRSFKYAWVLDKLKAERERGITIDIALWKFETTKYYCTVIDAPGHRDFIKNMITGTSQ
Oryza           MNKRSFKYAWVLDKLKAERERGITIDIALWKFETTKYYCTVIDAPGHRDFIKNMITGTSQ
Bradi           MNKRSFKYAWVLDKLKAERERGITIDIALWKFETTKYYCTVIDAPGHRDFIKNMITGTSQ
Zma             MNKRSFKYAWVLDKLKAERERGITIDIALWKFETTKYYCTVIDAPGHRDFIKNMITGTSQ
Posidonia       MNKRSFKYAWVLDKLKAERERGITIDIALWKFETTKYYCTVIDAPGHRDFIKNMITGTSQ
                                                                            

Vitis           -------------MITAGISKDGQTREHALLAFTLGVRQMICCCNKMDATTPKYSKSRYD
Poptr           ADCAVLIIDSTTGGFEAGISKDGQTREHALLAFTLGVKQMICCCNKMDATTPKYSKARYD
Zostera         ADCAVLIIDSTTGGFEAGISKDGQTREHALLAFTLGVKQMICCCNKMDATTPKYSKARYD
Arath           ADCAVLIIDSTTGGFEAGISKDGQTREHALLAFTLGVKQMICCCNKMDATTPKYSKARYD
Medtr           ADCAVLIIDSTTGGFEAGISKDGQTREHALLAFTLGVKQMICCCNKMDATTPKYSKARYD
Sorbi           ADCAVLIIDSTTGGFEAGISKDGQTREHALLAFTLGVKQMICCCNKMDATTPKYSKARYD
Oryza           ADCAVLIIDSTTGGFEAGISKDGQTREHALLAFTLGVKQMICCCNKMDATTPKYSKARYD
Bradi           ADCAVLIIDSTTGGFEAGISKDGQTREHALLAFTLGVKQMICCCNKMDATTPKYSKARYD
Zma             ADCAVLIIDSTTGGFEAGISKDGQTREHALLAFTLGVKQMICCCNKMDATTPKYSKARYD
Posidonia       ADCAVLIIDSTTGGFEAGISKDGQTREHALLAFTLGVKQMICCCNKMDATTPKYSKARYD
                              : *********************.******************:***

Vitis           EIVK------------------------------ERSTNLDWYKGPTLLEALDMIHEPKR
Poptr           EIVKEVSSYLKKVGYNPDKIPFVPISGFEGDNMIERSTNLDWYKGPTLLDALDQIQEPKR
Zostera         EIIKEVSSYLKKVGYNPDKIPFVPISGFEGDNMIERSTNLDWYKGPTLLEALDQISEPKR
Arath           EIIKEVSSYLKKVGYNPDKIPFVPISGFEGDNMIERSTNLDWYKGPTLLEALDQINEPKR
Medtr           EIVKEVSSYLKKVGYNPDKIPFVPISGFEGDNMIERSTNLDWYKGPTLLEALDQINEPKR
Sorbi           EIVKEVSSYLKKVGYNPDKIHFVPISGFEGDNMIERSTNLDWYKGPTLLEALDLINEPKR
Oryza           EIVKEVSSYLKKVGYNPDKIPFVPISGFEGDNMIERSTNLDWYKGPTLLEALDQINEPKR
Bradi           EIVKEVSSYLKKVGYNPDKVPFVPISGFEGDNMIERSTNLDWYKGPTLLEALDQINEPKR
Zma             EIVKEVSSYLKKVGYNPDKIAFVPISGFEGDNMIERSTNLDWYKGPTLLEALDQITEPKR
Posidonia       EIVKEVSSYLKKVGYNPDKIAFVPISGFEGDNMIERSTNLDWYKGPTL------------
                **:*                              **************            

Vitis           PSDKPL------------------------------------------LKSVEMHHESLV
Poptr           PSDKPLRLPLQDVYKIGGIGTVPVGRVETGVIKPGMVVTFGPTGLSTEVKSVEMHHEALL
Zostera         PSDK--------------------------------------------------------
Arath           PSDKPLRLPLQDVYKIGGIGTVPVGRVETGMIKPGMVVTFAPTGLTTEVKSVEMHHESLL
Medtr           PTDKPLRLPLQDVYKIGGIGTVPVGRVETGIVKPGMVVTFGPTGLTTEVKSVEMHHEALT
Sorbi           PSDKPLRLPLQDVYKIGGIGTVPVGRVETGIIKPGMVVTFGPSGLTTEVKSVEMHHEALQ
Oryza           PSDKPLRLPLQDVYKIGGIGTVPVGRVETGVLKPGMVVTFGPSGLTTEVKSVEMHHEALQ
Bradi           PSDKPLRLPLQDVYKIGGIGTVPVGRVETGVIKPGMIVTFGPTGLTTEVKSVEMHHEALQ
Zma             PSDKPLRLPLQDVYKIGGIGTVPVGRVETGVIKPGMVVTFGPTGLTTEVKSVEMHHEALQ
Posidonia       ------------------------------------------------------------
                                                                            

Vitis           EGLPGDNVGFNVKNVAV---------------------------IIMNHPGQIGNGYAPV
Poptr           EALPGDNVGFNVKNVAVKDLKRGFVASNSKDDPAREAANFTSQVIIMNHPGQIGNGYAPV
Zostera         ------------------------------------------------------------
Arath           EALPGDNVGFNVKNVAVKDLKRGYVASNSKDDPAKGAANFTSQVIIMNHPGQIGNGYAPV
Medtr           EALPGDNVGFNVKNVAVKDLKRGFVASNSKDDPAKEAANFTSQVIIMNHPGQIGNGYAPV
Sorbi           EALPGDNVGFNVKNVAVKDLKRGYVASNSKDDPAKEAASFTSQVIIMNHPGQIGNGYAPV
Oryza           EALPGDNVGFNVKNVAVKDLKRGYVASNSKDDPAKEAASFTSQVIIMNHPGQIGNGYAPV
Bradi           EALPGDNVGFNVKNVAVKDLKRGFVASNSKDDPAKEK-----------------------
Zma             EALPGDNVGFNVKNVAVKDLKRGFVASNSKDDPAKEAASFTSQVIIMNHPGQIGNGYAPV
Posidonia       ------------------------------------------------------------
                                                                            

Vitis           LDCHTSHIAVKFAEITTKIDRRSGKELEKEP----------------NPWLWKLSPSTLH
Poptr           LDCHTCHIAVKFAEILTKIDRRSGKELEKEPKFLKNGDAGMIKMIPTKPMVVETFSAYPP
Zostera         ------------------------------------------------------------
Arath           LDCHTSHIAVKFSEILTKIDRRSGKEIEKEPKFLKNGDAGMVKMTPTKPMVVETFSEYPP
Medtr           LDCHTSHIAVKFAELVTKIDRRSGKEIEKEPKFLKNGDAGIIKMVPTKPMVVETFAEYPP
Sorbi           LDCHTSHIAVKFAELVTKIDRRSGKELEKEPKFLKNGDAGMVKMVPTKPMVVETFSEYPP
Oryza           LDCHTSHIAVKFAELVTKIDRRSGKELEKEPKFLKNGDAGMVKMIPTKPMVVETFSEYPP
Bradi           ------------------------------------------------------------
Zma             LDCHTSHIAVKFAELITKIDRRSGKELEKEPKFLKNGDAGMVKMIPTKPMVVETFSAYPP
Posidonia       ------------------------------------------------------------
                                                                            

Vitis           LAVLLLGTCVKLLLSVLSRVLRRRIQVVPRLPSPLPRRNERFVLENQC
Poptr           LGRFAVRDMRQTVAVGVIKSVEKKDPSGAKVTKSAAKKGAK-------
Zostera         ------------------------------------------------
Arath           LGRFAVRDMRQTVAVGVIKSVDKKDPTGAKVTKAAVKKGAK-------
Medtr           LGRFAVRDMRQTVAVGVIKAVEKKDPTGAKVTKAAAKKK---------
Sorbi           LGRFAVRDMRQTVAVGVIKSVEKKDPTGAKVTKAAAKKK---------
Oryza           LGRFAVRDMRQTVAVGVIKNVEKKDPTGAKVTKAAAKKK---------
Bradi           ------------------------------------------------
Zma             LGRFAVRDMRQTVAVGVIKSVEKKDPTGAKVTKAAAKKK---------
Posidonia       ------------------------------------------------
                                                                
