# Supplementary material for: Back to the sea twice: identifying candidate plant genes for molecular evolution to marine life
Source: BMC Evol Biol. 2011 Jan 12;11:8. doi: 10.1186/1471-2148-11-8 (PMC3033329; doi:10.1186/1471-2148-11-8)
Supplement: Additional file 2 — Aligned proteins of each OrthoMCL cluster, produced with MUSCLE. [file 1471-2148-11-8-S2.GZ › orthomcl1283.muscled]

Oryza           MAAAAASSAAWKRWIRPEVYPLFLATGVAVSICVGQLVRNITGNPEVRVLKEKRAAGVLE
Medtr           -----MAAN---RWIRPEVYPLFVPVGAAVGICVMQLVRNITTNPEVRVTKQNRAAGILD
Zostera         -----MSSAVAQRWLRPEAYPLFIAVGAAVGICGFTLVRNICINPEVRVTKENRAAGVLD
Posidonia       -----MASSTVQRWLRPEVYPLFLAVGAAVGICGFSLVRNICINPEVRVTKENRTAGVLE
Poptr           -----MASS---RWIRPEVFPLFASVGVAVGICAMQLVRNICTNPEVRVTKENRAAGVLD
Vitis           -----MASSTVNRWLRPEVYPLFAAVGVAVGICGMQLVRNICTNPEVRVTKQNRTAGVLE
Arath           ------MAS---RWLRPEVYPLFAATGVAVGICAFSLIRNITGNPEVRCTKENRAAGILD
Bradi           -----MAAS---KWVRPEVYPLFAATGVAVGICAFQLLRNITGNPEVRVSKVGRAAGVLD
Zma             ------MAS---RWVRPEVYPLFAAMGVAVGICGFQLFRNITGNPEVRVNKAGRAAGVLE
Sorbi           ------MAN---RWVRPEVYPLFAAMGVAVGICGFQLFRNITGNPEVRVNKAGRAAGVLE
                       :    .*:***.:*** . *.**.**   *.***  *****  *  *:**:*:

Oryza           NFDEGKRYSQHGFRKFIDGKRPEIMPGINSFFSDPPKY--
Medtr           NHDEGEKYSQHFIRRFVRGKSTEIMPSLNGFFSDPK----
Zostera         NHEEGEKYKEHYLRKLVRNKTPEIMPAINKFFTDPN----
Posidonia       NFAEGEKYAEHSLRKLVRNRNPEIMPSINKFFTSPN----
Poptr           NFKEGEKYAEHGLRKFVRNKTPQIMPSINGFFSDPDLPTN
Vitis           NFEEGERYAEHRLRKFVRNKEPQIMPSINKFFSDPNLD--
Arath           NHAEGEKYKENFLRKFVRNKKPEIMPGLNKFFTDPTY---
Bradi           NHEEGRRYAEHGLRSFVRDKTPEIMPGINKFFTDPK----
Zma             NHEEGRRYAMHGLRSFVHDKTPEIMPAINKFFTDPK----
Sorbi           NHEEGRRYAMHGLRSFVHEKTPEIMPAINKFFTDPK----
                *. ** .*  : :* ::  . .:***.:* **:.*     
