# Supplementary material for: Back to the sea twice: identifying candidate plant genes for molecular evolution to marine life
Source: BMC Evol Biol. 2011 Jan 12;11:8. doi: 10.1186/1471-2148-11-8 (PMC3033329; doi:10.1186/1471-2148-11-8)
Supplement: Additional file 2 — Aligned proteins of each OrthoMCL cluster, produced with MUSCLE. [file 1471-2148-11-8-S2.GZ › orthomcl1281.muscled]

Zostera         MADQTEKAFLKQPKVFLSSKKSGKARKPGKGGNRFWKSIGLGFKTPKSAIEGHYIDKKCP
Posidonia       MAEQTEKAFLKQPKVFLSSKKSGKGKRPGKGGNRFWKNIGLGFKTPKDAINGTYIDKKCP
Bradi           MAEQTEKAFLKQPKVFLCPKKSDKGKRPGKAGNRFWKNVGLGFKTPKEAIEGAYIDKKCP
Oryza           MAEQTERAFLKQPKVFLCPKKTTKGKKPGKGGNRFWKNIGLGFKTPREAIEGTYIDKKCP
Zma             MAEQTERAFLKQPKVFLCSKKATKVNKPGKGGNRFWKNIGLGFKTPREAIEGTYIDKKCP
Sorbi           MAEQTEKAFLKQPKVFLCSKKAAKGNKPGKGGNRFWKNIGLGFKTPREAIEGTYIDKKCP
Arath           MAEQTEKAFLKQPKVFLSSKKSGKGKRPGKGGNRFWKNIGLGFKTPREAIDGAYVDKKCP
Poptr           MAEQTEKAFLKQPKVFLSSKKTGKGKRPGKGGNRFWKSIGLGFKTPRDAIEGTYIDKKCP
Medtr           MAEQTEKAFLKQPKVFLCSKKSGKGKRPGKGGNRFWKSVGLGFKTPREATEGTYIDKKCP
Vitis           MAEQTEKAFLKQPKVFLCSKKSAKGKRPGKGGNRFWKSIGLGFKTPRDAIEGTYIDKKCP
                **:***.**********..**: * ..***.******.:*******..* :* *:*****

Zostera         FTGTVSIRGRIITGTCHSAKMNRTIVVRRNYLHFVKKYQRYEKRHSNIPAHISPCFRAKE
Posidonia       FTGTVSIRGRILAGTCHSAKMDKTIIVRRNYLHYVKKYQRYEKRHSNTPAHISPCLRVKE
Bradi           FTGTVSIRGRIIAGTCHSAKMNRTIIICRNYLHFVKKYQRYEKRHSNIPAHIYPCFRVKE
Oryza           FTGTVSIRGRIIAGTCHSAKMNRTIIVRRNYLHFVKKYQRYEKRHSNIPAHISPCFRVKE
Zma             FTGTVSIRGRIIAGTCHSAKMNRTIIVRRNYLHFVKKYQRYEKRHSNIPAHISPCFRVKE
Sorbi           FTGTVSIRGRIIAGTCHSAKMNRTIIVRRNYLHFVKKYQRYEKRHSNIPAHISPCFRVKE
Arath           FTGTVSIRGRILAGTCHSAKMQRTIIVRRDYLHFVKKYQRYEKRHSNIPAHVSPCFRVKE
Poptr           FTGTVSIRGRILSGTCHSAKMNRTIIVRRNYLHWVKKYQRYEKRHSNIPAHISPCFRVRE
Medtr           FTGNVSIRGRILAGTCHSAKMNRTIIVRRNYLHFIKKYQRYEKRHSNIPAHVSPCFRVKE
Vitis           FTGTVSIRGRILAGTCHSAKMMRTIIVRRNYLHYVKKYQRYEKRHSNIPAHTSPCFRVKE
                ***.*******::******** .**:: *:***::************ ***  **:*..*

Zostera         GDHIIIGQCRPLSKTVRFNVLKVIPAGST-GVGKKAFTAI
Posidonia       GDHVIIGQCRPLSKTVRFNVLKVIPAGLTRGGGMKALSAM
Bradi           GDHVIIGQCRPLSKTVRFNILKVIPAGSTGGTGKKAFTAA
Oryza           GDHVIIGQCRPLSKTVRFNVLKVIPAGSKSGAGKKVFTAA
Zma             GDHVIIGQCRPVSKTVRFNVLKVIPAGSKSGAVKKAFTAA
Sorbi           GDHVIIGQCRPLSKTVRFNVLKVIPAGSKSGAVKKAFTAA
Arath           GDHIIIGQCRPLSKTVRFNVLKVIPAGSSSSFGKKAFTGM
Poptr           GDYVIIGQCRPLSKTVRFNVLKVIPAGSSGGA-KKVFTGM
Medtr           GDHVIIGQCRPLSKTVRFNVLKVIPAGSSSGAGKKAFTGM
Vitis           GDHVIIGQCRPLSKTVRFNVLKVIPAGSSGGGGKKAFTAM
                **::*******:*******:******* . .   *.::. 
