# Supplementary material for: Back to the sea twice: identifying candidate plant genes for molecular evolution to marine life
Source: BMC Evol Biol. 2011 Jan 12;11:8. doi: 10.1186/1471-2148-11-8 (PMC3033329; doi:10.1186/1471-2148-11-8)
Supplement: Additional file 2 — Aligned proteins of each OrthoMCL cluster, produced with MUSCLE. [file 1471-2148-11-8-S2.GZ › orthomcl1273.muscled]

Bradi           MGRMHSRGKGISSSALPYKRTPPVWVKTAASDVDELITKAAKKGQMPSQIGVLLRDQHGI
Zma             MGRMHSRGKGISSSALPYKRTPPTWLKTAASDVEEMITKAAKKGQMPSQIGVLLRDQHGI
Sorbi           MGRMHSRGKGISSSALPYKRTPPTWLKTAASDVEEMITKAAKKGQMPSQIGVLLRDQHGI
Oryza           MGRMHSRGKGISSSALPYKRTPPSWLKTAASDVEEMIMKAAKKGQMPSQIGVVLRDQHGI
Poptr           MGRMHSHGKGISASALPYKRTPPSWLKISAQDVEDNICKFAKKGLTPSQIGVILRDSHGI
Arath           MGRMHSRGKGISASALPYKRSSPSWLKTTSQDVDESICKFAKKGLTPSQIGVILRDSHGI
Medtr           MGRMHSGGKGISSSALPYKRTPASWLKISTQDVDETICKFAKKGLTPSQIGVILRDSHGI
Zostera         MGRMHSGGKGISSSALPYKRTPPSWLKVSSGDVEDSICKFAKKGLTPSQIGVILRDSHGI
Posidonia       ----------------------------SSQDVEENICKFAKKGLTPSHIGVILRDSHGI
Vitis           MGRMHSRGKGISSSALPYKRTPPSWLKISSQDVEENICKFAKKGMTPSQIGVILRDSHGI
                                            :: **:: * * ****  **:***:***.***

Bradi           PLVKSVTGSKILRILKAHGLAPEIPEDLYFLIKKAVAIRKHLERNRKDKDSKFRLILVES
Zma             PLVKSVTGSKILRILKAHGLAPEIPEDLYFLIKKAVAIRKHLERNRKDKDSKFRLILVES
Sorbi           PLVKSVTGSKILRILKAHGLAPEIPEDLYFLIKKAVAIRKHLERNRKDKDSKFRLILVES
Oryza           PLVKSVTGSKILRILKAHGLAPEIPEDLYFLIKKAVAIRKHLERNRKDKDSKFRLILVES
Poptr           AQVRSVTGNQILRILKAHGLAPEIPEDLYHLIKKAVAIRKHLERNRKDKDSKFRLILVES
Arath           PQVKSVTGSKILRILKAHGLAPEIPEDLYHLIKKAVAIRKHLERNRKDKDSKFRLILVES
Medtr           AQVKAVTGNKILRILKAHGLAPEIPEDLYHLIKKAVSIRKHLERNRKDKDSKFRLILVES
Zostera         AQVKSVTGSKILRILKGHGLAPEIPEDLYHMIKKAVAMRKHLERNRKDKDSKFRLILVES
Posidonia       AQVKSVTGSKILRILKGHGLAPEIPEDLYHLIKKAVAIRKXLERNRKDKDSKFRLILVES
Vitis           AQVKSVTGSKILRILKAHGLAPEIPEDLYHLIKKAVAIRKHLERNRKDKDSKFRLILVES
                . *.:***.:******.************.:*****::** *******************

Bradi           RIHRLARYYKRTKKLPPTWKYESTTASTLVA
Zma             RIHRLARYYKRTKKLPPTWKYESTTASTLVA
Sorbi           RIHRLARYYKRTKKLPPTWKYESTTASTLVA
Oryza           RIHRLARYYKRTKKLPPTWKYESTTASTLVA
Poptr           RIHRLARYYKKTKKLPPVWKYESSTASTLVA
Arath           RIHRLARYYKKTKKLPPVWKYESTTASTLVA
Medtr           RIHRLARYYKKTKKLPPVWKYESTTASTLVA
Zostera         RIHRLARYYKRTKKLPPVWKYESTTASTLVA
Posidonia       RIHRLARYYKRTKKLPPVWKYEXTTASXLVA
Vitis           RIHRLARYYKRTKKLPPVWKYESTTASTLVA
                **********.******.**** :*** ***
