# Supplementary material for: Back to the sea twice: identifying candidate plant genes for molecular evolution to marine life
Source: BMC Evol Biol. 2011 Jan 12;11:8. doi: 10.1186/1471-2148-11-8 (PMC3033329; doi:10.1186/1471-2148-11-8)
Supplement: Additional file 2 — Aligned proteins of each OrthoMCL cluster, produced with MUSCLE. [file 1471-2148-11-8-S2.GZ › orthomcl1245.muscled]

Posidonia       ------------------------------------------------------------
Zostera         -------------------------------MATPNPDRSQ-NED------VITTVDDED
Zma             -------------------------------MAEPAEHRPA-EEEE-----AAAAGEDED
Bradi           MLSSPPRRLQRVATKAEQASTSPRPTVTTPAMADPAEHREE-EET-------AAAGEEED
Oryza           -----------------------------MADKEPVVDRPE-DEEEASAAAAAAGGEEED
Sorbi           -----------------------------MADKEPVVERPEAAEEEDASAAAAAAGEEED
Medtr           ------------------------------MSTSTD--HHE-EED-------VPAGDEED
Arath           -----------------------------MASTEPERENRE-DE--------TEVNEDED
Poptr           -----------------------------MASTEPEHQHRE-DEE-------APAGDDED
Vitis           -----------------------------MASSDPE--RRE-DED------AAAAAEDED
                                                                            

Posidonia       ------------------------------------------------------------
Zostera         TGAQIAPIIRLEEVAVTTGEEDEEILLDLKSKLYRFDKEGNQWKERGAGTVKLLKHKETK
Zma             TGAQVAPIVKLEEVAVTTGEEDEDALLDMKAKLYRFDKEGNQWKERGTGTVKLLKHKDTA
Bradi           TGAQIAPIVKLEEVAITTGEEDEEVLLEMKAKLYRFDKDGGQWKERGTGTVKLLKHKETA
Oryza           TGAQVAPIVRLEEVAVTTGEEDEDVLLDMKAKLYRFDKEGNQWKERGTGTVKLLKHKENG
Sorbi           TGAQVAPIVRLEEVAVTTGEEDEDVLLDMKAKLYRFDKDGNQWKERGTGTVKLLKHKESS
Medtr           TGAQIAPIIQLHEVAVSTGEEDEEAILDLKAKLYRFDKVGNQWKERGAGTVKFLKHKVTG
Arath           TGAQVAPIVRLEEVAVTTGEEDEDAVLDLKSKMYRFDKEGNQWKERGAGTVKLLKHKETG
Poptr           TGAQVAPIVKLEEVAVSTGEEDEDTILDLKSKLYRFDKDGNQWKERGAGTVKFLKHKESG
Vitis           TGAQVAPIVKLEEVAVTTGEEDEDAVLDLKAKLYRFDKDGNQWKERGAGSVKLLKHKESG
                                                                            

Posidonia       -------------------------------------------SDGELKEEMLCIRFASV
Zostera         KVRLVMRQTKTLKICANHLVLPTTKLQEHVGNEKSCVWHAADFSDGELKEEMFCIRFVSI
Zma             KVRLVMRQAKTLKICANHLVVATTKMQEHAGSDKSCVWHALDFADGELKEEMFAIRFGSV
Bradi           KVRLVMRQAKTLKICANHLVVATTKMQEHAGSDKSCVWHALDFADCELKEEMFAIRFGSV
Oryza           KVRLVMRQAKTLKICANHLVASTTKMQEHAGSDKSCVWHAADFADGELKEEMFAIRFGSV
Sorbi           KVRLVMRQAKTLKICANHLVASTTKMQEHAGSDKSCVWHAADFADGELKEEMFAIRFGSV
Medtr           KVRLVMRQSKTLKICANHLILPKMTVQEHAGNEKSCVWHAKDFADGELKDEFFCIRFASI
Arath           KVRLVMRQSKTLKICANHLISSGMSVQEHSGNEKSCLWHATDFSDGELKDELFCIRFASI
Poptr           KVRLVMRQSKTLKICANHLVLPAMSVQEHAGNEKSCVWHATDFADGELKDELFCIRFASV
Vitis           KVRLVMRQSKTLKICANHLVLPTMSVQEHAGNDKSCVWHATDFADGELKDELFCIRFASV
                                                           :* ***:*::.*** *:

Posidonia       ENCKKFKDTVEEIIESQGKTEESKSEEASAAS-ELVEKLTMGETKSENEKAKSVGAEKKT
Zostera         ENCQKFKDKIEEIAESQQTIEHAESEEVSTAT-DLIEKLTVGESKSKEEPPVSDNDVKEE
Zma             ENCKKFKDTVEEIAEQQGKSEEKENDEVSTAASDLAQKLTVAEPSKEENAEKEEAPASDD
Bradi           ENCKKFKDMVDGIAEEQGKNDEKESDEVSSAA-ELVEKLRVTESKKDENDDKKDSKE---
Oryza           ENCKKFKDLVEEISESLAKTEGKETEEDSSAA-GLLEKLSVTEKKSEEVATKEESTEAVK
Sorbi           ENCKKFKELIEEIAESLTKNEGKEGEDGSSTA-ELLEKLTVSEDKSEGSGKSESTDSGKV
Medtr           ENCRKFIETFQEIAESL---NKEESKDASTAA-DLLENLSVEGKADAEKKDKEKSEEKTK
Arath           ENCKTFMEKFTEIAESQQ--VGKESTQGDEAA-GLIENLSVEENISEEKAKEAEEKEPAK
Poptr           ENCKTFMEMFQEVAESQK--SNEENKDATAAA-DALDKLSVEEKKTEEKAVEESPTAAKE
Vitis           ENCKSFMEKVQEVAESQQ--KKEENKDASAAA-GLLEKLRN-------------------
                ***..* : .  : *.       :  :   ::    ::*                     

Posidonia       E------EPSSAA-----------
Zostera         N------KVEEKAEK---------
Zma             K-----KDAKE-------------
Bradi           ------------------------
Oryza           E-----TDTKSAATSE--------
Sorbi           N------ETKSDAAPAE-------
Medtr           EKETPEKESKEDTEKKVEEPASSA
Arath           E----DKETKKEKVEEEKKTEAST
Poptr           E------ETKTCEDKKEEKPDPST
Vitis           ------------------------
                                        
