# Supplementary material for: Back to the sea twice: identifying candidate plant genes for molecular evolution to marine life
Source: BMC Evol Biol. 2011 Jan 12;11:8. doi: 10.1186/1471-2148-11-8 (PMC3033329; doi:10.1186/1471-2148-11-8)
Supplement: Additional file 2 — Aligned proteins of each OrthoMCL cluster, produced with MUSCLE. [file 1471-2148-11-8-S2.GZ › orthomcl1219.muscled]

Zostera         MPAGHGLRSRTRDSFSRAFRKKGVIHLTTYLRTFKVGDYVDVKVNGAVHKGMPHKFYHGR
Arath           MPAGHGVRARTRDLFARPFRKKGYIPLSTYLRTFKVGDYVDVKVNGAIHKGMPHKFYHGR
Vitis           MPAGHGLRSRTRDLFARPFRKKGYIPLTTYLRTFRIGEYVDIKVNGAIHKGMPHKFYHGR
Medtr           MPAGHGLRSRTRDSFSRPFRKKGTIALATYLRTYHIGDYVDVRVNGAVHKGMPHKFYHGR
Posidonia       MPAGHGVRARTRDLFSRPFRKKGYIPLSTYLRTFRIGDYVDIKVNGAVHKGMPHKFYHGR
Bradi           MPAGHGLRSRTRDLFARPFRKKGYIPLTTYLRTYKVGEHVDVKVNGAVHKGMPHKFYHGR
Poptr           MPAGHGLRSRTRDLFARPFRKKGYIPLTTYLRTYKIGDNVDIKVNGAVHKGMPHKFYHGR
Zma             MPAGHGLRSRTRDLFARPFRKKGYIPLTTYLRTYKIGDYVDVKVNGAVHKGMPHKFYHGR
Sorbi           MPAGHGLRSRTRDLFARPFRKKGYIPLTTYLRTYKIGDYVDVKVNGAVHKGMPHKFYHGR
Oryza           MPAGHGLRARTRDLFARPFRKKGYIPLTTYLRTYKIGDYVDVKVNGAVHKGMPHKFYHGR
                ******:*:**** *:*.***** * *:*****:.:*: **:.****:************

Zostera         TGQVWNVTKRAVGVEINKQVGNRIIKKRIHVRIEHVLPSRCTEEFRLRKQNNDKLKAEAK
Arath           TGRIWNVTKRAVGVEVNKQIGNRIIRKRIHVRVEHVQQSRCAEEFKLRKKKNDELKAAAK
Vitis           TGKVWNVTKRAIGVEVNKQVGNRIIKKRIHVRVEHVQPSRCTEEFRLRKLKNDELKTAAK
Medtr           TGRVWNVTKRAIGVEVNKQVRNKILRKRIHVRVEHVMPSRCTEEFRLRKIKNDQLKAEAK
Posidonia       TGKVWNVTKRAIGVEINKQVGNRIIRKRIHVRVEHVQLSRCTEEVRQRKLRNDKLKAEAK
Bradi           TGRVWNVTKRAIGVEINKQVGNRIIRKRIHVRVEHVQPSRCAEEFRLRKVKNDQLKAEAK
Poptr           TGRVWNVTKRAIGVEINKQVGNRIIRKRIHVRVEHLLPSRCTEEFRLRKKKNDQLKAEAK
Zma             TGSVWNVTKRAIGVEINKQVNGRIIRKRIHVRVEHVQPSRCTEEFRLRKAKNDQLKADAK
Sorbi           TGRVWNVTKRAIGVEINKQVNGRIIRKRIHVRVEHVQPSRCTEEFRLRKAKNDQLKADAK
Oryza           TGRVWNVTKRAIGVEINKQVGNRIIRKRIHVRVEHVQPSRCTEELRLRKIKNDQLKADAK
                ** :*******:***:***: ..*:.******:**:  ***:**.. ** .**:**: **

Zostera         ACGKIISTKRQPAGPKPGFLVEGTTLETVTPIPYDVVNDLKGGY
Arath           ANGETISTKRQPKGPKPGFMVEGMTLETVTPIPYDVVNDLKGGY
Vitis           KNGEIISTKRQPEGPKPGFMVEGATLETVTPIPYDVVNDLKGGY
Medtr           AKGEVISTKRKPEGPKPGFMVEGATLETVTPIPYDVVNDLKGGY
Posidonia       ARGEVISTKRQPEGPKPGFMVEGATLETVTPIPYDVVNDLKGGY
Bradi           ARGEVISTKRQPAGPKPGFMVEGTTIETVTPIPYDVVNDLKGGY
Poptr           ARGEVISTKRQPQGPKPGFMVEGATLETVTPIPYDVVNDLKGGY
Zma             ARGEVISTKRQPVGPKPGFMVEGATLETVTPIPYDVVNDLKGGY
Sorbi           ARGEVISTKRQPLGPKPGFMVEGATIETVTPIPYDVVNDLKGGY
Oryza           ARGEVISTKRQPEGPKPGFMVEGATLETVTPIPYDVVNDLKGGY
                  *: *****:* ******:*** *:******************
