# Supplementary material for: Back to the sea twice: identifying candidate plant genes for molecular evolution to marine life
Source: BMC Evol Biol. 2011 Jan 12;11:8. doi: 10.1186/1471-2148-11-8 (PMC3033329; doi:10.1186/1471-2148-11-8)
Supplement: Additional file 2 — Aligned proteins of each OrthoMCL cluster, produced with MUSCLE. [file 1471-2148-11-8-S2.GZ › orthomcl1202.muscled]

Zostera         ------------------------------------------------------------
Posidonia       ------------------------------------------------------------
Poptr           ------------------------------------------------------------
Arath           ------------------------------------------------------------
Vitis           MTLRKGKVSYKGKGKKKKLSLDTTFSHSAFVRLYPLSLSLSLSLFFSLCNLQRNGEDGRN
Medtr           ------------------------------------------------------------
Bradi           ------------------------------------------------------------
Zma             ------------------------------------------------------------
Oryza           ------------------------------------------------------------
Sorbi           ------------------------------------------------------------
                                                                            

Zostera         -------------------------MPVPLAPYPSP---PVP-----PTQPN---GS---
Posidonia       ---------------------GGQAMPVTLAPYPSP---PAP-----FTQPN---GA---
Poptr           -------------------------MPVPLAPYPTP---PAPYAPTPPPPPPPPPAANGA
Arath           -------------------------MPVPLAPYPTP---PAPALAPSYNTPPAN-GSTSG
Vitis           IDAVWAKGRKLLRAWQRKHTLARITMPVPLAPYPTP---PVP-----FTQPAN--GA---
Medtr           -------------------------MPVPLAPYPTPPPAPAP-APAPYTTPPTN-GA---
Bradi           -------------------------MPVPLAPYPTP---PAP-----FTPPTPNAGA---
Zma             -------------------------MPVPLAPYPAP---PAP-----FTPPN---GA---
Oryza           -------------------------MPVPLAPYPTP---PVP-----FTPPN---GA---
Sorbi           -------------------------MPVPLAPYPTP---PVP-----FTPPN---GA---
                                         ***.*****:*   *.*        *    .:   

Zostera         QTQLVCSGCRNLLLYPNGATSVCCAVCNAVTPVPPPGTENAQLLCGGCHTLLMYIRGATS
Posidonia       QSQLVCSGRRNLLLYPHGATSVCCAVCNAVTPVPPPGTEMAQLLCGGCHTLLMYIRGATS
Poptr           QSQLVCSGCRNLLLFPVGATSVCCAVCNAVTAVPPPGTEMAQLVCGGCHTLLMYIRGATS
Arath           QSQLVCSGCRNLLMYPVGATSVCCAVCNAVTAVPPPGTEMAQLVCGGCHTLLMYIRGATS
Vitis           QSQLVCSGCRNLLLYPVGAKSVCCAVCNVVTAVPLPGTEMAQLVCGGCHTLLMYIRGATS
Medtr           QSQLVCSGCRNLLMYPVGATSVCCAVCNAVTAVPPPGTEMAQLVCGGCHTLLMYIRGATS
Bradi           QSQLVCSGCRNLLMYPAGATSVCCAVCSTVTAVPAPGTEMAQLVCGGCHTLLMYIRGATS
Zma             QSQLVCTGCRNLLMYPAGATSVCCAVCSTVTAVPAPGTEMAQLVCGGCHTLLMYIRGATS
Oryza           QSQLVCSGCRNLLMYPAGATSVCCAVCSTVTAVPAPGTEMAQLVCGGCHTLLMYIRGATS
Sorbi           QSQLVCTGCRNLLMYPAGATSVCCAVCSTVTAVPAPGTEMAQLVCGGCHTLLMYIRGATS
                *:****:* ****::* **.*******..**.** **** ***:****************

Zostera         VQCSCCHTINLASEANQVAHVNCGNCRMLLMYQYGARSVKCAVCNFVTSVGAAPITDP-Q
Posidonia       VQCSCCHTINLALEANKVAHVNCGNCRMLLMYQYGARSVKCAVCNFVTSVGAAPSTE--Q
Poptr           VQCSCCHTVNLALEANQVAHVNCGNCRMLLMYQYGARSVKCAVCNFVTPIGVSTSATE-E
Arath           VQCSCCHTVNLALEANQVAHVNCGNCMMLLMYQYGARSVKCAVCNFVTSVGGSTSTTD-S
Vitis           VQCSCCHTINLALEANQVAHVNCGNCRMLLMYQYGARSVKCAVCNFVTSVGASTSSTE-H
Medtr           VQCSCCHTVNLALEANQVAHVNCGNCRMLLMYQYGARSVKCAVCNFVTSVGASASTTEPQ
Bradi           VQCSCCHTVNLAMEANQVAHVNCGNCRMLLMYQYGARSVKCAVCSFVTSVGATPGAD--Q
Zma             VQCSCCHTVNLAMEANQVAHVNCGNCRMLLMYQYGARSVKCAVCSFVTSVGTSPGAE--Q
Oryza           VQCSCCHTVNLAMEANQVAHVNCGNCRMLLMYQYGARSVKCAVCNFVTSVGASPGTD--Q
Sorbi           VQCSCCHTVNLAMEANQVAHVNCGNCRMLLMYQYGARSVKCAVCNFVTSVGASPGAE--Q
                ********:*** ***:********* *****************.***.:* :. :    

Zostera         KFNQ
Posidonia       KFSI
Poptr           KFNA
Arath           KFNN
Vitis           KFNC
Medtr           KFST
Bradi           KSSN
Zma             KPSS
Oryza           KPSS
Sorbi           KPSS
                * . 
