# Supplementary material for: Back to the sea twice: identifying candidate plant genes for molecular evolution to marine life
Source: BMC Evol Biol. 2011 Jan 12;11:8. doi: 10.1186/1471-2148-11-8 (PMC3033329; doi:10.1186/1471-2148-11-8)
Supplement: Additional file 2 — Aligned proteins of each OrthoMCL cluster, produced with MUSCLE. [file 1471-2148-11-8-S2.GZ › orthomcl1184.muscled]

Zostera         ------------------------------------------------------------
Medtr           ------------------------------------------------------------
Arath           ------------------------------------------------------------
Posidonia       ------------------------------------------------------------
Poptr           ------------------------------------------------------------
Vitis           MEFFNLYNLHGHKVLNQIRLISGFNSPKKAQRASKPNTIVTQRSRTQIGPKRTIKKPRKT
Oryza           ------------------------------------------------------------
Bradi           ------------------------------------------------------------
Zma             ------------------------------------------------------------
Sorbi           ------------------------------------------------------------
                                                                            

Zostera         --------------------------MPFKRFVEIGRVALVNYGKEYGQLVVIVDVIDQN
Medtr           --------------------------MPFKRFVEIGRVALVNYGPDYGKLVVIVDVIDQT
Arath           --------------------------MGFKRFVEIGRVALVNYGEDYGKLVVIVDVVDQN
Posidonia       --------------------------MTFKRFVEIGRVALVNYGKDYGKLVVIVDVVDQN
Poptr           --------------------------MPFKRYVEIGRVALVNYGKEYGRLVVIVDVIDQN
Vitis           LSPVSPSTPLASSIFPLPAVSRALANMPFKRYVEVGRVALVNYGKDYGRLVVIVDVIDQN
Oryza           --------------------------MPFKRFVEIGRVALVNYGKDYGRLVVIVDVVDQN
Bradi           --------------------------MPFKRFVEIGRVALVNYGKDYGRLVVIVDVVDQN
Zma             --------------------------MPFKRFVEIGRVALVNYGEDYGRLVVIVDVVDQN
Sorbi           --------------------------MPFKRFVEIGRVALVNYGKDYGRLVVIVDVVDQN
                                          * ***:**:********* :**.*******:**.

Zostera         RALVDGPGLVRHQVNFKRLSLTDIKIDIKRSPKKKYLIAAMEAADVKNKWEKSSWGRKLI
Medtr           RALVDAPDMERVPINFKRLSLTDIKIDIKRVPKKKDLVKAMEAADVKNKWEKSSWGRKLI
Arath           RALVDAPDMERIQMNLKRLSLTDIVIDINRVPKKKVLIEAMEKADVKNKWEKSSWGRKLI
Posidonia       RALVDAPDMVRSQMNFKRLALTDIKIDIKRMPKKKTLIAAMEEADVKNKWENSSWGRKLI
Poptr           RALVDAPDMVRSQMNFKRLSLTDIKIEINRVPKKKALIEAMEKADVKNKWEKSSWGRRLI
Vitis           RALVDAPDMVRCQMNFKRLSLTDIKIDIKRVPKKKTLIEAMTAADVKNKWENSSWGRKLI
Oryza           RALVDAPDMVRCQINFKRLSLTDIKIDIKRVPKKTTLIKAMEEADVKNKWENSSWGKKLI
Bradi           RALVDAPDMVRCQINFKRLSLTDIKIDIKRVPKKATLIKAMEEADVKNKWENSSWGKKLI
Zma             RALVDAPDMVRCQVNFKRLSLTDIKIDIKRVPKKTALIKAMEEADVKTKWENSSWGKKLI
Sorbi           RALVDAPDMIRCQINFKRLSLTDIKIDIKRVPKKTTLIKAMEEADVKTKWENSSWGKKLI
                *****.*.: *  :*:***:**** *:*:* ***  *: **  ****.***:****..**

Zostera         VQKRRAAMTDFDRFKVMLARIKRSTCINQEVAKLKKESKA-
Medtr           VKKRRAALNDFDRFKIMLAKIKRAGVVRQELAKLRKTAA--
Arath           VQKRRAALNDFDRFKIMLAKIKRAGIVRQELAKLKREIAA-
Posidonia       VQKRRAALNDFDRFKVMLAKIKRATAANQELAKLRKGNKA-
Poptr           VQQRRAALNDFDRFKLMLAKIKRGGLIRQELAKLKKENAA-
Vitis           VQKRRASLNDFDRFKIMLAKIKRGGVIRQELAKLKKQTAS-
Oryza           VQKRRASLNDFDRFKVMLAKIKRGGAIRQELAKLKKEAAA-
Bradi           VQKRRASLNDFDRFKVMLAKIKRGGAIRQELAKLKKEVAAS
Zma             VQKRRASLNDFDRFKVMLAKIKRGGAIRQELAKLKKASTA-
Sorbi           VQKRRAALNDFDRFKVMLAKIKRGGAIRQELAKLKKASTA-
                *::***::.******:***.***.   .**:***..     
