# Supplementary material for: Back to the sea twice: identifying candidate plant genes for molecular evolution to marine life
Source: BMC Evol Biol. 2011 Jan 12;11:8. doi: 10.1186/1471-2148-11-8 (PMC3033329; doi:10.1186/1471-2148-11-8)
Supplement: Additional file 2 — Aligned proteins of each OrthoMCL cluster, produced with MUSCLE. [file 1471-2148-11-8-S2.GZ › orthomcl1173.muscled]

Arath           MASTFVCSLPNPFFAFPVKA----------TTPSTANHTL----LGSRRGCLRIKA-IST
Medtr           MASTFLTI-PTTPFLHKTPT----------ASFSTQRLPI------LKRNSLKVNA-IAK
Oryza           MAPSLLAA-AASPFLLHGA-----------AAASGSRRPLVAAAATGRRAASSLRV-AAL
Bradi           MAPALLAAASATPFLLHGAP----------GGSSSSRRPLVAAVAPGRRAASALRVRAAL
Zma             MAPSLLAAMSTSPFL---------------ASSGSSRRPL--GAAHTRRAGLRV---AAL
Sorbi           MAPSLLAAVSASPFLL--------------AGSGSSRRPL--GAAPIRRAGLRV---AAL
Posidonia       MASSLLTV--ARPFLHPTPHQQSLFSPRSLAPSSPSSLALRSVVPVSRRNGGRVVA-MAQ
Vitis           MASTFITL--ARPFSSHKPH-----------TPSPSKRLL-----GLRSSALKINA-IAK
Poptr           MASTFVTVPTTRPFLSVNKT----------NALSLSQLKL----AGLKRNSLRINA-ISK
Zostera         ---------------------------------------------------------MAK
                                                                          : 

Arath           KWEPTK---------VVPQADRVLVRLEDLPIKSSGGVLLPKAAVKFERYLTGEIISVGS
Medtr           KWEPSK---------VVPQADRVLIRLEELSEKTAGGILLPKSAVKFERYLVGEVLNVGA
Oryza           KYDPSK---------VAPQSDRVLVRLEQIPEKSVGGVLLPKSAVKFERYLMGEILSVGA
Bradi           NCDPSK---------VAPQSDRVLVRLEQIPEKSAGGVLLPKSAVKFERYLMGEILSVGA
Zma             KYDPAK---------VAPQNDRVLVRLEQIPEKSAGGVLLPKSAVKFERYLMGEILSIGA
Sorbi           KYDPAK---------VAPQNDRVLVRIQQIPEKSAGGVLLPKSAVKFERYLMGEILSVGA
Posidonia       KWEAGKVVPQADRVQVVPQADRVLVRLEELPEKSSGGVLLPKSAVKFERYLMGEILSVGA
Vitis           KWEPTK---------VVPQADRVLIRLQDLPEKSSGGVLLPKSAVKFERYLMGEILSIGA
Poptr           KWEPTK---------VVPQADRVLIRLEDLPEKSSGGVLLPKSAVKFERYLMGEVLSVGA
Zostera         ICEPNK---------VTPQADRVLLRLEDLPEKSSGGVLLPKSAVKFERYLMGQILSVGA
                  :. *         *.** ****:*::::. *: **:****:******** *:::.:*:

Arath           EVGQQVGPGKRVLFSDVSAYEVDLGTDARHCFCKESDLLALVE
Medtr           EAE-NVKAGSKVLFTDINAYEVDLGTDAKHCFIKSSDLLAVVE
Oryza           DVN-EVEAGKKVLFSDINAYEVDLGTDEKHCFCRESDLLAVVE
Bradi           DVS-EVEAGKKVLFSDINAYEVDLGTEEKHCFCRESDLLAVVA
Zma             EVS-EVEAGKKV-----------------------RNIL----
Sorbi           DVS-EVEAGKKVLFSDINAYEVDLGTDEKHCFCRESDLLALVE
Posidonia       DVE-QVSAGKKVLFSDINAYEVNLGTDAKHCFCRAGDLLAVVE
Vitis           DVG-EVEAGKKVLFSDINAYEVDLGTDGRHCFCKESDLLAVVE
Poptr           EVG-EVEAGKKVLFSDINAYEIDLGTDAKHCFCKAGDLLAVVE
Zostera         DVGEEVAAGKKVLFSDVNAYEVDLGTDAKHCFCRVADLLAVVE
                :.  :* .*..*                        ::*    
