# Supplementary material for: Back to the sea twice: identifying candidate plant genes for molecular evolution to marine life
Source: BMC Evol Biol. 2011 Jan 12;11:8. doi: 10.1186/1471-2148-11-8 (PMC3033329; doi:10.1186/1471-2148-11-8)
Supplement: Additional file 2 — Aligned proteins of each OrthoMCL cluster, produced with MUSCLE. [file 1471-2148-11-8-S2.GZ › orthomcl1171.muscled]

Posidonia       MASSKMATAALFLTVNLLFFSLVSSCSYCK-PPRPPQRPR-PRPCPPT-----------P
Zostera         --MAATSRVALFLALNLLFLSLVTSCSYCP-KPKPPPKKRTPKACPP------------P
Arath           MASKISASLVIFLTFNILFFTLTTACGGGC-SSTPKPKPK-PKST---------------
Medtr           MASKTCSSLAIFLTINILFFTLVSSCGTCGSGPNPNPKPK-HKPSPNHSGGSSHSGGSSP
Vitis           MDSKGSSSAALFLSINLLFFALVSANKPCS-PPKPTPTPS-TPSTPSN------------
Poptr           MASKSTTSLALFLAVNLLFFSLVTAKRSSC-PPPPKPKPT-PTPSPSG------------
Sorbi           MASKA---FALFLAVNLVVLGVASACAPNS-PTTPTPSSS-SN-----------------
Zma             -MAKK---VATLLALNLLFFAFADACGCRCGGSCPSPGGG-GGGGSGGGGGGSGGGGSGG
Oryza           -MATKAGVIATLLALNLHFFTFSDACGCQC-GSCPSPGGG-GGGGGGGGGGGGGRGGG-G
Bradi           -MAKKAAAIATLLALNLLFFTFSDACGCHCDGSCPSPGTG-GGGGGGGGGGGGGGGSGPG
                         . :*:.*: .: .  :       . *                         

Posidonia       YRYNY-------------------------------------------GKCPIDVLKLGV
Zostera         YTYTPPTGTG--------------------------------------GKCPTDALKLGV
Arath           ------------------------------------------------GSCPKDTLKLGV
Medtr           YGGSTPSGGSSPSGGSSPSGGSGT------------------------ASCPRDALKLGV
Vitis           ------------------------------------------------GSCPRDALKLGV
Poptr           ------------------------------------------------GKCPKDALKLGV
Sorbi           ------------------------------------------------GSCPRDALKLGV
Zma             GGSGGGSGGGGSGGGGSGGGGSSGGGGGSGGGGGGGSGGGGGGGGGTSGRCPVDALKLGV
Oryza           GSGGGSGGGGGSGGGGSGGGGSGGGGSGGGGGGGSGGGGGG-------GRCPIDTLKLGV
Bradi           GGSGGSGGSGGSGGGGSGGGGSGSGGGGSGGGGGGGSGSGG------LGRCPIDALKLGV
                                                                . ** *.*****

Posidonia       CANVLNGLINVVIGTPPKMPCCSLIQGLADLEAAICLCTAIRANILGLNLNIPVNLSLLL
Zostera         CANILNGLINVVIGTPPKTPCCNLIDGLADLEAAVCLCTAIKANVLGINLNLPVSLSLLV
Arath           CANVLKDLLKIQLGTPPVKPCCSLLNGLVDLEAAACLCTALKAKVLGINLNVPVSLSLLL
Medtr           CANVLNGLLNVTLGQPPVTPCCTLLNGLVDLEAAVCLCTALKANILGINLNLPISLSLLL
Vitis           CAKLLNGTVGAVVGTPPVTPCCSLLEGLLDLEVAACLCTAIKANILGIHLDIPVSLSLLV
Poptr           CADLLGSLLNVTVGTPPVEPCCSLIQGLLDLEAAVCLCTAIKANILGINLNIPVSLSLLL
Sorbi           CANVL-GLIKAQVGVPPAEPCCPLLAGLVDLEAAVCLCTAIKANVLGINLNVPLDLSLIL
Zma             CANLLNGLINATLGTPPRTPCCTLIQGLADLEAAVCLCTVLRANVLGINLNLPINLSLLV
Oryza           CANVLNGLINVQLGTPPRQPCCSLIQGLADLEAAVCLCTALRANILGINLNLPINLSLLV
Bradi           CANVLNGLINLELGTPPKKPCCTLIQGLADLEAAVCLCTALRANILGINLNVPIDLSLLV
                **.:* . :   :* **  *** *: ** ***.* ****.:.*::**::*::*:.***::

Posidonia       NYCGRSVPVGFQCPWAPADSIFN
Zostera         NYCGKKIPSGFQCP---------
Arath           NVCGKKVPSGFVCA---------
Medtr           NVCSKQAPRDFQCY---------
Vitis           NICGKKLPKDFQCA---------
Poptr           NVCGKKVPKDFQCA---------
Sorbi           NYCGKTVPTGFMC----------
Zma             NYCGRRVPSGFQCF---------
Oryza           NYCGRSVPSGFQCSN--------
Bradi           NYCGKRVPTGFQCP---------
                * *..  * .* *          
