# Supplementary material for: Back to the sea twice: identifying candidate plant genes for molecular evolution to marine life
Source: BMC Evol Biol. 2011 Jan 12;11:8. doi: 10.1186/1471-2148-11-8 (PMC3033329; doi:10.1186/1471-2148-11-8)
Supplement: Additional file 2 — Aligned proteins of each OrthoMCL cluster, produced with MUSCLE. [file 1471-2148-11-8-S2.GZ › orthomcl1153.muscled]

Vitis           ------------------------------------------------------------
Arath           -MAAATTTTTTSSSISFSTKPSPSSSKSPLPISRFSLPFSLNPNKSSSSSRRRGIKSSSP
Poptr           -MSNMAAVAAAPSTSTAPIYRPPSPSKAPLPISTLTLTLPSTFNHTKTRSLHISNSLSKP
Medtr           -MAATAAKAAFTTTISSSSPQSLPNQNHVFRITYPFSTYPNTPFKLNHRSLKISASVSNP
Posidonia       ------------------------------------------------------------
Zostera         ------------------------------------------------------------
Oryza           MATTAAAAAAALSAAATAKTGRKNHQRHHVLPA-------------RGRVGAAAVRCSAV
Bradi           MATATSAAVAFSAGGAVAAAVSPKPTRRPLARHLPA----------SRRALPAPIRCSAV
Sorbi           ------MDLRKSDGVFTVPP------------A-------------PEAGLSLP------
Zma             -MATAATAAAALTGATTATPKSRRRAHH---LA-------------TRRALAAPIRCSAL
                                                                            

Vitis           ------------------------------------------------------------
Arath           SSISAVLNTTTNVTTTPSPTKPTKPETFISRFAPDQPRKGADILVEALERQGVETVFAYP
Poptr           ------------ISSTATTSSPTTEKFSFPRFAPDEPRKGADILVEALEREGVTDVFAYP
Medtr           --------------TQKTTPIP-SPEQFISRFAPNEPRKGADILVESLERQGVTNVFAYP
Posidonia       ------------------------------------------------------------
Zostera         ------------------------------------------------------------
Oryza           --------------SPVTPPSPAPPATPLRPWGPAEPRKGADILVEALERCGVSDVFAYP
Bradi           ---------------SPAAPSPAPPATALRPWGPSEPRKGADILVESLERCGITDVFAYP
Sorbi           ---------------------P-PPLLILRAVPPA-------------------------
Zma             --------------SRAT-PTA-PPATPLRPWGPNEPRKGSDILVEALERCGVRDVFAYP
                                                                            

Vitis           ------------------------------------------------------------
Arath           GGASMEIHQALTRSSSIRNVLPRHEQGGVFAAEGYARSSGKPGICIATSGPGATNLVSGL
Poptr           GGASLEIHQALTRSNKIRNVLPRHEQGGVFAAEGYARASGLPGVCIATSGPGATNLVSGL
Medtr           GGASMEIHQALTRSTAIRNVLPRHEQGGIFAAEGYARSSGLPGVCIATSGPGATNLVSGL
Posidonia       ------------------------------------------------------------
Zostera         ------------------------------------------------------------
Oryza           GGASMEIHQALTRSPVITNHLFRHEQGEAFAASGYARASGRVGVCVATSGPGATNLVSAL
Bradi           GGASMEIHQALTRSPLITNHLFRHEQGEAFAASGYARASGRVGVCVATSGPGATNLVSAL
Sorbi           -----------------------------------------VSLCCGS------------
Zma             GGASMEIHQALTRSPVIANHLFRHEQGEAFAASGYARSSGRVGVCIATSGPGATNLVSAL
                                                                            

Vitis           ------------------------------------------------------------
Arath           ADALLDSVPLVAITGQVPRRMIGTDAFQETPIVEVTRSITKHNYLVMDVEDIPRIIEEAF
Poptr           ADALLDSVPIVAITGQVPRRMIGTDAFQETPIVEVTRSITKHNYLVLDVDDIPRIIKEAF
Medtr           ADAMLDSVPLIAITGQVPRRMIGTDAFQETPIVEVTRSITKHNYLVLDVDDIPRIVKEAF
Posidonia       ------------------------------------------------------------
Zostera         ------------------------------------------------------------
Oryza           ADALLDSVPMVAITGQVPRRMIGTDAFQETPIVEVTRSITKHNYLVLDVEDIPRVIQEAF
Bradi           ADALLDSIPMVAITGQVPRRMIGTDAFQETPIVEVTRSITKHNYLVLDVEDIPRVVQEAF
Sorbi           -----------------------------------------------------RVGQEAF
Zma             ADALLDSVPIVAITGQVPRRMIGTDAFQETPIVEVTRSITKHNYLVLDVDDIPRVVQEAF
                                                                            

Vitis           ------------------------------------------------------------
Arath           FLATSGRPGPVLVDVPKDIQQQLAIPNWEQAMRLPGYMSRMPKPPEDSHLEQIVRLISES
Poptr           FLASSGRPGPVLIDIPKDIQQQLAVPNWDVPMKLPGYVSRLPRNPNELHLEQIVRLISES
Medtr           LLASSGRPGPVLIDIPKDIQQQVSLPNWDQPIRLTGYMNRLPKAPDEAHLEQIVRLLLES
Posidonia       ------------------------------------------------------------
Zostera         ------------------------------------------------------------
Oryza           FLASSGRPGPVLVDIPKDIQQQMAVPVWDTSMNLPGYIARLPKPPATELLEQVLRLVGES
Bradi           FLASSGRPGPVLVDIPKDIQQQMAVPVWDTPMSLPGYIARLPKPPATDLLEQVLRLVGEA
Sorbi           FLASSGRPGPVLVDIPKDIQQQMAVPVWDTPMSLPGYIARLPKPPATELLEQVLRLVGES
Zma             FLASSGRPGPVLVDIPKDIQQQMAVPAWDTPMSLPGYIARLPKPPATEFLEQVLRLVGES
                                                                            

Vitis           ------------------------------------------------------------
Arath           KKPVLYVGGGCLNSSDELGRFVELTGIPVASTLMGLGSYPCDDELSLHMLGMHGTVYANY
Poptr           KKPVLYVGGGCLNSSEELRRFVELTGIPVASTLMGLGAFPVGDELSLQMLGMHGTVYANY
Medtr           KKPVLYVGGGSLNCSEELRRFVELTGVPVASTLMGLGSYPSLDENSLQMLGMHGTVYANY
Posidonia       ------------------------------------------------------------
Zostera         ------------------------------------------------------------
Oryza           RRPILYVGGGCSASGDELRWFVELTGIPVTTTLMGLGNFPSDDPLSLRMLGMHGTVYANY
Bradi           RRPVLYVGGGCSASGDELRRFVELTGIPVTTTLMGLGNFPSDDPLSLRMLGMHGTVYANY
Sorbi           RRPVLYVGGGCAASGEELRRFVEMTGIPVTTTLMGLGNFPGDDPLSLRMLGMHGTVYANY
Zma             RRPVLYVGGGCAASGEELCRFVELTGIPVTTTLMGLGNFPSDDPLSLRMLGMHGTVYANY
                                                                            

Vitis           ------------------------------------------------------------
Arath           AVEHSDLLLAFGVRFDDRVTGKLEAFASRAKIVHIDIDSAEIGKNKTPHVSVCGDVKLAL
Poptr           AVDKSDLLLAFGVRFDDR------------------------------------------
Medtr           AVDKSDLLLAFGVRFDDRVTGKLEAFASRAKIVHIDIDAAEIGKNKQPHVSVCGDLKLAL
Posidonia       ------------------------------------------------------------
Zostera         ------------------------------------------------------------
Oryza           AVDKADLLLAFGVRFDDRVTGKIEAFASRAKIVHIDIDPAEIGKNKQPHVSICADVKLAL
Bradi           AVDKADLLLAFGVRFDDRVTGKIEAFASRSKIVHIDIDPAEIGKNKQPHVSICADVKLAL
Sorbi           AVDKADLLLAFGVRFDDRVTGKIEAFASRAKIVHIDIDPAEIGKNKQPHVSICADVKLAL
Zma             AVDKADLLLAFGVRFDDRVTGKIEAFAGRAKIVHIDIDPAEIGKNKQPHVSICADVKLAL
                                                                            

Vitis           ------------------------------------------------------------
Arath           QGMNKVLENRAEELKLDFGVWRNELNVQKQKFPLSFKTFGEAIPPQYAIKVLDELTDGKA
Poptr           ------------------------------------------------------------
Medtr           KGINQILESNGIERKLDFGGWREELNDQKVRFPMSYKTFDEAIPPQYAIQVLDELTNGEA
Posidonia       -------------------------------------------------------TNGQA
Zostera         ------------------------------------------------------------
Oryza           QGLNALLQQSTTKTSSDFSAWHNELDQQKREFPLGYKTFGEEIPPQYAIQVLDELTKGEA
Bradi           QGLNALLDGSKAQKSLDFGSWHNELEQQKREFPLAYKTFGEAIPPQYAIQVLDELTKGEA
Sorbi           QGMNALLEGSTSKKSFDFGSWQAELDQQKREFPLGYKTFDDEIQPQYAIQVLDELTKGEA
Zma             QGMNTLLEGSTSKKSFDFGSWHDELDQQKREFPLGYKIFNEEIQPQYAIQVLDELTKGKA
                                                                            

Vitis           ---------------------------------MGFGLPAAMGAALAKPDAIVVDIDGDG
Arath           IISTGVGQHQMWAAQFYNYKKPRQWLSSGGLGAMGFGLPAAIGASVANPDAIVVDIDGDG
Poptr           -----------------------------GLGAMGFGLPAAIGAAVANPDSIVVDIDGDG
Medtr           IISTGVGQHQMWAAQFYRYKRPRQWLTSAGLGAMGFGLPAAMGAAVANPDAIVVDIDGDG
Posidonia       VISTGVGQHQMWAAQWYTYKRPRNWLSSSGLGAMGFGLPAAAGAAVGRKDAIVVDIDGDG
Zostera         ------------------------------------------------------------
Oryza           IIATGVGQHQMWAAQYYTYKRPRQWLSSAGLGAMGFGLPAAAGASVANPGVTVVDIDGDG
Bradi           IIATGVGQHQMWAAQYYTYKRPRQWLSSAGLGAMGFGLPAAAGAAVANPGVTVVDIDGDG
Sorbi           IIATGVGQHQMWAAQYYTYKRPRQWLSSAGLGAMGFGLPAAAGAAVANPGITVVDIDGDG
Zma             IIATGVGQHQMWAAQYYTYKRPRQWLSSAGLGAMGFGLPAAAGAAVANPGVTVVDIDGDG
                                                                            

Vitis           SFMMNIQELATIRVENLPVKIMLLNNQHLGMVYQFEYEYGDGDSLHSYMGNPSNQAQ---
Arath           SFIMNVQELATIRVENLPVKVLLLNNQHLGMVMQWEDRFYKANRAHTFLGDPAQEDEIFP
Poptr           SFIMNIQELATIRVENLPVKIMLLNNQHLGMVVQWEDRFYKANRAHTYLGNPSNESEIFP
Medtr           SFMMNVQELATIKVENLPVKILLLNNQHLGMVVQWEDRFYKANRAHTYLGDPANEKEIFP
Posidonia       SFLMNIQELAVLRVDNLPVKILILNNQHLGMVVQWEDRFYKANRGHTYLGDPENESETFP
Zostera         ----------------------------VGMVVQWEDRFYKANRAHTYLGNPNNDSEIYP
Oryza           SFLMNIQELALIRIENLPVKVMVLNNQHLGMVVQWEDRFYKANRAHTYLGNPECESEIYP
Bradi           SFLMNIQELALIRIENLPVKVMILNNQHLGMVVQWEDRFYKANRAHTYLGNPEDESEIYP
Sorbi           SFLMNIQELAMIRIENLPVKVFVLNNQHLGMVVQWEDRFYKANRAHTYLGNPENESEIYP
Zma             SFLMNIQELAMIRIENLPVKVFVLNNQHLGMVVQWEDRFYKANRAHTFLGNPENESEIYP
                                            :*** *:*  : ..:  *:::*:*  : :   

Vitis           ------------------KVELREAIEKMLKTPGPYLLDVMVPHQAQVLQLIPDGGTFKD
Arath           NMLLFAAACGIPAARVTKKADLREAIQTMLDTPGPYLLDVICPHQEHVLPMIPSGGTFND
Poptr           NMLKFAEACGIPAARITRKDDLRAAIHKMLNTPGPYLLDVIVPHQEHVLPMIPSGGAFKD
Medtr           NMLKFAGACGIPAARVTKRADLRAAIQKMLDTPGPYLLDVIVPHQEHVLPMIPANGSFED
Posidonia       DFLTIAKGFKIPAARITKKGEVREAIQKMLDTPGPYLLDVIVPHQEHVLPMIPSGGTFKD
Zostera         DFLTIAKGFGIPAARIRKKDEVRDAIKEMLNTPGPYLLDIIVPHQEHVLPMIPGGGAFKD
Oryza           DFVTIAKGFNIPAVRVTKKSEVRAAIKKMLETPGPYLLDIIVPHQEHVLPMIPSGGAFKD
Bradi           DFVTIAKGFNVPAVRVTKKSDVRAAIKKMLETPGPYLLDVIVPHQEHVLPMIPSGGAFKD
Sorbi           DFVTIAKGFNIPAVRVTKKSEVHAAIKKMLETPGPYLLDIIVPHQEHVLPMIPSGGAFKD
Zma             DFVAIAKGFNIPAVRVTKKSEVHAAIKKMLEAPGPYLLDIIVPHQEHVLPMIPSGGAFKD
                                  . ::. **  **.:*******:: *** :** :** .*:*:*

Vitis           AIKGAQ-----
Arath           VITEGDGRIKY
Poptr           VITEGDGRTKY
Medtr           VITEGDGRISY
Posidonia       VIVEGDGRISF
Zostera         -----------
Oryza           MILDGDGRTVY
Bradi           MIMDGDGRTTY
Sorbi           MILDGDGRTVY
Zma             MILDGDGRTVY
                           
