# Supplementary material for: Back to the sea twice: identifying candidate plant genes for molecular evolution to marine life
Source: BMC Evol Biol. 2011 Jan 12;11:8. doi: 10.1186/1471-2148-11-8 (PMC3033329; doi:10.1186/1471-2148-11-8)
Supplement: Additional file 2 — Aligned proteins of each OrthoMCL cluster, produced with MUSCLE. [file 1471-2148-11-8-S2.GZ › orthomcl1126.muscled]

Bradi           MGTVVDAPAAVTQKEEVAENMLGNKKVTVVFVLGGPGSGKGTQCSNIVEHFGFTHLSAGD
Zma             MGTVVDAAPAVV--AEVTENMLGGKKVTVVFVLGGPGSGKGTQCANIVEHFGFTHLSAGD
Oryza           MGSVVDAPTVVAGQEEVTDNMLGDKKVTVVFVLGGPGSGKGTQCANIVEHFGFIHLSAGD
Sorbi           MGTAVDASAAVA--EEVTENMLGGKKVTVVFVLGGPGSGKGTQCTNIVEHFGFTHLSAGD
Vitis           MGSAPESVI-----KETNENLLAEKKVKVVFVLGGPGSGKGTQCANIVKHFGYTHLSAGD
Zostera         MGDSSN-----------------GKKFVVVFVLGGPGTGKGTQCANIVEHFGFTHLSVGD
Medtr           MGTVIEAAN-----KDTNGSVL-NKNPTVVFVLGGPGSGKGTQCANVVEHFGFTHLSAGD
Arath           MGSVDAANGS-------------GKKPTVIFVLGGPGSGKGTQCAYIVEHYGYTHLSAGD
Posidonia       MGTVIDAPTLDA-TKGVHGSFSEEKKVTVVFVLGGPGSGKGTQCANIVEHFGFTHLSAGD
Poptr           MGSVSDA----------------EKKPAVIFVLGGPGSGKGTQCANVVEHFGYTHLSAGD
                **                      *:  *:*******:******: :*:*:*: ***.**

Bradi           LLRAEIKSGSENGTMIENMIKEGKIVPSEVTIKLLQQAMINNENDKFLIDGFPRNEENRA
Zma             LLRAEIKSGSENGTMIENMIKEGKIVPSEVTIKLLQEAMIKSENDKFLIDGFPRNEENRA
Oryza           LLRAEIKSGSENGTMIENMIKEGKIVPSEVTIKLLQEAMIKSGNDKFLIDGFPRNEENRA
Sorbi           LLRAEIKSGSENGTMIDNMIKEGKIVPSEVTIKLLKEAMIKSENDKFLIDGFPRNEENRA
Vitis           LLRAEIKSGSENGNMIQSMIKEGKIVPSEVTIKLLQRAILEDSNDKFLIDGFPRNEENRA
Zostera         LLRAEIKSGSENGNMIQNMIKEGKIVPAEVTIKLLQRAMIENENHKFLIDGFPRNEENRA
Medtr           LLRAEIKSGSENGTMIQNMIKEGKIVPSEVTIRLLQQAIKDNGNDKFLIDGFPRNEENRA
Arath           LLRAEIKSGSENGTMIQNMIKEGKIVPSEVTIKLLQKAIQENGNDKFLIDGFPRNEENRA
Posidonia       LLRAEIKSGSENGTMIQNMIKEGKIVPSEVTVKLLQRAMQENGNDKFLIDGFPRNEENRA
Poptr           LLRAEIKSGSENGTMIQNMIKEGKIVPSEVTIKLLQKAMQESGNDKFLIDGFPRNEENRA
                *************.**:.*********:***:.**: *: .. * ***************

Bradi           AFENVTKISPAFVLFFNCSEEEMERRLLGRNEGRVDDNIETIRKRFKVFVESSLPVIEYY
Zma             AFENVTKISPAFVLFFDCSEEDMEKRLLGRNQGRVDDNIETIKKRFKTFVDSTLPVIEHY
Oryza           AFENVTKITPAFVLFFDCSEEEMERRLLGRNQGRVDDNIETIRKRFKVFVESSLPVIEYY
Sorbi           AFENVTKISPAFVLFFDCAEEEMERRLLGRNQGRVDDNIETIRKRFKVFVESSLPVIEYY
Vitis           AFEAVTKIEPEFVLFFDCSEEEMERRILNRNQGREDDNVETIRKRFKVFLESSLPVIEYY
Zostera         AFERVTNIKPEFVLFFECSEEEMERRLLGRNQGRDDDNIETIRKRFRVYIESSLPVVEYY
Medtr           AFERVTGIEPAFVLYFDCPEEEMERRLLSRNQGREDDNIETIRKRFKVFLDSSLPVINYY
Arath           AFEKVTEIEPKFVLFFDCPEEEMEKRLLGRNQGREDDNIETIRKRFKVFLESSLPVIHYY
Posidonia       AFEKVTKIEPEFVLFFECSEEEMERRLLSRNQGRDDDNIETIRKRFRVFVESSLPVVEHY
Poptr           AFEAVTKIEPAFVLFFNCPEEEMEKRILSRNQGREDDNIETIRKRFNVFLESSLPVVEYY
                *** ** * * ***:*:*.**:**.*:*.**:** ***:***.***..:::*:***: :*

Bradi           DAKEKVKKIDAAKPIPEVFEDVKAIFAPYAKAA--
Zma             NSKDKVKKIDAAKPIPEVFEDVKAIFAPYSLKAE-
Oryza           NAKDKVKKIDAAKPIPEVFEDVKAIFAPYAPNAA-
Sorbi           SSKDKVKKIDAAKPIPEVFEDVKAIFAPYAPKVE-
Vitis           ESKGKVRKIDAAQSIEEVFEAVKAVFTPTNEQVDA
Zostera         EARGKVRKINAANPIAEVFNDVKIVFSPFS-----
Medtr           DAKGKVRKVDAARPVEEVFESVKAIFGPKNEKAD-
Arath           EAKGKVRKINAAKPIEAVFEEVKAIFSPEAEKVEA
Posidonia       ESKG--------KGSED------------------
Poptr           DSKGKVRKVDAAKSVEEVFEAVKAIFTPKEEKVAV
                .:.         .                      
