# Supplementary material for: Back to the sea twice: identifying candidate plant genes for molecular evolution to marine life
Source: BMC Evol Biol. 2011 Jan 12;11:8. doi: 10.1186/1471-2148-11-8 (PMC3033329; doi:10.1186/1471-2148-11-8)
Supplement: Additional file 2 — Aligned proteins of each OrthoMCL cluster, produced with MUSCLE. [file 1471-2148-11-8-S2.GZ › orthomcl1125.muscled]

Zostera         MADNR---AVTIRTRKFMTNRLLNRKQFIIDVLHPGRANVSKADLKEKLATIYSVRDTNT
Posidonia       MADTK---AVTIRTRNFMTNRLLSRKQFVIDVLHPGRANVSKVELKEKLAKIYEVRDPNX
Bradi           MADAKTSPAVTLRTRKFMTNRLLSRKQFVLEVIHPGRANVSKTDLKERLAKIYDVKDSNC
Oryza           MADTKTAPAVTLRTRKFMTNRLLSRKQFVLEVLHPGRANVSKADLKEKLAKLYEVKDSNC
Zma             MADSKAAAAVTLRTRKFMTNRLLSRKQFVLEVIHPGRPNVSKAELKERLAKIYEVKDPNC
Sorbi           MADSKATAAVTLRTRKFMTNRLLARKQFVLEVIHPGRANVSKAELKERLAKLYEVKDSNC
Arath           MAEK----AVTIRTRNFMTNRLLARKQFVIDVLHPGRANVSKAELKEKLARMYEVKDPNA
Medtr           MADK----AVTIRTRKFMTNRLLSRKQFVIDVLHPGRANVSKAELKEKLARIYDVKDPNT
Poptr           MADK----AVTIRTRKFMTNRLLSRKQFIIDVLHPGRANVSKAELKEKLASLYEVKDLNS
Vitis           MADR----AVTIRTRKFMTNRLLSRKQFIIDVLHPGRPNVAKAELKDKLAGMYEVKDPNS
                **:     ***:***:******* ****:::*:****.**:*.:**:.** :*.*.* * 

Zostera         IFCFQFRTHFGGGKSSGFGLIYD-------------------------------------
Posidonia       IFVFKFRTHFGGGKSTGFGLXYDNVDNAKKYEPKXRLIRNGLATKVEKSRKQMKERKNRA
Bradi           IFVFKFRTHFGGGKSTGFGLIYDNLEAAKKFEPKYRLIRNGLATKVEKSRKQIKERKNRT
Oryza           IFVFKFRTHFGGGKSTGFGLIYDNLDAAKKYEPKYRLIRNGLATKVEKSRKQMKERKNRA
Zma             IFVFKFRTNFGGGKSTGFGLIYDNLEAAKKFEPKYRLIRNGLATKVEKSRKQMKERKNRA
Sorbi           IFVFKFRTHFGGGKSTGFGLIYDNLEAAKKFEPKYRLIRNGLATKVEKSRKQMKERKNRA
Arath           IFCFKFRTHFGGGKSSGYGLIYDTVENAKKFEPKYRLIRNGLDTKIEKSRKQIKERKNRA
Medtr           VFVFKFRTHFGGGKSTGFGLIYDSVENAKKYEPKYRLVRNGLDTKVEKSRKQMKERKNRA
Poptr           IFVFKFRTHFGGGKSTGFGLIYDSVESAKKYEPKYRLIRNGLATKVEKSRKQLKERKNRA
Vitis           IFVFKFRTHFGGGKSTGFGLIYDSVENAKKYEPKYRLIRNGLDTKVEKSRKQMKERKNRA
                :* *:***:******:*:** **                                     

Zostera         ---------------------
Posidonia       KKVRGVKKTKAGDAG---KKK
Bradi           KKIRGVKKTKAGDA----KKK
Oryza           KKIRGVKKTKAGDAG---KKK
Zma             KKIRGVKKTKAGDA----KKK
Sorbi           KKIRGVKKTKAGDA----KKK
Arath           KKIRGVKKTKAGDT----KKK
Medtr           KKIRGVKKTKAGDAAKAGKKK
Poptr           KKVRGVKKTKAGDAA---KKK
Vitis           KKVRGVKKTKASDAAKAGKKK
                                     
