# Supplementary material for: Back to the sea twice: identifying candidate plant genes for molecular evolution to marine life
Source: BMC Evol Biol. 2011 Jan 12;11:8. doi: 10.1186/1471-2148-11-8 (PMC3033329; doi:10.1186/1471-2148-11-8)
Supplement: Additional file 2 — Aligned proteins of each OrthoMCL cluster, produced with MUSCLE. [file 1471-2148-11-8-S2.GZ › orthomcl1094.muscled]

Zostera         MVQRLTYRKRHSYATKSNQTRVVKTPGGKLVYQNTKKRASGPKCPVTGKRIQGIPHLRPT
Zma             MVQRLTYRKRHSYATKSNQTRVVKTPGGKLVYQYTKKRASGPKCPVTGKKIQGIPHLRPA
Sorbi           MVQRLTYRKRHSYATKSNQTRVVKTPGGKLVYQYTKKRASGPKCPVTGKKIQGIPHLRPA
Oryza           MVQRLTYRKRHSYATKSNQTRVVKTPGGKLVYQYTKKRASGPKCPVTGKKIQGIPHLRPA
Bradi           MVQRLTYRKRHSYATKSNQTRVVKTPGGKLVYQYTKKRASGPKCPVTGKKIQGIPHLRPT
Arath           MVQRLVYRSRHSYATKSNQHRIVKTPGGKLVYQTTKKRASGPKCPVTGKRIQGIPHLRPS
Posidonia       MVQRLTYRKRHSYATKSNKTRVVKTPGGKLVYQYAKKRASGPKCPVTGKRIQGIPHLRPA
Medtr           MVQRLTYRRRHSYATKSNQHRVVKTPGGKLVYQTTKKRASGPKCPVTGKRIQGIPHLRPT
Vitis           MVQRLTYRKRHSYATKSNQHRVVKTPGGKLVYQSTKKRANGPKCPVTGKRIQGIPHLRPA
Poptr           MVQRLTYRKRHSYATKSNQHRVVKTPGGKLVYQTTKKRASGPKCPVTGKRIQGIPHLRPA
                *****.** *********: *:*********** :****.*********.*********:

Zostera         EYKRSRLSRNRRTVNRAYGGVLSGNAVRERVVRAFLIEEQKIVKKVLKIQKTKEKQSKN-
Zma             EYKRSRLSRNRRTVNRPYGGVLSGIAVRERIIRAFLVEEQKIVKKVLKIQKTKDKTAAK-
Sorbi           EYKRSRLSRNRRTVNRPYGGVLSGIAVRERIIRAFLVEEQKIVKKVLKIQKTKDKTAAK-
Oryza           EYKRSRLSRNRRTVNRPYGGVLSGTAVRERIIRAFLVEEQKIVKKVLKIQKTKDKSASK-
Bradi           EYKRSRLSRNRRTVNRPYGGVLSGPAVRERIIRAFLVEEQKIVKKVLKIQKTKDKTKS--
Arath           EYKRSRLSRNRRTVNRAYGGVLSGSAVRERIIRAFLVEEQKIVKKVLKLQKAKEKVAPKA
Posidonia       EYKRSRLSRNRRTVNRAYGGVLSGSAVRERIIRAFLVEEQKIVKKVLKIQKAKDKQSSKS
Medtr           EYKRSRLPRNRRTVNRAYGGVLSGGAVRERIIRAFLVEEQKIVKKVLKIQKTKEKQAAKS
Vitis           EYKRSRLPRNRRTVNRAYGGVLSGGAVRERIIRAFLVEEQKIVKKVLKIQKAKEKQASKS
Poptr           EYKRSRLSRNRRTVNRAYGGVLSGSAVRERIIRAFLVEEQKIVKKVLKIQKAKEKQASK-
                *******.********.******* *****::****:***********:**:*:*     
