# Supplementary material for: Back to the sea twice: identifying candidate plant genes for molecular evolution to marine life
Source: BMC Evol Biol. 2011 Jan 12;11:8. doi: 10.1186/1471-2148-11-8 (PMC3033329; doi:10.1186/1471-2148-11-8)
Supplement: Additional file 2 — Aligned proteins of each OrthoMCL cluster, produced with MUSCLE. [file 1471-2148-11-8-S2.GZ › orthomcl1074.muscled]

Posidonia       -------------------------------------------------------ACGYP
Zostera         --------------------MGKGTGSFGKRRNKTHTLCIRCGRRSFHLQKSTCSSCGYP
Bradi           --------------------MTKGTGSFGKRRNKTHTLCIRCGRRSFHLQKSTCSSCGYP
Zma             --------------------MGKGTGSFGKRRNKTHTLCIRCGRRSFHLQKSTCSSCGYP
Sorbi           --------------------MGKGTGSFGKRRNKTHTLCIRCGRRSFHLQKSTCSSCGYP
Oryza           --------------------MGKGTGSFGKRRNKTHTLCVRCGRRSFHLQKSTCSSCGYP
Arath           --------------------MGKGTGSFGKRRNKSHTLCVRCGRRSFHIQKSRCSACAYP
Vitis           MVMGPKAQPPKLGFFFLSATMGKGTGSFGKRRNKTHTLCVRCGRRSFHLQKSRCAACGFP
Medtr           --------------------MGKGTGSFGKRRNKTHTLCVRCGRRSFHLQKSRCSACAYP
Poptr           --------------------MGKGTGSFGKRRNKTHTLCVRCGRRSFHLQKSRCSACAFP
                                                                       :*.:*

Posidonia       SSRIRKYNWSVKAIRRKTTGTGRMRYXRXLPXRFKSGFREGSEAAPRKRXAAAAV
Zostera         AARIRKYNWSQKALRRKTTGTGRMRYLSNVPRRFKTNFREGTQAAPRKPIAAA--
Bradi           AARIRKYNWSVKAIRRKTTGTGRMRYMRNVPRRFKSNFREGTAAAPKKSTAAN--
Zma             AARIRKYNWSVKAIRRKTTGTGRMRYMRHVPRRFKSNFREGTEAAPKKSAAAAN-
Sorbi           AARIRKYNWSVKAIRRKTTGTGRMRYMRHVPRRFKSNFREGTEAAPKKSAAAAN-
Oryza           AARIRKYNWSVKAIRRKTTGTGRMRYMRHVPRRFKSNFREGTEATPRKRAAAAN-
Arath           AARKRTYNWSVKAIRRKTTGTGRMRYLRNVPRRFKTCFREGTQATPRNKAAASSS
Vitis           AARIRKYNWSVKAIRRKTTGTGRMRYLRHVACRFKSNFREGTQAAPRKKGAAASA
Medtr           AARVRKYNWSEKAIRRKTTGTGRMRYLRNVPRRFKSGFREGTEAAPRNKGAAAST
Poptr           AARKRKYNWSEKAIRRKTTGTGRMRYLRNVPRRFKSGFREGTQAEPRKKGAAASA
                ::* *.**** **:************   :. ***: ****: * *.:  **   
