# Supplementary material for: Back to the sea twice: identifying candidate plant genes for molecular evolution to marine life
Source: BMC Evol Biol. 2011 Jan 12;11:8. doi: 10.1186/1471-2148-11-8 (PMC3033329; doi:10.1186/1471-2148-11-8)
Supplement: Additional file 2 — Aligned proteins of each OrthoMCL cluster, produced with MUSCLE. [file 1471-2148-11-8-S2.GZ › orthomcl1070.muscled]

Zostera         MAPMKTTS--TRNPLLAKGIEKFSRSKMYHKRGLWAIKAKNNGVFPRHEEKVVVPGPIQK
Zma             MAPTSK---------LSTGIKRASRSHAYHRRGLWAIKAKNGGAFPKADKAAAAVE----
Sorbi           MAPTSK---------LSMGIKRASRSHAYHRRGLWAIKAKHGGAFPKAEKPAAAAE----
Oryza           MAPTSK---------LSQGIKRASRSHTYHRRGLWAIKAKNGGTFPKAGKPAAAAE----
Bradi           MAPTSK---------MALGIKRASRSHSYHRRGLWAIKAKHGGAFPKAEKPAAVAE----
Posidonia       MAPPAK-PKFSRNPDLIPGIGKYSRSKMYHKRGIWAIKAKNGGVLPRHEKKPAKPQPEKK
Medtr           MAPKTRTARVSRNPELIRGIGKYSRSAMYHKRGLWAIKAKHGGAFPRHDPVAKPAAPVEK
Poptr           MAPRKT-PQVSRNPDLVRGIGKYSRSQMYHKRGLWAIKAKNGGVFPKHAPKVKDAAPAEK
Arath           MPAKQRTAKVNRNPDLIRGVGKYSRSQMYHKRGLWAIKAKNGGVFPRHDAKSKVDAPVEK
Vitis           ---------------------------MYHKRGLWAIKAKNGGVFPCHEKKPVAPAPLEK
                                            **.**:******:.*.:*              

Zostera         PPKFYPADDVRIKRAVTRKPKPTKLRSSIRPGTVLILLAGRFMGKRVVFLKQLPSG----
Zma             -PKFYPADDVKPRVPSTRKPKPTKLRSSITPGTVLILLAGRFMGKRVVFLKQLKSGLLLI
Sorbi           -PKFYPADDVKPRVPSTRKPKPTKLRSSITPGTVLILLAGRFMGKRVVFLKQLKSGLLLV
Oryza           -PKFYPADDVKPRAPSTRKANPTKLRSTITPGTVLILLAGRYMGKRVVFLKQLKSGLLLI
Bradi           -PKFYPADDVKPRNPSTRKPNPTKLRSTITPGTVLILLAGRYMGKRVVFLKQLKSGLLLI
Posidonia       APKFYPADDVRTKVPCRRKNKPTKLRESITPGTVLILLAGRFMGKRVVFLKQLPSGLLVL
Medtr           PPKFYPADDVKKPLRNKHKPKPTKLRASITPGTVLILLAGRFKGKRVVFLKQLPSGLLLV
Poptr           PPKFYPADDVKKPLPNRRKPKPTKLRDSITPGTVLIILVGRFKGKRVVFLKQLPSGLLLV
Arath           PPKFYPAEDVKKPLPNRRTAKPAKLRASITPGTVLIILAGRFKGKRVVFLKQLASGLLLV
Vitis           LPKFYPADDVKKPLINKHKAKPTKLRASITPGTVLIILAGRFKGKRVVFLKQLSSGLLLI
                 ******:**.      .. :*:*** :* ******:*.**: ********** **    

Zostera         ------------------------------------------------------------
Zma             SGPFKINGVPIRRVNQTYVIATSTKVDISGVDVAKFDDKYFAREKKQKVKKTEGELFETE
Sorbi           SGPFKINGVPIRRVNQTYVIATSTKVDISGVDVAKFDDKYFAREKKQKAKKTEGELFETE
Oryza           TGPFKINGVPIRRVNQAYVIATSTKVDISGVKVDKFDDKYFARDKKAKAKKTEGELFETE
Bradi           TGPFKINGVPIRRVNQTYVIATSTKVDISGVKVEKFDDKYFARDKKARAKKTEGELFETE
Posidonia       TGPFNVNGVPLRRVNQAYVIGTSTKIDISCVNVEKYDDKYFMKESKKKTRKGETEFFEAE
Medtr           TGPFKINGVPLRRVNQAYVIGTSTKVDISSVNADKFDDKYFSKESQKKTKKGEGEFFEAD
Poptr           TGPFKINGVPLRRVNQSYVIGTSTKVDISGVNVEKFDDKYFGKKAEKKKKKGEGNFFEAD
Arath           TGPFKINGVPLRRVNQAYVIGTSTKVDISGVTLDKFDDKYFGKVAEKKKKKTEGEFFEAE
Vitis           TGPFKINGVPLRRVNQAYVIATSTKVDISKVNVEKFDDKYFAKEVQKK-KKGEGEFFEAE
                                                                            

Zostera         -----------------------------------------------------
Zma             KEASKSLPDFKKDDQKAVDSALIKAIEAVPELKTYLGARFSLRDGDKPHEMVF
Sorbi           KETSKSLPDFKKDDQKAVDAALIKAIEAVPELKTYLGARFSLRDGDKPHEMVF
Oryza           KEATKNLPDFKKDDQKAVDAELIKAIEVVPDLKSYLGARFSLRDGDKPHEMTF
Bradi           KETTKNLPDFKKDDQKTIDAELIKAIEAVPDLKNYLGARFSLRDGDKPHEMTF
Posidonia       KEERKSVPQEKKDDQKAVDAQLMKAIEGVPDLKTYLSARFTLRSGMKTP----
Medtr           KEDKKVLPQEKKDDQKTVDAGLLKAIDSVPDLKTYLGARFSLKAGVKPHELVF
Poptr           KEGENALPQEKKDDQKAVDAPLIKSLECVPDLKAYLGARFSLKDGMKPHELVF
Arath           KEEKKEIPQGKKDDQKAVDAALIKAIEAVPELKTYLGARFSLKQGMKPHELVF
Vitis           KEEKKDLPQEKKDDQKAVDASLIASIEGVPELKVYLAARFSLKSGMKPHELVF
                                                                     
