# Supplementary material for: Back to the sea twice: identifying candidate plant genes for molecular evolution to marine life
Source: BMC Evol Biol. 2011 Jan 12;11:8. doi: 10.1186/1471-2148-11-8 (PMC3033329; doi:10.1186/1471-2148-11-8)
Supplement: Additional file 2 — Aligned proteins of each OrthoMCL cluster, produced with MUSCLE. [file 1471-2148-11-8-S2.GZ › orthomcl1069.muscled]

Zma             MASEEGVVIACHTKADFDAHMAKAKEAGKLVIIDFTASWCGPCRFIAPLFVEHAKKFTQA
Sorbi           MASEEGVVIACHTKAEFDAQMAKAKEAGKLVVIDFTASWCGPCRAIAPLFVEHAKKYTQA
Oryza           MAAEEGVVIACHNKDEFDAQMTKAKEAGKVVIIDFTASWCGPCRFIAPVFAEYAKKFPGA
Bradi           MAAEEGTVIACHNKQEFDTHMAKAKEIGKLVIIDFTAVWCGPCRIIAPVFAEYAKKFPGA
Posidonia       -MAEEGAVLACHSVDVWNEQLQAANVSKKLVVVDFTATWCGPCRFIAPIFAELAKKFTDA
Zostera         -MAEEGLVLACHSVEEWDAHLQQANASKKVVVVDFTASWCGPCRFIAPVFADLAKKFVNS
Medtr           MAAEEGQVIGVHTVEQWKEEIQKGNDSKKLIVVDFTASWCGPCRFIAPILAEIAKKIPEV
Vitis           -MAEEGQVVGCHSVESWKEQFQHGIESKKLVVVDFTASWCGPCRVISPFLAELAKKMPNV
Arath           MASEEGQVIACHTVETWNEQLQKANESKTLVVVDFTASWCGPCRFIAPFFADLAKKLPNV
Poptr           MAAEDGQVIGCHTVEAWDEQLQRGNESKKLVVIDFAASWCGPCRVIAPFLAELARKLPDV
                  :*:* *:. *.   :.  :  .    .::::**:* ****** *:*.:.: *.*    

Zma             VFLKVDVDELKEVAAAYDVEAMPTFHFVKNGVTVETVVGARKENLLAQIEKHCAAAVPAA
Sorbi           VFLKVDVDELKEVTAEYKIEAMPTFHFIKNGETVETIVGARKDELLALIQKHTASASA--
Oryza           VFLKVDVDELKEVAEKYNVEAMPTFLFIKDGAEADKVVGARKDDLQNTIVKHVGATAASA
Bradi           IFLKVDVDELKEVAEEYKIEAMPTFLFIKDGEKVHTVVGGKKDEIEAKIVAYTATAST--
Posidonia       VFLKVDVDELKSVAHDWAVEAMPTFVLMKEGTILHRIVGARKEELVQKITEHASK-----
Zostera         VFLKVDVDELKSVAQDWAVEAMPTFIIMKEGTILERIVGAQKDQLSAKVAEHSAPAP---
Medtr           IFLKVDIDEVKSVAKEWSVEAMPTFLFLKEGKEVDKVVGARKEELENAITKHKDATVATA
Vitis           IFLKVDVDELETVAKEWEVEAMPTFLFLKEGNVVDKVVGAKREELVQKTEKHATA-----
Arath           LFLKVDTDELKSVASDWAIQAMPTFMFLKEGKILDKVVGAKKDELQSTIAKHLA------
Poptr           IFLKVDVDELKTVAQDWAVEAMPTFMFLKEGKIVDKVVGARKDELQQAIAKHTAPAAATA
                :***** **:: *:  : ::***** ::*:*     :**...:::      :        

Zma             --
Sorbi           --
Oryza           SA
Bradi           --
Posidonia       --
Zostera         --
Medtr           --
Vitis           --
Arath           --
Poptr           SA
                  
