# Supplementary material for: Back to the sea twice: identifying candidate plant genes for molecular evolution to marine life
Source: BMC Evol Biol. 2011 Jan 12;11:8. doi: 10.1186/1471-2148-11-8 (PMC3033329; doi:10.1186/1471-2148-11-8)
Supplement: Additional file 2 — Aligned proteins of each OrthoMCL cluster, produced with MUSCLE. [file 1471-2148-11-8-S2.GZ › orthomcl1057.muscled]

Sorbi           MAASVMASLS-LKPS--PF-LDRSRFTSVQPSARSST-FRVMAKKT-KKIKTSQPFGPAG
Oryza           MAASVMASCA-LKPSPSPF-LEQTRIRAIQPSSRPSL-FRVMAKKA-KKIQTSQPFGPGG
Bradi           MAASVMASTA-LKPSPSPF-IGQPRLRAIQPSARSPS-FRVMSKKA-KKVQTSQPFGPGG
Zma             MAASMISSSA-LAVA--P--------QGLPPLGRRASSFAVVCSK--KKIKTDKPYGIGG
Arath           MAASVMLSSVTLKPA--GFTVEKTAARGLPSLTRARPSFKIVASGV-KKIKTDKPFGING
Vitis           MAASVMSSLS-LKPS--PFSVERRAVRGLPSLARSSSSFRVEASGG-KKIKTDKPYGIGG
Posidonia       MAASVMSSLSQLKTS--PL-LEKSQVRGLPSLARTTTSLKVQASGVKKKIKTGTPFGTGG
Zostera         -----MSSVIQLKPS--LF-TQKSQAKGLPSLARTTT-FKVNASGI-KKIKTKTPFGTGG
Medtr           MASSVMASVS-LKPT--PFRVEKSSVRGLPALSRP---FKVVASGV-KKIKTDTPYGTGG
Poptr           MAASVMASLN-LKPS--PFTVEKSSVRGLPTLSRRS--FKIEASGV-KKIKTDTPYGTGG
                     : *   *  :            .: .  *    : : ..   **::*  *:*  *

Sorbi           GLNLKDGVDASGRPAKGKGVYQFANKYGANVDGYSPIYNPEEWSPSGDVYVGGKTGLLLW
Oryza           GPNLKDGVDASGRPIKGKGVYQFASKYGANVDGYSPIYNPEEWSPSGDVYTGGKTGLLLW
Bradi           GLELKDGVDASGRPAKGKGVYQFASKYGANVDGYSPIYNPEEWSPSGDFYAGGKTGLLLW
Zma             GLTV--DVDANGRKGKGKGVYQFVDKYGANVDGYSPIYNEDDWSPTGDVYVGGTTGLLIW
Arath           SMDLRDGVDASGRKGKGYGVYKYVDKYGANVDGYSPIYNENEWSASGDVYKGGVTGLAIW
Vitis           GMKLSDGLDASGRKGKGKGVYQFVDKYGANVDGYSPIYSPDEWSPGGDVYVGGTTGLLIW
Posidonia       GMNLRDGKDASGRKPKGKGVYQYVDKYGANVDGYSPIYSPEEWSTTGDVYAGGTTGLLIW
Zostera         GMELRDGKDASGRKPVGKGVYQFVDKYGANVDGYSPIYTPEEWSEGGDRYVGGTTGLLIW
Medtr           GMALPDGKDASGRKQKGKGVYQFVDKYGANVDGYSPIYEPKDWSPTGDVYTGGTTGLAIW
Poptr           GMNLRNGLDASGRKPRGKGVYQYVDKYGANVDGYSPIYNADEWSPSGDVYAGGKTGLLIW
                .  :  . **.**   * ***::..*************  .:**  ** * ** *** :*

Sorbi           AVTLAGILLGGALLIYNTSALAS
Oryza           AVTLSGILLAGALLVYNTSALAS
Bradi           AVTLAGILLGGALLIYNTSSLAS
Zma             AVTLAGILGGGALLVYNTSALSG
Arath           AVTLAGILAGGALLVYNTSALAQ
Vitis           AVTLAGLLLGGALLVYNTSALAQ
Posidonia       AVTLGGILLGGALLVYNTSALAQ
Zostera         AVTLGGILLGGALLVYNTSALAQ
Medtr           AVTLAGLLAGGALLVYNTSALSQ
Poptr           AVTLAGILAGGALLVYTTSALAQ
                ****.*:* .****:*.**:*: 
