# Supplementary material for: Back to the sea twice: identifying candidate plant genes for molecular evolution to marine life
Source: BMC Evol Biol. 2011 Jan 12;11:8. doi: 10.1186/1471-2148-11-8 (PMC3033329; doi:10.1186/1471-2148-11-8)
Supplement: Additional file 2 — Aligned proteins of each OrthoMCL cluster, produced with MUSCLE. [file 1471-2148-11-8-S2.GZ › orthomcl1054.muscled]

Oryza           MAAALTRPPPGTVQCFGRKKTAVAVSYCKPGRGLIKVNGVPIELIRPEMLRLKAFEPILL
Zma             MSTVLQRPTPGTVQCFGRKKTAVAVAYTKPGRGLIKVNGVPIELIRPEMLRLKAFEPILL
Sorbi           MAAVLQRPAAGTVQCFGRKKTAVAVAYTKPGRGLIKVNGVPIELIRPEMLRLKAFEPILL
Bradi           MSAVLTRPAPGTVQCFGRKKTAVAVAYCKPGRGLIKVNGAPIELIRPEMLRLKAFEPILL
Vitis           -----MAAPIESVQCFGRKKTAVAVTYCKRGRGLIKINGCPIELIEPEILRHKAYEPILL
Arath           ---MATQPATESVQCFGRKKTAVAVTHCKRGSGLIKLNGCPIELFQPEILRFKIFEPILL
Zostera         --MVSAKAVNESVQCFGRKKTAVAVTHCKRGRGLIKINGVPIELVEPEILRYKAFEPILL
Posidonia       ----MATPAVESVQCFGRKKTAVAVTYCKRGRGLIKINGVPIELVQPEILRYKAYEPILL
Medtr           ---------MEQVQCFGRKKNAVAVTHCKRGRGLIKINGCPIELVEPEILRFKAYEPILL
Poptr           ---MATAAPTESVQCFGRKKTAVAVTHCKRGRGLIKINGSPIELVEPEILRFKAYEPILL
                            ********.****:: * * ****:** ****. **:** * :*****

Oryza           AGRSRFKDIDMRIRVRGGGKTSQIYAIRQAIAKALVAYYQKYVDEASKKEVKDIFARYDR
Zma             AGRSRFKDIDMRIRVRGGGKTSQIYAIRQAVAKGLVAYYQKYVDEAAKKEVKDIFTRYDR
Sorbi           AGRSRFKDIDMRIRVRGGGKTSQIYAIRQAVAKGLVAYYQKYVDEAAKKEVKDIFARYDR
Bradi           AGRSRFKDIDMRIRVRGGGKTSQIYAIRQAIAKGLVAYFQKYVDEAAKKEVKEIFGRYDR
Vitis           LGRHRFAGVDMRIRVKGGGHTSQIYAIRQSIAKALVAFYQKYVDEHPRSSVVVVLVPGSR
Arath           LGKHRFAGVNMRIRVNGGGHTSQVYAIRQSIAKALVAYYQKYVDEQSKKEIKDILVRYDR
Zostera         LGRHRFSGVDMRIRVRGGGQTSRIYAIRQSIAKALVAFF---------------------
Posidonia       LGRHRFAGVDMRIRVKGGGQTSRIYAIRQSIAKALVAFFQKYVDEQAKKEIKDILVRYDR
Medtr           LGRHRFAGVDMRIRVKGGGHTSQIYAIRQSIAKALVAYYQKYVDEQSKKEIKDILVRYDR
Poptr           LGRHRFAGVDMRIRVKGGGHTSQIYAIRQSIAKALVAFYQKYVDEQSKKEIKDILVRYDR
                 *. ** .::*****.***:**.:*****::**.***::                     

Oryza           TLLVAD-------PRRCE-------------------PKKFGGRGARARFQKSYR
Zma             TLLVAD-------PRRCE-------------------PKKFGGRGARARFQKSYR
Sorbi           TLLVAD-------PRRCE-------------------PKKFGGRGARARFQKSYR
Bradi           TLLVAD-------PRRCE-------------------PKKFGGRGARARFQKSYR
Vitis           NLTVEELSFEVVSLSFCNVWFLNAVLVSLPILHLLLPPCQMGEIRT---------
Arath           TLLVAD-------PRRCE-------------------PKKFGGRGARSRYQKSYR
Zostera         -------------------------------------------------------
Posidonia       TLLVAD-------PRRCE-------------------PKKFGGRGARARFQKSYR
Medtr           TLLVAD-------PRRCE-------------------PKKFGGRGARARFQKSYR
Poptr           TLLVAD-------PRRCE-------------------TKKFGGRGARARFQKSYR
                                                                       
