# Supplementary material for: Back to the sea twice: identifying candidate plant genes for molecular evolution to marine life
Source: BMC Evol Biol. 2011 Jan 12;11:8. doi: 10.1186/1471-2148-11-8 (PMC3033329; doi:10.1186/1471-2148-11-8)
Supplement: Additional file 2 — Aligned proteins of each OrthoMCL cluster, produced with MUSCLE. [file 1471-2148-11-8-S2.GZ › orthomcl1051.muscled]

Zostera         MERRNLHLFLFLV----LFYVTAVVSVYSQKQALIKQVTEDGVVSDVEENEEDDHLLKSE
Poptr           MERFSLLALLLLT--LLCSAVASTVSSNDLDDPLIRQVVSDGEDD--LLNAE------HH
Vitis           MGTVSRSALLFLIPTLLFSAAVSDISSDESDDLLIRQVVPEGDD---LLSAE------HQ
Arath           MDRLKL-YFSVFV-LSFFIVSVSSSDVNDGDDLVIRQVVGGAEPQ--VLTSE------DH
Medtr           MDHR---TLLLFV-VLFIFSVSAFSTPDEGEDPIIRQVV---DEEGVRLGAE------HH
Posidonia       ------------------------------------------------------------
Bradi           MARLRRLPIVVAA-VLLLSGVAALSSPV--EDPLIEQVVGGDEKNELELNAE------AH
Oryza           MDH----RLLLLG-LLLLSPAVAAASVPGEEEPLIRQVVGGGDDNELELNAE------RH
Zma             MAHR---VLLLLS----LASAAAVAAAVDAEDPLIRQVVPGGDDNDLELNAE------SH
Sorbi           MAHR---VLLLLS----LAAAVAVAAAVDTEDPLIRQVVPGGDDNELELNAE------SH
                                                                            

Zostera         FTSFVSRYSKSYETTEEHDHRYKIFRSNFRRAQRNQVLDPSATHGITKFSDLTTEEFESQ
Poptr           FTSFKSKFGKTYATQEEHDYRFGVFKANLRRAKKHQMIDPTAAHGITKFSDLTPKEFRRQ
Vitis           FGLFKAKFGKTYSTVEEHDYRFSVFEANLRRARRHQLLDPSAVHGVTRFSDLTPDEFRRD
Arath           FSLFKRKFGKVYASNEEHDYRFSVFKANLRRARRHQKLDPSATHGVTQFSDLTRSEFRKK
Medtr           FNLFKHKFGKVYSSKDEHDYRFKIFKSNLNRAKRHQLMDPSAVHGVTRFSDLTPREFRKS
Posidonia       ------------------------------------------------------------
Bradi           FASFVQRFNKSYRDADEHAHRLSVFTANLRRARRHQRLDPSAVHGVTKFSDLTPDEFRDR
Oryza           FASFVQRFGKSYRDADEHAYRLSVFKANLRRARRHQLLDPSAEHGVTKFSDLTPAEFRRA
Zma             FLSFVQRFGKSYKDADEHAYRLSVFKANLRRARRHQLLDPSAEHGVTKFSDLTPAEFRRT
Sorbi           FLSFVQRFGKSYKDAEEHAYRLSIFKANLRRARRHQLLDPSAEHGVTKFSDLTPAEFRRT
                                                                            

Zostera         YLGLKKPKPSIFQKTNPASIGTHEAATLPTTDLPEDFDWRDLGAVTPVKDQGVCGSCWSF
Poptr           FLGLKRWLR-----LPTDA---NKAPILPTTDLPTDYDWRDHGAVTEVKDQGSCGSCWSF
Vitis           YLGLKPLR------LPADA---QKAPILPTNDLPTDFDWRDHGAVTPVKDQGSCGSCWSF
Arath           HLGVRSGFK-----LPKDA---NKAPILPTENLPEDFDWRDHGAVTPVKNQGSCGSCWSF
Medtr           VLGLRGV------GLPKDA---NAAPILPTDNLPKDFDWREKGAVTAVKNQGSCGSCWSF
Posidonia       ----------------------------------------------------ASTSLWTV
Bradi           FLGLRKYRRSFLKGLSGSA---HDAPALPTDGLPTEFDWREHGAVGPVKDQGSCGSCWSF
Oryza           YLGLRTSRRAFLRGLGGSA---HEAPVLPTDGLPDDFDWRDHGAVGPVKNQGSCGSCWSF
Zma             YLGLRKSRRALLRELGESA---HEAPVLPTDGLPDDFDWRDHGAVGPVKNQGSCGSCWSF
Sorbi           YLGLRKSRRALLRELGKSA---NEAPVLPTDGLPDDFDWRDHGAVTPVKNQGSCGSCWSF
                                                                     . * *:.

Zostera         SAAAALXGANYLATGKLI------------------------------------------
Poptr           SATGALEGAHYLATGELASLSEQQLVDCDHECDPEEYGACDSGCDGGLMNNAFEYALKAG
Vitis           SAIGALEGAHFLTTGNLISMSEQQLVDCDHECDPEEYGACDQGCNGGLMTSAFEYILKAG
Arath           SATGALEGANFLATGKLVSLSEQQLVDCDHECDPEEADSCDSGCNGGLMNSAFEYTLKTG
Medtr           STTGALEGAHFLSTGKLVSLSEQQLVDCDHECDPEQPGSCDAGCNGGLMNSAFEYILKSG
Posidonia       T----------------------------HECDPSDARSCDAGCNGGLMTNAFEYLVTAG
Bradi           STSGALEGAHYLATGKLEVLSEQQMVDCDHECDPSEPRACDAGCNGGLMTTAFSYLAKAG
Oryza           SASGALEGANYLATGKMDVLSEQQMVDCDHECDSSEPDSCDAGCNGGLMTNAFSYLLKSG
Zma             SASGALEGAHYLATGKLEVLSEQQFVDCDHECDSSEPDSCDSGCNGGLMTTAFSYLQKAG
Sorbi           STSGALEGAHYLATGKLEVLSEQQMVDCDHVCDTSEPDSCDSGCNGGLMTNAFSYLQKAG
                :                                                           

Zostera         ------------------------------------------------------------
Poptr           GLEREADYPYTGTDGGTCKFDKSKVVASVSNFSVVSIDEDQIAANLVKHGPLSVAINAAF
Vitis           GVEREETYPYIGSDRGSCKFNKSQIVASVSNFSVVSLDEDQIAANMVKNGPLAVGINAVF
Arath           GLMKEEDYPYTGKDGKTCKLDKSKIVASVSNFSVISIDEEQIAANLVKNGPLAVAINAGY
Medtr           GVMREEDYPYSGTDRGSCKFDKKKIAASVANFSVVSLDEDQIAANLVKNGPLAIALNAVY
Posidonia       GLEREEDYPYTGTDRNTCKFDKSKIAALVSNSSEISVDEDQIAANLVKNGPLAVGINAVF
Bradi           GLETEKDYPYTGRG-GACKFDKSKIAAQVKNFSTVAVDEDQIAANLVKHGPLAIGINAVF
Oryza           GLESEKDYPYTGRD-GTCKFDKSKIVTSVQNFSVVSVDEDQIAANLVKHGPLAIGINAAY
Zma             GLESEKDYPYTGSD-GKCKFDKSKIVASVQNFSVVSVDEAQISANLIKHGPLAIGINAAY
Sorbi           GLESEKDYPYTGSD-DKCKFDKSKIVASVQNFSVVSVDEGQIAANLIKHGPLAIGINAAY
                                                                            

Zostera         ------------------------------------------------------------
Poptr           MQTYVGGVSCPYICSKRQDHGVLLVGYGSAGYAPIRFKEKPFWIIKNSWGQNWGENGYYK
Vitis           MQTYMKGVSCPYICSRNLDHGVVLVGYGSAGYAPIRFKEKPYWIIKNSWGESWGEDGYYK
Arath           MQTYIGGVSCPYICTRRLNHGVLLVGYGAAGYAPARFKEKPYWIIKNSWGETWGENGFYK
Medtr           MQTYVGGVSCPYICSKRLDHGVLLVGYGSGAYSPIRLKEKPYWIIKNSWGETWGENGYYK
Posidonia       MQTYIGGVSCPYICGKHLDHGVLLVGYGNAGYAPIRLKKKPYWIIKNSWGESWGENGYYK
Bradi           MQTYIGGVSCPFICGRHLDHGVLLVGYGSAGYAPLRFKEKPYWIIKNSWGENWGESGYYK
Oryza           MQTYIGGVSCPYICGRHLDHGVLLVGYGASGFAPIRLKDKAYWIIKNSWGENWGEHGYYK
Zma             MQTYIGGVSCPYICGRHLDHGVLLVGYGASGFAPIRLKDKPYWIIKNSWGENWGENGYYK
Sorbi           MQTYIGGVSCPYICGRTLDHGVLLVGYGAAGFAPIRLKDKPYWIIKNSWGENWGENGYYK
                                                                            

Zostera         -----------------------------
Poptr           ICRG---RNICGVDSMVSTVAA-IHTTAQ
Vitis           ICRG---HNACGVDSMVSTVAA-IQTTTQ
Arath           ICKG---RNICGVDSMVSTVAATVSTTAH
Medtr           ICRG---RNICGVDSMVSTVAA-VHTTT-
Posidonia       ICRG---RNVCGVDSMVSXVAA-LTTSSW
Bradi           ICRGAHVKNKCGVDSMVST----------
Oryza           ICRGSNVRNKCGVDSMVSTVSA-IHTSKE
Zma             ICRGSNVRNKCGVDSMVSTVSA-VHASKE
Sorbi           ICRGSNVRNKCGVDSMVSTVSA-VRTSKE
                                             
