# Supplementary material for: Back to the sea twice: identifying candidate plant genes for molecular evolution to marine life
Source: BMC Evol Biol. 2011 Jan 12;11:8. doi: 10.1186/1471-2148-11-8 (PMC3033329; doi:10.1186/1471-2148-11-8)
Supplement: Additional file 2 — Aligned proteins of each OrthoMCL cluster, produced with MUSCLE. [file 1471-2148-11-8-S2.GZ › orthomcl1038.muscled]

Zostera         ------------------------------------------------LPSSEKGGEEKG
Oryza           ------------------------------------------------------------
Sorbi           ------------------------------------------------------------
Zma             ------------------------------------------------------------
Bradi           ------------------------------------------------------------
Arath           ------------------------------------------------------------
Posidonia       ------------------------------------------------------------
Medtr           ------------------------------------------------------------
Poptr           ------------------------------------------------------------
Vitis           MVIVKGFGLNNMRPHSPQRHSTDLRSEFIYQKPLKNPNLICLEGRRNPNSHLSSGLQLQL
                                                                            

Zostera         DAMGIDLVAGGKSKKTYRTKPKSDDVYLKLIFKLYSFLARRTQSSFNKVIKKRLCMSKVN
Oryza           --MGIDLVAGGRNKKTKRTAPKSDDVYLKLIVKLYRFLVRRTKSPFNAVILRRLFMSKTN
Sorbi           --MGIDLVAGGRNKKTKRTAPKSDDVYLKLLVKLYRFLVRRTKSNFNAVILKRLFMSKTN
Zma             --MGIDLVAGGRNKKTKRTAPKSDDVYLKLLVKLYRFLVRRTKSNFNAVILKRLFMSKTN
Bradi           --MGIDLVAGGRNKKTKRTAPKSDDVYLKLLVKLYRFLVRRTKSHFNAVILKRLFMSKTN
Arath           --MGIDLIAGGKSKKTKRTAPKSDDVYLKLLVKLYRFLVRRSNSNFNAVILKRLFMSKVN
Posidonia       --MGIDLIAGGKSKKTKRTKPKSQDVYLKLVFKLYSFLSRRTGSPFNMVIKKRLCMSKVN
Medtr           --MGIDLKAGGKNKKTKRTAPKSNDIYLKLLVKLYRFLVRRTGSNFNAVILKRLFMSKVN
Poptr           --MGIDLKAGGKSKKTKRTAPKSDDIYLKLLVKLYRFLVRRTGSKFNAVILKRLFMSKIN
Vitis           LTMGIDLVAGGKSKKTKRTAPKSDDIYLKLLVKLYRFLVRRTGSKFNAVILKRLFMSKVN
                  ***** ***..*** ** ***:*:****:.*** ** **: * ** ** .** *** *

Zostera         KCPLSLSRLIRYMKGKEDKIAVIVGAVTDDT-----------------------------
Oryza           RPPLSLRRLVRFMEGKENQIAVIVGTVTDDKRVYEVPAMKVAALRFTETARARIVNTGGE
Sorbi           RPPLSLRRLVNFMEGKENQIAVIVGTVTDDKRVYEVPAMKVAALRFTETARARIVNAGGE
Zma             RPPLSMRRLVRFMEGKGDQIAVIVGTVTDDKRISEVPAMKVCALRFTETARARIINAGGE
Bradi           RPPLSMRRLVRFMEGKGDQIAVIVGTITDDKRVYEIPAMKVAALRFTETARARIVNAGGE
Arath           KAPLSLSRLVEFMTGKDDKIAVLVGTITDDLRVHEIPAMKVTALRFTERARARIEKAGGE
Posidonia       KAPLALSRLVKFMKGKEDKIAVIVGTVTDDTRVYEVPALKVTALRFTETARARIVKAGGE
Medtr           KPPLSLSRLIKYTNGKEGKIAVVVGAITDDVRVNEVPAIKVTALRFTERARARIESAGGE
Poptr           KPPLSLSRLITFMKGKEDKIAVVVGTITDDIRVYEVPALKVTALRFTETARARIEKAGGE
Vitis           KPPLSLSRLVRYMGGKEGKIAVVVGTVTDDIRVYEVPALKVTALRFTETARARIEKAGGE
                . **:: **: :  ** .:***:**::***                              

Zostera         ------------------------------------------------------------
Oryza           CLTFDQLALRAPLGQNTVLLRGPKNAREAVKHFGPAPGVPHSNTKPYVRSKGRKFEKARG
Sorbi           CLTFDQLALRAPLGQNTVLLRGPKNAREAVKHFGPAPGVPHSHTKPYVRSKGRKFEKARG
Zma             CLTFDQLALRAPLGQNTVLLRGPKNAREAVRHFGPAPGVPHSHTKPYVRSKGRKFEKARG
Bradi           CLTFDQLALRAPLGQNTLLLRGPKNAREAVRHFGAAPGVPHSHTKPYVRSKGRKFEKARG
Arath           CLTFDQLALRAPLGQNTVLLRGPKNSREAVKHFGPAPGVPHSNTKPYVRHKGRKFEKARG
Posidonia       CLTFDQLALLAPLGQNTVLLRGPKNSREAVKHFGPAPGVPHSHTKPYVRSKGRKFERARG
Medtr           CLTFDQLALRAPLGQNTVLLRGPKNAREAVKHFGRAPGVPQSHTKPYVRGKSRKIEKARG
Poptr           CLTFDQLALRAPLGQNTVLLRGPKNAREAVKHFGPAPGVPHSHTKPYIRSKGRKFEKARG
Vitis           CLTFDQLALRAPLGQNTVLLRGPKNSREAVKHFGKAPGVPHSHTKPYVRSKGRKFERARG
                                                                            

Zostera         ---------
Oryza           RRNSKGFKV
Sorbi           RRNSRGFKV
Zma             RRNSRGFKV
Bradi           RRNSRGFKV
Arath           KRKSRGFKV
Posidonia       RRNSRGFRV
Medtr           KRKSRGFRV
Poptr           KRNSKGFRV
Vitis           RRNSRGFRV
                         
