# Supplementary material for: Back to the sea twice: identifying candidate plant genes for molecular evolution to marine life
Source: BMC Evol Biol. 2011 Jan 12;11:8. doi: 10.1186/1471-2148-11-8 (PMC3033329; doi:10.1186/1471-2148-11-8)
Supplement: Additional file 2 — Aligned proteins of each OrthoMCL cluster, produced with MUSCLE. [file 1471-2148-11-8-S2.GZ › orthomcl1022.muscled]

Posidonia       MDVIDSAVDPLREFAKDSVRLVKRCHKPDRKEFSKVAVRTAIGFVVMGFVGFSSS-----
Poptr           MDAIDSVFDPLREFSKDSVRLVKRCHKPDRKEFTKVAFRTAIGFVVMGFVGFFVKLIFIP
Vitis           MDAIDNVFDPMREFAKDSVRLVKRCHKPDRKEFTKVAFRTAIGFVVMGFVGFFVKLIFIP
Medtr           MDAIDSVFDPLREFAKDSVRLVKRCHKPDRKEFSKVAVRTAIGFVVMGFVGFFVKLIFIP
Arath           MDAIDSVVDPLRDFAKDSIRLVKRCHKPDRKEFTKVAVRTAIGFVVMGFVGFFVKLIFIP
Zostera         MDVIDSAVDPLRDFAKDSVRLVKRCHKPDRKEFTKVAVRTAIGFVVMGFVGFFVKLIFIP
Sorbi           MDAIDSVVDPLRDFAKDSVRLVKRCHKPDRKEFTKVAARTAIGFVVMGFVGFFVKLIFIP
Zma             MDAVDSVVDPLRDFAKDSVRLVKRCHKPDRKEFTKVAARTAIGFVVMGFVGFFVKLIFIP
Oryza           MDAVDSVVDPLREFAKDSVRLVKRCHKPDRKEFTKVAARTAIGFVVMGFVGFFVKLIFIP
Bradi           MDAVDSVVDPLREFAKDSVRLVKRCHKPDRKEFTKVAARTAIGFVVMGFVGFFVKLIFIP
                **.:*...**:*:*:***:**************:*** **************  .     

Posidonia       ----------------------------------------------------
Poptr           INNIIVGSV-------------------------------------------
Vitis           INNIIVGSV-------------------------------------------
Medtr           INNIIVGSGWGKLDSGIHVVKQKEAEELNLSYVFQIFFFHISYHRKIGLQFY
Arath           INNIIVGAT-------------------------------------------
Zostera         INNII-----------------------------------------------
Sorbi           INNIIVGSG-------------------------------------------
Zma             INNIIVGSG-------------------------------------------
Oryza           INNIIVGSG-------------------------------------------
Bradi           INNIIVGSG-------------------------------------------
                                                                    
