# Supplementary material for: Back to the sea twice: identifying candidate plant genes for molecular evolution to marine life
Source: BMC Evol Biol. 2011 Jan 12;11:8. doi: 10.1186/1471-2148-11-8 (PMC3033329; doi:10.1186/1471-2148-11-8)
Supplement: Additional file 3 — Aligned nucleotide (CDS) sequences of each OrthoMCL cluster, produced with PAL2NAL. [file 1471-2148-11-8-S3.GZ]

Archive with 189 entries (189 files):
- orthomcl978.pal2nal
- orthomcl971.pal2nal
- orthomcl970.pal2nal
- orthomcl953.pal2nal
- orthomcl944.pal2nal
- orthomcl941.pal2nal
- orthomcl922.pal2nal
- orthomcl912.pal2nal
- orthomcl909.pal2nal
- orthomcl883.pal2nal
- orthomcl865.pal2nal
- orthomcl860.pal2nal
- orthomcl852.pal2nal
- orthomcl850.pal2nal
- orthomcl824.pal2nal
- orthomcl814.pal2nal
- orthomcl801.pal2nal
- orthomcl769.pal2nal
- orthomcl766.pal2nal
- orthomcl743.pal2nal
- orthomcl7394.pal2nal
- orthomcl716.pal2nal
- orthomcl7152.pal2nal
- orthomcl675.pal2nal
- orthomcl637.pal2nal
- orthomcl626.pal2nal
- orthomcl624.pal2nal
- orthomcl621.pal2nal
- orthomcl5948.pal2nal
- orthomcl5918.pal2nal
- orthomcl591.pal2nal
- orthomcl5905.pal2nal
- orthomcl587.pal2nal
- orthomcl5840.pal2nal
- orthomcl583.pal2nal
- orthomcl572.pal2nal
- orthomcl5661.pal2nal
- orthomcl5612.pal2nal
- orthomcl5564.pal2nal
- orthomcl5521.pal2nal
- orthomcl5509.pal2nal
- orthomcl5414.pal2nal
- orthomcl540.pal2nal
- orthomcl538.pal2nal
- orthomcl5339.pal2nal
- orthomcl5192.pal2nal
- orthomcl518.pal2nal
- orthomcl5157.pal2nal
- orthomcl5132.pal2nal
- orthomcl5121.pal2nal
- orthomcl510.pal2nal
- orthomcl505.pal2nal
- orthomcl498.pal2nal
- orthomcl4853.pal2nal
- orthomcl4752.pal2nal
- orthomcl4713.pal2nal
- orthomcl4705.pal2nal
- orthomcl469.pal2nal
- orthomcl4684.pal2nal
- orthomcl4645.pal2nal
- orthomcl4640.pal2nal
- orthomcl463.pal2nal
- orthomcl4618.pal2nal
- orthomcl4605.pal2nal
- orthomcl445.pal2nal
- orthomcl4368.pal2nal
- orthomcl4344.pal2nal
- orthomcl433.pal2nal
- orthomcl4326.pal2nal
- orthomcl4281.pal2nal
- orthomcl4224.pal2nal
- orthomcl4197.pal2nal
- orthomcl414.pal2nal
- orthomcl4127.pal2nal
- orthomcl4111.pal2nal
- orthomcl3922.pal2nal
- orthomcl3901.pal2nal
- orthomcl3845.pal2nal
- orthomcl3789.pal2nal
- orthomcl3768.pal2nal
- orthomcl3729.pal2nal
- orthomcl3681.pal2nal
- orthomcl3605.pal2nal
- orthomcl3561.pal2nal
- orthomcl3519.pal2nal
- orthomcl3490.pal2nal
- orthomcl343.pal2nal
- orthomcl3401.pal2nal
- orthomcl339.pal2nal
- orthomcl3260.pal2nal
- orthomcl3167.pal2nal
- orthomcl3083.pal2nal
- orthomcl3075.pal2nal
- orthomcl3041.pal2nal
- orthomcl2981.pal2nal
- orthomcl2960.pal2nal
- orthomcl2956.pal2nal
- orthomcl2948.pal2nal
- orthomcl294.pal2nal
- orthomcl2881.pal2nal
- orthomcl2876.pal2nal
- orthomcl2842.pal2nal
- orthomcl2823.pal2nal
- orthomcl2633.pal2nal
- orthomcl2568.pal2nal
- orthomcl2566.pal2nal
- orthomcl256.pal2nal
- orthomcl2558.pal2nal
- orthomcl2506.pal2nal
- orthomcl250.pal2nal
- orthomcl2492.pal2nal
- orthomcl2466.pal2nal
- orthomcl2455.pal2nal
- orthomcl2446.pal2nal
- orthomcl2417.pal2nal
- orthomcl234.pal2nal
- orthomcl2297.pal2nal
- orthomcl2279.pal2nal
- orthomcl2251.pal2nal
- orthomcl2235.pal2nal
- orthomcl2224.pal2nal
- orthomcl2213.pal2nal
- orthomcl2156.pal2nal
- orthomcl2151.pal2nal
- orthomcl2113.pal2nal
- orthomcl2057.pal2nal
- orthomcl2031.pal2nal
- orthomcl1957.pal2nal
- orthomcl1955.pal2nal
- orthomcl1951.pal2nal
- orthomcl1930.pal2nal
- orthomcl1896.pal2nal
- orthomcl1855.pal2nal
- orthomcl1842.pal2nal
- orthomcl1822.pal2nal
- orthomcl1812.pal2nal
- orthomcl1808.pal2nal
- orthomcl1804.pal2nal
- orthomcl171.pal2nal
- orthomcl1707.pal2nal
- orthomcl1693.pal2nal
- orthomcl1691.pal2nal
- orthomcl1686.pal2nal
- orthomcl1678.pal2nal
- orthomcl1674.pal2nal
- orthomcl1673.pal2nal
- orthomcl1637.pal2nal
- orthomcl1635.pal2nal
- orthomcl1632.pal2nal
- orthomcl1625.pal2nal
- orthomcl1620.pal2nal
- orthomcl1605.pal2nal
- orthomcl1587.pal2nal
- orthomcl1570.pal2nal
- orthomcl1565.pal2nal
- orthomcl151.pal2nal
- orthomcl1489.pal2nal
- orthomcl1473.pal2nal
- orthomcl1461.pal2nal
- orthomcl1450.pal2nal
- orthomcl1427.pal2nal
- orthomcl1423.pal2nal
- orthomcl1330.pal2nal
- orthomcl1316.pal2nal
- orthomcl1305.pal2nal
- orthomcl1296.pal2nal
- orthomcl129.pal2nal
- orthomcl1283.pal2nal
- orthomcl1281.pal2nal
- orthomcl1273.pal2nal
- orthomcl1245.pal2nal
- orthomcl1219.pal2nal
- orthomcl1202.pal2nal
- orthomcl1184.pal2nal
- orthomcl1173.pal2nal
- orthomcl1171.pal2nal
- orthomcl1153.pal2nal
- orthomcl1126.pal2nal
- orthomcl1125.pal2nal
- orthomcl1094.pal2nal
- orthomcl1074.pal2nal
- orthomcl1070.pal2nal
- orthomcl1069.pal2nal
- orthomcl1057.pal2nal
- orthomcl1054.pal2nal
- orthomcl1051.pal2nal
- orthomcl1048.pal2nal
- orthomcl1038.pal2nal
- orthomcl1022.pal2nal
