# Supplementary material for: Back to the sea twice: identifying candidate plant genes for molecular evolution to marine life
Source: BMC Evol Biol. 2011 Jan 12;11:8. doi: 10.1186/1471-2148-11-8 (PMC3033329; doi:10.1186/1471-2148-11-8)
Supplement: Additional file 3 — Aligned nucleotide (CDS) sequences of each OrthoMCL cluster, produced with PAL2NAL. [file 1471-2148-11-8-S3.GZ › orthomcl978.pal2nal]

>Medtr
------------------------------------------------------------
------------------------------------------------------------
---------------------------------atggccaggatcaaagttcacgagttg
aggcagaagaccaaagctgatctattggctcagctcaaagacctcaaagctgaactagct
ttgctccgtgttgctaaggccactcgggctgcacccaacaatctctccaaaattaaggag
gtaaggttgtcgattgctcaggttttgacagtgatttcccagaagcggaaagctgcattg
agggaagtttacaagaacaagaagtatttgccaattgatctccgcccaaagaagaccagg
gccgttcgcaggaggctcaccaagcatcagtcctcattgaagaccgagatggaaaagaaa
aaggagacatatttcacaatgaggaaatatgctatcaaggca
>Poptr
------------------------------------------------------------
------------------------------------------------------------
---------------------------------ATGGCAAGAATCAAGGTTCATGAGTTG
AGACAGAAATCAAAGACAGATCTTTTGGCTCAGTTGAAGGATCTCAAAGCTGAGCTTGCT
CTCCTTCGCGTTGCTAAGGTCACTGGTGGTGCTCCTAACAAGCTCTCCAAGATCAAGGTT
GTGAGGTTGTCGATTGCACAGGTCTTGACTGTGATTTCGCAGAAGCAGAAGGCTGTATTG
AGGGAGGCTTACAAGAACAAGAAGTTTTTGCCTCTTGATCTGCGTCCCAAGAAGACCAGA
GCTATCCGCCGGAGGCTTACCAAGCATCAACAATCACTGAAGACTGAGCGCGAGAAGAAG
AGAGAAATATACTTCCCAATGAGAAAGTATGCTATTAAGGTC
>Vitis
ATGTGTGCACCTTTTTTTCCTTTTTCTTTTTATATTTTAATTATTTTGTGTCAAGCTGAC
CACCTATGGTGTCTTGTTGGTAAGGTTCTCATAGCAAGTAGCCACAAGAAAATTCAAAAC
AATGAAGGTAATGATGTAAACATAGTCGCAGCCATGGCGAGAATCAAGGTTCATGAGTTG
AGGGGAAAAACTAAGGCGGACTTGTTGGTGCAGTTGAAGGAGTTGAAGGCCGAACTTGCT
CTTCTCCGAGTTGCCAAGGTCACCGGTGGTGCACCAAACAAGCTCTCCAAGATAAAGGTG
GTGAGATTGTCGATTGCACAGGTATTGACAGTTATTTCACAGAAGCAGAAGGCTGCTCTG
AGGGAAGCCTACAAGAACAAGAAGTACTTGCCACTTGATCTGCGCCCCAAGAAGACCAGA
GCCATTCGCAAGCGACTCACCAAGCATCAGGTGTCATTAAAGACAGAAAGGGAAAAGAAG
AGGGAGATGTACTTCCCCATGAGGAAGTATGCTATTAAGGTG
>Arath
------------------------------------------------------------
------------------------------------------------------------
---------------------------------ATGGCGAGGATTAAGGTTCACGAATTG
AGGGAGAAGTCGAAGAGCGATCTTCAAAACCAGCTGAAGGAACTCAAAGCTGAGCTCGCT
CTCCTCCGTGTCGCTAAAGTCACCGGAGGTGCTCCAAACAAGCTCTCTAAAATCAAGGTC
GTGCGTAAATCCATAGCTCAGGTTTTGACAGTGTCTTCTCAGAAGCAGAAGTCTGCTCTA
AGAGAAGCATACAAGAACAAGAAGTTGCTTCCTCTTGATCTCCGTCCCAAGAAGACCCGT
GCTATTCGTAGACGCCTCACCAAACACCAGGCCTCGTTGAAGACAGAGCGTGAGAAGAAG
AAGGAGATGTATTTCCCAATAAGGAAGTACGCTATCAAAGTT
>Zostera
------------------------------------------------------------
------------------------------------------------------------
---------------------------------ATGGCCAGAATCAAAGTCCACGAGCTT
AGAGGGAAGACAAAATTGGATCTCTTGAACCAGTTGAATGAGTTGAAGACAGAGCTTTCA
CTCCTCCGCGTCGCCAAGGTCACCGGAGGTGCCCCAAACAAGCTCAGCAAGATTAAGATT
GTTAGAAAATCGATCGCGCAGGTTCTAACTGTGGTATCACAGAAGCAGAAGGCCGCGCTC
AAGGAAGCTTATAAGAACAAGAAATATTTGCCACTCGATCTTAGGACCAAAAAGACTAGA
GCTATTCGTCGACGCCTCACTAAGCACCAGTTATCTTTGAAGACTGAACGGGAAAAGAAA
AGGGAGAAGTATTTCCCTATGAGAAAGTATGCCATAAAGACC
>Posidonia
------------------------------------------------------------
------------------------------------------------------------
---------------------------------ATGGCGAGGATCAAGGTCCACGAACTG
AGAGGGAAGTCGAAGGCCGATCTGCTGGCCCAGCTGAAGGATCTGAAGACGGAGCTCTCC
CTCCTCCGCGTCGCCAAGGTCACTGGTGGAGCGCCCAACAAGCTCTCCAAAATCAAGGTG
GTGAGGAAGTCCATCGCGCAGGTGCTGACTGTGGTGTCGCAGAAGCAGAAGGCTGCGCTG
AGGGAGGTGTACAAGAATAAGAAGTACATGCCTCTTGATCTCAGGCCGAAGAAGACCAGG
GCCATCAGGCGCCGCCTCACCAAGCACCAGCAATCTCTGAAGACTGAACGTGAGATGAAA
AGAGAGAAGTATTTTCCGATGAGAAAGTATGCCGTAAAAGCT
>Oryza
------------------------------------------------------------
------------------------------------------------------------
---------------------------------ATGGCCCGGATCAAGGTGCACGAGCTC
CGGGGGAAGAACAAGGCGGAGCTGCAGGCCCAGCTCAAGGACCTCAAGGCGGAGCTCTCC
CTCCTCCGCGTCGCCAAGGTCACCGGCGGCGCCCCCAACAAGCTCTCCAAGATCAAGGTG
GTGCGCACCTCGATCGCGCGCGTGCTGACGGTGATCTCGCAGAAGCAGAAGGCGGCGCTG
AGGGAGGCGTACAAGAAGAAGAGCCTGCTCCCGCTCGACCTCCGCCCCAAGAAGACCCGC
GCCATCCGCAGGCGCCTCACCAAGCACCAGCTCTCTTTGAAGACCGAGAGGGAGAAGAAG
CGTGAGAAGTATTTCCCCATGAGGAAGTATGCTGTTAAAGCT
>Bradi
------------------------------------------------------------
------------------------------------------------------------
---------------------------------ATGGCCCGGATCAAGGTGCACGAACTC
CGTGGGAAGAACAAGGCGGAGCTCCAGGGCCAGCTCAAGGACCTCAAGGCCGAGCTCTCC
CTCCTCCGCGTCGCCAAGGTCACCGGCGGGGCACCCAACAAGCTCTCCAAGATCAAGGTT
GTGCGCACGTCGATAGCGCGCGTGCTGACGGTGATCTCGCAGAAGCAGAAGGCGGCTCTT
CGTGAGGCGTACAAGAACAAGAAGCTACTCCCCCTCGACCTCCGCCCCAAGAAGACCCGC
GCTATCCGCCGCCGCCTCACCAAACATCAGCTTTCTCTGAAGACAGAGAGGGAAAAGAAG
CGTGAGAAGTATTTCCCCATGAGGAAATATGCCATCAAGGCG
>Zma
------------------------------------------------------------
------------------------------------------------------------
---------------------------------ATGGCCCGGATCAAGGTGCACGAGCTG
CGGGGGAAGAGCAAGGCGGATCTGCAAGCGCAGCTTAAGGAGTTTAAGTCGGAGCTCTCC
CTGCTACGCGTAGCCAAGGTCACCGGCGGGGCTCCCAACAAGCTCTCCAAGATCAAGGTT
GTGCGCACCTCCATCGCGCGCGTGCTGACCGTCATCTCGCAGAAGCAGAAGTCGGCGCTG
CGTGAGGCGTACAAGAAGAAGAAGCTGCTCCCGCTCGACCTCCGCCCCAAGAAGACCCGC
GCCATCCGCAGGCGCCTCACCAAGCACCAGCTCTCCTTGAAGACCGAGAGGGAAAAGAAG
CGTGAGAAGTATTTCCCCATGAGGAAGTACGCTATCAAGGCC
>Sorbi
------------------------------------------------------------
------------------------------------------------------------
---------------------------------ATGGCCCGGATCAAGGTGCACGAGCTC
CGGGGGAAGAGCAAGACGGACCTGCAGGCGCAGCTCAAGGAGCTCAAGTCTGAGCTCTCC
CTCCTCCGCGTAGCCAAGGTCACCGGCGGCGCACCCAACAAGCTCTCCAAGATCAAGGTG
GTGCGCACCTCGATCGCGCGCGTGCTCACGGTGATCTCGCAGAAGCAGAAGTCGGCGCTG
CGGGAGGCGTACAAGAAGAAGAAGCTGCTCCCCCTCGACCTCCGCCCCAAGAAGACCCGT
GCCATCCGCCGCCGCCTAACCAAGCACCAGCTTTCTCTGAAGACGGAGAGGGAAAAGAAG
CGTGAGAAGTACTTCCCCATGAGGAAGTATGCTATCAAGGCC
