# Supplementary material for: Back to the sea twice: identifying candidate plant genes for molecular evolution to marine life
Source: BMC Evol Biol. 2011 Jan 12;11:8. doi: 10.1186/1471-2148-11-8 (PMC3033329; doi:10.1186/1471-2148-11-8)
Supplement: Additional file 3 — Aligned nucleotide (CDS) sequences of each OrthoMCL cluster, produced with PAL2NAL. [file 1471-2148-11-8-S3.GZ › orthomcl971.pal2nal]

>Medtr
atgctttgtagtacttcaacaacaactcgcatccgattcatttcaactacaaaacgtctt
ttaactgctcctctttcttccttacttcgcttcttctcaatctctactactcttccaaac
aaacctataatacataaaccactttttacaactctaaccccttctttgtatttcacttta
agaagaacagatcacaccatggcatctgcatcaaaccctcaatcaattcatgatttcact
gttaaggatgctaagggtaacgatgttaatctcggtgactacaaaggaaaggtccttatc
attgtcaatgttgcctcacaatgtggattgactaactcaaattacacagagctgagtcag
ttgtatgagaaatacaaatcaaaaggttttctttcctctcttttatccttatgcttttgt
ttggaaattctggcattcccttgtaatcaatttggggcacaagagcctggatctgttgaa
gagatacaaaactttgtgtgtacacgcttcaaggctgagtttcctgtttttgacaaggtt
gatgtgaatggtgccactgctgctccaatctacaagtatctgaagtcgagcaaaggtgga
ctctttggggatggtatcaaatggaacttctccaagttccttgttgataaaaatgggaat
gttgttgatcgttatgcaccaacgacttctccactgagcattgagaaggacttgctgaag
ttgcttgatgca------
>Posidonia
------------------------------------------------------------
------------------------------------------------------------
------------------------------------------------------------
------------------ATGGCTAGCAACTCGACGAAGGGGTCCGTCCACGATTTCACC
GTGAAGAATGCTAGGGGAGATGATGTGGATCTCAGTATTTACAAGGGAAAGGTTCTGCTA
ATTGTCAACGTTGCATCTCAATGCGGGCTGACTAACTCAAACTATACAGAGCTCAGTAAG
CTGTACGAGAATTACAAAGACAAAGAT---------------------------------
TTTGAGATACTGGCATTCCCATGCAATCAGTTTGGGGGCCAAGAGCCAGGAAACAATGAG
CAGATCATGGAGTTTGCTTGCACCCGCTTCAAGGCCGAGTACCCGATCTTTGATAAGGTT
GATGTGAACGGAAATGATGCTGCTCCTCTGTATAAATTCTTGAAGTCAAGCAAAGGTGGT
CTCTTTGGGAGCAGCATCAAGTGGAACTTCTCGAAATTCTTGGTTGACAAGGAGGGCAAT
GTGGTGGATCGTTATGCACCAACAACCTCCCCAATGAGCATTGAGAAAGACATAAAGAAG
CTGTTGAGCACATCT---
>Zostera
------------------------------------------------------------
------------------------------------------------------------
------------------------------------------------------------
------------------ATGGCCGTC------------AAGTCCGTTCACGATTTCACC
GTAAAGAATGCCAAAGGAGAAGATGTCGATCTTAGCATCTACAAAGGAAAAACTTTGCTC
ATCGTCAATGTTGCTTCTCAATGTGGACTCACCAACTCCAACTATACCGAACTCAGCAAG
CTCTACGAGAACTACAAAGAAAAAGAT---------------------------------
TTTGAGATCCTGGCCTTTCCTTGCAATCAGTTTGGAGGGCAGGAGCCTGGAGATAACGAA
CAGATTGTGGAATTTGCTTGCACACGCTTCAAGGCTGAATACCCAATCTTTGATAAGATT
GATGTGAATGGAAACAATGCTGCGCCTTTGTATAAATTCTTAAAATCTAGCAAAGGTGGA
TTCTTAGGAAGCAGCATCAAGTGGAACTTCTCAAAGTTCATGGTAGACAAGGATGGAAAT
GTTGTGGATCGTTATGCTCCAACCACGTCTCCGATGAGCATTGAGAAGGATTTGAAGAAA
CTGCTGGGTGTGTCC---
>Arath
---------ATGCTTCGCTCCTCAATTCGACTTCTCTATATAAGAAGAACCAGTCCTCTG
CTTCGAAGTTTATCATCATCATCATCATCATCATCATCAAAACGATTCGATTCTGCGAAA
CCACTTTTCAATTCTCATCGGATTATTTCTCTTCCAATTTCTACAACGGGAGCTAAACTA
TCTAGATCGGAGCATTCAATGGCTGCTTCTTCCGAACCCAAATCTCTTTACGATTTCACC
GTCAAGGATGCTAAGGGAAACGATGTTGATCTAAGCATCTACAAAGGGAAGGTTCTTTTG
ATTGTGAACGTTGCTTCTCAATGTGGCTTGACTAATTCGAATTATACTGAGCTTGCGCAG
CTGTATGAGAAGTACAAAGGCCATGGT---------------------------------
TTCGAGATTCTTGCGTTTCCGTGTAACCAGTTTGGGAATCAAGAGCCTGGTACTAATGAA
GAGATTGTTCAGTTTGCTTGTACTCGTTTCAAGGCTGAGTACCCGATTTTCGACAAGGTT
GATGTTAACGGTGACAAAGCTGCCCCAGTCTACAAGTTTCTGAAATCAAGCAAAGGCGGG
CTCTTTGGAGACGGCATTAAGTGGAACTTCGCAAAGTTCTTGGTTGACAAAGATGGAAAT
GTTGTCGATCGTTTCGCACCAACTACCTCACCTCTCAGCATTGAGAAGGATGTGAAGAAG
TTGTTGGGAGTTACTGCT
>Bradi
------------------------------------------------------------
------------------------------------------------------------
------------------------------------------------------------
------------------ATGGCCACCGCATCGTCGGCCACCTCCGTCTACGACTTTACC
GTCAAGGATGCAAGCGGGAAGGACGTCGATCTGAGCGTCTACAAGGGGAAGGTTCTTCTC
ATCGTTAACGTCGCATCCCAGTGCGGCTTAACTAACTCCAACTACACCGAGCTGAGCCAG
GTTTATGAGAAGTACAAGGACCAAGGC---------------------------------
CTTGAGATCTTGGCTTTCCCATGCAATCAGTTTGCTGGGCAGGAGCCTGGCACCAATGAG
GAGATTGTCCAGTTTGCCTGCACTCGCTTCAAGGCCGAGTACCCCATTTTTGACAAGGTT
GACGTCAATGGCAGCAATGCTTCCCCCCTGTACAAGTTCCTGAAGTCTAGCAAAGGCGGA
ATTTTTGGCGATAGTGTCAAATGGAACTTCTCCAAGTTCTTGGTTGACAAGGAGGGTCGC
GTTGTGGACCGCTATGCTCCCACCACTTCCCCGCTGAGCATTGAGAAGGATATCAAGAAG
CTGCTTGGGATCTCA---
>Oryza
------------------------------------------------------------
------------------------------------------------------------
------------------------------------------------------------
------------------ATGGCCGCCGCGCCGTCCGCCACCTCCGTCCACGACTTCACC
GTCAAGGATGCAAGCGGAAAAGACGTGAACCTGAGCACCTACAAGGGGAAGGTTCTCCTC
ATCGTTAACGTCGCATCCCAATGTGGCTTAACTAACTCCAACTACACTGAGCTGAGCCAG
CTGTATGAGAAGTACAAGGTCCAAGGC---------------------------------
TTTGAGATATTGGCTTTCCCGTGCAATCAGTTTGGAGGGCAGGAACCCGGCTCCAATGAG
GAGATTGTCCAGTTTGCTTGCACTCGCTTCAAGGCTGAGTATCCCATTTTTGACAAGGTT
GATGTCAACGGTAACAATGCTGCACCCCTGTACAAGTATCTGAAGTCTAACAAAGGTGGG
CTTTTCGGTGATAGCATCAAGTGGAACTTCTCCAAATTCTTGGTTGACAAGGAGGGTCGC
GTGGTGGATCGCTATGCGCCCACCACCTCCCCTCTTAGTATTGAGAAGGATATCAAGAAG
CTGCTTGGGAGCTCT---
>Zma
------------------------------------------------------------
------------------------------------------------------------
------------------------------------------------------------
------------------ATGGCCGCCGCGTCGTCCGCCACCTCCGTCCACGACTTCACC
GTCAAGGATTCGAGCGGCAAGGACGTTGACCTCAGCGTCTACAGGGGGAAGGTTCTTCTC
ATCGTTAACGTCGCATCCCAATGTGGCTTAACCAACTCCAACTACACTCAGCAGGCCCAG
CTCTATGAGAAGTACAAGAACCAAGGCTTG---------TTCTTGATTCATTGCTCTTGC
TTTGAAATCCTCGCTTTCCCGTGCAACCAGTTTGGTGGGCAGGAGCCTGGTACCAACGAG
GAGATTGCCCAGTTTGCCTGCACACGCTTCAAGGCTGACTACCCCATCTTTGACAAGGTT
GATGTCAATGGTAACAATGCTGCGCCCATCTACAAGTTTCTGAAATCTAGCAAGGGTGGC
CTTTTCGGCGACAGCATCAAGTGGAACTTTTCCAAGTTCTTGGTTGACAAGGAGGGGCGT
GTTGTGGATCGCTATGCTCCAACCACTTCACCTCTGAGCATTGAGAAGGATATCAAGAAG
CTGCTTGGGAGCTCT---
>Sorbi
------------------------------------------------------------
------------------------------------------------------------
------------------------------------------------------------
------------------ATGGCCGCCGCGTCGTCCGCCACCTCCGTCCACGACTTCACC
GTCAAGGATGCCAGCGGCAAAGACGTTGACCTCAGCACCTACAAGGGGAAGGTTCTTCTC
ATCGTTAACGTCGCATCCCAGTGTGGCTTAACCAACTCCAACTACACCGAGCTGGCCCAG
CTCTATGAGAAGTACAAGGACCAAGGC---------------------------------
TTTGAAATTCTGGCTTTCCCATGCAACCAGTTTGGTGGGCAGGAGCCTGGTACCAACGAG
GAGATTGTGCAGTTTGCCTGCACACGCTTCAAGGCTGAGTACCCCATCTTCGACAAGGTT
GATGTCAATGGTAACAATGCTGCGCCCATCTACAAGTTTCTGAAATCTAGCAAGGGTGGC
CTTTTTGGCGACAGCATCAAGTGGAACTTTTCCAAGTTCTTGGTTGACAAGGAGGGACGT
GTTGTGGATCGCTATGCTCCAACAACTTCACCTCTGAGCATTGAGAAGGATATCAAGAAG
CTGCTTGGGAGCTCT---
>Vitis
------------------------------------------------------------
------------------------------------------------------------
------------------------------------------------------------
------------------ATGGCAAGCCAATCCAGTCCGCAATCAGTCCACAGCTTCACC
GTTAAGGATGCTAGGGGAAATGATGTTGATCTTAGCATCTACAAGGGAAAAGCCCTCTTG
ATTGTCAATGTTGCATCACAATGTGGCTTGACCAATTCAAACTACACAGAGCTGCATCAG
TTGTATGAGAAATACAAAGATCAAGGT---------------------------------
TTGGAGATTTTGGCATTCCCATGCAATCAGTTTGGAGCACAGGAACCTGGGAGTAATGAA
GAGATAGAAAAGTTTGTTTGCACTCGCTTTAAGGCTGAGTATCCCATCTTTGATAAGATT
GATGTGAATGGCGATAGTGCTGCTCCACTGTACAAGTTTCTGAAGTCAAGCAAAGGTGGA
CTCTTTGGTGACAACATCAAATGGAATTTCTCCAAGTTCCTGGTGGACAAAGATGGCAAA
GTTGTTGACCGCTATGCACCCACAACTTCTCCCCTTAGCATCGAGAAGGACATAAAGAAA
CTGCTCGGAATCTCA---
>Poptr
------------------------------------------------------------
------------------------------------------------------------
------------------------------------------------------------
------------------ATGGCTAGCCAATCCAGTGCTCAATCAGTTCATGATTTCACT
GTTAAGGATGCTAGGGAAAATGATGTTGACCTCAGCATATATAAGGGGAAGGTCCTCTTG
ATTGTCAATGTTGCTTCACAATGTGGCTTGACCAATTCAAACTACACGGAGTTGACCCAG
CTATATGACAAATACAGGGATCAAGGT---------------------------------
TTGGAGATTCTGGCTTTTCCATGCAATCAGTTTGGATCTCAGGAGCCAGGGAACAATGAA
CAAATAGTGGAGTTTGCTTGTACTCGCTTTAAGGCTGACTATCCCATATTTGATAAGGTT
GACGTGAATGGTAAGAATGCTGCTCCAATTTACAAGTTCTTGAAGTCTAGCAAGGGTGGA
CTTTTTGGGGACAGCATCAAATGGAACTTTTCCAAGTTCCTGGTGGATAAAGATGGCAAA
GTTGTGGATCGTTATGCTCCCACTACTTCCCCTCTTAGCATTGAGAAAGATGTCAAGAAA
CTACTGGGGATTGCT---
