# Supplementary material for: Back to the sea twice: identifying candidate plant genes for molecular evolution to marine life
Source: BMC Evol Biol. 2011 Jan 12;11:8. doi: 10.1186/1471-2148-11-8 (PMC3033329; doi:10.1186/1471-2148-11-8)
Supplement: Additional file 3 — Aligned nucleotide (CDS) sequences of each OrthoMCL cluster, produced with PAL2NAL. [file 1471-2148-11-8-S3.GZ › orthomcl970.pal2nal]

>Posidonia
------------------------------------------------------------
------------------------------------------------------------
------TGAAAAACTTAGTAAATTGTAGGAACTTATTACAGAAAACTTTCAGCTCGT---
TCGATCATA---AAAATACATTCCAACGCT---------ACATACAAACATCTCTCTAAT
CTCCCAAATGAATTATAC------------------------------ATTCCATATAGC
GGAGTTTTCCAC------------------------------------------------
------------------------------------------------------------
------------------------------------------------------------
------------------------------------------------------------
---------CGACCTTACGGAGGCACCAGATCGGGAGGCCACGAGGCGGACGGC------
---------------------CCCGATCTG---------GAGAGCTCTGTG---------
---------CGGTCAGAGGGCACCAGAAAA------TTGTCGATACTATGAATTGGCTCA
GGGGGGTTGATC
>Zostera
---ATGAAGAAAATCGTAATCAAATTGGATATACAAGACTGCAAGGCGAAGCAGAAGGCC
TTGAAAACTGCATGCACTGTCTCAGGTATCGATTCGATTTCAGTGGACATGGATGAAAAA
AAGATCACTATCATCGGAGATGTCGATCCGATCAAATTAGCTAGCAAACTACGGAAG---
AACTGGGATAGCACTGAGATATTTTCCGTCGAACCGGCAAAAGAGCCTGAACCTGAGAAG
AAAGAAGAGCCCAAAAAG------------------------ACTGAAGAAGCCCAGAAG
GTTGAAGAACCCAAAAAAGAAGATGAACCCAAGAAGGTGGTAGACGAACCCAAGAAGGCA
GAAGGAGAAGCAGAAGTCAAGAAGGTAGAAGAACCCNAGAAGGAAGATGGA---------
------------------------------------------------------------
------------------------------------------------------------
---------CCTNAGAAAGAANAGGAG---------AAGAATCTGAGAACTACA------
------------------------GGAAAG---------ATCCCATTGAAG---------
------------------------------------AACCTGTTAAATCTTACAGAGTCC
ATTATCCCCAGT
>Vitis
---ATGAAGAAGCTTGTGCTGAAACTGGATTTACATGATGACAAAGCCAAACAGAAGGCT
TTGAAGACAGTTTCTACTCTTCCAGGGATTGATTCCATTTCCATGGACATGAAAGAGAAG
AAATTAACAATAATAGGAACAGTTGATCCAGTGAATGTAGTGAGCAAACTGAGGAAA---
TATTGGCCAACAGCAGACTTAGTGGCAGTAGGGCCAGCAAAGGAGCCA------GAGAAG
AAAGAAGAACCAAAGAAG------------GAAGAACCCAAAAAGGAGGAGGCCAAAAAG
GAGGAACCCAAGAAGGAGGAGGAG---------------------------CCAAAGAAA
GAGGAAGCACCACCAGCCAAGAAGGAGGAAGAGCCCAAGAAGGAAGAACCC---------
------------------------------------------------------------
---------------------------------------------------AAGAAGGAA
GAAGAGAAGAAAATAGACCCAGTGATG---------GAGCTTGTCAAGGCATAC------
---------------------AGGGCATAT---------AATCCACACATG---------
---------ACCACACACTACTATGTTCAC------AGCATGGAAGAGAATCCAAATGCT
TGTGTCATCTGC
>Arath
---ATGAAGAAAATTGTGTTAAAGCTGGATTTGCATGACGATAGGGCAAAACAAAAGGCC
CTTAAAACGGTTTCTACTCTCCCAGGAATCGATTCCATTGCAATGGACATGAAGGAGAAG
AAATTGACGGTTATTGGAACCGTGGATCCGGTAAATGTAGTAAGTAAGCTAAGAAAG---
TATTGGCCGATGACGGATATCGTACTAGTGGGACCTGCGAAAGAGCCGGAAAAGGAGAAG
AAGGAGGAGCCGAAGAAGGAAGGTGGTGGCGAGCCGCCAAAGAAAGAAGGAGAAGCTCCA
AAAGAAGAAGGGAAAAAGGAAGGAGAAGCACCG------AAGAAGGAAGAAGAGAAGAAA
GAAGGTGGCGATAAGAAGGAAGGAGAGAAGAAAGATCAACCACAAGCGCAG---------
------------------------------------------------------------
---------------------------------------------------CCGCAACCA
GTTGTGCCGCCACCTGATCATGTGTTG---------GAACTTGTAAAGGCGTAT------
---------------------AAAGCATAT---------AATCCTCACCTA---------
---------ACAACGTATTACTACGCCCAA------AGCATCGAAGAAAACCCTAATGCT
TGCGTTATATGT
>Medtr
---atgaagaagtttgtgctcaaattagatttggaagatgataaggcaaagcagaaggcc
ttgaagacagtctcaacactttcagggattgatgccatcaccatggacatgaaggagaag
aaattaaccgtggtaggaaccgtggatccggtaaaaattgtgagcaaacttcgaaaa---
tattggcaa---gcagatataatctcagtaggaccagcaaaggagcca------gagaag
aaagaagagccaaagaaa------------gaagaaccaaagaaagaagaagaaaagaaa
gaagaagcaaagaaggaagaagagaagaaagaaggggaaaagaaggaagaaccaaagaaa
gaagaagagaaaaaggaagagaagaaagaagaaggggaaaagaaagaagag---------
------------------------------------------------------------
---------------------------------------------------gagaaaaag
aaagagccagcacctgatcctgtttta---------gagatggtgaaggcttat------
---------------------agggcatat---------aatccccacatg---------
---------accacatattactatgttcaa------agtatggaagagaatccaaatgct
tgtgtaatttgt
>Poptr
---ATGAAGAAGTTTGTGTTGAAGTTGGACTTGCATGATGACAAATCCAAGCAAAAGGCT
ATGAAGACAGTGTCTACTCTTTCAGGAATTGATTCCATTGCCATGGACATGAAGGCAAAG
AAACTGACTGTGATAGGAACAGTTGATCCTGTAAGCGTAGTCAGCAAATTGAGAAAA---
TATTGGCAA---GCAGATATTATCTCAAAGGAAGAAGCTAAG---CCAGAGGAAGCCAAG
AAAGAAGAACCCAAAAAA---------------------------GAAGAGGAGAAGAAG
GAAGAAGAGAAAAAGAAAGAAGCA------------------------------------
------------------------------------------------------------
------------------------------------------------------------
------------------------------------------------------------
---GCACCACCACCAGACCCAGTTATG---------GAGCTTGTCAAGGCCTAC------
---------------------AGAGCTTAC---------AATCCTCAAATG---------
---------ACCACATATTACTATGCCCAA------AGCATAGAAGAGAATCCAAATGCT
TGTGTTATCTGT
>Sorbi
---ATGCAGAAAATCGTGGTGAAGCTGCACCTGCACGACAACAAGGACAAGCAGAAGGCC
ATGAAGGCTGTCTCCGCGCTCACAGGCATCGACGAGATATCCGTGGACATGGCGTCGCAC
AAGATGACGGTGATCGGCATGGTGGATCCGGTGAACGTGGTGAGCAAGCTGCGGAAGGCG
TCGTGGTCG---GCGACCATCGACTCCGTCGGGCCAGCCAAGGAGCCG------GAGAAG
AAAGAAGCAGGGGAGAAG------------------------AAGGACGGCGAGAAGAAG
GACGGGGACGGCAAGAAAGACGGCGAG------------------GGGGACAAGAAGAAG
GACGGCGAGGACAAG---------GACGGCGACGGCAAGAAGGCGGCGGCG---------
------------------------------------------------------------
------------------------------------------------------------
---------CCGCCGACGGAGCAGCAGATCATGGCGGAGCTGATGAACCAGTAC------
---------------------CGGGCGTACTACTACCCGTACCCGCACATG---------
---ACCTACCCCACACACTACTACGTGCAG------AGCATGGAGGAGAACCCCAACTCC
TGCACCATCTGC
>Bradi
---ATGTCGAAGATCGTGGTGAAGCTGGATTTGCATGACAACAAGGACAAGCAGAGGGCC
TTGAAGGCCGTCTCCGTGCTCGTCGGCATCGACGCGATATCGATTGACATGGCGACGCGG
AAGATGACGGTGATCGGCACGGTGGACCCGGTGAACGTGGTGAGCAAGCTCCGCAAGGCG
TCGTGGGCG---GCCCACATCGAGTCCGTCGGCCCGGCCAAGGAGCCC------GAGAAG
AAACAAGACAAGAAAGAA---------------GACAAGAAAGACGAAGCCAAGAAGGAA
GGCGACGGGGCCGCCAAGAAGGAGGAGTCCGGAGACGCCAAGAAGGACGACGGCAAGAAG
GAAGGCGAAGAGAAGAAGGACGGCAGCGGGGACGGCAAGAAGAAGGAAGAC---------
------------------------------------GGCGGCGGCGGGGACAAGAAGGAC
GAGGCCAAGAAGGACGGCGGCGACCAGAAGAAGCCGCCATTGCTGCCGATGCCGCATCAC
CTGCTGCCGCCGCCGCCCTACATGTTCAGCAACCCGGAATACATGATGAACCAC---TAC
CGCCCTCCGCCGCCGCCGCCGCCCGCCTAC---------CAGCCGTACGTG---------
CCGCCGCAGCAGCCCTACTACTACGTCAGGAACATGAGCATGGAGGAGAACCCCAACTCC
TGCACCATATCC
>Zma
ATGTCGAAGAAAATCGTGGTGAAGCTGGACCTGCACGACAACAAGGACAAGCAGAAGGCG
CTGAAGGCCATCTCCGTGCTCGTCGGCATCGACGCCGTGTCGGTGGACATGGCGGCGCAC
AAGATGACGGTGATCGGGACGGTGGACCCGGTGCAGGTGGTGAGCAAGCTGCGCAGCAAG
TCGTGGGCG---GCGCACATCGACTCCGTCGGGCCGGCCAAGGAGCCC------GAGAAG
AAGGAGGAGAAGAAGGACGGCGGCGGCGAGAAGAAGGACGGCGGCGGTGGCGAGGGCAAG
AAGGAGGAAGGG------GACGGGAAGAAGGACGGCGGCGGCGGTGGCGACGGCAAGAAA
GACGGCGAGGGCAAGAAGGAG---GACGGCGACGGCAAGAAGCAGGACGGCGAGGGCAAG
---AAGGAGGATGGCGATGGCAAGAAGGACGACAAGAAGGACGGCGGCGGCGGCGGCGCA
GAGGAGAAGAAGCCCGCCGCCGCGGTGCCCCCGATTTTGCCGTTCCCG---CCGCTGCAC
CAGCTGCCGCCGCAGTACATGCACATGATCACCAACGACTACATGAGCCAGTACCACCAC
CGCCCCCCGCCGCCGCCGCCCGTGGCGTAC---------CACCCGTACGCGGCGCCGCCC
CCGCCGCCCCCGCAGTACTACTACGTGCGCAACATGAGCATGGAGGAGAACCCAAACTCG
TGCGCCATCTGC
>Oryza
ATGTCGAAGAAAATTGTGGTGAAGCTGGACCTGCATGACAACAAGGACAAGCAGAAGGCC
ATGAAGGCCGTCTCCTCGGTTATCGGAATCGACGCCATTTCGATGGACATGGCGTCGCGG
AAGATGACGGTGATCGGCACGGTGGATCCGGTGGACGTGGTGAGCAAGCTCCGCAAGGCG
TCGTGGGCG---GCCTACATCGAGTCGGTCGGACCGGCCAAGGAGCCG------GAGAAG
AAGGAGGAGAAGAAGGAG------------GAGGCCAAGAAGGACGCCGGCGGCGGCGGC
GGCGACGGCAAGAAGGAAGGAGGTGACGGCAAGAAGGAGGAGGGCGGCGACGGCAAGAAG
GAGGGGGAAGGCAAGAAGGAAGGCGACGGCGGCGGCGACAAGAAGGACGGCAACGGCGAC
GGCAAGAAGGAGGGCGACGCGAAGGCCGCCAAGAAGGAGGAAGGCGGCGGCGGCGGCGGC
GACGGCGGAGGGAAGAAACCAGCCGCGGTGGCGCCGATGCCGATGCCGATGCCGCTGCAC
CACCTCCCACCGCAGTACTTCAACATG---------GAGTACATGAACCAGTAT------
CACCGGCCGCCGCCGCCGCCGCCGGCCTAC------------CCGTACGTG---------
---CCGCCGCCGCAGTACTACTACGTCCGCAACATGAGCATGGAGGAGAACCCCAACTCG
TGCGCCATTTGC
