# Supplementary material for: Back to the sea twice: identifying candidate plant genes for molecular evolution to marine life
Source: BMC Evol Biol. 2011 Jan 12;11:8. doi: 10.1186/1471-2148-11-8 (PMC3033329; doi:10.1186/1471-2148-11-8)
Supplement: Additional file 3 — Aligned nucleotide (CDS) sequences of each OrthoMCL cluster, produced with PAL2NAL. [file 1471-2148-11-8-S3.GZ › orthomcl953.pal2nal]

>Bradi
------ATGTTGGACAAGCTTTGGGACGACGTGGTGGCCGGCCCTCAACCGGAGACGGGC
CTCGACAAGCTCCGCAGGGCCGCCGCCACTAAACCTCTTGCCATCAAC------AAAGAT
CTTGGCGGATTAGCAGCTGCA------GGCGAGGCGAGCAAGTCGGTCCCGACG------
---------ACCCCGACGACGCCGGTGACGCCGTCT---------------------TCG
TCGACGCCGCCGCGCGGC---AGCAACGTCTGGAGGAGCGTGTTCCACCCGGGGAGCAAC
CTGGCCACCAAGAGCATCGGCGCCAACCTCTTCGACCGCCCG---CAGCCCAACTCCCCC
ACCGTTTACGACTGGCTCTACAGCGACGAGACCAGGACCAGGAGCAACCACCGC
>Oryza
------ATGCTGGAGAAGCTGTGGGACGACGTGGTGGCCGGGCCTCGACCGGAGACCGGC
CTGGAGAAGCTCCGCAAGGCCGCTACAACCCGCCCCCTTGTCATCAAC------AAAGAT
GGCGACGGCGAGGCGAGCGGGGCGGCGTACAAGCGGACGCAGTCGATGCCGACG------
---------ACCCCGACGACGCCGGTGACGCCGTCGTCTTCGTCTCCGACGACGACGGCG
ACGACGACGCCGCGGGGC---AGCAACGTGTGGAGGAGCGTGTTCCACCCGGGGAGCAAC
CTCGCCACCAAGAGCCTCGGCGCCAACCTCTTCGACCGCCCG---CAGCCCAACTCCCCC
ACCGTCTACGACTGG---TATCCATCGCTTTGCTTA------------------
>Zma
------ATGCTGGACAAGCTGTGGGACGACGTGGTGGCCGGGCCTCGCCCGGAGACGGGC
CTCGAGAAGCTCCGCAAGGCCACCACCGCCCGCCCGCTCGTCATCAAC------AAAGAC
GCGGACGGCGGCAGC------------TACAAGCGGGCGCAGTCGATGCCGTCG------
---------ACCCCGACGACGCCGGTGACGCCGTCGTCGTCGTCG------------TCG
TCGACGACGCCGCGCGGCGCCGGCAACGTGTGGCGCAGCGTCTTCCACCCGGGGAGCAAC
CTGGCCACCAAGGGCATGGGCGCCAACCTCTTCGACCGGCCG---CAGCCCAACTCCCCC
ACCGTCTACGACTGG---------------------------------------
>Sorbi
------ATGCTGGACAAGCTGTGGGACGACGTGGTGGCGGGGCCTCACCCGGAGACGGGC
CTCGAGAAGCTCCGCAAGGCCGCCACTGCCCGCCCCATCCTCATCGAC------AAAGAC
GCGGATGCCGGAGCCGCGGGG---AGCTACAAGCGGACGCAGTCGATGCCGTCG------
---------ACCCCGACGACGCCGGTGACGCCGTCGTCGTCGTCG------------ACG
ACGACGACGCCGCGGGGCGCCAGCAACGTGTGGCGCAGCGTGTTCCACCCGGGGAGCAAC
CTGGCCACCAAGGGCATGGGTGCCAACCTCTTCGACCGCCCG---CAGCCAAACTCCCCC
ACCGTCTACGACTGG---------------------------------------
>Poptr
ATGGTTTTACTAGACAAGATGTGGGATGATGTTGTTGCTGGACCTCAGCCAGAACGTGGC
CTTGGCAAGCTTAGAAAG---ATCAGCACCAGACCACTTAACATCAAAGATATTGACGTC
GGAGAGGGGAGCAGTCCTGTTAATAAGTTTCAGAGGTCCATGACTATGCCAGGA------
ACTCCAGGGACACCGACGACACCAGTGACCCCTACA---------------------ACC
CCAGTGTCGGCGCGT------AGCAATGTTTGGAGGAGCGTGTTCCACCCTGGTAGCAAC
CTTGCTACTAAGAATATTGGTGCTCATGTTTTTGACAAGCCA---CAGCCTAACACACCC
ACTGTCTATGACTGGTGTTATAATGGCGCGTGGGAG------------------
>Posidonia
------ATGTTGGACAAGCTCTGGGATGATGTTTTGGCCGGCCCTCAGCCTGAGAAGGGC
CTCAAAAAGCTCAGACAGAGTGTCTCCTCCAAACCACTGTCCATTAAC------AGTGAT
GTGGGTGAGAGCAGTGGTGAAGTAAGCAAGGTGTCGCCGACGTCCATGAGGTCTACGTCG
ATTCCCGGTACTCCGGCGACACCAGGAACACCGTCG------------------------
GGCTCGACGCCGAGGGACAAGCATAACGTGTGGAGGAGTGTGTTCAATCCAGGGAGTAAC
CTGGCCACCAAGAACATAGGTGCTGATATCTATGATAGGCCA---CAGCCCAATTCTCCT
AGTGTCTATGACTGGCTCTACAGTGGAGAAACAAAGAGTACTCATCGT------
>Zostera
------ATGTTGGACAAGCTTTGGGATGATGTAGTGGCTGGTCCTCAACCGGAGAGAGGA
CTCGGAAAGCTCAGGAAGATCTTTTCTTCCAAACCATTAGTCGTCGAC------AGTAAT
ATAATATCTTCTCCTCCTCCT------------CCTACTCCGACGTATCCCAAG------
---------------TCTACTCCGTCTACACCTGCA------------------------
---GGTACACCGAGAGATAAAACCAACGTATGGAGAAGTGTGTTCAATCCAGGAAGCAAC
AGCGCTACTAAAACTATAGGGTCTGATATCTTCGATAAACCT---CAACCCAACTCACCT
TCTGTCTATGACTGGCTCTACAGTGGAGAAACAAAGAGCATTCATCGT------
>Medtr
------atgttagacaaactttgggatgatactgttgctggccctcaacctgagcgtggc
cttgagaagcttaggaag---ctaactaccagcatcatc---------------------
---aaaggaggaagtggtcag------ttaatgagaaatacgtcgttgccttcg------
---------acaccgacaacacctgtgactccgacg---------------------aca
cctcaatcggcacggaaagttgacaacgtttggaggagcgtgttcaatcctgggagtaac
tctgctaccaagacaattggtgctgataagtttgacaaacca---ctccccaacaccccc
actgtctatgattggatgtacagtggggacacaaggagcaagcaccgt------
>Arath
ATGGTTCTGCTAGAGAAGCTTTGGGATGATGTTGTGGCTGGACCTCAGCCTGACCGTGGC
CTTGGCCGCCTCCGTAAG---ATCACCACCCAACCCATTAATATCCGA------GATATA
GGAGAAGGGAGCAGCAGTAAGGTGGTGATGCATAGGTCGTTGACCATGCCGGCGGCAGTG
AGCCCTGGAACTCCAACGACTCCAACCACTCCGACG------------------------
------ACGCCACGTAAG---GATAACGTGTGGAGGAGCGTCTTTAATCCGGGAAGCAAC
CTCGCCACTAGAGCCATCGGCTCCAACATCTTTGATAAACCCACCCATCCAAATTCTCCC
TCCGTCTACGACTGGTTGTACAGCGGTGACTCAAGGAGTCAGCACCGT------
>Vitis
ATGGTTTTGCTTGAGAAGCTTTGGGATGATGTTGTGGCTGGGCCTCAGCCTGATCGTGGT
CTGGGCAAGCTCAGGAAG---CTCACCACCAAGCCCTTGAGCGTT---------AAAACT
GATGAAGGAGAAAGCAGCAAG------TACCAGAGGTCCATGTCGATGCCGGCG------
AGCCCTGGAACTCCGGCGACGCCTATGACTCCCACC---------------------ACT
CCCACGTCGGCTCGTAAG---GACAACGTTTGGAGGAGCGTGTTCCACCCAGGTAGCAAC
CTCGCCACCAAGGGGATGGGTTCTGATTACTTCGACAAGCCAACTAAGAAGGACACCCCA
ACTGTTTACGACTGGCTTTACAGTGGGGAGACAAGGACCAAGCACCACCAC---
