# Supplementary material for: Back to the sea twice: identifying candidate plant genes for molecular evolution to marine life
Source: BMC Evol Biol. 2011 Jan 12;11:8. doi: 10.1186/1471-2148-11-8 (PMC3033329; doi:10.1186/1471-2148-11-8)
Supplement: Additional file 3 — Aligned nucleotide (CDS) sequences of each OrthoMCL cluster, produced with PAL2NAL. [file 1471-2148-11-8-S3.GZ › orthomcl944.pal2nal]

>Medtr
------------------------------------------------------------
------------------------------------------atggctgcagtggatact
------------------gaatcgttcgacgataagattgaagacaagtttcatggctcc
---------gattccgattctttttctgattccgaagacgatcataacatcaacaacagg
ccaccgattccactcgctaaatccaacactgtttaccgccttttcggccgtgatcgccct
gtccacaaggtcttaggtggtggaaaacctgcggatattttactatggaggaacaagaaa
tgcacagcaattgcacttggtgctggcactgccttgtgggttttctttgagttgatgcaa
tacaacctcataactcttgtttgccatttaatgattttggctcttgctgctcttttcttg
tggtctaatgcatctgtctttatccacaagtctccactgcaaattccacatgtcgtgatt
cctcaggaatgcgtttttgaggctgcttctgttttgagaattgaaattaaccaagttttc
gctattttgagggaaattggaactgggagagatatcaagaagtttcttaccgttattgct
ggattgtggtttatttcagttattgggagctgcttcaatttcttgacattgttttatata
ttctatgtttcattgtttacactgccactggtgtatgagaaaaatgaagaccaggttgat
gcactggctgagaaggcaatgatcgagatcaagaaacagtatgcagtgcttgatgctaag
gttttg------------agccagataccgatcgcagggtttaaaaaggat---------
>Arath
------------------------------------------------------------
------------------------------------------ATGGTGGAAGACCACAAG
------------CACGAGGAATCGATCTTGGAGAAGATTGTTGAGAAGATCCATGGCCAC
GGT------GACTCGTCTTCTCTGTCCGATTCCGACGACGATAAGAAATCTACATCG---
---TCTTCGTCGTCGTCCTTCAAGTCAAAGATTTACCGACTTTTCGGAAGGGAGAAACCT
GTTCACAAGGTTCTCGGTGGTGGAAAACCTGCTGATATATTCCTTTGGAGGAACAAGAAG
GTATCTGGTGGAGTCTTGGGTGCTGTAACTGCGTCTTGGGTCTTATTCGAGTTATTCGAA
TACCATCTCCTCGCTTTTCTCTGTCACTTTGCGATTTTTGCTCTTGCAGCATTGTTCTTG
TGGTCTAATGCTTGTACATTCATCCACAAGTCAACTCCTCACATCCCGGAAGTTCACATC
CCTGAAGATCCTATTCTTCAACTTGTTTCTGGATTAAGGATTGAAATCAATCGTGGTTTG
ACCCTTCTTAGGAACATTGCATCAGGAAAAGATGTCAAGAAATTTATCCTGGTAATTGCT
GGCTTGTGGGTTTTGTCCATTATTGGCAGCTGCTACAACTTCTTGACATTGTTCTACACT
GCTACTGTCCTTCTCTTCACCATTCCTGTACTCTACGAGAAGTATGAGGACAAAGTAGAT
GCCTATGGGGAGAAGGCGATGAGGGAGATCAAAAAGCAATATGCAGTACTTGATGAGAAG
GTATTGCGTAAGGTCATAAGCAAGATTCCAAGAGGAGCTCTGAACAAGAAGAAGGAT---
>Sorbi
------------------------------------------------------------
------------------------------------------ATGGCAGAGCAGCACAGG
------GAGGAGTCGGGCGGGTCAGTGCTGGACAAGATCTCGGACAAGCTCCACGGCCGC
GGGAGCGGCTCGTCGTCGTCGTCGTCGGACTCGGACGACGAGCACTCG------------
---TCGGCGACGGCCGCCGTGAAGGCCAAGATCTACCGCCTCTTCGGCCGGGAGAAGCCC
GTCCACTCCGTCCTCGGCGGCGGCAAGCCGGCGGATCTGTTTCTATGGAGGAACAAGAGA
ATCTCTGGTGGGGTGCTCGCAGGCGCAACTGCCATCTGGCTGCTGTTTGAGGTCATGGAT
TACCACCTCCTCACCCTGCTATGCCACTGCCTCATCCTCACCCTGGCCATCCTGTTCCTC
TGGTCCAATGCCACGACTTTCATCAACAAGTCTCCTCCTAACATCCCTGAGGTGAAGATC
CCAGAGGACCTGGCTGTGAATGTTGCACGTTCCCTGAGATATGAGATCAACAGGGGATTT
GCTACCTTGAGGGAGATCGGCCAAGGCCATGACCTGAAGAAATTTCTGATTGTGATTGCA
GGACTATGGATCCTTTCTGTTCTTGGGAGCTGCTGCAATTTCCTCACCTTGTCCTACATA
GTTTTTATGGTATTGTACACTGTGCCGGTCCTGTATGAGAAGCATGAGGATAAGGTTGAT
GCTTTTGGTGAGAAGGCCATGGTCGAGCTGAAGAAGTACTATGCCATCTTCGACGAGAAA
TGCCTA------------TCAAAGATTCCGAAGGGCCCATTAAAAGACAAGAAGCAACAT
>Bradi
------------------------------------------------------------
------------------------------------------ATGACGGAGCACAAGGAG
GAGTCGGAGTCGGTGGTGCAGTCGATGATGGACAAGGTGTCCGACAAGCTGCACGGCAGC
GGGGAT---TCCTCGTCGTCCTCCTCGGACTCGGACGACGAGAAGAAGGGGTCC------
---TCTTCGGCGGCGGCCATGAAGTCCAAGATCTACCGCCTCTTCGGCCGCGAGAAGCCT
GTTCACTCTGTCCTCGGCGGCGGCAAGCCTGCTGATCTTGTTCTATGGAGGAACAAGAAG
ACATCCGGCGTGGTGCTTGCTGGCGCTACGTCCATCTGGCTCCTGTTCGAGGTCATGGAG
TACCATCTGCTCAACTTGGTGTGCCACTGCCTCATCCTCTCCCTGGCCACCCTCTTCCTC
TGGTCCAATGCCTGCACGTTCATCAACAAGTCTCCCCCAAACATTCCTGAGGTGAAAATT
CCAGAGGACCTGACTGTAAACATTGCACTCTCACTGAGATATGAGATCAACCGGGGTTTC
TCCACCCTGAGAGACATTGGTCATGGTCGTGATCTGAAGAAATTCCTCATTGTCATTGCG
AGTCTCTGGGTTCTTTCAGTTCTTGGGAACTGCTGCAACTTTTTGACACTGTCATATATA
GTCTTTGTGGTGCTGTACACTGTGCCTGTTCTGTATGAGAAGTATGAGGACAAGGTTGAT
GCGTTTGGAGAGAAGGCCATGATCGAACTGAAGAAGTACTATGCCATCTTCGAAGAGAAA
TGCCTG------------TCAAAGATCCCCAAGGGCCATCTGAAAAACAAGAAGAAC---
>Zma
------------------------------------------------------------
------------------------------------------ATGGCCGACCACAAGGAG
------GAGCCTGTGCCGGAGTCTGTGATGGACAAGATCACCGAGAAGTTCCACGGCGGG
GAC------TCGTCGTCGTCGTCGTCTGACTCGGACGACGAGAAGAAGGGGTCCTCGTTG
GCGTCGGCGGCGGAAGCCATGAAGGCCAAGATCTACCGCCTTTTCGGCCGGGAGAGGCCC
GTCCACTCCGTCCTCGGCGGCGGCAAGCCTGCCGATCTTATCCTATGGAGGAACAGGAAG
ATCTCTGGCGGGGTACTTGCTGGTGCCACGGCCATCTGGCTCCTATTCGAGGTCATGGAG
TACCATCTCCTCACCTTGGTGTGCCACTGTCTCATCCTCTCGCTGGCCATCCTCTTCCTG
TGGTCCAATGCCTCCACTTTCATCAACAAGTCCCCACCGAACATTCCTGAGGTCAAAATC
CCTGAGGATGTGGCTGTTAATGTTGCCCTGTCACTGAGATATGAGATCAACAGGGGCTTT
GCTACCTTAAGGGAGATTGGGCATGGCCGTGATCTGAAGAAATTCCTAATTGTTATTGCA
GGTCTCTGGCTTCTTTCAGTTCTCGGGAGCTGCTGCAACTTCCTGACACTGTTCTATATT
GTCTTTGTGGCACTGTACACTGTACCAGTTCTGTATGAGAAATATGAGGACAAGGTTGAT
GCTTTTGGTGAGAAGGCTATGACTGAACTGAAGAAGTATTATGCCATTTTCGATGAGAAG
TGCCTA------------TCGAAGATTCCAAAGGGCCCCCTTAAGGATAAGAAGCAC---
>Oryza
------------------------------------------------------------
------------------------------------------ATGGCTGAGCACAAGGAG
---------------GAGCAGTCGGTGATGGAGAAGCTCTCCGAGAAGCTGCACGGCGAC
---------TCCTCGTCGTCTTCCTCGGACTCGGACGACGACAAGAAGGGTTCCTCCTCG
TCGTCGGCGGCGGCGGCCATGAAGGCCAAGATCTACCGCCTCTTCGGCCGCGAGAGGCCC
GTCCACTCCGTCCTCGGCGGCGGCAAGCCTGCTGATCTCGTGCTATGGAGGAACAAGAAG
ATCTCCGGTGGGGTGCTCGCCGGAGCCACGGCCATCTGGCTACTCTTCGAGATCATGGAG
TACCACCTCCTCACCTTGGTGTGCCACTGCCTCATTCTCTCCCTGGCTGTCCTCTTCCTC
TGGTCCAATGCCTCCACTTTCATCCACAAGTCCCCTCCAAACATTCCTGAGGTGAAAATT
CCAGAGGACTTGACAGTAAACATTGCCCTTTCTCTGAGATATGAGATCAATAGAGGTTTT
GCAACCTTGAGGGAGATTGGTCATGGCCGTGATCTGAAGAAGTTCCTCATTGTGATCGCT
GGACTCTGGATTCTGTCAGTTCTTGGTAGCAGCTGTAACTTTTTGACTTTGTTCTACATA
GTTTTTGTGGCGCTCTACACTGTGCCAGTACTGTATGAGAAGTATGAGGACAAGGTTGAT
GCTTTTGGTGAGAAGGCTGAGATTGAATTTAAGAAGTACTATGCCCTCTTTGAAGAGAAA
TGCCTA------------TCGAAGATTCCCAAGGGTCCTTTGAAAGATAAGAAGCAC---
>Vitis
------------------------------------------------------------
------------------------------------------ATGGCTGAACACGCCGAA
GGTTCGGGTGCCGCATCTGAATCCTTGCTGGAAAAGATTACCGACAAGTTGCAAGGCCAC
GAT------TCGTCATCGTCCGGCTCCGATTCCGATTCTGATAAACCA------------
---GCGTCGCCGTCCCCCATCAAAGCCAAGGTTTTTCGCCTCTTTGGACGGGAGAAGCCG
GTCCACACAGTTCTCGGCGGAGGAAAACACGCTGATGTATTTTTGTGGAGGAACAAGAAG
ATCTCTGCCGGAGTACTTGGCGGAGCCACTGCCATGTGGGTGCTTTTCGAATTGCTTGAA
TACCATCTCCTCACCCTTGTTTGCCACATTTTGATACTCTCTCTTGCAATCCTGTTCCTT
TGGTCCAACGCCACCACCTTCATCAACAAGTCTCCACCTCGCATCCCGGAAGTTCATATT
CCAGAAGATCCATTCCTGCAGGCTGTCAATGCATTGAGGATTGAGATTAACTGTGGTTTT
GCTGTGTTGCGGGACATCGCATCTGGAAGAGACTTAAAGAAATTCCTTATTATTATTGCT
GGCCTGTGGGTACTGTCGATCCTGGGGAGTTGCTGCAATTTCTTGACCTTGTTTTACATA
ACTTTTGTTTTGCTGCACACTGTACCAGTTATTTATGAGAAGTATGAAGATCGCATTGAC
CCATTTGCGGAGAAGGCAACAATTGAGATCAAGAAGCAGTATGCAGTATTTGATGCCAAG
GTTCTG------------AGCAAGATCCCTAAAGTACCCTTGAAATACAAGAAGATGGCT
>Poptr
------------------------------------------------------------
------------------------------------------ATGGCAGAGCATGATAAG
---GACGATTCAGTGGTTGAATCGGTGACGGAGAAGATATCGGAGAAGACCCACGGCCAT
---------GATTCATCATCGGTTTCTGATTCCGATCACGAGAAATCGAAA---------
---TCTAATCCCGATTCCCTCAAATCTAAGATTTATCGCCTTTTTGGCCGTGAAAAGCCT
GTACACAAGGTTCTCGGTGGCGGCAAACCTGCCGATGTTTTCCTATGGAGGAACAAGAAG
ATATCAGCAGGAGTGCTTGGTGGCGCAACTGCTATATGGGTTCTGTTTGAATTGCTTGAA
TACAATCTTGTCACTTTGGTTTGCCACTGCTTGATCCTTGCTCTTGCATTACTGTTCTTG
TGGTCTAATGCCTCCACCTTCATCAACAAGTCCCCACCACGCATCCCAGAAGTTTGTATT
CCAGAGGAACCAGTTCTACAGACTGCAGCCGCACTTAGGATTGAGATCAATCAGGGTTTT
TCTGTCCTGCGGGATATTGCATCAGGAAGGGATCTGAAGAATTTCCTCACTGTTATTGCT
GGCTTATGGGTCTTGTCCATTGTTGGGAGCTGGTGCAACTTTGTGACCTTGTTCTACATT
GCTTTTGTATTGCTCCACACTGTACCTGTCTTCTATGAGAAGTATGAGGATCAGGTAGAT
GCATTTGCGGAGAAGGCAATGATTGAGATCAAGAAGCAATATGCAGTTTTCGATGCCAAG
GTTCTA------------AGTAAGATTCCTAGGGGGCCATTGAAGGATAAGAAAAGGGAT
>Posidonia
TACTCCACAAACAGTAGACAATCAGATTCCTCAATTGACTACAGACTACAATAGACCATC
AGATTGCCCAAAGAGATCTAAATACTTGGCAATATACATACTGCAACAACAAATAATCCA
------TATTACATGAACAGAATCTGAAACACTTCATAGAAGATAAAAAGAAAGTTCTAC
CACACAAGTGGATACAGTCATAACAGCACTTCGATAAGCATATATAGC------------
---AAATTGACCTTCAAATCCTTCTAAAGCAAGAAAATACCTGGTTCACTTCTACTGCTG
CTTCTTATCTTTCAATGGCCCTTTAGGAATCTTACTTAAGACCTTGACATCAAAAACTGC
ATACTGCTTCTTGATCTCTACCATTGCCTTCTCAGCAAATGCATCAATTTTGTCGTCATA
CTTCTCGTAGAGAACAGGCACCGTGTGCAGTAGAACAAAAACAACATAGAACAAGGTCAA
GAAGTTACAGCTACTTCCAATGATAGACAAAATCCACAGTCCAGCAATCATAACAAGGAA
TTTCTTAAGCTCTCGTCCTGAGGCAATTTCTCTTAGCGTTGCAAGTGCCCTATTGATATC
ATTACTCAGAGCAAGGGCAGTGTTCTTAACAACATCTTCAGGAATGTGAACCTCTGGAAT
GCGTGGAGGAGACTTGTTGATGAAAGCGGAGGCATTGGACCAGAGGAAGAGGATTGCCAA
GGAAAGAATCAGGCAGTGGCAGACAAGTGTGAGCAGATGATACTCGAGCAACTCGAACAA
AACCCAGATCGTGGCGGCACCACCAACCACTCCAGCAGAGATTTTCTTATTTCTCCACAG
GAGAAC------------ATCCGCAGATTTTCCTCCGCCGAGGACATTATGCACAGGCTT
>Zostera
------------------------------------------------------------
------------------------------------------------------------
------------------------------------------------------------
------------------------------------------------------------
------------------------------------------------------------
------------------------------------------------------------
------------------------------------------------------------
------------------------------------------------------------
------------------------------------------------------------
------------------------------------------------------------
------------------------------GATCTTAAAAAATTTCTTGGTGTGATTGCT
GGACTATGGATTTTGTCTGCCATTGGAAGTAGCTGCAACTTCTTAACCTTGTTTTACATA
ATCTTTGTGTTGTTGCACACTGTTCCTTTGCTCTATGAGAAGTATGACGACAAAGTTGAT
GCATTTGCCGAGAAGGCAATGATCGAGATGAAGAAGCAGTACGCTGTTTTAGATGCCAAG
GTTTTG------------TGTAAGCTTCCAATTGGACCATGGAAAGAAAAGAAGCAT---
