# Supplementary material for: Back to the sea twice: identifying candidate plant genes for molecular evolution to marine life
Source: BMC Evol Biol. 2011 Jan 12;11:8. doi: 10.1186/1471-2148-11-8 (PMC3033329; doi:10.1186/1471-2148-11-8)
Supplement: Additional file 3 — Aligned nucleotide (CDS) sequences of each OrthoMCL cluster, produced with PAL2NAL. [file 1471-2148-11-8-S3.GZ › orthomcl941.pal2nal]

>Posidonia
------------------------------------------------------------
------------------------------------------------------------
------------------------------------------------------------
------------------------------------------------------------
------------------------------------------------------------
------------------------------------------------------------
------------------------------------------------------------
------------------------------------------------------------
------------------------------------------------------TAACTA
ACTGAATCCCAGCATTTAAGAAATTCAAAAGGTAATTGGCATATACACCACATTTAGTCA
AACAATACATGGATAGATAACAAAATGTCAGAATGTACTACGAGGTTCCCAAAAACGAAC
TGGTCATGCTCTCCACTAAAAAAATGAAAATCAGCACCAGCAATAGCAACAGAAGCACCA
TGACCTGCAAACTAAACCTAAGCTGTGGCACCTGCTGCAGCTGCAGCACGCTTCCGTGCC
TCTTCAAGGATGGATAATTTGATGCCCTTGCCTTTGGGAAGAGACACCCATGGCTTTGTA
CCTCTACCGATTGTGAACACATTACCCAGACGAGTTGCAAACTCATGGCCAGTGGAGTCC
TGAACATGAATAGTTTCAAAGGTTCCCTTGTGCTTCTCCCTGTTCTTG---
>Bradi
------------------------------------------------------------
------------------------------------------------------------
------------------------------------ATGGCTAGGGGTTTGAAGAAGCAT
CTGAAGAGGCTCAATGCGCCATCGCATTGGATGCTGGACAAGCTTGGTGGAGCATTTGCC
CCCAAGCCCTCTTCTGGTCCTCACAAGGCCAGGGAGTGCCTGCCTCTGATCCTTATTCTC
AGGAATAGGCTGAAGTATGCTCTTACTTACCGTGAGGTGCAGTCTATCCTCATGCAGCGC
CAAATTTTGGTTGATGGCAAGGTCAGAACTGACAAGACCTACCCAGCTGGTTTCATGGAT
ATCATTTCCATCCCCAAGACTGGTGAGAACTACAGGCTCCTATATGATACAAAGGGGCGT
TTCCGCCTCCACTCTGTCAGGGATGAGGATTCTAAGTTCAAGCTTTGCAAGGTTAGGTCT
GTCCAGTTTGGGCAGAAGGGCATTCCCTACCTGAACACCTATGATGGCCGTACCATCCGC
TACCCTGACCCCCTCATCAAGGCCAACGACACCATCAAGATCGACCTGGAGACCAACAAG
ATTGTGGACTTCATCAAGTTCGATGTCGGTAATGTTGTGATGGTTACTGGTGGGCGCAAC
ACTGGGCGTGTTGGTGTCATCAAGAACCGTGAAAAGCACAAGGGTACCTTTGAGACCATC
CACGTTGAGGATGCTCAGGGCCACCAATTTGCCACCCGTCTTGGCAACGTCTTCACCATT
GGCAAGGGCACCAAGCCATGGGTGAGCCTCCCCAAGGGCAAGGGTATCAAGCTCACCATC
ATTGAGGAGCAGAGGAAGAGGGATGCCGCTGCCCAGGCTGCTGCCAAGGCC
>Zma
ATGCCCCAAACTAAAACCCTACCCCGGCAAGTATATATATCCTCCCAACCTCAGTTCTTG
TTCCCATTATCACGGCGGCGGTGGCGGAGCGTAAGGCGAAGGAGTAGCAGCAGCAGGCGG
CGCCGAGTAGCGGCTCCCCATCTCGAGCTTGCCACCATGGCTAGAGGATTGAAGAAGCAT
TTGAAGAGGCTCAATGCCCCCAAGCATTGGATGCTGGACAAGCTTGGCGGAGCTTTTGCT
CCCAAGCCATCTTCTGGACCTCACAAGTCTAGGGAGTGCCTGCCACTGATCCTCATCATC
AGGAACAGGCTCAAGTATGCTCTTACATACCGTGAGGTCATTTCCATCCTGATGCAACGC
CATGTACTTGTTGATGGCAAGGTCAGGACAGACAAGACCTACCCTGCTGGGTTCATGGAT
GTCATTTCCATCCCCAAGACCAATGAGAACTACAGGCTGCTGTACGATACCAAGGGCCGC
TTCCGCCTTCACCCAATCAGGGATGAGGATGCTAAGTTCAAGCTTTGCAAGGTTAGGTCT
GTTCAGTTTGGGCAGAAGGGCATCCCTTATCTGAACACGTATGACGGCCGCACCATCCGC
TACCCTGACCCCCTCATCAAGGCCAACGACACCATCAAGATCGATCTGGAGACCAACAAG
ATTGTGGACTTCATCAAGTTTGATGTTGGCAACGTCGTCATGGTGACTGGCGGAAGGAAC
ACTGGCCGCGTGGGTGTTATCAAGAACAGGGAGAAGCACAAGGGCAGCTTTGAGACCATT
CACGTGGAGGACTCCCTGGGCCACCAGTTCGCCACCCGTATGGGCAACGTGTTCACCATC
GGCAAGGGTAATAAGCCGTGGGTGAGCCTGCCCAAGGGCAAGGGAATCAAGCTGAGCATC
ATAGAAGAGCAAAGGAAGCGGGATGCCGCTGCCCAGGCTGCTGCCAACGCA
>Oryza
------------------------------------------------------------
------------------------------------------------------------
------------------------------------ATGGCGAGGGGATTGAAGAAGCAT
CTCAAGAGGCTCAATGCGCCCAAGCACTGGATGCTCGACAAGCTCGGCGGAGCTTTTGCC
CCCAAGCCATCGTCTGGACCTCACAAGTCCAGGGAATGCCTGCCCCTGATCCTCATCATC
AGGAACAGGTTGAAGTATGCGCTGACATACCGTGAGGTTATCTCTATCCTGATGCAGCGG
CATGTCTTGGTTGATGGGAAGGTCAGGACTGACAAGACCTACCCTGCTGGTTTCATGGAT
GTGATTTCCATTCCAAAGACTGGTGAGAACTACAGGCTTCTCTATGACACCAAGGGTCGC
TTCCGCCTTCAGTCCGTCAAGGATGAGGATGCCAAGTTCAAGCTTTGCAAAGTTCGGTCT
GTCCAGTTTGGACAGAAGGGCATTCCCTATCTGAACACCTATGATGGACGCACCATCCGC
TACCCGGACCCTTTGATTAAGGCTAACGACACAATCAAGATTGATCTTGAGACCAACAAG
ATTGTTGACTTCATCAAGTTTGATGTGGGCAATGTCGTTATGGTCACAGGAGGGAGGAAC
ACTGGTCGTGTTGGAGTAATTAAGAACAGGGAGAAGCACAAGGGCAGTTTTGAGACCATC
CATGTGGAGGACGCATTGGGCCATGCCTTCGCCACCCGTCTGGGCAATGTGTTCACCATC
GGCAAGGGCAACAAGCCATGGGTGTCTCTCCCTAAGGGCAAGGGTATCAAGCTCAGCATC
ATCGAGGAACAGAGGAAGCGAGATGCTGCTGCTCAGGCTGCTGCAAATGCT
>Sorbi
------------------------------------------------------------
------------------------------------------------------------
------------------------------------ATGGCGAGGGGATTGAAGAAGCAT
CTGAAGAGGCTCAATGCACCCAAGCACTGGATGCTAGACAAGCTCGGTGGAGCCTTTGCT
CCCAAGCCATCATCTGGGCCTCACAAGTCCAGGGAGTGCCTGCCCCTGATTCTGATCATC
AGGAACCGGCTCAAGTATGCCTTGACATACCGTGAGGTGATATCCATCTTGATGCAGCGC
CATGTGTTGGTTGATGGCAAGGTCAGGACTGACAAGACCTACCCTTCTGGCTTCATGGAT
GTCATTTCCATTCCAAAGACTGGTGAGAACTACAGACTTCTCTATGACACCAAGGGTCGC
TTCCGCCTTCACTCTGTTAGGGATGAGGACGCAAAGTTCAAGCTTTGCAAGGTCCGTTCT
GTCCAGTTTGGTCAGAAGGGCATTCCGTATCTGAACACATATGATGGGCGCACCATCCGC
TATCCTGATCCTCTTATTAAGGCAAATGACACAATCAAGATTGATCTGGAGACAAATAAG
ATCGTTGATTTCATCAAGTTTGACGTGGGCAATGTCGTTATGGTCACTGGAGGGAGGAAC
ACTGGTCGTGTTGGTGTGATAAAGAACAGGGAGAAGCACAAGGGAAGCTTTGAGACCATT
CATGTGGAGGATGCCTTGGGCCATGCCTTCGCCACCCGTATGGGCAATGTGTTCACAATT
GGCAAGGGCAACAAACCATGGGTGAGTCTCCCCAAGGGCAAGGGTATTAAGCTCAGCATC
ATTGAGGAGCAGAGAAAGCGGGATGCTGCTGCTCAGGCTGCTGCGAATGCT
>Arath
------------------------------------------------------------
------------------------------------------------------------
------------------------------------ATGGCAAGAGGATTGAAGAAGCAT
CTAAAGAGGCTCAATGCTCCTAAGCATTGGATGCTTGACAAACTTGGTGGTGCCTTCGCT
CCCAAACCATCTTCTGGACCTCACAAGTCGAGGGAGTGTCTTCCTCTTGTCCTGATCATC
AGGAACAGGTTGAAGTATGCTTTGACTTACCGTGAAGTTATCTCTATCTTGATGCAAAGG
CATATCCAAGTTGATGGCAAAGTCAGGACTGACAAGACTTACCCTGCTGGTTTCATGGAT
GTTGTATCCATCCCCAAGACCAATGAGAACTTCCGTCTTCTCTACGACACCAAGGGACGT
TTCCGTCTCCACTCCATCAAGGATGAGGAAGCAAAGTTCAAGCTTTGCAAGGTTAGATCT
ATCCAGTTTGGTCAGAAGGGAATTCCATACCTGAACACTTATGATGGTCGCACCATCCGT
TACCCTGACCCGCTCATCAAGCCAAATGACACCATCAAGCTGGACCTTGAGGAGAACAAG
ATTGTTGAGTTCATCAAGTTTGACGTGGGTAACGTTGTGATGGTGACTGGAGGCAGAAAC
AGAGGGCGTGTGGGTGTGATTAAGAACCGTGAAAAGCATAAGGGAAGCTTTGAGACAATC
CACATTCAAGACTCAACAGGGCATGAGTTTGCCACAAGGTTGGGGAATGTGTACACAATC
GGCAAAGGAACAAAGCCATGGGTGTCTCTTCCAAAGGGCAAAGGTATTAAGCTGACCATC
ATTGAGGAAGCCAGGAAGAGACTTGCTTCCCAGCAAGCTGCT---------
>Zostera
------------------------------------------------------------
---------------------------------------------AAAGAACCGGAGCGG
AGCGGCAAAGAGAGAAGCAGGCGACGTTCATTCATTGTGGCTAGAGGTTTAAAGAAGCAT
CTGAAGAGGCTCAACGCACCCAAGCATTGGAGTCTAGACAAACTTGGTGGTGCTTTTGCA
CCCAAACCCTCTTCAGGACCACACAAAGCGAGGGAATGTTTGCCTTTGATCCTTATTTTG
AGGAACAAGCTGAAATACACTCTAACATACCGTGAAGTCATTGCCATCTTGATGCAGCGT
CATGTTATGGTTGATGGCAAGGTCAGGACAGACAAGACCTATCCTGCTGGTTTTATGGAT
GTTGTTTCAATTCCCAAAACAAATGAAAACTTCAGACTCCTTTATGATACCAAGGGACGA
TTCCGTCTTCACTCTGTGAGAGATGAAGAGGCTAAGTTCAAACTCTGCAAGGTTCGTTCT
GTGCAGATTGGACAGAAGGGTATCCCCTACTTGGACACCTATGATGGCCGCACCATCCGT
TACCCTGATCCTCTCATCAAACCCAATGATACCATCAAGTTTGATCTCGAGGAGAACAAG
ATTGTAGACTTCATCAGGTTTGATGTTGGAAAT---------------------------
------------------------------------------------------------
------------------------------------------------------------
------------------------------------------------------------
---------------------------------------------------
>Vitis
------------------------------------------------------------
------------------------------------------------------------
------------------------------------------------------------
------------------------------ATGCTTGACAAACTTGGGGGTGCATTTGCT
CCCAAGCCATCTTCTGGACCTCATAAGTCAAGGGAGTGCTTGCCCTTGATCCTTATCCTG
AGGAACAGGTTGAAGTATGCTCTCACATATCGTGAGGTCATTGCCATTTTGATGCAACGT
CATGTTTTGGTTGATGGGAAGGTCAGGACCGATAAGACATATCCCTCAGGCTTCATGGAT
GTTGTGTCAATTCCTAAAACAAATGAGAACTTCCGTCTGCTTTACGACACCAAGGGCCGG
TTTCGTCTCCACTCAATTAGGGATGAAGAGGCTAAGTTTAAGCTCTGCAAGGTGAGGTCT
GTGCAGTTTGGACAGAAGGGAATCCCATATCTCAACACTTATGATGGGCGAACCATCCGC
TACCCTGATCCTCTGATTAAGGCCAACGACACTATCAAGCTCGATTTGGAGAGCAACAAG
ATCACAGATTTCATAAAGTTTGATGTTGGGAATGTTGTCATGGTGACGGGTGGAAGGAAC
AGAGGACGTGTCGGAGTCATTAAGAACAGGGAGAAGCGTAAGGGCAGCTTTGAGACCATC
CATGTCCAGGATGCTACTGGGCATGAGTTTGCAACACGTTTGGGAAATGTGTTCATCATT
GGCAAAGGTACAAAGCCCTGGGTGACTCTTCCCAAGGGCAAGGGTATCAAGCTGTCCATT
ATTGAGGAGGCCCAGAAGAGACTCGCAGCCCAAGCAGCTTCCAGTGCC---
>Medtr
------------------------------------------------------------
------------------------------------------------------------
------------------------------------atggcaagagggttgaagaaacac
ttgaagagactcaatgctccaaaacattggatgcttgacaaacttggtggagcctttgca
ccaaagccatcatctggaccccacaagtcaagggagtgccttcctttgatcctcatcctg
cgaaacagactgaaatatgctctaacatacagagaagttattgccatcttgatgcagcgt
catgttcttgttgatggcaaggttaggacagacaagacatatcccgctggtttcatggat
gttgtttctattcccaaaacaaatgaaaactttcgtcttctgtatgacaccaagggtcgg
ttccgtctccactctgttagggacgatgaggcaaagtttaagctctgcaaggttcgatct
gttcaattcggacagaagggcattccctatctgaacacctatgatggtcgcaccatccgt
tatccagatccactaattaaggctaatgacaccatcaaacttgaccttgaaaacaacaag
atcactgattttatcaagtttgatgtggggaatgttgtcatggttaccggaggaaggaat
agaggtcgtgttggtgtcatcaagaacagagagaaacataaaggaacttttgagactatt
cacgttcaggatgcaagtggtcatgagtttgccactcggctgggcaatgtgtttactatt
ggcaaaggaacaaaaccttgggtgtctcttcctaaaggtaaaggtatcaagttgactgtt
attgaagaggctagaaagaggcaggctgctcaaaatgtaactgctgct---
>Poptr
------------------------------------------------------------
------------------------------------------------------------
------------------------------------ATGGCTAGAGGGTTGAAGAAACAC
TTGAAGAGGCTCAATGCTCCTAAACATTGGATGCTTGACAAACTTGGTGGTGCATTTGCA
CCCAAGCCCTCATCTGGACCTCACAAATCTAGGGAATGCTTGCCTCTGATTCTTATTCTG
CGAAACAGGCTGAAATATGCTTTGACATACCGTGAAGTGATTGCTATTTTGATGCAGAGA
CATGTCCTTGTTGATGGGAAGGTCAGGACAGATAAAACTTACCCATCTGGTTTCATGGAT
GTTGTGTCAATCCCAAAGACAAATGAGAGCTTCCGTCTCCTCTATGACACCAAAGGCCGC
TTCCGGCTCCACTCACTCAGAGATGATGAGGCCAAGTTTAAGCTTTGCAAAGTTCGGTCT
ATTCAGTTTGGGCAGAAAGGAATCCCTTACCTGAACACCTATGATGGGCGCACCATCCGC
TACCCAGATCCCCTCATCAAGGCCAATGACACCATCAAGCTGGACCTAGAGAACAACAAA
ATAGTTGACTTCATCAAGTTTGATGTGGGAAATGTTGTCATGGTCACTGGAGGAAGGAAC
AGAGGCCGAGTTGGAGTAATCAAGAACAGGGAGAAGCATAAGGGCAGCTTTGAGACAATC
CATGTCCAAGATGCCACTGGCCATGAGTTTGCCACCCGCTTGGGCAATGTGTTCACCATT
GGAAAGGGCACCAAGCCATGGATTTCTCTTCCCAAGGGTAAGGGTATCAAGTTGTCTATC
ATTGAGGAGGCTAGAAAGAGGCTTGCAGCATCCCAAGCTACTGCA------
