# Supplementary material for: Back to the sea twice: identifying candidate plant genes for molecular evolution to marine life
Source: BMC Evol Biol. 2011 Jan 12;11:8. doi: 10.1186/1471-2148-11-8 (PMC3033329; doi:10.1186/1471-2148-11-8)
Supplement: Additional file 3 — Aligned nucleotide (CDS) sequences of each OrthoMCL cluster, produced with PAL2NAL. [file 1471-2148-11-8-S3.GZ › orthomcl922.pal2nal]

>Oryza
ATGGCGAGATTGATGTCGTCCGCCCTCATCAGGGGTCTCGTGAGATCGAGCTGCTCG---
CCGACCGTAGCTGCTGTGGCCCAACCAACTATCCATCAGTTT---AGGAACTACTCATCA
GGACTTGGTGGCGATTCTACTGCAACTGGGGACTCAAGTTCAACACGAGTTGCTGCTGAT
CCTGATACACATCAAGATTTCCAGCCTACAACCAAAAGT---------------------
TCCAACATGTCTTTTGATGACATTGTTTCTCAGGATATCAAGGAGAACCCAGTCCTGATC
TACATGAAGGGTTATCCTGATGCTCCTAGGTGTGGGTTCAGTGCGTTGGCAGTTAGAGTC
CTCAAGCAATATGATGTCCCTATCAGTGCTAGGGATATTTTGGGAGACCTCAAGCTCAAA
GAGAGTGTCAAAGCCCACACCAACTGGCCTACATTTCCACAAATATTTATCAAAGGAGAG
TTTGTTGGGGGATCTGATATCATATTAGATATGCATCAGAAGGGTCAGCTTAAGGATGTG
CTTGGTGATATTGCACAAAAGCGTGAACAAAACGAATCATCA
>Bradi
ATGGCGAGGTTGGTGTCGACTGCCCTCGTCAGGGGGATCGCGAGGTCGTGCCGCGCGTCG
AGCACAGCGGCGGCTATGGCACAACCCACTTTCCAACAGTTC---ATGGCCTACTCATCA
CAAGTTGATGATTCT---AATGCAAACATGGCATCAAGTACAACACGGGTAACTGCTGAT
CCGGATACACATCAAGATTTCCAGCCTACAAGCAAAGGT---------------------
TCTGACTCATCTTTGCATGACATCGTTGCTCAGGATATCAAGGAGAATCCAGTCTTGATC
TACATGAAGGGTTATCCTGATGCTCCCAGGTGTGGGTTCAGTGCACTGGCTGTTAAGGTT
CTCCAGCAATATGGTGTTTCTATCAGTGCTAGAGATATTCTGAGTAATATGAAGCTCAAG
GAGAGTGTCAAAGCTCACACTAACTGGCCTACCTTTCCACAAATATTTATCAAAGGAGAG
TTCGTTGGAGGATCTGACATCATATTAAACATGCACCAGAAAGGTGAGCTTAAGGATCTA
CTTGGTGATGTTGCACAAAAGGGCGAA---------------
>Zma
ATGGCAAGATCACTCTCCACCGCCCTCGTGAGGGGACTTATGAGATCGTCCCGTGCA---
TCGACATCAGCTGCTGTGTCACGACCAGCTATCCAGCAGTTT---ATGAACTATTCATCA
GGTCTTAGTGGCACTCCTAATGCAAATGGGGACTCAGTGACAACACGAGTAGCTGCTGAT
CACGACACCCATCAAGATTTTCAGCCAACAAGTAAAAGT---------------------
TCAGATATGTCTTTCAGTGACATTGTTGCTCAGGATGTGAAGGAGCACCCTGTTGTCATC
TATATGAAAGGTTATCCTGATGCTCCTAGGTGTGGTTTCAGTGCATTAGCAGTGAAGGTC
CTCCAGCAATATGGTGTCCCCATCAGTGCTAGAGATATTCTTTCAGATCTAAAGCTCAAA
GAGAGTGTTAAAGCATACAGTAACTGGCCTACGTTTCCACAAATATTTATCAAAGGAGAG
TTCGTTGGGGGATCTGATATCATACTCACCATGCACCAGAAGGGTGAACTGAAGGAACTG
CTTGGCGATATTGCACAAAAAGCCGAACAAAGTGGTTCTTCA
>Sorbi
ATGGCGAGATTACTCTCCACCGCCCTCGCGAAGGGACTTATGAGATCGTCCCGCGCA---
TGGACACCAGCTGCTGTGTCACGACCAGCTATCCAGCAGTTT---ATGAACTACTCATCA
GGTCTTGGCGGTGCTCCTAATACAAATGGGGACTCAATGGCAACACGAGTAGCTGCTGAT
CACGATACACATCAAGATTTTCAGCCAACAAGTAAAAGT---------------------
TCAGACATGTCTTTCAGTGACATTGTTGCTCAGGATGTCAAGGAGCACCCTGTCGTCATC
TATATGAAGGGTTATCCTGATGCTCCTAGGTGTGGATTCAGTGCATTAGCAGTGAAGGTC
CTCCAGCAATATGGTGTCCCCATCAGTGCTAGAGATATTCTTTCAGATCTCAAGCTCAAA
GAAAGTGTTAAAGCATACAGTAACTGGCCTACGTTTCCACAAATATTTATCAAAGGAGAG
TTTGTTGGGGGCTCTGATATCATACTCACCATGCACCAGAAGGGTGAACTGAAGGAACTG
CTTGGTGATATTGCACAAAAAGGCGAACAAAGTGGTTCGTCA
>Poptr
ATGGCAAGGTTACTGTCGAATACAATCTTGAAGGGTATTTCGCGTGCATCA---------
CAGTCTCCTAGAATTGTGCCTGCATCTTTTAACCACGTCAAG---CTCAGATTCTCT---
------------------------------------------ACCACCATTCCCAATGAT
CCCGACAGTCATGCAGATTTTCAACCAAATAATAAGGCTGTGAATGAGAGTGGGAGTTGT
AGCGGAATTAATATTAAGGAACTTGTTGACAAGGATGTCAAGGAACACCCAATAGTAATT
TACATGAAGGGATATCCTGACCTTCCTCAATGTGGATTTAGCGCTCTGGCGGTTAGAGTA
TTGAAACAATACAATGTTCCGATAACTGCTAGAAATATATTGGAGTATCCTGACCTAAGA
ACTGGAGTAAAAGCATACAGCAATTGGCCTACATTTCCCCAAATTTTTATCAAGGGAGAG
TTTATTGGTGGCTCAGATATAATTATGAATATGCACCAGACTGGCGAACTGAAAGAAAAG
CTCCAAGATATTGCAGGAAAAGAGGAGTCTGAA---------
>Zostera
ATGGCTCGATCCTTGGCGAATACGGTCCTCAAAGGCATTATAGGCTCA------------
CATCATCGTGCTGCAACATGTAGGACTTTATGTCAACAAGGCACTATAGCATATTAT---
---------------------------------------------TCAGTATCTAGTGAT
GCTGGCACTCATGATGATTTCAAATCAACTAGCAAACTTGCAGAC---------------
TCAGACATTTCTCTGAAGGATGTTGTTGAGAAGGATGTCAAAGAAAATCCTGTCATGATT
TACATGAAAGGGATTCCTGAAGCTCCTGCATGTGGGTTCAGTTCATTAGCTGTTAGAGTC
CTCAAGGCACATGGTGTACCTATTGCTTCAAGAAACATTCTAGAAGATCAAGAACTAAAA
AGCGGTGTAAAAGCATTTAGTCATTGGCCTACGTTTCCACAGATCTTTATAAATGGCGAG
TTCATTGGA---------------------------------------------------
------------------------------------------
>Posidonia
ATGGCTCGATCATTGGCCAACATGATCTTCAAAGGCATCACTGGATCTTCCAGTCCCTTG
AGGCCGTCGATGGCATCCTCTAGAACTTTATGCCGAGAAGGTGTCGTGGCATATTCT---
---------------------------------------------TCGGTACCAGGTGAT
TCTGATACCCATGAGGATTTCCAATCCACCAGCAAACTTGTGGGT---------------
TCAAATGTATCCCTGAAGGATATTGTTGAGCAGGACATTAAAGAAAATCCTGTGATGATT
TATATGAAGGGGGTTCCTGATGCGCCTGCCTGTGGTTTCAGTTCATTGGCAGTCCGAGTC
TTGAAAGCATATGGAGTCCCTATAAATGCAAGGAATATTCTGGAAGATCAAGAGCTTAAG
AATGGTGTAAAAACCTTTAGCCACTGGCCCACATTTCCACAGATTTTTATAAAGGGTGAG
TTTATTGGAGGATCTGATATCATTCTCAACATGCACCAGACTGGTGAACTGAAGGAAAAA
CTCAAGGACATCACAGCTGAGACTGTACAAGAGAAGGAA---
>Arath
ATGGCGGCTTCTTTATCGAGCAGACTTATAAAAGGAATCGCTAATCTCAAAGCTGTT---
CGTTCTAGCAGATTGACGTCTGCATCAGTCTACCAAAATGGGATGATGAGATTTTCC---
------------------------------------------TCAACAGTGCCAAGTGAT
TCAGATACACATGATGATTTCAAGCCTACACAAAAAGTCCCTCCCGAT------------
TCTACGGACTCACTTAAAGATATCGTTGAGAATGATGTGAAGGATAATCCTGTTATGATC
TACATGAAAGGTGTCCCTGAATCTCCTCAGTGTGGGTTTAGCTCACTAGCCGTCAGAGTT
TTGCAGCAATATAATGTTCCTATCAGTTCTAGAAACATTCTAGAAGACCAAGAGTTGAAA
AACGCTGTGAAATCCTTCAGCCACTGGCCTACGTTTCCACAGATCTTCATTAAGGGAGAG
TTCATTGGCGGCTCAGACATCATCCTTAACATGCACAAGGAAGGTGAATTGGAGCAGAAG
CTTAAAGACGTCTCCGGAAACCAAGAT---------------
>Medtr
------------atggcaaccattcttttcaagggaatcgctgctcgttct---------
ctcactacacgtctaactagttccagttattatgga---------atgagatacaca---
------------------------------------------actaaggtgtctaatgat
accgacacacacgatgacttcaaaccaactaataaagttgagaat---------------
tctggaacttctttgtcaagtattattgagcaggatgtcaaggataatcctgttatgatt
tacatgaagggtgtacctgatttcccacagtgtggatttagttctcttgcagttaaagtt
ttaaaacaatatgatgttcctttaagtgctaggaacattttgcaggatcctgaagtgaaa
gatgctgtaaaagccttcagtcactggccaacatttccacaagttttcattaagggagag
tttattggtggatcagatattgttcttagtatgcaccagagtggtgagttgaaggaaaag
cttaaagatgttgtgtccaagcag------------------
>Vitis
ATGGCAAGGTCACTATCTAACGCATTCTTGAAGGGCATCTCCAGCTTCCCATCTGCC---
CGATTCAGTACAATGGTTTCTGGATCCATTTTCCAAAATGGA---ATGAGGTACTCG---
------------------------------------------ACTACTGTGCCCAATGAT
CCTGACACACATGATGATTTCAAATCCACTAATAAGCTTGAAAGT---------------
TCAGGGCTTGCTTTACAAGATATTGTTGAGCAGGATGTTAAAGACAACCCTGTGATGATC
TACATGAAAGGGGTGCCTGATGTGCCTCGATGTGGATTCAGCTCACTAGCAGTAAGAGTG
TTGAAAGAATACAATGTTCCTTTGAGTGCTAGAAATATTTTGGAAGACCCTGAGCTGAAG
ATTGCTGTAAAAAAATTCAGCCACTGGCCCACATTTCCACAAATATTCATAAAGGGGGAG
TTCATAGGGGGATCTGATATTATTCTCAACATGCACCAGACTGGTGAACTGAAGGAAAAG
CTCAAAGACGTCTCGGCACCCCAGGAAAAGTCCGAA------
