# Supplementary material for: Back to the sea twice: identifying candidate plant genes for molecular evolution to marine life
Source: BMC Evol Biol. 2011 Jan 12;11:8. doi: 10.1186/1471-2148-11-8 (PMC3033329; doi:10.1186/1471-2148-11-8)
Supplement: Additional file 3 — Aligned nucleotide (CDS) sequences of each OrthoMCL cluster, produced with PAL2NAL. [file 1471-2148-11-8-S3.GZ › orthomcl912.pal2nal]

>Medtr
------------------------------------------------------------
------------------------------------------------------------
------------------------------------------------atggggaaaaca
agaggaatgggagctgcccgcaagctgaggagactccggatcaagcaaaggtgggctgat
aagcaatttaagaagtctcatcttgggaatgaatggaagaaacccttttctggttcatcc
catgctaagggaattgttcttgaaaagattggtattgaggctaagcagcccaactctgcc
attcgtaaatgtgctagggttcagcttattaaaaatgggaagaagattgcagcctttgtg
ccaaatgatggttgcttgaattacattgaggagaatgacgaagtcttgattgctggattt
ggacgtaaaggtcatgctgttggtgatattcctggagtcaggttcaaggtcgtgaaggtt
tctggtgtctctctccttgctcttttcaaggaaaagaaggagaagcctaggtct------
---------------
>Arath
------------------------------------------------------------
------------------------------------------------------------
------------------------------------------------ATGGGTAAGACA
CGTGGTATGGGAGCTGGGCGTAAGCTGAAGAGACTCCGAATTAACCAGAGGTGGGCTGAC
AAGCAGTACAAGAAGTCTCACTTGGGAAATGAGTGGAAGAAGCCTTTTGCTGGTTCTTCT
CACGCTAAAGGAATTGTTCTTGAGAAAATTGGTATTGAGGCTAAGCAGCCTAACTCTGCT
ATCCGTAAGTGTGCTAGAGTTCAGCTTATCAAGAATGGAAAGAAGATTGCTGCCTTTGTC
CCCAATGATGGTTGTTTGAACTACATCGAGGAAAACGATGAGGTCTTGATTGCTGGATTT
GGTCGTAAGGGTCACGCTGTGGGAGATATTCCCGGAGTTAGGTTCAAGGTCGTGAAGGTT
TCTGGTGTTTCACTCTTGGCCCTCTTCAAGGAAAAGAAGGAGAAGCCAAGATCT------
---------------
>Vitis
ATGCAATTAGTCAACAGTCAAACCTTGAACAATCGGTTCGTAAGCTGTAGATCACAACAA
TTACCATGGCATTTTTTCACTAATAGCTGCCACGTGGATAACAAGGAGACTGTAAATTTC
TCAAGGACAGAGTCGGTTTCATCAGCCGAGTCTCGTCTTTCAGCAGCCATGGGGAAGACT
CGTGGAATGGGAGCTGGTCGCAAGCTGAAGTCCCACCGCATAAGGCAGAGGTGGGCTGAT
AAGGCATACAAGAAGTCTAACCTTGGCAACGAGTGGAAAAAGCCATTTGCTGGGTCATCC
CATGCAAAGGGCATCGTCCTTGAAAAGATTGGAATTGAGGCTAAGCAGCCAAACTCTGCT
ATCCGAAAGTGTGCTCGTGTTCAGCTGATTAAAAATGGCAAGAAGATTGCAGCATTTGTA
CCCAATGATGGTTGCTTAAACTACATTGAGGAAAATGATGAGGTCTTGATTGCAGGATTT
GGACGGAAGGGGCATGCTGTGGGAGATATTCCTGGAGTCCGATTCAAGGTTGTGAAGGTA
TCTGGTGTGTCCCTTCTGGCTCTCTTTAAAGAGAAAAAGGAAAAGCCTAGGTCT------
---------------
>Poptr
------------------------------------------------------------
------------------------------------------------------------
------------------------------------------------ATGGGTAAGACA
CGTGGTATGGGAGCTGGTCGCAAGCTTAAGTCCCACCGCAGAAGGCAGAGGTGGGCTGAC
AAATCTTACAAGAAGTCTAACCTTGGCAATGAGTGGAAGAAACCGTTTGCTGGATCATCT
CATGCCAAAGGCATTGTTCTTGAGAAGATAGGTATTGAGGCCAAGCAGCCTAACTCCGCT
ATTAGAAAGTGTGCTAGGGTTCAACTAATCAAAAATGGGAAGAAGATTGCTGCTTTTGTT
CCAAATGATGGTTGCTTAAACTATATTGAAGAAAATGATGAGGTGTTGATTGCTGGATTT
GGACGTAAAGGTCATGCTGTTGGTGATATTCCTGGTGTTAGATTCAAGGTTGTGAAGGTT
TCTGGAGTCTCACTTCTTGCACTTTTCAAAGAGAAGAAGGAGAAGCCAAGGTCT------
---------------
>Zostera
------------------------------------------------------------
------------------------------------------------------------
---------------------------------------ACCGTCAGCATGGGAAAAACT
CGAGGAATGGGAGCCGGGCGCAAGCTCAAAACCCACAGGAGGAATCAAAGGTGGGCTGAT
AAGGCTTACAAGAAGAGTCATCTTGGTAATGAATGGAAGAAGCCGTTTGCAGGTTCTTCT
CATGCCAAAGGAATTGTTTTGGAGAAAATTGGAATTGAGGCAAAACAACCTAACTCTGCC
ATCCGTAAGTGTGCCAGAGTTCAACTCATTAAGAATGGAAAGAAGATCGCTGCGTTCGTC
CCAAATGATGGATGCTTGAACTACATTGAAGAGAATGATGAGGTACTGATTGCAGGGTTT
GGACGGAAAGGTCATGCTGTGGGAGATATTCCTGGTGTCAGATTCAAGGTGGTTAAGGTT
TCAGGTGTTTCGTTGTTGGCTTTATTCAGGAGAAGAAGGAGAAGCCTCGCTCTTAAGAAA
CAGAGGAGAGATTAA
>Posidonia
------------------------------------------------------------
------------------------------------------------------------
------------------------------------------------ATGGGGAAGACT
CGTGGTATGGGAGCTGGTCGCAAACTGAAGACCCACAGGAGGAACCAGAGGTGGGCTGAC
AAGTCATATAAGAAAAGCCATCTCGGTAACGAATGGAAGAAGCCATTTGCTGGCTCCTCC
CATGCAAAAGGAATTGTCTTAGAGAAAATTGGAATTGAGGCAAAGCAGCCTAACTCTGCC
ATCCGTAAGTGTGCTCGAGTTCAGCTTATTAAAAATGGGAAGAAGATTGCTGCCTTTGTC
CCCAATGATGGTTGCCTGAATTATATCGAGGAAAATGATGAAGTTCTGATTGCTGGATTT
GGTCGGAAAGGACATGCCGTGGGAGATATTCCTGGAGTAAGGTTCAAGGTAGTGAAGGTC
TCAGGTGTGTCACTGTTGGCTCTCTTCAAGGAGAAAAAGGAAAAACCTCGATCT------
---------------
>Oryza
------------------------------------------------------------
------------------------------------------------------------
------------------------------------------------ATGGGTAAGACA
CGTGGTATGGGAGCTGGGCGCAAGCTCAAGACCCACAGGAGAAACCAGAGGTGGGCCGAC
AAAGCATACAAGAAGAGCCATCTTGGCAATGAATGGAAGAAACCCTTTGCTGGTTCATCT
CATGCAAAGGGCATTGTCCTTGAAAAGATTGGCATTGAAGCTAAGCAGCCAAACTCTGCT
ATCCGTAAGTGTGCTCGTGTTCAGTTGGTGAAGAATGGGAAGAAGATAGCTGCCTTTGTG
CCGAACGATGGTTGCTTGAACTTCATCGAGGAAAATGACGAGGTGCTCATCGCTGGGTTT
GGTCGTAAGGGACATGCTGTGGGAGACATTCCCGGTGTCCGTTTCAAGGTGGTGAAGGTC
TCCGGCGTCTCTCTCCTCGCCCTCTTCAAGGAGAAGAAGGAGAAGCCAAGATCT------
---------------
>Bradi
------------------------------------------------------------
------------------------------------------------------------
------------------------------------------------ATGGGTAAGACA
CGTGGTATGGGAGCTGGGCGCAAGCTCAAGACCCACCGCAGGAACCAGAGGTGGGCTGAT
AAGGCCTACAAGAAGAGCCACTTGGGTAATGAGTGGAAGAAACCCTTTGCTGGGTCATCT
CACGCCAAGGGCATTGTTCTTGAGAAGATTGGTATTGAGGCTAAGCAACCTAACTCTGCC
ATCCGTAAGTGTGCACGTGTGCAGCTTGTGAAGAATGGAAAGAAGATTGCTGCCTTTGTG
CCTAATGATGGTTGCTTAAACTTCATTGAGGAAAATGACGAGGTGTTGATTGCTGGTTTT
GGTCGTAAGGGGCATGCCGTGGGAGATATTCCCGGTGTCCGGTTCAAGGTCGTCAAGGTA
TCTGGTGTGTCTCTGCTCGCTCTCTTCAAGGAGAAGAAGGAGAAGCCCAGGTCT------
---------------
>Zma
------------------------------------------------------------
------------------------------------------------------------
------------------------------------------------ATGGGGAAGACA
CGCGGTATGGGAGCTGGGCGCAAGCTCAAGACCCACCGCAGGAACCAGAGGTGGGCTGAC
AAGGCATACAAGAAAAGCCACTTGGGCAATGAGTGGAAGAAACCTTTTGCTGGATCATCT
CACGCCAAGGGCATCGTTCTGGAGAAGATTGGTATTGAGGCCAAGCAGCCGAACTCTGCC
ATCCGTAAGTGTGCCCGTGTTCAGCTGGTGAAGAATGGGAAAAAGATTGCTGCCTTTGTG
CCAAATGATGGTTGCCTAAACTACATCGAGGAGAATGATGAGGTGTTGATTGCTGGGTTT
GGTCGTAAGGGCCATGCTGTGGGAGATATCCCTGGTGTCAGGTTCAAGGTTGTGAAGGTA
TCTGGTGTGTCGCTGCTCGCGCTCTTCAAGGAGAAGAAGGAGAAGCCAAGGTCT------
---------------
>Sorbi
------------------------------------------------------------
------------------------------------------------------------
------------------------------------------------ATGGGGAAGACA
CGTGGTATGGGAGCTGGGCGCAAGCTCAAGACCCACCGCAGGAACCAGAGGTGGGCTGAC
AAAGCATACAAGAAGAGCCACTTGGGCAATGAGTGGAAAAAGCCCTTTGCTGGGTCATCT
CACGCCAAGGGCATCGTTCTGGAGAAGATTGGTATTGAGGCCAAGCAGCCGAACTCTGCC
ATCCGTAAGTGTGCTCGTGTTCAGCTGGTGAAGAATGGGAAGAAGATCGCTGCCTTTGTG
CCGAATGATGGTTGCCTGAACTACATCGAGGAGAATGATGAGGTTTTGATTGCTGGATTT
GGTCGTAAGGGCCATGCTGTGGGAGATATTCCTGGTGTCAGGTTCAAGGTTGTGAAGGTA
TCTGGTGTGTCGCTGCTTGCTCTCTTCAAGGAGAAGAAGGAGAAGCCAAGGTCT------
---------------
