# Supplementary material for: Back to the sea twice: identifying candidate plant genes for molecular evolution to marine life
Source: BMC Evol Biol. 2011 Jan 12;11:8. doi: 10.1186/1471-2148-11-8 (PMC3033329; doi:10.1186/1471-2148-11-8)
Supplement: Additional file 3 — Aligned nucleotide (CDS) sequences of each OrthoMCL cluster, produced with PAL2NAL. [file 1471-2148-11-8-S3.GZ › orthomcl909.pal2nal]

>Arath
ATGGCCGTCGCTGTA---GCTAAGCTTCTGATCTCCGCCATGGCGGTTTTCATGCTTGTT
TCTGCTTCGTTCGCGACCTCGGAAGTGCCGTTCATGGTGGTTCACAAGAAAGCCACTCTC
AACAGGCTCAAATCTGGCGCCGAACGCGTCTCCGTTTCCTACGACATCTATAACCAAGGA
TCCTCGTCGGCGTATGATGTGACTCTGACAGATAATAGCTGGGATAAAAAGACTTTTGAA
GTTGTTAATGGAAACACTTCAAAATCATGGGAAAGACTTGATGCAGGAGGTATTCTGTCT
CATTCTATCGAATTGGAGGCCAAGGTTAAAGGAGTCTTCTACGGTGCTCCTGCTGTCGTT
ACTTTCCGCATCCCCACTAAGCCAGCTCTTCAGGAAGCATACTCAACTCCACTACTACCT
CTAGATATCCTCGCAGACAAACCTCCAACGAAACCTTTGGACGTGGCCAAGAGGTTGCTG
GCGAAATATGGATCACTCGTCTCCGTGATCTCCATGGTGGTTTGTTTCATATACTTGGTG
GCAACACCTAAGTCCAACGTATCAAAGGCAAGCAGCAAGAAGAAGCGT------------
------------------------------------------
>Vitis
------------ATG---GCGAAGACTCTGATCTCTGTAGTCGTGGCTCTGATACTCGTT
TCGTCGACGCTCGGGAGCTCAGATGTTCCGTTCATTGTGGCCCACAAGAAGGCCTCTCTC
ACCAGGCTTAAGTCCGGCGCCGAGCGAGTCTCCGTGTCCATCGACATCTACAATCAAGGA
TCCACGACTGCGTATGATGTAAGTCTCACTGATGATAGCTGGTCTCAAGATGTATTTAAT
ATTGTCAGTGGCAACACTTCAACATCATGGGAAAGGCTTGATGCTGGTGGTCTTCTATCA
CATGCTTTTGAATTGGAGTCCAAAGTGGAAGGAATGTTTTATGGTGCACCAGCAGTCATT
ACATTCCGCATCCCTACCACGGCTGCTCTGCAGGAGGCATATTCAACTCCAATATTACCT
TTAGATATCCTTGCAGTGAGACCTCCAGAGAAGAAGTTTGAGTGGGTAAAGGTTGTTGGC
AAAATATGGGTCCCAGATCTCTGTGATCTCCATTGTGTC------------TGTCTTTGT
GTATCTGGTCGCCAGTCCATCAAAATCCGGTGCTGGGAAAGGAAGCAAGAAGAAGCGTTA
ACCATTCAAGCTGAAAAACAAAACAATTGGGTAGCATATATG
>Medtr
atggcggatccaatc---tccaaacctctgatcgcatttctcctcatagcttccttcttg
ctatgctcgcacgcttcttccgatgtccccttcatcgtcgctcacaagaaagcctctctc
aacaggctcaagactggcgctgaaagagtctctgtcaccatcgatatctacaaccaagga
acctcgacggcatatgacgtgagtctgtcagatgatagttggacaagtgaccttttcagt
gtaatcagtggtaccacttcaaagacatgggaaaagcttgacgctggtggtgtcctttcc
cacacatttgagctcgaggcaaaatcaaagggagtatttgccggtgaaccagctatcatc
aagttccgtgtccccacaagtgctgctttacaggaggcatattcaactcccatattgcct
ttagatgttcttgctgatagggctcctgagaagaagtttgaatgggctaagaggttgctg
gctaagtatggatctctaatctcggtaatcagcattatcgtcatgtttgtgtacctggta
gctacaccatcaaaatcaggt---gcaaaaggaagcaagaagaagcgt------------
------------------------------------------
>Poptr
ATGGCAAACCCAATAACAACAAAAATTCTATTCTCTATCTTACTATCTCTCCTATTGGTA
TCCTCATCACTCGCTAGCTCCGATGTTCCCTTCATCGTCGCTCACAAGAAAGCCACTCCC
AGAGGCCTCAAATCTGGAGCTGAGCGCGTCTCCGTCTCCATCGATATTTACAATCAAGGA
TCCTCGACAGCATATGATATAACTCTCACTGATGATCACTGGCCTAAAGATATATTTGAT
GTCGTCAGTGGCAATACTTCACAGTCATGGGACAGGCTTGATGCTGGTGGTCTCCTGTCA
CACGCTTTTGAATTGGAGGGCAAAGTGAAAGGAATGTTTCACGGTTCTCCAGCAGTCATT
ACATTCCGTATCCCCACAAAGGCTGCCCTACAGGAGGCATATTCAACTCCCATCCTGCCT
CTTGATGTCCTTGCAGAAAAACCTCCAGTGCAGAAGTTGGAGTTG------AAGCTTTTG
GCTAAGTATGGGTCTCTAATTTCTGTGATCTCCATTGTGGTTCTGTTCATCTACCTGCTC
GTTACCCCATCCAAATCCGGTGCTGCAAAAGCAAACAAGAAGAGACGT------------
------------------------------------------
>Zma
------------ATG---GCGCGGTGCCTCGCGCTCGTCTCCCTCCTTCTCCTCGGCCTC
GCCTCCGCCGCCTCCGCTGCCGATGCGCCCTTTGTCGTCGCGCACAAGAAGGTTTCGCTC
TCCCGCCCCAAGCCGGGCGTCGAGCGCGTCGCCGTCTCCCTCGACCTCTACAACCAGGGA
TCCGCGACTGCCTATGATGTGTCACTTAATGACGACTCTTGGCCAACACAAGCATTTGAG
CTTGTCACTGGAGAGAAATCGAAGACATTGGAAAGGCTTGACCCTGGTGCCACTGCTACA
CACACATATGTCCTGGAGACCAAAACACAGGGCAGGTTCCAGGGTTCACCAGCTATTATT
ACGTACCGTGTTCCCACAAAGACTGCTCTTCAGGAGGCCTACTCAACTCCCATCTTCCCA
CTGGATATTCTCGCTGAGAGACTTCCTGAGAAGAAGTTTGAATGGGCTAAGGTATTTCTG
------TTTTTCCGTCTACTTTTGTCAATTTTCCTTGTC------------CATCTA---
---------------------------------AATAAGCTGCTCAGG------------
------------------------------------------
>Sorbi
ATGGCGCGGTGCCTC------GCGCTCGTCGCCCTCCTCGTCCTCGGCCTCGCCGCCGCC
CCCGCCGCCGCCGCCGCGGCCGACGCGCCCTTCGTCGTCGCGCACAAGAAGGTTTCGCTC
TCCCGCCCCAAGCCGGGCGTCGAGCGCGTCGCCGTCTCCCTCGACCTCTACAACCAGGGA
TCCGCGACTGCCTATGACGTCTCCATTAATGATGACTCTTGGCCAACAGAAGCGTTTGAG
CTTGTCACTGGAGAGAAATCGAAGACATTAGAAAGGCTTGACCCTGGTGCCACTGCTTCA
CACACATTTGTCCTCGAGACCAAGACACAGGGCAGGTTCCAGGGTTCACCAGCTATTATT
ACATACCGTGTTCCCACAAAGACAGCTCTTCAGGAGGCCTACTCAACTCCCATCTTCCCA
CTGGATATTCTTGCTGAGAGACCTCCAGAGAAGAAGTTTGAATGGGCTAAGAGGCTTGTG
GCGAAATACGGGTCACTTGTGTCTGTTGTCTCGTTTGTTGGACTGTTTATCTACCTCGTC
GCGAGCCCATCAAAGAGCGGC---TCAAAAGCAAGCAAGAAGAGACGC------------
------------------------------------------
>Oryza
ATGGCGCAGCAGTGG------CGATCTCTCCTCTTCCTCCTCCTCCTCCTCCTCGTGCCC
TTCGCCGCCGCCGCCGGGCAGGATGCGCCGTTCGTGGTAGCACAGAAGAAGGTTGCGCTG
TCCCGCCCGGGTCCAGGCGTGGAGCGCCTCGCCGTCACCCTCAACCTCTACAACCAGGGT
TCCGCGACCGCCTATGATGTTAGCTTGAACGACGACTCTTGGCCACAGGAGGCTTTTCAA
CTTATCTCTGGAACCACATCAAAGATTGTGGAAAAACTTGATCCTGGTGCTACTGCTTCC
CACAACTTCATCTTGGAGACCAAAGTGCAGGGCAAGTTTCAGGGCTCTCCTGCCATTATC
ACATACCGTGTTCCCACAAAGGCCGCACTTCAGGAGGCTTACTCAACGCCCATGTTTCCA
CTTGATATTCTTGCTGAGAGACCTCCCCAACAGAAGTTTGAATTGGCTAAGAGACTTGTG
GGGAAATATGGGTCGCTGGTCTCCGTTGTTTCCTTTGTCGGTGTGTTTATCTACCTGGTT
GCAAGCCCGTCAAAATCCACTGCTGCAAAAGGAAGCAAGAAGAGGCGC------------
------------------------------------------
>Bradi
ATGGCGCAGCAGAGA------TCTCTCCTCGCCGCCGTCCTCCTCTTCCTCGTGGCGCTG
ACAGCCGCCGCGGCGGAAGGGGACGCGCCGTTCGTGGTGGCGCACAAGAGGGTCGCGTTG
TCTCGCCCGGTCCCCGGCGTCGAGCGCCTCGCCGTCACCCTCGACCTCTACAACCAGGGT
TCCGCGACTGCCTACGATGTTAGCCTGAACGATGACTCGTGGCCACAGGAAGCATTTGAG
CTTGTCTCTGGAAGCACGTCGAAGATAGTGGAAAAGCTTGACCCTGGTTCTACCGCATCC
CACAGCTTTGTCTTGGAGACCAAAGTGCAGGGCAGGTTCCAGGGTTCTCCCGCAGTTATC
AAGTACCGTGTTCCCACAAAGGCTGCACTTCAGGAGGCCTATTCGACGCCCGTCCTTCCA
TTTGATATTCTCGCTGACAGGCCTCCACAGAAGAAGTTTGAATTGGCTAAGAGACTTGTT
GGGAAATTTGGCCCGCTGGCCTCAGTGGTTTCTTTCGTTGGCGCGTTTATCTACCTAGTC
GCGAGCCCATCAAAATCTGGTGCTGCAAAAGGGAGCAAGAAGAGACGC------------
------------------------------------------
>Posidonia
---------ATGGCG---ACCTTCACTCTCCTCTCCTCCCTCCTCCTCCTCCTCCTCTCC
GCTGCCGCCTCCGCCAGCTCCGATTCGCCCTTCATGGTGACGCACAAGAAGGTCAGCCTC
ACTCGCCTCAAGTCCGGCGCCGAGCAGATCTCCGTCTCGATCGACATCTACAACCAGGGA
TCTGCGACTGCATATGATGTAAGCCTTAATGATGATAACTGGCCCAAGGATACATTTGAC
CTAGTTTCTGGCAGCCCCTCCAAAACCTGGGAAAAACTTGATTCTGGTTCTATTGCTTCT
CACTCATTTGTCTTGGAGTCCAAAGTGAAAGGTATGTTCCAGGGCTTACCTGCTCTGATC
AAGTTCCGTGTTCCTACAAGAGCTGCTCTACAGGAGGCCTATTCGACTCCTGTACTGCCG
CTGGATATCTTAGCCGACAAGCCTCGAGAAAATAAGTTGGACTTGGCGAAGTGGCTTGTG
GGTGCTTATGGATCTTTGGTTTCTGCCATCTTGATTGTCGTCCTGTTTGTTTACCTGGTT
GCAAGCCCGACAAAATCAAGCGGTGCTAAGGGAAACAAGAAGGACGCTAATATGGATGTT
GGGTCAGTTTTGCAGTTAGACTACCCTTTA------------
>Zostera
ATGACGACGACCATC---AACGTCGCTCACATTTTTCTCTCCATTATCATCCTCTTCGCA
TCTGCCATCGCCACCTCGGCAGATTCGCCATTCATCGTTGTGCACAAGAAGGTCTCCCTC
TCCCGCCTCAAATCTGGCTCCGAACAGATCTCCGTTTCAATTGATATCTACAATAAGGGA
TCCTCGACTGGATACGATGTAAGCTTGGATGATGATTCATGGCCTCAAGATACATTTGAT
CTTATCTCTGGCACCCCATCCAAGACCTGGGAAAAACTTGAATCTGGTTCTATTGTTACT
CATTCGTTTGTCTTGGAGTCGAAAGTGAAAGGTATGTTCCAGGCAAGGCCTGCTGTAATC
AAGTTCCGTGTTCCTACCAAGGCTTCTCTTCAGGAGGCTTATTCGACGATTTTATTGCCA
CTAGATATCTTAGCAGACAAGCCTCAAGTGAAGAAGCTGGACATTGTGAAGAGACTCATT
GCTACTTATGGATCATTGATTTCTGTGGTCTCATCAGTTGCTATATTTGCGTACTTGATT
GCAAGTCCATCAAAATCA---------------AGTAAAAAAAGACGC------------
------------------------------------------
