# Supplementary material for: Back to the sea twice: identifying candidate plant genes for molecular evolution to marine life
Source: BMC Evol Biol. 2011 Jan 12;11:8. doi: 10.1186/1471-2148-11-8 (PMC3033329; doi:10.1186/1471-2148-11-8)
Supplement: Additional file 3 — Aligned nucleotide (CDS) sequences of each OrthoMCL cluster, produced with PAL2NAL. [file 1471-2148-11-8-S3.GZ › orthomcl883.pal2nal]

>Zostera
------------------------------------------------------------
---------------------------------------------------------ATG
TCGACGCCGTCAAGGAAGAGGTTGATGAGGGATTTCAAGCGATTGCAGCAGGATCCACCT
GCTGGGATCAGTGGTGCGCCGCAGGATAACAATATCATGCTCTGGAACGCTGTGATTTTC
GGCCCTGATGATACGCCTTGGGATGGAGGAACGTTTAAGCTGTCATTGCAATTCTCCGAA
GATTATCCTAACAAGCCACCTAACGTTCGCTTTGTCTCTCGGATGTTCCATCCCAACATT
TATGCAGATGGAAGCATTTGCCTAGATATCCTGCAGAATCAATGGAGTCCTATTTATGAT
GTTGCTGCTATACTGACTTCTATTCAGTCCCTGCTTTGCGACCCAAACCCAAATTCTCCC
GCAAATTCCGAGGCTGCAAGAATGTTCAGTGAACATAGGCGTGAATATTACAGACGGGTT
CGTGAGATAGTGGAGCAGAGCTGGACAGCTGAC
>Arath
------------------------------------------------------------
---------------------------------------------------------ATG
TCGACTCCAGCGAGGAAGAGATTGATGAGGGATTTCAAGAGGTTGCAGCAAGACCCACCT
GCAGGAATTAGTGGTGCTCCACAAGACAACAATATCATGTTGTGGAATGCTGTTATATTC
GGGCCTGATGATACCCCTTGGGATGGAGGTACTTTCAAATTGTCACTGCAGTTTTCGGAA
GATTATCCAAATAAACCACCAACAGTGCGGTTTGTTTCACGGATGTTCCATCCAAACATT
TATGCTGATGGGAGTATATGCTTGGACATTCTCCAAAACCAATGGAGTCCAATATACGAT
GTCGCTGCTATACTAACCTCCATTCAGTCATTGCTATGTGATCCTAATCCGAATTCTCCT
GCAAATTCGGAAGCTGCACGAATGTTCAGTGAAAGCAAGCGCGAGTACAACAGAAGAGTC
CGCGAGGTTGTCGAACAAAGCTGGACTGCCGAC
>Medtr
------------------------------------------------------------
---------------------------------------------------------atg
tcgactccggctaggaagagactgatgagagatttcaagagattgcaacatgacccacct
gctggaatcagtggtgcacctcaggataacaacatcatgttgtggaatgctgttatattt
ggtcctgatgatactccatgggatggaggcacgtttaagttgagtcttcaattttccgag
gattatccgaacaagccacccactgtacgatttgtctcccgaatgtttcatccaaacatt
tatgcagatggaagtatttgtctggatatattgcaaaatcagtggagtcctatatacgat
gttgctgcgattctcacttctatccagtcattgctttgtgatcccaacccaaattctcct
gcaaactctgaagcggctcgaatgttcagtgagaacaagcgtgagtacaatcgaagagtg
cgggaagttgtggagcagagttggacagctgac
>Zma
------------------------------------------------------------
---------------------------------------------------------ATG
TCGACGCCGGCGAGGAAGCGCCTGATGCGGGACTTCAAGCGGTTGCAGCAGGACCCGCCC
GCCGGCATCAGCGGCGCGCCGCACGACAACAACATCATGCTCTGGAACGCCGTCATATTC
GGGCCGGATGACACGCCGTGGGACGGAGGCACGTTCAAGCTGACTCTGCAATTTACAGAA
GATTACCCCAACAAACCTCCGACTGTTCGGTTTGTTTCGAGGATGTTTCACCCAAACATT
TATGCGGATGGAAGCATCTGTTTGGACATCCTACAAAACCAGTGGAGTCCTATATACGAT
GTTGCGGCAATATTGACCTCTATTCAGTCCCTGCTGTGTGACCCAAACCCAAATTCTCCT
GCCAACTCTGAAGCAGCCAGAATGTTCAGCGAGAACAAGCGTGAGTACAACCGCAAAGTT
CGTGAGGTTGTGGAGCAGAGCTGGACAGCTGAT
>Bradi
------------------------------------------------------------
---------------------------------------------------------ATG
TCAACACCTGCAAGGAAGAGGCTGATGAGGGATTTCAAACGGCTGATGCAGGATCCTCCT
GCGGGCATAAGTGGAGCCCCTCAGGACAACAATATAATGCTGTGGAATGCTGTAATATTT
GGTCCTGATGATACTCCCTGGGATGGAGGTACGTTCAAGCTGACCCTTCAGTTTACTGAA
GATTATCCTAACAAGCCACCTACAGTGCGATTTGTTTCTCGGATGTTTCATCCCAACATT
TATGCTGATGGAAGCATATGCTTAGATATCCTACAAAACCAGTGGAGCCCGATATATGAT
GTAGCTGCTATACTTACATCCATTCAGTCACTGCTTTGCGATCCAAACCCAAATTCACCT
GCCAACTCAGAAGCTGCACGCCTATTCAGCGAGAACAAGCGGGAGTACAACCGTAAAGTA
CGTGAAATTGTGGAGCAGAGCTGGACCGCGGAT
>Oryza
------------------------------------------------------------
---------------------------------------------------------ATG
TCGACGCCGGCGAGGAAGCGGCTGATGCGGGACTTCAAGCGGCTGCAGCAGGACCCCCCC
GCGGGGATCAGCGGCGCGCCGCACGACAACAACATCATGCTCTGGAACGCCGTCATCTTC
GGGCCGGATGATACGCCGTGGGACGGAGGCACGTTCAAGCTTACCTTGCAGTTTACAGAA
GATTATCCCAACAAGCCGCCGACTGTTCGGTTTGTTTCTAGGATGTTCCACCCAAATATT
TATGCAGATGGAAGCATCTGCTTGGATATTCTACAGAACCAGTGGAGCCCTATATATGAT
GTTGCTGCCATATTGACTTCAATTCAGTCTTTGCTGTGTGATCCAAACCCCAACTCTCCA
GCAAACTCAGAAGCTGCCAGACTGTTTAGTGAGAACAAGCGAGAGTACAACCGCAAGGTT
CGTGAGATCGTGGAGCAGAGCTGGACAGCTGAC
>Sorbi
------------------------------------------------------------
---------------------------------------------------------ATG
TCGACGCCGGCGAGGAAGCGGCTGATGCGGGACTTCAAGCGGCTGCAGCAGGACCCGCCC
GCCGGGATCAGCGGCGCGCCCCATGACAACAACATCATGCTCTGGAACGCCGTCATATTC
GGGCCAGATGATACGCCGTGGGACGGAGGCACGTTCAAGCTTACTTTGCAGTTTACAGAA
GATTACCCGAACAAACCACCAACTGTTCGGTTTGTCTCTAGGATGTTTCACCCAAATATA
TATGCTGATGGAAGCATATGCTTGGATATCCTACAGAACCAGTGGAGTCCTATATATGAT
GTTGCTGCAATTTTGACTTCTATTCAGTCTCTGCTGTGTGATCCAAACCCAAACTCCCCT
GCAAACTCAGAAGCCGCAAGACTGTTCAGTGAGAACAAGCGGGAGTACAACCGCAAAGTC
CGTGAGATTGTGGAGCAGAGCTGGACAGCCGAC
>Posidonia
------------------------------------------------------------
---------------------------------------------------------ATG
TCGACGCCGGCGAGGAAGAGGCTGATGAGGGACTTCAAGCGGTTGCAGCAGGATCCGCCG
GCGGGTATCAGCGGGGCGCCGCAGGACAACAATATTATGCTCTGGAACGCTGTGATCTTC
GGGCCTGATGATACCCCCTGGGATGGAGGCACGTTTAAGTTGACATTGCAATTTACCGAA
GATTATCCTAATAAACCACCTACTGTTCGGTTTGTATCCAGGATGTTCCATCCTAATATA
TATGCAGATGGAAGTATTTGCTTAGATATTCTACAGAATCAATGGAGTCCTATTTATGAT
GTTGCTGCTATATTGACTTCTATTCAGTCTCTCCTCTGTGATCCAAACCCCAATTCTCCT
GCAAACTCCGAGGCGGCCCGCATGTTCAGCGAAAATAAGCGTGAGTACAACCGCAGGGTT
CGTGAGATAGTGGAACAGAGCTGGACGGCCGAT
>Poptr
------------------------------------------------------------
---------------------------------------------------------ATG
TCAACCCCAGCAAGGAAGAGGTTGATGAGGGATTTCAAGAGGCTTCAGCAGGATCCACCT
GCTGGTATCAGTGGAGCCCCTCAAGACAACAACATCATGCTCTGGAACGCTGTTATTTTT
GGACCTGATGATACTCCTTGGGATGGAGGGACGTTTAAGTTGACTCTTCAATTCACAGAG
GATTATCCAAATAAACCTCCAACAGTTCGCTTTGTCTCTCGAATGTTTCATCCAAATATT
TATGCAGATGGAAGTATATGCTTAGACATTTTACAAAATCAGTGGAGTCCCATATATGAT
GTTGCTGCTATACTAACTTCCATCCAGTCCCTGCTCTGTGATCCAAACCCAAATTCCCCA
GCAAACTCTGAAGCTGCTCGCATGTTCAGTGAGAATAAGCGGGAATACAATCGCAGAGTT
CGTGAAATTGTGGAGCAGAGCTGGACTGCTGAC
>Vitis
ATGGAAAGTTATACATACGGTGCACGCTTGCAAATTGGCGGAAATTTTCCAGCCAAAAGT
TTCTCTCTATCGCCAAGAATCAAACCTACTCGCCGCGTTTCCTTGCAAGCGGTGAGGATG
TCGACTCCAGCCAGGAAGAGGCTCATGAGGGATTTCAAGAGGTTGCAACAGGATCCACCT
GCAGGCATCAGTGGTGCTCCTCAAGACAATAACATTATGCTCTGGAATGCTGTTATATTT
GGACCTGATGACACACCTTGGGACGGAGGTACGTTTAAATTGACGCTTCAGTTTACAGAG
GATTATCCGAATAAGCCACCAACTGTACGCTTTGTTTCTAGAATGTTCCATCCAAATATT
TATGCGGATGGAAGCATTTGCTTAGACATTCTACAAAATCAGTGGAGTCCAATTTATGAT
GTAGCTGCCATACTTACATCCATCCAGTCGCTGCTTTGTGACCCAAACCCAAACTCTCCT
GCAAATTCAGAAGCAGCACGGATGTTTAGTGAGAACAAGCGTGAATACAACAGAAGAGTG
CGTGAGATTGTTGAGCAGAGTTGGACAGCTGAT
