# Supplementary material for: Back to the sea twice: identifying candidate plant genes for molecular evolution to marine life
Source: BMC Evol Biol. 2011 Jan 12;11:8. doi: 10.1186/1471-2148-11-8 (PMC3033329; doi:10.1186/1471-2148-11-8)
Supplement: Additional file 3 — Aligned nucleotide (CDS) sequences of each OrthoMCL cluster, produced with PAL2NAL. [file 1471-2148-11-8-S3.GZ › orthomcl865.pal2nal]

>Medtr
------------------------------------------------------------
------------------------------------------------------------
atgtcgtcgaagagaaaggttagagagccaaaggaagaaacagtgactcttggtccagct
gttaaagatggagaacaagtttttggtgttgctcgtatctttgcttcgtttaacgatacc
ttcatccatgtgactgatttgtctggtagagaaacacttgtccgtattactggtggaatg
aaggtcaaagctgaccgagatgagtcatctccatatgctgccatgcttgctgcacaagat
gttgccaccagatgcaaggagttaggcataactgctcttcacatcaaactacgtgctact
ggaggaaacaagaccaaaacaccaggccctggtgctcaggctgctctccgtgccttggct
cggtcaggaatgaaaatcggtcgcatagaggatgtgaccccaattccttctgacagcacc
cgccgaaagagtggtagaaggggtagaaggctc
>Arath
------------------------------------------------------------
------------------------------------------------------------
---ATGTCGAAGAGAAAAACTAAGGAGCCAAAGGTTGAGACTGTGACTCTTGGACCTTCT
GTTCGTGAAGGAGAGCAAGTTTTTGGTGTTGTTCACATCTTTGCATCTTTCAATGACACT
TTCATTCATGTGACTGATCTCTCCGGTAGAGAAACTCTCGTCCGCATCACCGGTGGCATG
AAGGTGAAGGCTGACCGTGATGAGTCCTCTCCTTATGCTGCTATGCTTGCAGCTCAAGAT
GTTGCTCAAAGATGCAAGGAGCTTGGCATCACTGCCATGCACGTGAAGCTCCGTGCTACT
GGAGGAAACAAAACCAAGACTCCAGGTCCTGGTGCTCAGTCTGCTCTTAGAGCCCTTGCT
CGTTCTGGCATGAAGATTGGTCGTATTGAGGATGTGACTCCGATTCCCACAGACAGTACA
CGCCGAAAGGGTGGACGAAGAGGAAGAAGACTC
>Posidonia
------------------------------------------------------------
------------------------------------------------------------
---TAAGCCAAAAATTACTAGTTGCAGTGGGCAAAAATGAACACAGAACATATAGAGCAT
GTCCAATGTTAGTTGACATAAATAGTGAACGAAAGGACAACTCTTACTTAAGCCAAAAAT
AACCAGTTGCAGTGAGCAAAAATGTCCCAAAAGAACATATAAAGCATATCCAATGACAGT
TGGCATAAATAGTGAAACTACAGCCTCCTTCCTCTTCGCCCTCCCTTTCTGCGGGTGCTG
TCTGTGGGAACAGGGGTCACATCCTCAATGCGGCCAATTTTCATTCCAGATCGAGCAAGA
GCTCTCAGAGCAGACTGTGCACCAGGTCCAGGTGTCTTTGTTTTATTTCCACCAGTAGCA
CGAAGCTTAATATGCATGGCTGTAACTCCAAGTTCCTTGCATCTCTGTGCAACATCCTGT
GCAGCAAGCATGGCAGCGTAAGGAGAGGATTCA
>Vitis
ATGGATTTGGGATGGACATCCTATCTCATTCCCGGCCCAAAATATAAAATTATTTTTTAT
TTTTTCACTGCTCTCTTCTTCCTCCTAATCTCTGAGCATTCCGAATTTGATCCGCTTGAA
GCCATGTCGAGGAGGAAGGTCAGGGAACCAAAGGAAGAAAATGTAACCCTTGGACCAACT
GTAAGGGATGGAGAACATGTTTTTGGTGTGGCTCACATTTTTGCTTCCTTCAATGACACA
TTCATTCATGTGACTGATTTGTCTGGCAGAGAGACCTTGGTTCGCATCACTGGTGGCATG
AAGGTGAAAGCTGACAGGGATGAGTCTTCACCATATGCAGCCATGCTTGCGGCCCAAGAT
GTTTCACAAAGATGCAAGGAACTTGGCGTTACTGCTCTTCATATCAAGCTCCGTGCCACT
GGAGGAAATAAGACCAAGACACCTGGTCCTGGTGCCCAGTCTGCTCTCCGAGCCCTTGCT
CGTTCTGGAATGAGAATTGGTCGCATAGAGGATGTTACCCCAATCCCCACTGACAGCACT
CGAAGAAAGGGTGGAAGAAGAGGGAGAAGACTG
>Zostera
------------------------------------------------------------
------------------------------------------------------------
---ATGTCGAAGAGGAAGAACAGAGAGCCCAAGGAAGAAAATGTCACCCTCGGACCTGCC
GTTCGTGATGGAGAACACGTATTTGGAGTTGCTCATATCTTTGCCTCTTTCAATGATACC
TTCATCCACGTCACCGATCTCTCTGGAAGAGAAACTCTTGTTCGCATTACTGGTGGGATG
AAGGTTAAAGCTGATCGAGATGAATCATCCCCTTACGCAGCCATGCTTGCTGCACAAGAT
GTTTCTGTGAGATGCAAGGAACTTGGTATCACTGCTCTTCACATCAAGCTTCGTGCTACT
GGTGGTAACAAGACTAAGACCCCTGGACCTGGTGCTCAGTCTGCTCTTAGAGCTCTTGCT
CGTTCTGGCATGAAAATTGGCCGCATTGAGGACGTGACTCCCATTCCAACTGACAGCACC
CGTCGAAAGGGAGGAAGAAGAGGAAGGAGGCTC
>Poptr
------------------------------------------------------------
------------------------------------------------------------
---ATGTCGAGGAGAAAGACAAGAGAGCCAAAGGAAGAGAATGTTACACTTGGCCCAACT
GTAAGGGAGGGAGAGCATGTTTTCGGGGTGGCTCACATTTTTGCTTCCTTTAATGATACC
TTTATTCATGTGACTGATTTATCTGGGAGGGAAACTCTGGTTCGTATTACTGGTGGAATG
AAGGTTAAAGCTGACAGGGATGAATCTTCACCATATGCTGCTATGCTTGCTGCACAGGAT
GTTTCACAGAGATGCAAGGAACTTGGCATTACTGCTCTTCACATCAAGCTGCGTGCTACA
GGAGGTAACAAAACTAAGACCCCTGGTCCAGGTGCTCAGTCTGCTCTGAGGGCATTGGCT
CGTTCTGGAATGAAAATTGGTCGTATTGAGGACGTCACACCAATTCCTACTGACAGCACC
CGCAGAAAGGGTGGAAGAAGGGGTAGAAGGCTG
>Zma
------------------------------------------------------------
------------------------------------------------------------
---ATGTCGAGGAGGAAGACCAGGGAGCCCAAGGAGGAGAACGTCACCCTTGGACCCACT
GTCCGTGAAGGAGAGTATGTCTTTGGTGTCGCTCACATCTTTGCATCCTTCAATGACACC
TTCATTCATATCACTGATTTGTCTGGGAGGGAAACTCTGGTTCGGATCACCGGTGGCATG
AAGGTGAAGGCTGACCGTGACGAGTCGTCACCTTACGCTGCTATGCTTGCTGCTCAAGAC
GTCGCACAGCGCTGCAAGGAGCTTGGCATTACTGCACTGCACATTAAGCTTCGCGCCACC
GGAGGCAACAAGACCAAGACCCCTGGACCTGGTGCCCAGTCTGCCCTCAGGGCGCTTGCT
CGTTCCGGGATGAAAATCGGACGCATTGAGGACGTTACCCCGGTCCCCACTGACAGCACT
CGCAGAAAGGGCGGTAGGAGGGGAAGGAGGCTG
>Bradi
------------------------------------------------------------
------------------------------------------------------------
---ATGTCGAAGCGGAAAACCAGGGAGCCCAAGGAGGAGAATGTTACTCTTGGACCCACT
GTCCGTGAAGGGGAGCATGTCTTCGGAGTTGCTCATATCTTTGCATCATTCAATGACACA
TTCATTCATGTCACTGACTTGTCTGGGCGGGAGACCCTTGTTCGCATTACTGGTGGAATG
AAGGTCAAGGCTGATCGTGATGAGTCATCACCATATGCAGCTATGCTTGCTTCTCAAGAT
GTTGCTACACGTTGCAAGGAGCTTGGTATCACTGCTTTGCACATTAAGCTCCGTGCCACT
GGAGGCAACAAGACCAAGACTCCTGGACCTGGTGCTCAATCTGCTCTCAGGGCTCTCGCC
CGTTCTGGCATGAAAATTGGACGCATTGAGGACGTGACCCCTGTTCCCACTGACAGCACT
CGCCGTAAGGGTGGCAGGAGAGGAAGGAGGCTG
>Oryza
------------------------------------------------------------
------------------------------------------------------------
---ATGTCGAAGAGGAAGACCAGGGAGCCCAAGGAGGAGAACGTCACTCTTGGACCCACT
GTCCGTGAAGGAGAGTATGTGTTCGGAGTTGCCCACATCTTCGCATCCTTCAATGACACT
TTCATTCATGTCACTGACTTGTCTGGAAGGGAAACTCTTGTTCGCATTACTGGTGGCATG
AAGGTCAAAGCTGACCGTGATGAGTCATCACCATATGCAGCTATGCTTGCTTCTCAAGAT
GTTGCACAGCGTTGCAAGGAGCTTGGTATTACTGCTCTGCACATCAAGCTTCGTGCCACT
GGAGGCAACAAGACAAAGACACCTGGTCCTGGTGCTCAATCTGCTCTTAGGGCTCTTGCT
CGCTCTGGCATGAAGATTGGTCGCATTGAGGATGTGACCCCGGTTCCCACGGACAGCACC
CGCAGAAAGGGAGGTAGGAGAGGAAGGAGGCTG
>Sorbi
------------------------------------------------------------
------------------------------------------------------------
---ATGTCGAGGAGGAAGACCAGGGAGCCCAAGGAGGAGAACGTTACCCTTGGACCCACT
GTCCGTGAAGGAGAGTATGTCTTTGGTGTTGCTCACATCTTTGCATCCTTCAATGACACC
TTCATTCATGTCACTGATTTGTCTGGGAGGGAAACTCTGGTTCGCATCACTGGTGGCATG
AAGGTCAAGGCTGATCGTGATGAGTCATCGCCTTATGCTGCTATGCTTGCTTCTCAAGAT
GTTGCACAGCGTTGCAAGGAGCTTGGTATCACTGCGCTGCACATTAAGCTTCGTGCCACT
GGAGGCAACAAGACCAAGACCCCTGGACCTGGTGCTCAGTCCGCTCTCAGGGCTCTTGCT
CGTTCTGGGATGAAAATTGGACGCATTGAGGATGTTACCCCGGTTCCCACTGACAGCACT
CGCAGAAAGGGTGGTCGGAGGGGTAGGAGGCTG
