# Supplementary material for: Back to the sea twice: identifying candidate plant genes for molecular evolution to marine life
Source: BMC Evol Biol. 2011 Jan 12;11:8. doi: 10.1186/1471-2148-11-8 (PMC3033329; doi:10.1186/1471-2148-11-8)
Supplement: Additional file 3 — Aligned nucleotide (CDS) sequences of each OrthoMCL cluster, produced with PAL2NAL. [file 1471-2148-11-8-S3.GZ › orthomcl860.pal2nal]

>Medtr
atgaaaggagaaaaggactggaagagagataaactaatatcaaatttacacagatcttca
gggctctctctctgtctttccctgaatttaacactcgatagaatggcatccaacagtggt
caaggtggaattcaacaattgttggctgcagaacaagaagcacaacatattgtgaatgct
gcgaaaaatgaaaaatatgctaggctgaaacaagccaaagaagaggctgaaaaagagatc
accaaacatcgagctcatttggaaaatcagttccaaaacaaagtaacagcgagcagtgga
gattctggtgctaatgtcaagcgacttgagcaagagactgatacaaagatccatcagctg
aagactgaggctagtagaatttcgggggatgttgtcagcacacttctcaagtatgtaaca
accgtgaagaac
>Arath
------------------------------------------------------------
------------------------------------------ATGGAATCCAACAGAGGT
CAAGGTTCGATCCAACAGTTGCTTGCTGCTGAGGTAGAAGCTCAACACATTGTCAATGCT
GCAAGGACCGCAAAAATGGCAAGACTGAAGCAAGCTAAGGAAGAGGCAGAGAAAGAGATT
GCCGAATACAAAGCTCAAACAGAGCAAGACTTCCAGAGGAAACTTGAGGAGACAAGCGGA
GACTCTGGTGCGAATGTGAAGAGGCTGGAGCAAGAGACTGATACCAAAATCGAGCAGTTG
AAGAACGAAGCATCGAGGATTTCCAAAGATGTTGTCGAAATGCTTCTGAAACATGTGACC
ACAGTGAAGAAC
>Vitis
------------------------------------------------------------
------------------------------------------ATGGAAGCCAACAGAGGC
CAGAATGGAATTCAACAATTGCTAGCTGTAGAACAAGAAGCTCAGCATATTGTCAATGCT
GCCAGAAATGCAAAAATGGCTAGACTTAAACAGGCCAAAGAAGAGGCTGAGAAGGAGATT
GCTGAATTCCGTGTTCGAATGGAAAAAGAATTTCAAAGAAAGGTTGCAGAGAGTAGTGGG
GACTCTGGTGCTAATGTGAAACGCCTTGAGCTGGAAACGGATGCAAAGATCCAGAACCTG
AAGGTGGAGGCTGCAAGAATTTCCCATGATGTTGTCCACATGCTTCTGAAGCATGTGAAT
ACTGTGAGGACC
>Poptr
------------------------------------------------------------
------------------------------------------ATGGAAGCCAACAGGGGT
CAGAATGGAATTCAACTCTTACTTGCTGTAGAGCAAGAAGCTCAGCATATTGTCAATGCT
GCTAGAAATGAAAAAATGGCTAGACTGAAACAAGCCAAAGAAGAGGCTGACAAGGAGATT
GCTGAATTTCGTGCTCAAATGGAAGCTGAATTTCAGAGGAAGCTTGCTGAGAGCAGCGGT
GACTCTGGTGCTAATGTGAAGCGGTTGGAGCAAGAAACCGAGGCAAAGATTGGTCACCTG
AAGAAAGAAGCCGCAAGGATCTCCCATGATGTTGTACAGATGCTTCTGAAGCATGTTACA
ACTGTGAAAAAC
>Zostera
------------------------------------------------------------
------------------------------------------ATGGATACCAACAGGCGT
CAAGGTGGAATTCAGCTCTTGTTAGCTGCTGAGCAAGAAGCCCAACAGATTGTCACTACT
GCTAGAAATGAAAAACTGACAAGGTTGAGGCAAGCGAAGAACGAGGCTGAGAAGGAGATT
GCAGAGTTCCGTGCTCATATGGAAGCTGAATTCCAGAGGAAGCTTACAGAGAGTAGCGGC
GACTCAGGTGCTAATGTCAAACGTCTTGAGCAAGAAACAGCAGAGAAGATCCGACACCTG
AATTCTGAAGCTTCAAGGATATCCCAAGATGTTGGAAGCATGCTTTTGAAACATGTGACA
ACCGTTAAGAAC
>Posidonia
------------------------------------------------------------
------------------------------------------TCCCTAAACGGAGATTGT
ATTATTCATATCCACACAAACCAGAAACAATAAATAAGGATTCTGTCTTTTTTTTAACTA
GGAGAAGACAACCCGAATGTGACACAAGGAAGCAAAATGGAAAGCACAAACAAACAACTA
AAGTGAATCGAGGCAATATCATTGGACAAGCTGACACCAAAACAACTAACTTAGTTCTTT
AGGTTGTCACATACTTCAACAGCATCTGTCCCACATCACCGGATATCCTTCCAGCTT---
------------------------------------------------------------
------------
>Zma
------------------------------------------------------------
------------------------------------------ATGGACGCGAACAGGCGC
CAGAGTGGGATCCAGCAGTTGCTGGCTGCGGAGCAGGAGGCTCAGCAAATTGTGAATGCC
GCTAGAGCTGCCAAGTCAGCGAGGCTCAGGCAAGCAAAAGAGGAGGCTGAGCGGGAAATA
GCCGAATACCGTGCCCAGATGGAGGCTGAGTTTCAGAGGAAGGTTGCAGAGAGCAGCGGC
GACTCCGGTGCAAACGTCAAGCGTCTCGAGGAAGAAACGGCGGCGAAGATCGAGCAACTC
ACCCAGCAGGCCGCAAGCATCTCCCCGGATGTCATTCAGATGCTTCTGCGGCATGTCACC
ACCGTCAAGAAC
>Sorbi
------------------------------------------------------------
------------------------------------------ATGGATGCGAACAGGCGC
CAGAGTGGAATCCAACAGTTGTTGGCTGCAGAGCAAGAGGCTCAGCAGATTGTAAATGCA
GCTAGGGCTGCTAAGTCAGCAAGGCTTAGGCAAGCCAAGGAGGAGGCTGAGAGGGAAATA
GCTGAATACCGTGCCCAGATGGAGGCTGAATTCCAGAGGAAGGTTGCAGAGAGCAGCGGT
GACTCTGGTGCAAATGTTAAACGTCTTGAGGAAGAGACAACAGCAAAAATTGAACAACTC
AGTCAACAGGCTGCAAGTATATCCCCAGAAGTCATTCAGATGCTTCTGAGGCATGTCACC
ACTGTGAAGAAC
>Oryza
------------------------------------------------------------
------------------------------------------ATGGACGCAAACAGACGC
CAAAGTGGAATCCAGCAATTGTTGGCTGCAGAGCAAGAGGCTCAGCAAATAGTAAATGCT
GCTAGGGCTGCAAAATCGGCAAGGCTTAGGCAAGCAAAAGAGGAGGCTGAGAGGGAAATA
GCTGAATACCGTGCCCAGATGGAGGCTGAATTTCAGAGGAAGGTTGCAGAGAGTAGCGGT
GACTCTGGTGCAAATGTCAAGCGTCTTGAGCAGGAGACAGCGGAAAAAATCGCACAACTC
AAGCAGCAGGCTGCAAGTATCTCCCCTGAAGTGATTCAGATGCTTCTGAGGCATGTCACC
ACTGTGAAGAAC
>Bradi
------------------------------------------------------------
------------------------------------------ATGGATGCGAACAGGCGC
CAAAGTGGAATTCAGCAATTGCTGGCTGCAGAACAGGAGGCTCAGCAAATTGTAAATGCT
GCTAGGGCTGCTAAACTTGCAAGGCTTAGGCAAGCAAAAGAGGAGGCTGAGAGGGAAATA
GCTGAATACCGTGCCCAGATGGAGGCTGAGTTCCAGAGGAAGGTTGCAGAGAGTAGTGGT
GACTCTGGCGCAAATGTCAAACGTCTTGAGCAAGAGACGAACGAAAAAATTGCACAACTC
AAGCAGCAGGCTGCAACCATCTCCCCCGAGGTGATTCAAATGCTTCTGAGGCATGTCACC
ACTGTGAAGAAC
