# Supplementary material for: Back to the sea twice: identifying candidate plant genes for molecular evolution to marine life
Source: BMC Evol Biol. 2011 Jan 12;11:8. doi: 10.1186/1471-2148-11-8 (PMC3033329; doi:10.1186/1471-2148-11-8)
Supplement: Additional file 3 — Aligned nucleotide (CDS) sequences of each OrthoMCL cluster, produced with PAL2NAL. [file 1471-2148-11-8-S3.GZ › orthomcl852.pal2nal]

>Zostera
---------------ATGGCCGCCACGTCTACGATGAACTTGTTCATGGCCAGCACCATC
ACCATTACCCGTGTTGGGGCT---TCTAGCACTCGTAGTCCG---------GCGGTCGGA
ATTACACGCATCCGGTGTGTCAAGACTGATGAGAATCGACCCGTGAACGAAACGGTGGAT
AATACATCGAATTCGGTTCCA------------------CAATATGTTCCTCCTCCAACA
CCTCCTCCC------------GCT------CCCAAGGCGAGCACCAGTTTCAACGACGTG
TTGGGCTTTGGCGGCCAGGCCCCGGAGAGGATTAATGGGCGTTTGGCGATGTTCGGCTTT
GCATCGGCATTTGCAGTAGAGATAGCCAGCAACAAAGACGTTATTTCACAGATTACTAAC
------------------------------------------------------------
------------------------------------------------------------
------------------------------------------------------------
---------------------------------------
>Poptr
---------------ATGGCCACATCAACAGTCATGCAGACCGTCCTTGCAACTCCAGTA
CCTAGTGGTCTGGTGAAAAAC---------------CGGTCT---------CGAGTGAGC
AACTTGTTTTCTGCCACGTATGTGCCACGACTACGTGGCAGTGCTAGCAAACGGGTGCAG
TGCTCCAAGCTGGATGACCAGATCAAGAAGTTAGCAGAGCCAAGTTCTACTCCT------
---------------------AAG------CCAAAGGTCAGCCCAAAATTCCTTGATTTG
TTCGCATTTAGCGGACCCGCACCAGAGAGGATCAATGGCAGGCTTGCCATGATAGGCTTT
GTCGCTGCAATGGCAGTGGAACTGTCCAAGGGCCAAGACCTTTTTTCTCAGATATCTAAC
GGT---GGAGTCTCGTGGTTCGTCGGAACTAGTATTCTGCTCTCTGTCGCGTCTTTGATC
CCACTGTTCAAAGGGGTCAGCGCGGAATCCAAGTCAGATGGCGTCATGACATCTGATGCT
GAGATGTGGAACGGTAGATTTGCCATGTTGGGTTTGGTTGCGTTGGCCTGCACCGAGTAT
GTCTCGGGTGGAACCCTTCTG------------------
>Arath
------------ATGGCAACGGCGTCGTTTAACATGCAGTCAGTGTTCGCTGCTCCTTCC
GGTGTATTGACTACACGCAACATCAGAAACACAAACCAACTCTTCTTCAAGAGGATTGCT
CCGGTAGGAGTCAGATGCATGGCTCAGGGCGATCCTATCAAGGAAGATCCTTCTGTGCCC
TCGACCTCGACTTCGGCCACTCCA---------------CCACAAATGCCACAGTCTCCT
CCTCCACCAGTTAGC------AAG------CCTAAGGTGAGTACGAAGTTTGGAGATTTG
CTAGCGTTTAGCGGTCCAGCACCCGAGAGGATCAACGGGAGACTAGCAATGGTTGGATTC
GTGGCGGCCATCGCCATGGAGTTATCAAAGGGAGAAAACGTGTTTGCTCAGATCTCTGAC
GGT---GGTGTCGGGTGGTTTCTAGGAACAACAGCGTTGTTGACGTTGGCATCGATGGTT
CCGTTGTTCAAGGGAATAAGGGCAGAGGCAAAGTCAAAAGGGTTCATGACTTCAGACGCC
GAGCTATGGAACGGTCGGTTTGCGATGCTCGGTCTCGTTGCGTTGGCCTTCACCGAGTAC
GTCACTGGTGGGACTCTAGTC------------------
>Posidonia
------------------------------------------------------------
------------------------------------------------------------
---------------------------GACCGGACGGTGGACGAGAAGTCGACGGCCTCG
TCGAGTCCGTCTCCGGCT---------------------GCACCATCACCACCAACTCCT
CCTCCG---------------GCT------CCTAAGGTGAGCACCAAGTTCGGCGACGTG
CTAGCCTTCTCCGGGCCAGCACCGGAGAGGGTCAACGGACGGCTAGCAATGGTGGGCTTC
GTGTCGGCGGTGGCGGTCGAGCTAGCGACCGGCAACGATCTTGTCGCGCAGCTGTCGTTC
GGC---GGGCTGCCGTGGTTCCTGTGGGTCACAGGACTGCTCTCGGCCGCATCGTTGGTG
CCACTCTTCAAAGGGGTGACGGTAGAA---------------------------------
------------------------------------------------------------
---------------------------------------
>Medtr
------------------------------------------------------------
---atgcctagcttcaga---------------------------------agaaatgct
agcctcaaagttcggtccatggctgaggaagggcagaaagagcaa---ccaaaggtgcct
gtagacccaattacaccaacatca---------------gcaccaactccaccaccacaa
ccacaaccaacttatactcgttca------ccaaagatgagcacaaagttttcggatttg
atggcttttggtgggccagcacctgaaagaatcaatggaaggttggctatgattggtttt
gtagcagcaatgggggtggaaatagcaaaaggacagggtttgtttgatcaaatatctggt
ggt---ggaattccatggttcttggggacaagtgtgttgttgtcacttgcttctttgatt
ccatttttccaaggtgttagtgttgagtccaagtcaaaaggtgttatgtcttcagatgca
gaactatggaatggaagaattgctatgttgggtttgattgctttggccttttacagagta
tgt------------------------------------
>Vitis
---------------ATGACACGCGTAGCCAACAGAACCAGAGATCTCCAGGTCGTCCCT
CCCAGGTCGGTGCTACGTCTT------------------------------CAAAGGAGT
GCTGTGCAGGTGCGGTGCACCAAGGAGGATGGCCAAATCGAACGGCCACCTCCTGTCACC
ACCAACCCCCAGCAGCCACCCTCACTCTCACAGTCACGTCAACCGATCCCTCCTCCTCCT
CCTCCTCCT------------GCG------CCTAAGGTGAGCACTAAATTTGGGGATGTG
TTCGCATTTAGTGGGCCGGCACCGGAGAGGATCAACGGCAGGCTTGCCATGGTAGGCTTT
GTTGCGGCAATGGGTGCGGAAATATGGAAGGGTGAGGATGTGTTTGCTCAGATATCCAAC
GGT---GGGATTCCATGGTTCCTGGGAACCGCTGTTGTACTCTCACTGGCTTCTCTGATT
CCCTTGTTCAAAGGTGTGAGCGTGGAGTCCAAATCGAAGGGGTTGATGACTTCTGATGCG
GAGATGTGGAATGGGAGGTTTGCCATGTTGGGTCTGGTTGCACTCGCCTTCACTGAATAT
CTTAAAGGATCCTTCAATGTAATGGAAAAATTGGTATCT
>Sorbi
ATGGCGACCACGGTGATGGCCACCACGACCGCGAGCTCCCTCGCCTTCTTCGGCCCCGGC
GCGCGCGCCAGCGCCGGCAGCTTCCCCAGTACCACTACCACC---------CATCTTCCC
GCGGCGGCCGGGCGTGTCGTCGCGCCGCGCCGCCGCGCGCTGCTAGTCAGGGCCGCCCAG
CAGACCGCGGATCGCCGCGCGGCTGTTGCT------------------------------
---------------------CGT------GCTCTGAAGGCGCCGGGGTTCTGGGACGCG
CTGGCGTTCAGCGGACCGGCGCCGGAGCGGATCAACGGGCGGCTGGCGATGGTGGGCTTC
GTGTCGGCGCTCGCCGTCGAGGCGACACGCGGCGACGGCCTCCTCTCGCAGGCCGGGAAC
GGCGCGGGGCTCGCCTGGTTCGCGTACACCGCCGTCGTCCTCTCCGCCGCGTCGCTGGCG
CCGGTGCTCCAGGGGGAGAGCGCCGAGAGCAGGAGCGGCGGGTTCATGACCGCCGACGCT
GAGCTCTGGAACGGCCGACTCGCCATGCTAGGGCTCGTCGCGCTCGCCGTCACCGAGTAT
CTTACCGGCGCGCCCTTCGTCAACGTG------------
>Bradi
---------------ATGGCAACCATGATGTCCACCACGGCCACCTTCGCCGGCGCCGCC
GTCCTGCCCCGTGCCGCCGCA------------------------------GCCGCAGCA
CGATCACGGACATTGTCTCTCCGCCCACGCACGCGCACATCCTTCGTCGTCAGGGCCCAG
AACGACAAGGAG---------------------------------------CCCACGCCC
AACAAGCCC---------------------------GCCGCGGCCTCGGTCTGGGACATC
CTGTCCTTCAGCGGGCCGGCGCCGGAGCGGATCAACGGGCGCCTCGCCATGGTGGGCTTC
GTGGCGGCGCTGTCCGTGGAGGCGGCCCGCGGCGGCGGGCTCCTGTCGCAGGCCGGCAGC
GGGGCCGGGATGGGCTGGTTCCTCACCACCACGGCGCTGCTCTCCGTGGCGTCGCTGGTG
CCGCTGCTCCAGGGGCAGAGCGTGGAGAGCAAGTCCAGCGCCTTCTGGAGCTCCGACGCC
GAGCTCTGGAACGGCCGCGCCGCCATGCTCGGCCTCGTCGCGCTCGCCGCCACCGAGGTC
CTCACCGGCGCGCCCTTCGTCAACCTC------------
>Zma
------------------------ATGGCAGCGACGGTGATGGCCTCCATGAGCCCCCTC
GCCTCCGCCACCCCCGGCGCG---CGTCGCGCTTTCCCTGTA---------CGGCTGCTG
CTCCAGGCATCTGCGCTCGCGCCGCGCCGGCGCGCCTTGGCCGTGACCGTGAGGGCCCAG
AGCGACGACGCCGAGGCCGAGCCAAAGGAGGCGGCGGCGGCGGCCACCACCCCGGCGCCA
AAGTCCAAGGCG---------GCG------GCGGCGGCGAGCCCCGGGCTGTGGGACGCG
CTGGCGTTCAGCGGCCCGGCTCCCGAGCGCATCAACGGCCGGCTCGCCATGGTGGGCTTC
GTGTCGGCGCTCGCCGTCGAGGCGTCCCGCGGCGGGGGCCTCCTCTCGCAGGCCGGCAGC
GGGTCCGGGCTCGCCTGGTTCGCGGCCACGGCTGCCGTGCTGTCCGTGGCCTCGCTGGTG
CCGCTGCTCAGGGGCGACAGCGCCGAGGCCAGGAGCGGCGCCGTCATGAGCGCCAACGCC
GAGCTCTGGAACGGCCGCTTCGCCATGCTCGGCCTCGTCGCGCTCGCCTTCACTGAGTAC
CTCACCGGCGCACCGTTCATCAACGCG------------
>Oryza
------------ATGGCGGCCGCTACCATGGCGCTGAGCAGCTCCTTCGCCGCCGTCGCA
GCCGCCGCTGGT---------------------------------------GGCGCGCCA
TGGCGCGCCGCGGTACGCTTCCCGCCTCGCCGGCGTGTTGCGCTCGTCGTCAGGGCCCAG
GCCGAGCCGGAGGTGGAGCCGACGAAGGAGGAGACGGCTACGTCGTCGTCACCGACTCCG
AGCCCCGCGGCGGCGGCGCCCAGGGCGAAGCCGGCGGCGAGCACGGGGCTGTGGGACGTG
CTGGCGTTCAGCGGGCCGGCGCCGGAGCGGATCAACGGGCGGCTGGCGATGGTGGGGTTC
GTGTCGGCGCTCGCCGTGGAGGCGTCGCGGGGCGGCGGGCTCCTGGAGCAGGCCGGCAGC
GGGGACGGGCTCGCGTGGTTCGCCGCCACCGCCACCGTGCTCTCCGCGGCGTCGCTGGTG
CCGCTGCTCCGCGGCGAGAGCGCGGAGGCGAGGAGCGGCGGCGTGATGAGCGCCGACGCC
GAGCTCTGGAACGGCCGCTTCGCCATGCTCGGCCTCGTCGCCCTCGCCTTCACCGAGTTC
CTCACCGGCTCGCCCTTCGTCAACGTC------------
