# Supplementary material for: Back to the sea twice: identifying candidate plant genes for molecular evolution to marine life
Source: BMC Evol Biol. 2011 Jan 12;11:8. doi: 10.1186/1471-2148-11-8 (PMC3033329; doi:10.1186/1471-2148-11-8)
Supplement: Additional file 3 — Aligned nucleotide (CDS) sequences of each OrthoMCL cluster, produced with PAL2NAL. [file 1471-2148-11-8-S3.GZ › orthomcl850.pal2nal]

>Oryza
------------------------------------------------------------
---------------ATGCAGAACGAGGAGGGTCAGATGGTGGACCTCTACGTCCCCAGG
AAGTGCTCGACCACCAACAGGATCATCACCGCCAAGGACCATGCCTCGGTCCAGATCAAC
ATTGGGCATGTGGATGAGAATGGGCTGTACGATGGCCGCTTCACCACGTTTGCTCTCTCT
GGGTTCATCCGTGCTCAGGGAGACGCCGACAGTGCTCTGGATAGGCTGTGGCAGAAGAGG
AAGGCTGAGGTCAAGCAGCAG
>Bradi
------------------------------------------------------------
---------------ATGCAGAACGAGGAGGGTGCGATGGTGGACCTCTACGTCCCCAGG
AAGTGCTCGGCCACCAACAGGATCATCACGGCCAAGGACCACGCCTCTGTCCAGATCAAC
ATTGGGCATGTTGATGAGAATGGGCTGTACGATGGCCGCTTCACCACATTTGCTCTCTCT
GGATTCGTCCGTGCTCAGGGTGACGCAGATGGCTCTTTGGACAGGCTGTGGCAGAAGAAG
AAGGCTGAGGTCAAGCAGCTC
>Zma
------------------------------------------------------------
---------------ATGCAGAACGAGGAGGGTAAGACGGTGGACCTCTACGTCCCCAGG
AAGTGCTCGGCCACGAATAGGATCATCACTGCCAAGGATCATGCCTCTGTCCAGATCAAC
ATTGGCCACTTGGATGCGAATGGCCTGTACGATGGTCACTTCACCACGTTTGCTCTCTCT
GGGTTTGTCCGTGCTCAGGGTGATGCTGACAGTTCGTTGGACAGGCTGTGGCAGAAGAAG
AAGGCTGAGATCAAGCAG---
>Sorbi
------------------------------------------------------------
---------------ATGCAGAACGAGGAGGGTAAGATGGTGGACCTCTACGTCCCCAGG
AAGTGCTCGGCCACCAACAGGATTATCACTGCCAAGGACCATGCCTCTGTGCAGATCAAC
ATTGGCCACGTGGATGCCAATGGCCTCTACGACGGTCACTTCACCACGTTTGCTCTCTCT
GGGTTTGTCCGTGCTCAGGGTGACGCAGACAGCTCCTTGGACAGGCTGTGGCAGAAGAAG
AAGGCTGAGATCAAGCAG---
>Medtr
atggttttaagggtttatgggattatatatacatacattcttttttgcgaatgtgattca
gaagaaaccctaaaaatgcagaacgaagaaggccaaatcaccgaactctacattcctaga
aaatgttctgctacaaatcgattgattactgccaaggatcacgcttcagttcagattaac
gttggtcatttggatgaaagcggtgtctacaatggtcaattttccacttttgccctttgt
ggcttcactcgcgcacagggagatgctgacagtggaattgatcgcttatggcagaaaaag
aaagctgaaattaagcaa---
>Posidonia
------------------------------------------------------------
---------------TGATCCAACCAGCCCAACCATACAGTACCTATTGTACCTTTAATT
TAACCAATGAAATGAAACTGTATACAATAAAACTGGGCAAATAAAATAAGCATGCATAAA
CAATAGCACACTGAAAAGTAAAATCTGTATGTGCAAAAATTGTAGATTCAACTCATAGGC
AAGAATCAAGATAAAAAGGTCTTCAAGGGCATCATCTAAGAAACTAACAAACTAGTTTTC
CCATGTCCATCAATGTCCAAA
>Arath
------------------------------------------------------------
---------------ATGCAAAACGAAGAGGGTCAGGTCACTGAGCTTTACATTCCTAGG
AAATGTTCTGCTACTAACCGGTTGATCACATCCAAGGATCATGCCTCTGTTCAGCTCAAC
ATTGGTCATTTAGATGCTAATGGCTTGTACACCGGACAGTTCACAACCTTTGCTCTCTGC
GGTTTTGTCCGTGCTCAGGGAGACGCTGACAGTGGTGTCGACAGGTTGTGGCAGAAGAAG
AAGGTTGAAGCCAAACAAAAC
>Zostera
------------------------------------------------------------
---------------ATGCAGAATGAAGAGGGGCAGATGATGGATCTGTACATCCCAAGG
AAATGCTCGGCAACCAACAGGTTAATCACCGCTAAGGACCACGCCTCGGTGCAGATGAAC
ATTGGACATTTGGATGAAAACGGTCTATACACTGGCCAATTCAGCACTTTCGCTCTCTGC
GGATTCGTCCGTGCGCAGGGCGATGCTGACAGTGCTTTGGATAGGCTCTGGGAAAAGAAA
AAAACTGAGGTTCATCAGCTA
>Poptr
------------------------------------------------------------
---------------ATGCAGAACGAAGAGGGACAAAACATGGATCTTTACATCCCCAGG
AAATGCTCCGCCACAAACAGGCTTATCACCTCTAAGGACCATGCGTCTGTTCAGATTAAT
ATTGGTCATTTGGATGCCAGTGGTCATTACACTGGCCAGTTCACCACTTTTGCGCTATGT
GGCTTCGTCCGTGCCCAGGGTGATGCTGACAGTGCCGTGGACAGGCTTTGGCAAAAGAAG
AAGACTGAACTCCGCCAGCAG
>Vitis
------------------------------------------------------------
---------------ATGCAGAACGAAGAGGGACAAAACATGGATCTTTACATCCCTAGG
AAGTGCTCTGCCACTAATAGGCTCATCACTTCAAAGGATCATGCATCAGTCCAGATTAAC
ATTGGGCATTTAGATGAGAGTGGAACTTACACCGGTCAATTTACTACCTTTGCTCTTTGC
GGCTTTGTCCGGGCTCAGGGAGATGCTGACAGTGCCCTTGATAGGCTCTGGCAAAAGAAG
AAAGCCGAAGTCCGGCAACAG
