# Supplementary material for: Back to the sea twice: identifying candidate plant genes for molecular evolution to marine life
Source: BMC Evol Biol. 2011 Jan 12;11:8. doi: 10.1186/1471-2148-11-8 (PMC3033329; doi:10.1186/1471-2148-11-8)
Supplement: Additional file 3 — Aligned nucleotide (CDS) sequences of each OrthoMCL cluster, produced with PAL2NAL. [file 1471-2148-11-8-S3.GZ › orthomcl824.pal2nal]

>Oryza
ATGGCGTCGAGGCTGGCGCAGCTACGGTCCAAGGCGGCGCAGGCGTCGGAGCTCGTGTCG
AAGCACGGGTGCGCCTACTACAAGGAGGTGATGGAGAAGAACAAGCAGCACGTGGTGCAG
CCACCCACCGTGGAGAAGTGCCAGGAGCTCTCCAAGCAGCTCTTCTACACCCGCCTCGCC
AGTTTGCCAGGCCGCTATGAGGCATTTTGGAAGGAATTTGATGGTGTCAAGCAGGTATGG
AAGAATAGAAAGGAGCTCAAGGTAGAGGACCTTGGAATTGTGACATTATTTGGAGTTGAG
CTTTATGCGTGGTTCTGCGTAGGCGAGATTGTTGGCAGAGGATTCACCATAACCGGCTAT
AAGGTC
>Bradi
ATGGCGGCGAGGCTCGCGCAGTTGCGGACCAAGGCGGCACAGGCGGCGGAGTTCGCGTCG
AAGCACGGCGGCGCCTACTACAAGGAGGCCATGGAGAAGAACAAGCAGTACGTCGTGCAG
CCCCCCACCGTGGAGAAGTGCCAGGAGCTCTCCAAGCAGCTCTTCTACACGCGCCTCGCG
AGTTTACCAGGCCGCTATGAAGCATTCTGGAAGGAGCTTGATGGTGTCAAGCAGATATGG
AAGAACAGGAAGGAGATCAAAGTGGAGGATCTTGGAATTGCGACATTGTTCGGAGTTGAG
CTTTATGCATGGTTCTGCGTAGGTGAGATTGCTGGCAGAGGATTCACCTTAACCGGCTAT
AAGGTC
>Zma
ATGGCGGCGAGGCTGGCACAGCTGCGCGCTCAGGCGGTGCAGGCGGCGGAGTTCGCCTCG
AAGCACGGCGGCTCCTACTACAAGGAGCTCATGGAGAAGAACAAGCAGTACGTCGTGCAG
CCCCCCACCATCGAGAAATGCCAGGAGCTCTCCAAGCAGCTCTTCTACACCCGCCTCGCA
AGCCTACCAGGTCGGTATGAGTCATTCTGGAAGGAGCTTGATGGTGTCAAGCAGGTATGG
AAGAACAGGAAGGACCTCAAGGTTGAGGACCTTGGGATTGCGACTTTATTTGGAGTTGAG
CTTTATGCATGGTTCTGCGTAGGCGAGATTGTTGGCAGAGGTTTCACCTTAACCGGCTAT
AAGGTC
>Sorbi
ATGGCGGCGAAGCTGGCCCAGCTGCGCGCGCAGGCGGCGCGTGCGGCGGAGTTCGCCTCG
AAGCACGGCGGCGCCTACTACAAGGAGGTCATGGAGAAGAACAAGCAGTACGTCGTTCAG
CCCCCTACCGTCGAGAAGTGCCAGGAGCTCTCCAAGCAGCTCTTCTACACCCGCCTCGCA
AGCCTACCAGGTCGCTATGAGGCATTCTGGAAGGAGCTTGATAGTGTCAAGCAGGTATGG
AAGAACAGGAAAGACCTCAAGGTTGAGGACCTTGGGATTGCGACTTTATTTGGAGTTGAG
CTTTATGCATGGTTCTGCGTAGGAGAGATTGTTGGCAGAGGTTTCACCTTAACCGGCTAT
AAGGTC
>Arath
ATGGCATCAAAATTGGTTCAACTTCAATCAAAGGCATGTCAGGCTTCAAAGTTTGTGGCC
AAGCATGGGAATTCGTACTACAAGCAATTGTTGGAGCAGAACAAGCAATACATCCAAGAG
CCTGCAACTATAGAGAAGTGCAGTGAATTGTCTAAACAATTGCTCTACACTCGTCTTGCT
AGCATTCCCGGGCGCTACGAAACATTTAGGAAAGAAGTAGACTACGCAAAGAACTTATTG
AAGAACAGAGCGAATCTGAAGGTGGAAGATGCAGGAATCGCTGCATTGTTTGGCTTAGAA
TGCTTTGCTTGGTTTTGCGCAGGTGAAATCGTCGGCAGAGGATTCACTTTCACCGGCTAC
TACCCT
>Medtr
atggcgtctaagttgaaggcattgcagtcgaaagcatgtcaagcatcccaattgatatca
aagcatggaagtggttactacaagcaattgttggagcagaacaagcaatacattcaagag
cctgctactattgagaaatgcaaccttctcgctaagcaattactttacacacgccttgct
agcattccggttcgttgtgaggccttctggaaggaacttgattatgtcaagcatttatgg
aggaacaggcaagacttaaaggttgaagatgcaggcattgctgctttgtttggcttggaa
tgctatgcatggtattgcgctggtgagattgttggaaggggatttactttcaccggttac
tctgtc
>Vitis
ATGGCTTCCAAACTGGTTCAACTGCAATCCAAGGCTTCCCAGGCCTCACAGTTCGTGGCC
AAGCATGGATGTGCCTACTACAAGCAGCTGATGGAGCAAAATAAGCAGTACATCCAGGAG
CCGCCGACCGTGGAGAAATGCAATCTTTTGTCGAAACAATTGTTCTACACTCGTCTTGCC
AGTATTCCTGGACGCTATGAGGCCTTTTGGAAGGAACTTGATTGTGTCAAGCAACTATGG
AAGAACAGGCAGGAGATGAAGGTCGAGGATGCAGGCATTGCTGCTTTGTTTGGGCTGGAG
TGCTTTGCCTGGTTTTGTGCTGGTGAGATTGTAGGACGAGGATTTACATTCACTGGCTAC
TATGTC
>Poptr
ATGGCATCAAAGCTAACTCAATTGCAATCCAAGGCTTGTCAAGCCTCAAAGTTCGTGTCT
AAACACGGTAGTGCTTATTACAAGCAGTTGTTAGAACAGAACAAGCAATATATCCAGGAC
CCACCTTCTGTTGAGAAATGCAATCTTTTGTCCAAGCAATTGTTTTACACTCGCCTTGCC
AGTATTCCTGTGCGTTCTGAAGCATTTTGGAAGGAGCTTGATTATGTCAAACACCTTTGG
AAGCACAGGCAGGAGTTGAAGGTTGAGGATGCTGGCATTGCTGCTCTGTTTGGGCTGGAG
TGTTTTGCTTGGTTCTGCGCTGGTGAGATAGTTGGTCGAGGGTTTACATTCACTGGCTAC
TATGTC
>Zostera
ATGGCGTCAAAGCTTCTACAACTTCAGAGTAAGGCTGTTCAGGCATCCAACTTCGTAACA
AAACATGGTTGCACTTACTATAAACAGATGATGGAGAAAAATCAGCATTATGTCCAGAGT
CCTCCTACAATTGAGAAATGCAATGAGTTATCTAACCAGCTGATGTACACTCGTTTGGCA
AGCTTGCCTGGTCGTTATGAAGCATTCTGGAAAGAGCTAGATGCTGTGAAGCAGATTTTT
AAGAACAAGTCAGAACTCAAGGTAGAGGATGCTGGAATTGCAGCTCTCTTTGGACTGGAA
TTATATGCTCTGTTCTGTGTTGGCGAGATCGCAGGAAGAGGTTTTACAATTACTGGCTAC
AAAGTC
>Posidonia
ATGGCGTCGAAGCTGAACCAGATTACAGGGAAGCTCTGTGAGGCATCCAAGTTCGTGGGT
AAGCATGGGTCTGCTTACTACAAGCAGACGATGGAGAAGAACCAGCACTATGTGCAGCAG
CCACCCACCATTGAGAAATGCAACGAGTTGTCCAAGCAGCTCTTCTACACTCGTATAGCG
AGCCTTCCTGGTCGTTACGAGGCATTCTGGAAAGAGCTGGATGCCGTGAAGCAGATGTGG
AAGAATAGGTCAGAGCTCAAGGTTGAGGATGCTGGGATTATGGCCCTTTTCGGACTGGAG
TGCTATGCTTTCTTTTGTGTCGGTGAGATCATGGGAAGGGGATTCACAATCACTGGTTAC
AAAGTT
