# Supplementary material for: Back to the sea twice: identifying candidate plant genes for molecular evolution to marine life
Source: BMC Evol Biol. 2011 Jan 12;11:8. doi: 10.1186/1471-2148-11-8 (PMC3033329; doi:10.1186/1471-2148-11-8)
Supplement: Additional file 3 — Aligned nucleotide (CDS) sequences of each OrthoMCL cluster, produced with PAL2NAL. [file 1471-2148-11-8-S3.GZ › orthomcl814.pal2nal]

>Zostera
GGTGCTGGTTTCGTCGGCGCGATGTCGAAGCGAGGTCGCGGAGGGTCTGCGGGTAACAAA
TTTCGCATGTCATTGGCTCTTCCGGTTGCTGCTACCATAAACTGTGCTGATAATACTGGA
GGAAAGAATCTCTACATCATTTCCGTCAAGGGGATCAGGGGTCGTCTCAATCGTCTCCCT
TCCGCTTGTATGGGGGACATGGTCATGGCGACTGTGAAGAAGGGAAAACCAGATTTAAGG
AAGAAAGTCATGCCTGCTGTGGTGGTTAGGCAGCGCAAGCCCTGGCGTCNAAAGGATGGT
GTGTTCATGTACTTTGAAGACAATGCCGGGGTAATCGTTAATCCGAAAGGAGAGATGAAA
GGATCGGCGATTACTGGTCCCATTGGGAAAGAATGCGCTGATTTGTGGCCAAGGATTGCA
AGTGCTGCCAATGCCATTGTC
>Posidonia
------------AACCAGTGGCTGGTTTGGACAGGAAGGGGAGGGTCGGCCGGGAACAAG
TTCCGGATGTCACTGGGTCTTCCGGTGGCGGCCACCGTGAACTGCGCAGACAACACCGGT
GCCAAGAACCTGTACATCATCTCCGTCAGGGGTATCAAGGGCAGGCTCAACCGCCTTCCG
TCGGCCTGCGTCGGGGACATGGTCATGGCCACTGTCAAGAAAGGGAAGCCTGAACTCAGG
AAGAAGGTCATGCCTGCTGTCATTGTTAGGCAGAGGAAGCCCTGGCGCAGAAAGGATGGT
GTCTTCATGTATTTTGAGGATAATGCGGGTGTTATTGTT---------------------
------------------------------------------------------------
---------------------
>Arath
---------------------ATGTCGAAGCGAGGACGTGGAGGAACGTCTGGTAACAAA
TTCAGGATGTCACTTGGTCTGCCCGTTGCAGCCACAGTGAACTGTGCAGACAACACTGGT
GCTAAGAACCTTTACATCATCTCTGTTAAAGGAATCAAAGGTCGTCTCAATCGGTTACCT
TCTGCTTGTGTTGGTGACATGGTTATGGCCACTGTCAAGAAAGGTAAACCAGACCTCAGG
AAAAAGGTTCTTCCTGCTGTGATTGTTAGGCAACGTAAGCCATGGCGCCGAAAGGACGGT
GTTTTCATGTACTTTGAAGATAATGCTGGAGTGATTGTGAACCCTAAGGGAGAAATGAAA
GGTTCTGCAATTACTGGACCTATTGGGAAAGAGTGTGCGGATCTCTGGCCAAGGATTGCT
AGTGCTGCTAACGCCATTGTC
>Medtr
---------------------atgtcgaagagaggtcgcggaggatccgccggtaacaaa
ttcaggatgtcactgggtctacctgtggcggcgacggtgaactgcgccgataacaccgga
gctaagaatctctacatcatttccgtcaaaggtattaagggaaggttgaaccgtttgcct
tcagcttgcgctggtgacatggtgatggccaccgtgaagaagggaaagcctgatctccgt
aagaaggtgcttcctgccgtcatcgttcgtcagcgtaaaccatggcgccgaaaggacggt
gttttcatgtacttcgaagataatgctggtgttattgttaatcccaaaggagaaatgaaa
ggatctgctattactggtccaattgcgaaggagtgtgctgatctatggcctaggattgca
agtgctgctaatgctatcgtt
>Sorbi
---------------------ATGTCGAAGCGCGGGAGGGGAGGGACGGCGGGGAACAAG
TTCCGCATGTCGCTGGGTCTGCCCGTGGCGGCGACCGTGAACTGCGCGGACAACACGGGC
GCCAAGAACCTCTACATCATCTCCGTCAAGGGCATCAAGGGCAGGCTCAACCGCCTGCCG
TCCGCCTGCGTCGGCGACATGGTCATGGCCACCGTGAAGAAGGGTAAGCCCGACCTCAGG
AAGAAGGTCATGCCCGCCGTCATCGTCCGCCAGCGCAAGCCGTGGCGCCGCAAGGACGGA
GTCTACATGTACTTCGAAGATAATGCTGGAGTCATCGTGAACCCCAAGGGCGAGATGAAA
GGATCTGCTATCACTGGACCTATTGGCAAGGAGTGTGCTGACCTTTGGCCTAGGATTGCT
AGTGCAGCAAACGCCATTGTC
>Oryza
---------------------ATGTCGAAGCGAGGGAGGGGTGGGTCGGCGGGGAACAAG
TTCCGGATGTCGCTGGGTCTGCCGGTGGCGGCGACGGTGAACTGCGCCGACAACACCGGC
GCCAAGAACCTCTACATCATCTCCGTGAAGGGCATCAAGGGGAGGCTCAACCGGCTGCCG
TCGGCCTGCGTCGGCGACATGGTCATGGCCACCGTCAAGAAGGGGAAGCCCGACCTCCGG
AAGAAGGTCATGCCCGCCGTCATCGTCCGCCAGCGCAAGCCGTGGCGCCGCAAGGACGGC
GTCTACATGTACTTCGAAGACAATGCTGGGGTGATTGTGAATCCCAAGGGTGAGATGAAA
GGTTCTGCTATCACTGGACCCATTGGTAAGGAGTGCGCCGACCTCTGGCCAAGGATTGCT
AGCGCAGCAAATGCCATTGTC
>Zma
---------------------ATGTCGAAGCGAGGCAGGGGAGGTTCGGCGGGGAACAAG
TTCCGCATGTCGCTGGGTCTGCCAGTGGCCGCGACGGTGAACTGCGCGGACAACACCGGC
GCCAAGAACCTCTACATCATCTCCGTCAAGGGCATCAAGGGCCGCCTCAATCGCCTCCCG
TCCGCCTGCGTTGGCGACATGGTCATGGCCACCGTCAAGAAGGGGAAGCCCGACCTCAGG
AAGAAGGTGATGCCCGCCGTCATCGTCCGCCAGCGCAAGCCGTGGCGCCGCAAGGACGGG
GTCTACATGTACTTCGAAGATAATGCTGGAGTGATTGTGAATCCCAAGGGTGAGATGAAA
GGTTCCGCTATCACTGGACCTATCGGCAAGGAGTGTGCTGATCTTTGGCCTAGGATTGCT
AGCGCAGCAAACGCCATTGTT
>Vitis
---------------------ATGTCGAAGCGAGGTCGCGGTGGATCCGCGGGGAACAAG
TTTCGGATGTCTCTGGGTCTGCCGGTGGCGGCTACGGTGAACTGCGCCGACAACACCGGA
GCCAAGAACCTCTACATCATCTCCGTCAAGGGAATCAAGGGCCGCCTCAACCGGCTGCCG
TCTGCCTGCGTCGGCGACATGGTCATGGCCACCGTGAAGAAGGGAAAACCCGATCTCAGG
AAGAAGGTTATGCCCGCAGTCATCGTGCGCCAGAGGAAGCCCTGGCGCCGAAAGGACGGA
GTCTACATGTACTTTGAAGATAATGCCGGTGTCATTGTGAATCCCAAGGGAGAAATGAAA
GGATCTGCCATCACTGGCCCAATTGGAAAAGAGTGTGCTGATCTCTGGCCTAGAATTGCA
AGCGCTGCCAATGCTATTGTC
>Poptr
---------------------ATGTCGAAGCGAGGAAGGGGAGGATCGGCCGGAAACAAG
TTCCGCATGTCGCTGGGTCTTCCGGTGGCGGCGACGGTGAACTGCGCTGACAACACTGGA
GCGAAGAATCTCTATATCATATCAGTGAAAGGAATCAAAGGTCGCCTCAACCGTTTGCCG
TCGGCTTGCGTCGGAGACATGGTGATGGCTACAGTGAAGAAAGGAAAACCTGATCTCAGG
AAGAAGGTGATGCCTGCTGTCATTGTTAGGCAGAGAAAGCCTTGGCGCAGAAAGGACGGT
GTTTTCATGTATTTTGAAGATAATGCTGGTGTTATTGTCAATCCCAAGGGAGAAATGAAA
GGATCTGCCATCACTGGACCCATCGGCAAGGAATGTGCTGATTTGTGGCCAAGAATTGCC
AGTGCTGCCAATGCCATCGTC
>Bradi
---------------------ATGTCGAAACGAGGGCGCGGAGGTTCCGCTGGTAACAAG
TTCCGCATGTCACTGGGTCTACCAGTGGCAGCCACAGTGAACTGTGCTGACAACACTGGA
GCAAAGAACCTTTACATCATCTCCGTGAAGGGAATCAAGGGACGCCTTAACAGGCTTCCT
TCTGCCTGTGTTGGAGATATGGTTATGGCTACTGTGAAGAAAGGAAAGCCTGACCTGAGG
AAGAAGGTCATGCCAGCTGTCATTGTGAGGCAGCGCAAGCCATGGCGCCGAAAGGATGGT
GTCTTCATGTACTTTGAAGACAATGCAGGAGTCATTGTGAACCCAAAGGGAGAGATGAAA
GGTTCTGCCATCACCGGACCGATCGGAAAGGAGTGTGCTGATCTGTGGCCCAGGATTGCC
AGTGCAGCGAATGCTATCGTC
