# Supplementary material for: Back to the sea twice: identifying candidate plant genes for molecular evolution to marine life
Source: BMC Evol Biol. 2011 Jan 12;11:8. doi: 10.1186/1471-2148-11-8 (PMC3033329; doi:10.1186/1471-2148-11-8)
Supplement: Additional file 3 — Aligned nucleotide (CDS) sequences of each OrthoMCL cluster, produced with PAL2NAL. [file 1471-2148-11-8-S3.GZ › orthomcl801.pal2nal]

>Arath
ATGAAGACGATTCTTTCTTCCGAAACGATGGACATCCCCGACAGTGTTACCATCAAGGTT
CACGCTAAAGTGATCGAAGTCGAAGGACCTCGCGGGAAGCTTGTTCGCGATTTCAAGCAT
CTCAACCTCGATTTCCAGCTGATCAAGGATCCAGAGACTGGAAAGAAGAAGCTTAAGATC
GATTCGTGGTTTGGAACACGCAAAACCAGCGCCTCCATCAGAACCGCTCTTAGCCACGTC
GATAACTTGATCTCCGGTGTTACCAGAGGTTTCCGTTACAAGATGAGGTTCGTGTACGCC
CATTTTCCCATCAACGCCTCCATCGGCGGTGACGGAAAGTCTATCGAGATCCGTAACTTC
CTTGGCGAGAAGAAGGTGAGGAAGGTAGAGATGTTGGATGGTGTAACCATTGTTCGATCT
GAGAAGGTGAAGGATGAGATTGTTCTTGACGGTAACGATATCGAGCTTGTTTCAAGGTCG
TGCGCTCTGATCAACCAGAAATGTCACGTGAAGAAGAAGGATATCAGGAAGTTCCTTGAC
GGTATCTATGTTAGCGAGAAAAGCAAGATCGTAGAGGAAGAA---
>Zostera
ATGAAGCAGATTTTAGCCTCCCAAACAATGGACATCAAGGAAGGGGTCCAAATCAAGGTA
CATGCCAAGATCATCGAGGTTGAGGGACCACGTGGTAAGTTGAAACGAGATTTCAAGCAC
TTGAATCTCGATTTCCAACTT---------ATTGAG---GGAGGAAGGAAGCTGAAGGTC
GATTCTTGGTTCGGATCCAGAAAAAGTATTGCCGTTATCCGGACCGCCATTACTCACATT
AATAATCTCATCACCGGCGTCACCAAGGGGTACAGGTATAAGATGAGATTCGTGTATGCT
CATTTTCCTATCAATGCCAGTATAGCTAATGAGAACACGTCTATTGAAATCCGTAACTTT
CTCGGTGAGAAAAAGGTTCGGAAGGTTAATATGCTTGATGGTGTTAGCATAATCCGATCA
GAGAAGGTCAAGGACGAGCTTGTTCTTGATGGAAATGACATCGAATTAGTCTCACGATCT
GCAGCTCTTATCAATCAGAAATGTCATGTGAAGAAAAAAGATATCCGTAAGTTCTTGGAT
GGTATCTATGTGAGCGACAAGGGAAATATTGCTGTCACCGAA---
>Medtr
atgaaaaccatcctctcttccgaaacaatggacattcccgacggagtaagcatcaaaatc
catgccaaactcatcgaggttgaaggtccacgaggcaaattggtgcgagatttcaagcat
ttgaatctcgattttcagctaattacagatgaagag---gggaagaagaagctaaaggtt
gaagcttggtttggatctaggaaaacctctgctgctattcgaactgctcttagtcatgtt
gataatctcatcactggtgttactaagggttaccgttacaagatgcgttttgtatatgca
cattttcccatcaatgctagtattacgaataccaattctgctattgagattcgtaacttc
cttggtgaaaaaaaggtgagaaaagttgaaatgcttaacggagtcactatccttcgatct
gaaaaggtgaaggatgagttgattttggacggaaatgacattgagcttgtctccagatct
tgtgcccttattaaccagaaatgtcatgttaagaagaaagatatccggaagttccttgat
ggtatctatgttagcgagaggggaaccattgctgaagaa------
>Posidonia
ATGAAGACGATCCTCTCCTCCGAGACCATGGACATCCCGGAAGGCGTGAAGGTGAAGGTG
AACGCCAAGATGGTCGTGGTCGAGGGCCCCCGGGGGAAGCTAACCCGCAACTTCAAGCAT
CTCAACCCCGACTTCCAGCTC---------ACCGAA---GGCGGAAGGAAGCTCAAGATC
GACGCGTGGTTCGGCGCCCGGAAGACCACCGCTGCCATCCGTACCGCCATCAGCCACATC
AACAACCTCATCACGGGGGTCACCAGTGGGTACAGGTATAAAATGCGGTTCGTGTACGCG
CATTTCCCCATCAACGCCAGCATCACCAATGATAATACCTCCATCGAGATCCGGAACTTC
CTCGGGGAGAAAAAGGTTCGAAAGGTTGACATGCTTGATGGTGTGAAAGTTGTACGGTCT
GAGAAGGTCAAGGATGAGCTTGTTCTTGATGGCAATGATATTGAACTGGTTTCTCGCTCT
GCGGCATTGATTAACCAGAAATGTCATGTGAAGAAGAAGGATATCAGGAAGTTTTTGGAT
GGTATCTATGTCAGTGAAAAGGGAACCATGATTGAACCAGAGTCC
>Bradi
ATGAAGACGATCCTGGCGTCGGAGACGATGGAGATCCCGGAGGAGGTGACGGTGAAGGTG
GCGGCCAAGATGATCACGGTGACGGGGCCCCGGGGGACGCTGACCCGCAACTTCAAGCAC
CTCAACCTCGACTTCCAGCTG---------CAGGAG---GGCGGGCGGAAGCTCAAGGTG
GACGCCTGGTTCGGCACCCGCCGCACCATGGCCGCCATCCGCACCGCCATCTCCCACGTC
CAGAACCTCATCACGGGGGTCACCAAGGGGTTCCGCTACAAGATGCGCTTCGTCTACGCT
CACTTCCCCATCAACGCCTCCATCACCTCGGGAAACAAGGCCATCGAGATCAGGAACTTC
CTCGGCGAGAAGAAGGTGAGGAAGGTGGACATGCTCGATGGTGTCACCATCTTGCGGTCC
GAGAAGGTGAAGGATGAGCTCGTCCTCGATGGCAATGACATCGAGCTCGTCTCTCGCTCC
GCCGCACTTATCAACCAGAAATGCCATGTGAAGAAGAAGGATATCAGGAAGTTCTTGGAT
GGTATCTATGTCAGCGACAAAGGCGCCATCAAGGAGGAA------
>Oryza
ATGAAGACCATCCTGGCGTCCGAGACGATGGAGATCCCGGAGGGGGTGACGGTGCAGGTC
GCCGCGAAGGTGGTGACGGTGGAGGGCCCCCGCGGGAAGCTGACCCGCAACTTCAAGCAC
CTCAACCTCGACTTCCAGCTG---------CTGGAG---GGCGGCCGCAAGCTGCAGGTG
GACGCGTGGTTCGGCACCCGCCGCACCATGGCCGCCATCCGCACCGCCATCTCCCACGTC
CAGAACCTCATCACCGGCGTCACCAAGGGCTACCGCTACAAGATGCGCTTCGTCTACGCT
CACTTCCCCATCAACGCCTCCATCACCAACTCCAACACCGCCATCGAGATCAGGAACTTC
TTGGGCGAGAAGAAGGTGAGGAAGGTTGACATGCTCGAGGGGGTGACCATCTTGCGGTCG
GAGAAGGTGAAGGACGAGCTCGTCCTCGACGGCAACGACATCGAGCTCGTCTCTCGCTCA
GCAGCCCTCATCAACCAGAAATGCCACGTGAAGAACAAGGATATCAGGAAGTTCTTGGAT
GGTATCTACGTGAGCGACAAGGGTACCATCACAGAGGATGCG---
>Zma
ATGAAGACGATCCTGGCGTCGGAGACGATGGACATCCCGGAGGGCGTCACAGTGACGGTG
GCGGCCAAGCTGGTGACGGTGGAGGGCCCCCGCGGGAAGCTCACCCGGAACTTCAAGCAC
CTCAACCTCGACTTCCAGCTG---------CAGGAG---GGCGGCCGCAAGCTCAAGGTG
GACGCATGGTTCGGCACCCGCCGCACCATGGCCGCCATCCGCACCGCCATCTCCCACGTC
CAGAACCTCATCAAGGGGGTCACCAAGGGCTACCGCTACAAGATGAGGTTTGTCTACGCC
CATTTCCCCATCAACGCGTCCATCACCAACTCCAACACCGCCATCGAGATAAGGAACTTC
CTCGGCGAGAAGAAGGTCAGAAAGGTGGACATGCTTGACGGCGTGACCATCCTCCGCTCC
GAGAAGGTCAAGGACGAGCTTATTCTCGATGGCAACGACGTCGAGTTAGTCTCTCGCTCC
GCCGCCCTCATCAACCAGAAATGCCATGTCAAGAAGAAGGATATCAGGAAGTTTTTGGAT
GGTATCTATGTGAGCGACAAGGGTGTGATCGAAGAGGAGCAG---
>Sorbi
ATGAAGACGATCCTGGCATCGGAGACGATGGACATCCCGGAGGGCGTGACGGTGACGGTG
GCCGCGAAGCTGGTGACGGTGGAGGGGCCCCGCGGGAAGCTGACCCGCAACTTCAAGCAC
CTCAACCTCGACTTCCAGCTG---------CAGGAG---GGCGGGCGCAAGCTCAAGGTG
GACGCGTGGTTCGGCACCCGCCGCACCATGGCCGCCATCCGCACCGCCATCTCCCACGTC
CAGAACCTCATCAAGGGTGTCACCAAGGGGTACCGCTACAAGATGAGGTTCGTCTACGCT
CACTTCCCCATCAACGCCTCCATCACCAACAGCAACACCGCCATCGAGATCAGGAACTTC
CTCGGCGAGAAGAAGGTCAGGAAGGTGGACATGCTTGATGGCGTGACCATCCTGCGGTCC
GAGAAGGTTAAGGATGAGCTCATCCTCGACGGCAACGACATCGAGCTCGTCTCTCGCTCC
GCCGCCCTCATCAACCAGAAATGCCATGTCAAGAAGAAGGATATCAGAAAGTTCTTGGAC
GGTATCTATGTCAGCGACAAGGGTGTGATCGAGGAGGAGCAG---
>Poptr
ATGAAGACCATCCTCTCTTCTGAAACGATGGATATCCCAGATGGGGTTAAGATCAAGATC
AATGCCAGAATCATCGAAGTCGAAGGCCCAAGAGGGAAGCTTACAAGGAACTTCAAGCAC
TTGAATCTTGATTTTCAGTTGATCAAAGACGAGGAA---GGGAAGAGAAAGCTCAAGATC
GATGCCTGGTTTGCGTCAAGAAAGACCAGTGCTGCTATCAGGACAGCCCTTAGCCATGTT
GAGAACTTGATTACTGGGGTTACTAAGGGCTACAGATACAAGATGAGGTTTGTGTATGCT
CACTTTCCCATCAATGCCTCCATCACCAACAGCAATGCTGCCATTGAGATCAGGAACTTT
CTTGGCGAGAAGAAGGTGAGGAAGGTTGACATGTTGGAAGGCGTGTCTATTGTTCGGTCT
GAAAAGGTTAAGGATGAACTCGTCCTAGATGGCAACGACATTGAACTTGTCTCCCGGTCT
GCTGCTTTGATTAATCAGAAATGTCATGTGAAGAACAAGGATATCCGCAAATTTCTTGAT
GGGATCTATGTGAGTGAGAAGGGAACTGTAGTTGAGGAAGAG---
>Vitis
------------------------------------------------------------
------------------------------------------------------------
------------------------------------------------------------
------------------------------------------------------------
------------------------------------------ATGCGGTTCGTATATGCT
CACTTTCCCATCAACGCCTCCATCACCAATGGAAACAAGGGTATTGAGATCCGGAACTTT
CTTGGCGAGAAGAAGGTAAGGAAGGTCGATATGCTTGATGGGGTTTCCATTCTCCGGTCT
GAGAAGGTTAAGGATGAACTGGTATTGGATGGAAATGACATTGAACTTGTTTCACGATCT
GCTGCTCTCATCAATCAGAAATGCCATGTCAAGAACAAAGATATCCGGAAATTCCTTGAT
GGTATCTATGTCAGTGAGAAGGGGACAATTGCCGAAGAGGAA---
