# Supplementary material for: Back to the sea twice: identifying candidate plant genes for molecular evolution to marine life
Source: BMC Evol Biol. 2011 Jan 12;11:8. doi: 10.1186/1471-2148-11-8 (PMC3033329; doi:10.1186/1471-2148-11-8)
Supplement: Additional file 3 — Aligned nucleotide (CDS) sequences of each OrthoMCL cluster, produced with PAL2NAL. [file 1471-2148-11-8-S3.GZ › orthomcl769.pal2nal]

>Bradi
ATGGCGTCCGAGCTGGCGTACGCGCCGCCGATGAAGTCCGGCAAGGCCGGGTTCGAGGGC
GTGCAGGAG---GTGCAGCACCGGATCCGCATCACCCTCTCCTCCAAGAGCGTCAAAAAC
CTCGAGAAGGTGTGCTCCGATCTGGTGAAGGGAGCCAAGGACAAGCAGCTGAGGGTGAAG
GGCCCCGTGAGGATGCCCACCAAGGTGCTCAACATCACCACCAGGAAGTCCCCTTGTGGA
GAAGGTACCAACACCTGGGATCGGTTTGAGATGCGTGTGCACAAGAGGGTGATCGACCTT
GTCAGCTCTCCTGATGTTGTCAAGCAGATCACCTCAATCACCATTGAGCCCGGTGTCGAG
GTTGAAGTGACCATCAGCGACCAG
>Zma
ATGGCGGCGGCGGCAGTATACGGCGGC---TTCAAG---GGGAAGCTTGGCGTCGAGGAT
GCCCCCGAGCTGCAGCTCAACCGCATCCGCATCACACTCTCATCCAAGAACGTCAAGAAC
TTGGAGAAAGTTTGTGCGGATTTGGTAAAGGGAGCCAAGGACAAGCATTTGAGGGTTAAG
GGACCTGTCAGGATCCCTACTAAGGTTCTCCACATCACCACTCGCAAGTCCCCTTGCGGT
GAAGGAACAAACACATGGGATCGGTTTGAGTTCCGCATTCACAAGAGGGTGATTGACCTA
ATCAGCTCCCCTGATGTGGTGAAGCAGATCACCTCCATCACAATTGAGCCCGGTGTTGAG
GTTGAGGTGACCATTGCCGACGTG
>Sorbi
ATGGCGTCGGCGGCAGTTTATGGCGGC---CTCAAG---GGGAAGCTTGGCGTAGAGGAT
GCCCCCGAGCTGCAGCTCAACCGCATCCGCATCACACTCTCATCCAAGAACGTCAAGAAC
TTGGAGAAAGTTTGTGCGGATTTGGTGAAGGGAGCCAAGGACAAGCAACTGAGGGTTAAG
GGACCTGTCAGGATTCCTACTAAGGTTCTCCACATCACCACCCGCAAGTCCCCTTGCGGT
GAAGGAACAAACACATGGGATCGGTTTGAGTTCCGCATCCACAAGAGGGTGATTGACCTA
ATCAGTTCCCCTGATGTGGTGAAGCAGATCACCTCCATCACCATCGAGCCCGGCGTTGAG
GTCGAGGTGACCATTGCAGACGTG
>Oryza
ATGGCGGCGGCGGCGGTGTACGGCGGC---ATGAAGGGCGGGAAGCTGGGCGTCGAGGAG
GCCCACGAGCTGCAGCTCAACCGCATCCGCATCACCCTCTCGTCCAAGAACGTCAAAAAC
CTCGAGAAAGTTTGTGCGGATCTAGTGAAGGGGGCCAAGGACAAGCAGCTTAGGGTAAAG
GGGCCAGTTAGGATCCCCACCAAGGTGCTCCACATCACTACCCGCAAGTCTCCCTGTGGT
GAAGGAACAAACACCTGGGATCGGTTTGAGTTCCGCATCCACAAGAGGGTGATTGACCTT
ATCAGCTCCCCTGATGTGGTGAAGCAGATAACCTCCATAACAATTGAACCTGGTGTTGAG
GTTGAGGTGACAATAGCAGATGTG
>Zostera
------------ATGGCATACGCTGCG---ATGAAGCCGACGAAGCAAGGGTTGGAGGAT
CAGCAGGAG---CTGACTCACAGAATCCGGATCACTCTGTCGTCTAAGAACGTTAAGAAT
CTTGAGAAAGTGTGTGCTGATTTGGTCAAGGGAGCCAAGGATAAAAGTCTCAGGGTGAAA
GGACCTGTCAGGATGCCCACTAAAGTTCTCAAAATCACCACCAGGAAATCTCCTTGCGGT
GAAGGAACCAATACATGGGATCGATTCGAACTTCGTGTTCACAAACGAGTCATTGATCTT
GTGAGTTCATCTGAAGTTGTGAAACAGATTACTTCCATCACCATTGAGCCTGGTGTTGAA
GTCGAAGTCACGATTGCTGATCCT
>Posidonia
------------ATGGCGTACGCCGCG---ATGAAACCCACGAAGCCGGGGCTGGAGGAG
CCCCAGGAG---CAGGTCCACCGCATCCGCATCACCCTGTCCTCCAAGAACGTGAAGAAC
CTCGAGAAAGTGTGTGCGGATCTGGTCAGGGGAGCGAAGGACAAGAGGTTGAAGGTGAAG
GGACCCGTGAGGATGCCCACCAAGGTTCTGCATATCACCACCAGGAAGTCTCCCTGCGGT
GAAGGAACCAACACCTGGGACAGGTTCGAACTGCGAGTGCACAAGCGTGTTATTGACCTT
GTTAGCTCATCCGAGGTGGTAAAGCAGATTACATCAATCACAATTGAACCTGGTGTTGAG
GTAGAAGTGACAATCGCTGATCCT
>Poptr
------ATGGCAGCAGCTTATGGAGCT---ATGAAGGCGCAGAAGCCGGGTTTGGAGGAG
GCCCAGGAG---CAGATTCACAAGATCAGGATCACTCTTTCCTCCAAGAATGTCAAAAAC
CTTGAGAAAGTTTGCACTGACTTGGTTCGTGGTGCCAAGGATAAGAGACTGAGGGTCAAG
GGACCAGTGAGAATCCCTACCAAGGTTCTTAACATTACCACCAGGAAATCCCCTTGTGGT
GAAGGAACCAATACATGGGACAGATTTGAGCTTCGTGTCCACAAGCGTGTAATTGATCTC
TTCAGTTCTGCTGATGTTGTTAAGCAGATCACCTCTATCACAATTGAACCTGGTGTTGAG
GTTGAAGTTACCATTGCTGAT---
>Arath
------------ATGGCGTATGAACCG---ATGAAGCCCACGAAAGCTGGTTTGGAGGCT
CCTCTGGAG---CAGATTCATAAGATCAGGATCACTCTCTCTTCAAAAAATGTGAAGAAC
TTGGAAAAAGTGTGCACTGATTTGGTCCGTGGAGCTAAGGATAAGAGACTTAGAGTTAAG
GGACCAGTGAGAATGCCCACTAAGGTTCTTAAGATCACTACCAGAAAGGCACCTTGTGGT
GAAGGTACCAATACTTGGGACAGGTTTGAGCTCAGGGTTCACAAGCGTGTCATCGATCTC
TTCAGCTCCCCTGACGTTGTTAAGCAAATCACGTCTATCACCATTGAGCCCGGTGTTGAG
GTCGAGGTCACTATTGCTGACTCT
>Medtr
------------atggcgtacgctgcg---atgaaacccaccaagcctggtttggaggaa
tctcaggaa---cagatccataagattaggatcaccctttcctccaagcatgtcaaaaat
ctcgagaaggtttgtgccgatttggttcgtggtgctaaggataagcatcttagagtgaag
ggtcctgttaggatgcctactaaggttcttcatatcactactaggaagaccccttgtgga
gaaggtaccaacacctgggatagatttgaactccgtgtgcacaagagagtcatcgacctc
tacagttccccagatgttgttaaacagattacctctatcaccatcgaacctggcgtcgag
gttgaggttaccattgcagatgct
>Vitis
------------------------------ATGAAACCAACAAAGCCTGGGTTGGAGGAA
CCCCAGGAG---GCTATTCATAAGATCAGGATCACCTTGTCCTCCAAGAATGTCAAGAAC
CTTGAGAAAGTGTGCGCTGATTTGGTTCGTGGTGCCAAGGACAAGAGGTTGAGGGTCAAG
GGACCTGTGAGAATGCCCACCAAGGTTCTTCACATCACTACCAGGAAATCTCCCTGTGGT
GAAGGAACCAACACTTGGGACAGATTTGAGCTTCGTGTTCACAAGCGAGTGATTGATCTC
TTCAGCTCTCCAGATGTAGTTAAGCAGATCACCTCCATCACAATTGAACCCGGTGTGGAG
GTTGAGGTTACTATTGCAGATTCT
