# Supplementary material for: Back to the sea twice: identifying candidate plant genes for molecular evolution to marine life
Source: BMC Evol Biol. 2011 Jan 12;11:8. doi: 10.1186/1471-2148-11-8 (PMC3033329; doi:10.1186/1471-2148-11-8)
Supplement: Additional file 3 — Aligned nucleotide (CDS) sequences of each OrthoMCL cluster, produced with PAL2NAL. [file 1471-2148-11-8-S3.GZ › orthomcl766.pal2nal]

>Zostera
ATGGGCGAAAGTGCAGTTCCCGACATCGCCAAAGATGTTACTGAATTGATCGGAAATACT
CCATTGGTTTATCTCAACAAAGTTGCCACTGGCTGTCATGCTCGAATAGCCGCAAAGCTT
GAGACGATGGAACCTTGCTCTAGTGTTAAAGATCGTATCGGGTATGCTATGATTACTGAT
GCAGAAGAGAAAGGTCTTATCACTCCTGGCGTAAGTGTTCTCATCGAACCTACTAGCGGT
AACACTGGTATCGGGCTAGCATTCATAGCAGCTGCAAAGGGCTACAAGATTATCCTCACA
ATGCCAGCTTCGATGAGCATGGAGAGAAGGATTATTCTCAAGGCATTTGGTGCTGAATTG
GTTTTAACTAATCCCATTCTGGGCATGAAAGGTTCAATTGATAAAGCTGAGGAACTAGCT
CGGAAGACACCAAATTCGTATATCCTGCAGCAGTTTGAGAATCCGTCCAACCCAAAGATT
CACTATGACACCACGGGCCCAGAAATATGGCGGTCATCAAGTGGCAAAGTTGATGCATTT
GTATCAGGTATTGGAGCAGGCGGCACCGTTACTGGAGTTGGGAAATATCTTAAAGAGCAG
AACCCTAATATAAAGGTGTATGGTGTAGAGCCAATTGAAAGTCCGGTTCTTTCCGGAGGA
AGACCTGGCCCCCATAAGATCCAGGGAATTGGTGCCGGTTTTATTCCTGGTGTGCTCAAC
ACTGAAATTATTGATGAAGTTATTCAGATTTCAAGCGATGAATCCATTGAGATGGCAAAG
CTCCTTGCTGCGAAGGAGGGACTTCTGGTCGGTATATCATCAGGAGCAGCAGCTGCGTCT
GCTATAAAAATTGCACAGAGGCCTGAAAATGCTGGGAAACTCATCGTTGTTATTTTCCCA
------------------------------------------------------------
------------------
>Arath
ATGGCCTCGAGA------------ATTGCTAAAGATGTGACTGAATTGATTGGGAACACT
CCATTGGTGTATTTGAACAATGTTGCTGAAGGATGTGTTGGTCGTGTTGCTGCTAAGCTT
GAGATGATGGAACCGTGCTCTAGCGTCAAAGACAGGATTGGTTTTAGCATGATTTCTGAT
GCAGAAAAGAAGGGTCTTATCAAACCAGGAGAGAGTGTGCTGATTGAGCCAACAAGTGGA
AACACTGGAGTTGGGTTAGCATTCACGGCAGCTGCCAAAGGCTACAAGCTTATTATTACA
ATGCCAGCTTCTATGAGTACTGAGAGAAGAATCATTCTCTTAGCTTTTGGAGTTGAGTTG
GTTTTAACTGACCCAGCTAAGGGCATGAAAGGAGCTATCGCAAAGGCGGAAGAGATTTTG
GCGAAAACACCCAATGGTTACATGCTTCAGCAGTTTGAGAACCCTGCCAACCCTAAGATC
CACTATGAGACTACGGGACCTGAGATATGGAAAGGCACTGGTGGCAAAATCGATGGCTTT
GTTTCTGGGATTGGTACTGGTGGTACCATTACAGGTGCTGGGAAGTATCTTAAAGAACAG
AACGCAAACGTCAAGCTGTATGGAGTGGAGCCAGTTGAAAGTGCTATTCTATCCGGTGGG
AAGCCAGGTCCTCACAAGATTCAAGGGATAGGAGCTGGTTTTATACCAAGTGTATTGAAT
GTTGATCTTATTGACGAAGTTGTTCAGGTTTCAAGTGATGAATCCATTGACATGGCAAGG
CAGCTTGCTCTTAAAGAAGGTCTTCTTGTGGGAATATCATCCGGTGCAGCAGCTGCTGCA
GCAATTAAACTTGCACAGAGGCCAGAAAACGCTGGGAAGCTATTTGTGGCGATATTCCCG
AGTTTCGGGGAGAGGTATCTATCAACGGTACTTTTCGATGCGACAAGGAAAGAAGCGGAA
GCCATGACCTTCGAGGCT
>Posidonia
------------------------------------------------------------
------------------------------------------------------------
------------------------------------------------------------
------------------------------------------------------------
------------------------------------------------------------
------------------------------------------------------------
------------------------------------------------------------
------------------------------------------------------------
------------------------------------TGAAAGCTTAACAGTCTTAAACTC
TTATTACCCTAAAAAAAGGTCCCATATTCAACAGAAAATCACAGTATGTGCTATGATCAC
AACATCATATTGGCACTAAACTCCAGCAAGGGCTTCAATTATTCATCGAACTGATCTCAA
AATGATCAGAGACACTACCGACACAGCCACCCTCTTCAGGGTTCAAAAACCATGCTCTCT
GCCTCCTTCCTTATAGACTGGTAAAGGACGGAAGAAAGATAGCGCTCACCAAAGCTGGGG
AAAACCACAACGATGAGTTTCCCCTCATTTTCAGGCCTCTGTGCTATCTTAATAGCAGCA
GCTGCTGCTGCACCAGAAGATATACCAACCAGCAAGCCCTCCTTTAAAGCGAGCTGCTTT
GCTGTCTCGATAGATTCATCACTTGAGACCTGAATAACTTCATCAAGAAGGTTAGTATCC
AGCACCCCAGGAATAAAA
>Oryza
ATGGCGGAATCA---GGCCAATCGATTGCGAGTGATGTGACTGCACTGATCGGCAATACT
CCCCTGGTGTACCTGAACAAGGTGGTGGATGGATGTGAGGCCCAAATCGCTGCCAAGCTT
GAGATCATGGAGCCCTGCTCCAGTGTCAAGGATAGGATTGGTTATAGCATGATTACAGAT
GCAGAAGAGAAGGGTCTCATTACTCCAGGAAAGAGTGTTTTGATTGAGCCTACTAGTGGA
AATACTGGTATTGGCCTTGCTTTCATGGCTGCTGCCAAGGGTTATAAGCTAATCCTGACA
ATGCCAGCATCCATGAGCATGGAAAGGAGGATCATTCTTAAGGCCTTCGGTGCCGAGTTG
GTCCTTACCGATCCACTTCTGGGCATGAAAGGTGCAATCCAGAAGGCAGATGAGCTGGCA
GCAAAGATGCCTAACTCTTACATTCTCCAGCAGTTTGAGAACCCTGCAAACCCAAAGATC
CACTATGAGACAACTGGACCTGAGATTTGGAAGGCCACTGCTGGGAAAGTTGATATCCTT
GTCTCTGGCATTGGAACCGGTGGTACAGTAACCGGAACAGGAAAGTACCTCAAGGAGCAG
AACCCTGAGATCAAGATCTATGGTGTTGAACCGACAGAAAGTGCAATTTTATCTGGAGGA
AGACCTGGTCCACACAAAATCCAAGGTATAGGTGCTGGTTTTGTTCCTGGTGTACTTGAT
GTCAATCTCCTGGATGAAGTGGTCCAAGTCTCAAGTGATGAAGCCATCAGCATGGCGAAG
CAGCTAGCGTTGAAAGAAGGGCTGCTGGTTGGGATCTCATCTGGTGCTGCTGCAGTCGCT
GCCATCAGGGTCGCGCAGCGGCCCGAGAACAAAGGGAAGCTCGTAGTTGTGGTCTTCCCG
AGCTTCGGTGAGCGCTACCTGTCGTCTGTCCTCTTCGAATCGATCAAGAGGGAGGCCGAA
AACATGGTGTTCGAGCCA
>Medtr
atgggggaagac---aagtcaaccattgctaaagatgtcactgaattgattggtaaaact
ccactggtgtatctcaaccatgttgtggatggttgtgttgcacaaattgctgcaaagcta
gaaatgatggaaccttgctctagtgtcaaagacaggataggatatagcatgattgcagat
gctgaggagaaaggactcattagaccgcaagaaagtgtcctcattgagcctactagtgga
aacaccggtattggtttggcattcatggcagctgctaagggttataaacttattataacc
atgcctgcttcaatgagtcttgagagaagaaccattcttcgcgcatttggtgctgagtta
gttctcacagatccagctaaaggcatgaaaggagctgttcagaaagccgaagagatacta
gcaaagactcccaatgcttacattcttcagcaatttgaaaatcctgcaaacccaaaggtt
cactatgaaactactggaccagagatctggaaaagctctggtgggaaagttgatgccctt
gtttctggtataggaaccggaggtacagtaacaggtgctggaaaatatttgaaagagcag
aaccctgatattaagctatatggtgtcgaaccacttgaaagtccagtattgtctggaggg
aaacctggccctcataagatccaaggaattggtgctggcttcattcctggtgttctggac
gttggtttgcttgatgaagtaatccaaatatccagcgaagaagctattgaaactgctaaa
cttcttgcattaaaagaaggtttgctggtggggatatcatctggtgctgccgcagccgct
gcaattaaggttgcaaagaagccggaaaatgttggaaaactcatcgttgttgttttcccg
agctttggagagcgttatctatcatctgtgctctttgaatctgtaaaacgagaagcggag
agcatgatcttcgatcat
>Poptr
ATGGCAGAGGAG---AAGGGTTCAATTGCCAAAGATATCACTGAACTTATTGGTAAAACA
CCATTGGTGTATCTCAACAATGTTGTGGATGGTTGTGTGGCGCGAATTGCTGCCAAGCTG
GAGATGATGGAACCTTGCTCGAGTGTCAAAGACAGGATTGGGTATAGTATGATCACAGAT
GCAGAGGAGAAGGGGCTTATCAAGGCGGGTGAGAGTGTCCTGATTGAGCCTACGAGTGGC
AATACTGGCATAGGGCTGGCATTCATGGCAGCTGCTAAGGGCTACAGATTGATAATTACC
ATGCCTGCTTCGATGAGTCTAGAGAGAAGAATGGTTCTCCTTGCTTTTGGAGCTGAGTTG
GTCCTTACTGATCCAGCCAGAGGTATGAAGGGGGCTGTTCAGAAGGCAGAAGAGATATCG
GCAAAGACACCTAATTCTTATATTCTGCAACAATTTGAAAATCCTGCCAACCCAAAGGTT
CACTATGAGACAACTGGACCAGAGATCTGGAAAGGCTCAGGTGGGAAAGTTGATGCCTTT
GTTTCTGGGATAGGGACCGGGGGTACAATAACTGGAGCAGGGAAGTATCTCAAGGAGCAA
AACCCTGATATAAAGCTTTATGGTGTAGAACCGGTTGAAAGTGCAGTGCTGTCTGGAGGG
AAACCTGGTCCACATAAGATCCAGGGAATTGGTGCTGGCTTTATACCTGGAGTTTTGAAT
GTCGATTTACTTGATGAAACTGTTCAAATATCAAGTGAAGAAGCAATTGAAACTGCAAAG
CTTCTCGCCTTGAAAGAAGGACTGCTGGTAGGGATATCATCTGGAGCTGCTGCAGCTGCT
GCAATTAAGATAGCAAAGAGGCCTGAAAATGCTGGAAAACTCATTGTTGCGATCTTCCCT
AGTTTTGGAGAGCGTTACCTATCCTCTGTGCTTTTTGAATCAGTGAAGAAGGAGGCCGAG
AACATGGTTTTTGAGCCT
>Vitis
ATGGCCGAGGAG---AAGTGTTTCATTGCCAAAGATGTTACAGAATTAATTGGGAAAACA
CCATTAGTATATCTGAACAATGTGGTAGATGGCTGTGTAGCTCGTATTGCTGCAAAGCTT
GAAATGATGGAGCCTTGCTCTAGTGTCAAGGACAGGATCGGGTACAGTATGATCACAGAT
GCAGAAGAGAAGGGCCTCATTACGCCAGGGGAGAGTGTCCTCATTGAGCCTACCAGTGGT
AATACTGGCATAGGGTTGGCATTTATGGCGGCAGCTAAGGGTTATAAGCTCATCATTACA
ATGCCTGCTTCGATGAGTCTTGAGAGAAGAATAATTCTCCGAGCTTTTGGGGCTGAATTG
GTTCTCACAGATCCAGCCAAGGGCATGAAGGGGGCTGTTCAGAAAGCTGAAGAGATACTG
GCAAAGACACCTAATTCCTATATTCTTCAGCAATTTGAAAACCCTGCCAATCCGAAGATT
CATTATGAAACCACTGGACCCGAGATCTGGAGAGGCACTGGTGGGAAAGTTGATGCTTTT
GTCTCTGGGATAGGGACTGGAGGTACCATAACAGGTGCAGGGAAGTTCCTCAAAGAGCAA
AATTCTGACATTAAGCTGTATGGTGTAGAACCTGTGGAAAGTGCAGTACTGTCTGGAGGA
AAACCTGGCCCGCATAAGATCCAAGGAATTGGCGCTGGTTTCATCCCTGGAGTTTTAGAT
GTCAATTTGCTTGATGAAGTTGTTCAAGTTTCAAGTGAAGAAGCTATTGAAACTGCCAAG
CTTCTTGCATTGAAAGAAGGTTTGCTGGTTGGGATATCATCTGGTGGTGCTGCAGCTGCT
GCAATAAAGTTAGCAAAGAGGCCAGAAAATGCTGGGAAACTCATTGTTGTGGTTTTCCCC
AGCTTTGGAGAGCGTTATCTGTCCTCGGTGTTGTTCGACTCTGTGAAGCGGGAGGCAGAG
AATATGCTGTTTGAACCC
>Bradi
ATGGGGGAGGCTGCGACGCCGGCGATCGCCAAGGATGTCACCGAGCTGATCGGGAACACG
CCATTGGTGTACCTCAACAAGGTGACCGATGGCTGCGTGGGGCGCGTCGCCGCCAAGCTC
GAGTCCATGGAGCCCTGCTCCAGCGTCAAGGACAGGATTGCATTCAGTATGATAACTGAT
GCCGAGAACAGCGGGTTCATCGTTCCAGGCAAGAGTGTGCTGATTGAACCAACCAGTGGC
AACACAGGCATTGGACTGGCTTTCATGGCTGCTGCAAAGGGTTACAGACTTGTACTGATT
ATGCCTGCCTCGATGAGTATGGAGAGGAGAATCATATTGAAGGCTTTTGGCGCTGAACTG
ATCCTGACTGACCCACTCTTGGGAATGAAAGGAGCTATTCAGAAGGCAGAAGAGCTAGCA
GCAAAGACACCCAACTCATACATCCTTCAACAATTTGAGAATCCTGCCAACCCAAAGATT
CACTACGAGACAACTGGGCCTGAAATCTGGAGAAGTACCGGAGGGAAGATTGATGGCCTT
ATTTCTGGTATTGGAACAGGTGGTACCATTACCGGAACTGGACGATACCTCAGAGAACAA
AATCCTAATATCAAGCTTTATGGTGTGGAGCCAGTAGAGAGTGCTGTCTTAAATGGTAAA
AAGCCAGGGCCACACAAGATCCAAGGAATTGGAGCTGGTTTTATCCCTGGTGTCTTGGAT
GTTGACCTCATTGATGAAACCGTTGAAGTTTCAAGTGATGAATCTATTGAGATGGCAAAG
GCCCTTGCTCTGAAAGAAGGGTTGCTGGTTGGAATATCTTCTGGTGCCGCTGCAGCTGCA
GCAATTAAGATTGCTCAGAGGCCTGAAAATGAAGGAAAACTTTTTGTTGTTGTATTCCCA
AGCTTTGGAGAGCGCTATCTTTCGTCGGTGCTCTTCCAGTCCATCAAGAAGGAAGCTGAG
AGCATGGTGGTCGAG---
>Zma
ATGGGAGAGGCC---TCGCCGTCGATCGCCAAGGACGTCACCGAGTTGATCGGGAACACG
CCGCTGGTGTACCTCAACAAGGTGACCGATGGGTGCGTCGGCCGCGTCGCCGCCAAGCTC
GAGTCCATGGAGCCCTGCTCCAGCGTCAAGGATAGGATTGGCTACAGCATGATCACGGAC
GCAGAGGAGAAAGGGCTGATTACTCCAGGCGTGAGTGTTCTGATTGAACCAACTAGCGGC
AACACAGGCATTGGACTGGCCTTTATGGCTGCTGCCAAGGGCTACAAACTTACACTCACA
ATGCCTGCCTCCATGAGCATGGAGAGGAGGATCATATTGAAGGCTTTTGGTGCTGAACTT
GTCCTTACTGACCCACTCTTGGGAATGAAAGGAGCTGTCAAGAAAGCGGAAGAGATACAA
GCAAAGACACCCAACTCGTACATTCTTCAACAATTTGAAAATCCAGCTAACCCAAAGATT
CACTATGAGACTACTGGGCCTGAAATCTGGAAAGCTACAGCAGGAAAAATTGATGGCCTT
GTATCTGGTATCGGGACAGGAGGTACCATCACCGGTACTGGGCGATACCTCAGAGAGCAA
AATCCTAATGTCAAGCTCTATGGTGTGGAGCCAGTGGAGAGTGCTGTTTTGAATGGTGGA
AAACCTGGACCACACAAGATTCAAGGAATTGGAGCTGGTTTTATCCCTGGAGTCTTGGAT
GTTGATCTCCTTGATGAAACTCTACAGGTTTCAAGTGATGAAGCTATCGAGACTGCCAAG
GCTCTTGCTCTGAAAGAAGGGTTGTTGGTTGGAATCTCTTCTGGTGCAGCTGCAGCTGCG
GCAGTTAGGCTTGCTAAGAGGCCAGAAAACGCCGGAAAGCTATTTGTTGTCGTGTTCCCG
AGCTTCGGCGAGCGCTACCTCTCATCGGTGCTGTTCCAGTCCATCAAGAAGGAAGCGGAG
AGCATGGTGGTCGAGCCC
>Sorbi
ATGGGAGAGGCC---TCGCCGTCGATCGCCAAGGACGTCACCGAGTTGATCGGGAACACG
CCGCTGGTGTACCTCAACAAGGTCACCGATGGCTGCGTCGGCCGCGTCGCCGCCAAGCTC
GAGTCCATGGAGCCCTGCTCCAGCGTCAAGGATAGGATTGGCTACAGCATGATCACAGAC
GCAGAGGAGAAGGGGCTGATCATTCCAGGCGTGAGTGTTCTGATTGAACCAACTAGTGGC
AACACAGGCATTGGACTAGCCTTTATGGCTGCTGCCAAGGGCTACAAACTTATACTCACA
ATGCCTGCCTCCATGAGCATGGAGAGGAGGATCATCTTGAAGGCTTTCGGTGCTGAACTT
GTCCTTACTGACCCACTCCTGGGAATGAAAGGAGCTGTCAAAAAGGCGGAAGAGATTCAA
GCAAAGACACCCAACTCATACATCCTTCAACAATTTGAAAATCCAGCTAACCCAAAGATT
CACTATGAGACTACAGGGCCAGAAATCTGGAAAGCTACAGCCGGAAAAATTGATGCCCTT
GTATCTGGTATCGGGACAGGAGGTACCATAACTGGTACTGGGCGATACCTCAGAGAGCAA
AATCCTAATGTCAAGCTCTATGGTGTGGAGCCAGTGGAGAGTGCTGTTTTGAATGGTGGA
AAACCTGGACCACACAAGATTCAAGGAATTGGAGCTGGTTTTATCCCTGGAGTCTTGGAT
GTTGACCTCCTTGATGAAACTCTACAGGTTTCAAGTGATGAAGCTATTGAAACTGCCAAG
TCTCTTGCTTTGAAAGAAGGGTTATTGGTTGGAATCTCTTCTGGTGCAGCTGCGGCTGCG
GCAGTTAGGCTTGCCAAGAGACCTGAAAATGCCGGAAAGCTATTTGTTGTCGTGTTCCCA
AGCTTTGGTGAGCGCTACCTCTCATCAGTGCTGTTCCAGTCGATCAAGAAGGAAGCAGAG
AGCATGGTGGTCGAGCCC
