# Supplementary material for: Back to the sea twice: identifying candidate plant genes for molecular evolution to marine life
Source: BMC Evol Biol. 2011 Jan 12;11:8. doi: 10.1186/1471-2148-11-8 (PMC3033329; doi:10.1186/1471-2148-11-8)
Supplement: Additional file 3 — Aligned nucleotide (CDS) sequences of each OrthoMCL cluster, produced with PAL2NAL. [file 1471-2148-11-8-S3.GZ › orthomcl743.pal2nal]

>Posidonia
---ATGGCTGGCGGCAAGACCAAGATCGGAATCAACGGATTTGGAAGGATCGGTCGTCTG
GTGGCGAGGGTTGCGCTCCAGAGGGACGATGTCGAGTTGGTGGCCGTCAATGATCCCTTC
ATCACCACCGATTATATGACATACATGTTTAAGTATGATACTGTGCATGGACAATGGAAG
CATCATGACATCAAAGTAAAGGACTCCAAAACACTCCTTTTTGGTGAGAAGACAGTCACT
GTATTTGGCATTAGAAATCCTGAAGAAATCCCATGGGGTGAGACTGGTGCTGAATATGTT
GTGGAGTCAACTGGTGTTTTTACTGATAAGGCCAAAGCTGCTGCACACTTGCAGGGTGGT
GCTAAGAAGGTTGTTATCTCAGCACCCAGCAAAGATGCGCCAATGTTTGTCATGGGTGTG
AATGAGCATGAGTACAAGTGTGATATTGACATAGTCTCCAATGCCAGCTGCACCACTAAC
TGTCTGGCTCCCCTCGCCAAGGTCATCAACGATAAATTTGGTATTGTTGAGGGACTAATG
ACCACTGTGCACTCAGTTACTGCGACCCAGAAAACTGTTGATGGGCCATCCAGCAAGGAC
TGGAGGGGTGGGAAAAGCTGCTGGTTTCAATATCATCCC---------------------
------------------------------------------------------------
------------------------------------------------------------
------------------------------------------------------------
------------------------------------------------------------
---------------------------------------------------------AAG
CAGCACTGGAGCTGC---------------------------------------------
---
>Vitis
---------ATGGCCAAGATCAAGATCGGAATCAATGGATTTGGAAGGATTGGTCGGTTG
GTTGCCAGAGTTGCTTTGCAGAGAGATGATGTTGAACTTGTTGCTGTCAATGATCCTTTT
ATCAACACTGACTACATGACCTACATGTTTAAGTATGATTCTGTCCATGGCCAATGGAAG
CATCATGATATTAAAGTGAAGGACTCCAAGACCCTTCTTTTTGGAGACAAGGCAGTTACT
GTTTTTGGCGCGAAGAACCCTGAGGAGATCCCATGGGGTGAGGCTGGAGCCGAATATGTG
GTCGAGTCCACTGGTGTTTTCACTGATAAGGACAAAGCTGCCCTGCATTTGAAGGGTGGT
GCCAAGAAGGTCATCATTTCTGCTCCAAGCAGTAACGCTCCTATGTTTGTTATGGGTGTT
AACGAGAAGGAATACAAGTCAAATATTGACATTGTTTCTAATGCTAGCTGCACGACCAAC
TGTCTTGCTCCATTGGCAAAGGTCATCCATGACAAATTTGGTATTGTTGAGGGTCTTATG
ACCACTGTCCATTCCATCACTGCTACACAAAAGACAGTTGATGGACCATCAATGAAGGAT
TGGAGAGGTGGCAGAGCTGCCTCTTTCAACATTATTCCCAGCAGCACTGGTGCTGCAAAG
GCTGTTGGGAAGGTGCTACCAGCTCTGAATGGCAAATTGACTGGAATGGCTTTCCGTGTG
CCCACGGCTGATGTCTCAGTGGTTGATCTCACTGTGAGGACGGAGAAGAAGGCCTCTTAT
GATGATATCAAGGCTGCCATCAAGGCGGAATCTGAGGGAAATTTGAAGGGAATCCTTGGT
TACACTGAGGATGAAGTGGTATCAAGCGACTTTTTGGGAGACAGCAGGTCGAGTATTTTC
GACGCCAAGGCTGGAATTGCTCTGAATGAAAACTTTATCAAGTTGGTCTCTTGGTATGAT
AATGAATGGGGTTACAGCTCGCGCGTGGTTGACTTGATCAGGCACATTGACTCCACAAAA
---
>Zostera
---ATGGCTGGTGGTAAGATCAAGATCGGAATCAACGGATTCGGAAGAATCGGACGTCTT
GTTGCCAGAGTTGCTCTCCAGAGAGATGATGTTGAGCTTGTTGCCGTCAACGATCCTTTC
ATCAGCACTGATTACATGACCTACATGTTCAAGTATGACAGTGTACATGGACAGTGGAAG
CACAGTGAGCTCACGGTGAAGGACACCAAGACTCTTCTCTATGGTGAGAAGCCAGTTGCT
GTCTTTGGCTGCAGAAACCCAGAGGAGATCCCATGGGGTGCTTCTGGTGCTGAATACGTT
ATTGAATCTACTGGTGTCTTCACTGACAAAGAAAAGGCTGCTGCTCATTTGAAGGCTGGA
GCTAAGAAGGTTGTCATCTCTGCTCCCAGCAAAGATGCTCCCATGTTCGTTGTTGGTGTT
AATGAGTCCGAGTACACATCAAACCTTGACATTGTCTCTAATGCTAGCTGCACCACCAAC
TGTCTTGCTCCCTTGGCTAAGGTGATCAATGACAAATTCGGCATTATCGAGGGTTTGATG
ACCACAGTCCACTCAATGACAGCAACTCAGAAAACTGTTGATGGACCATCCATGAAGGAC
TGGAGAGGTGGAAGAGCTGCTGGGTTCAACATCATTCCCAGCAGCACTGGTGCTGCTAAG
GCTGTCGGCAAAGTTCTCCCTGCCTTGAACGGAAAATTGACTGGAATGGCATTCCGTGTC
CCAACTGTAGATGTCTCTGTGGTTGACCTTACCGTCAGGATCGAGAAGGCTGCCACATAT
GCTGAGATCAAGGCTGCAATCAAAGCTGAATCTGAGGGCAAAATGAAGGGTATCCTTGGA
TATACCGAAGATGATGTGGTTTCCACCGATTTCGTTGGCGACAGCAGGTCAAGTATCTTT
GACGCCAAGGCCGGAATTGCTCTGAGTGACAACTTTGTGAAGTTGGTTTCATGGTATGAC
AACGAATGGGGCTACAGCTCGCGTGTGATCGATTTGGTCATGCACATGTCGAAGCAG---
---
>Bradi
---------ATGGGCAAGATTAAGATCGGAATCAACGGTTTCGGAAGGATCGGGAGGCTC
GTGGCCAGGGTTGCTCTCCAGAGCGACGATGTCGAGCTCGTCGCCGTCAACGACCCCTTC
ATCACCACCGAGTACATGACCTACATGTTCAAGTACGACACCGTCCACGGCAACTGGAAG
CACAGTGACATCAAGCTCAAGGATGACAAGACTCTCCTCTTCGGTGAGAAGCCCGTTACT
GTCTTCGGTGTCAGGAACCCTGAGGAGATCCCATGGGCTGAGGCTGGTGCTGATTATGTC
GTGGAGTCCACCGGTGTCTTCACTGACAAGGACAAGGCCGCTGCTCACTTGAAGGGTGGT
GCTAAGAAGGTGGTCATCTCTGCCCCCAGCAAAGATGCCCCAATGTTTGTGGTCGGTGTC
AATGAGGACAAGTACACCTCAGATGTTAACATTGTCTCAAATGCTAGCTGCACCACGAAC
TGTCTTGCTCCCCTAGCTAAGATCATTAATGACAACTTTGGTATTGTTGAGGGACTGATG
ACCACTGTTCATGCCATCACTGCTACCCAGAAGACTGTTGACGGACCCTCAAGCAAGGAC
TGGAGAGGTGGCAGGGCTGCAAGCTTTAACATCATTCCAAGCAGCACTGGTGCTGCGAAG
GCTGTTGGTAAGGTTCTTCCTGAGTTGAATGGCAAGCTTACTGGTATGTCCTTCCGTGTT
CCTACTGTGGACGTGTCGGTTGTTGATCTCACTGTTAGAACCGAGAAGGCTGCGTCATAC
GAGGACATTAAGAAGGCTATAAAGGTTGCATCTGAGGGAAACCTCAAGGGAATCATGGGT
TATGTTGAGGAAGATCTGGTGTCCACCGACTTTGTTGGTGACAGCAGGTCGAGCATTTTT
GACGCCAAGGCTGGAATTGCTCTTAACGACCATTTCGTCAAGCTTGTCTCGTGGTACGAC
AACGAGTGGGGTTACAGCAACCGTGTCGTCGACCTGATTCGCCACATGGCCAAGACTCAG
---
>Arath
---ATGGCTGACAAGAAGATCAGAATCGGAATCAACGGTTTCGGAAGAATCGGTCGTTTG
GTTGCTAGAGTTGTTCTTCAGAGGGATGATGTTGAGCTCGTCGCTGTTAACGATCCTTTC
ATCACCACCGAGTACATGACATACATGTTTAAGTATGACAGTGTTCACGGTCAGTGGAAG
CACCATGAGCTTAAGGTGAAGGATGACAAAACTCTTCTCTTCGGTGAGAAGCCAGTCACT
GTTTTCGGCATCAGGAACCCTGAGGACATCCCATGGGGTGAGGCTGGAGCTGACTTTGTT
GTTGAGTCTACTGGTGTCTTCACTGACAAAGACAAGGCTGCTGCTCACTTGAAGGGTGGT
GCTAAAAAGGTTGTCATCTCTGCCCCAAGCAAAGATGCGCCCATGTTCGTTGTTGGTGTC
AACGAGCACGAGTACAAGTCTGACCTTGACATTGTTTCCAACGCTAGTTGCACCACTAAC
TGCCTTGCTCCTCTTGCCAAGGTTATTAATGACAGGTTTGGCATTGTTGAGGGACTCATG
ACCACTGTCCACTCTATCACTGCTACTCAGAAGACAGTTGATGGTCCATCAATGAAGGAC
TGGAGAGGTGGAAGAGCTGCTTCCTTCAACATTATTCCTAGCAGCACTGGTGCCGCCAAG
GCTGTTGGGAAAGTGTTGCCATCCCTCAATGGAAAATTGACCGGAATGTCTTTCCGTGTT
CCAACCGTTGATGTCTCAGTTGTTGATCTCACCGTTAGACTTGAGAAAGCTGCAACATAC
GACGAAATCAAGAAGGCCATCAAGGAGGAATCTGAAGGCAAAATGAAGGGAATTTTGGGA
TACACTGAGGATGATGTTGTGTCTACCGACTTTGTTGGTGACAACAGGTCAAGCATTTTC
GATGCCAAGGCTGGGATTGCATTGAGCGACAAGTTTGTGAAGTTGGTGTCATGGTACGAC
AACGAATGGGGTTACAGTTCTCGTGTCGTTGACCTTATCGTTCACATGTCAAAGGCC---
---
>Medtr
atggcatctgacaagaagatcaggatcggaatcaacggatttggaagaattggacgattg
gttgctagagttgctcttcaaagaaacgatgttgaactcgttgctatcaacgatcctttc
atcactactgattacatgacctatatgttcaagtatgacactgttcacggtcagtggaag
cattttgaacttaaggttaaggacactaagacccttctctttggtgagaaagaagttgct
gttttcggaaccaggaaccctgaggagattccatggggtgaggttggagctgattacgtt
attgagtcaactggtgttttcactgacaaggataaagctgctgctcacttgaagggtggt
gccaagaaggttgtcatttctgctcccagcaaagatgcacctatgtttgttgtcggtgtt
aacgagaaagaatacaaaccagagcttaacattgtttccaatgctagttgcactaccaat
tgccttgctcccctcgccaaggttattaatgaccgatttggaatcgttgagggtcttatg
accacagtccacgccatcacagccacccagaagactgttgatggcccatcaagcaaggac
tggagaggtggaagagctgcttcgttcaacatcattcccagcagcactggagctgccaag
gctgtaggaaaggttcttccagtactgaatggtaaattgaccggaatgtcattccgtgtg
cctaccgtcgatgtttcagttgttgaccttactgtaaggcttgagaagaaagcaacctat
gaggagatcaaggctgccatcaaggaggaatcagagggcaagctgaagggtattttgggt
tacactgaagatgatgtggtatccactgactttattggtgatagcaggtctagcatcttt
gatgccaaggctggaattgctttgaatgacaactttgtgaaacttgtttcttggtatgac
aacgaatggggttacagtacccgtgttattgatttgattgtccacattgcttctgttgct
---
>Poptr
---------ATGGGAAAGATCAAGATTGGAATCAACGGATTTGGAAGAATTGGAAGGTTG
GTAGCTAGAGTAGCTTTACAGAGAGATGATGTTGAACTTGTTGCTGTCAACGATCCCTTC
ATCACCACCGATTACATGACATATATGTTTAAGTATGATACAGTTCATGGTCAATGGAAA
CATCATGAGCTTAAGGTTAAGGATTCTAAGACACTTCTCTTCGGAGAGAAGTCTGTTACT
GTTTTTGGTGTCAGGAACCCAGAGGAGATCCCATGGGGTGAGACCGGAGCTGATTATATT
GTGGAGTCGACTGGAGTTTTCACTGATAAGGATAAGGCTGCTGCTCACTTGAAGGGTGGA
GCTAAGAAAGTCATCATCTCAGCCCCAAGCAAGGATGCTCCTATGTTTGTTATGGGTGTT
AATGAGAAGAGTTACACACCGGATCTTAACATTGTATCCAATGCTAGTTGCACTACCAAC
TGCCTTGCTCCCCTTGCTAAGGTCATTCATGACAGATTTGGCATCATTGAGGGACTTATG
ACCACTGTTCACTCTATTACAGCTACCCAGAAAACTGTTGATGGGCCCTCTTCAAAGGAC
TGGAGAGGTGGAAGAGCTGCTTCATTCAATATCATTCCTAGCAGCACAGGAGCTGCAAAG
GCTGTGGGGAAGGTGCTACCTGCTTTGAATGGCAAGCTGACAGGAATGGCTTTCCGTGTT
CCTACTGTTGATGTCTCTGTTGTGGACCTCACAGTGAGACTTGAGAAGGGAGCTTCATAC
GAAGATATTAAAGCTGCAATCAAGGAGGAGTCCGAGGGAAAGATGAAGGGAATCTTAGGG
TACACCGACGAAGATTTGGTTTCAACCGACTTCATTGGTGACAACCGGTCAAGTATCTTT
GATGCCAAAGCTGGAATTGCTTTGAACGATAACTATGTGAAACTCGTTGCGTGGTATGAC
AATGAGTGGGGATACAGCACTCGCGTGGTTGACTTGATCACCTACATTGCATCTGTTTCT
GAA
>Oryza
---------ATGGCGAAGATTAAGATCGGGATCAATGGGTTCGGGAGGATCGGGAGGCTC
GTGGCCAGGGTGGCCCTGCAGAGCGACGACGTCGAGCTCGTCGCCGTCAACGACCCCTTC
ATCACCACCGACTACATGACATACATGTTCAAGTATGACACTGTGCACGGCCAGTGGAAG
CATCATGAGGTTAAGGTGAAGGACTCCAAGACCCTTCTCTTCGGTGAGAAGGAGGTCACC
GTGTTCGGCTGCAGGAACCCTGAGGAGATCCCATGGGGTGAGACTGGCGCTGAGTTTGTT
GTGGAGTCCACTGGTGTTTTCACTGACAAGGACAAGGCCGCTGCTCACCTGAAGGGTGGT
GCTAAGAAGGTCGTCATCTCTGCTCCCAGCAAGGATGCCCCCATGTTTGTTGTTGGTGTC
AATGAGAAGGAGTACAAGCCTGACATCGACATTGTGTCCAATGCTAGCTGCACCACCAAC
TGCCTTGCTCCACTTGCCAAGGTTATCAATGACAGGTTTGGTATTGTTGAGGGTTTGATG
ACCACTGTCCATGCAATCACTGCAACTCAGAAGACCGTTGATGGACCCTCGAGCAAGGAC
TGGAGGGGTGGAAGGGCTGCCAGTTTCAACATCATCCCTAGCAGCACTGGAGCTGCAAAG
GCTGTCGGCAAGGTGCTTCCTGCTCTCAATGGAAAGTTGACTGGTATGGCTTTCCGTGTT
CCAACCGTGGATGTCTCTGTCGTTGATTTGACTGTCAGGCTTGAGAAGCCAGCATCCTAT
GATCAGATTAAGGCAGCTATCAAGGAGGAGTCTGAGGGGAAACTCAAGGGTATTCTGGGT
TACGTTGAGGAGGACCTTGTTTCCACAGACTTCCAGGGTGACAACAGGTCAAGCATCTTT
GATGCAAAGGCCGGTATTGCTCTCAATGACAACTTTGTTAAGCTTGTGTCTTGGTATGAC
AACGAATGGGGATACAGG------------------------------------------
---
>Zma
---------ATGGCCAAGATCAAGATCGGGATCAATGGGTTTGGCAGGATCGGAAGGCTG
GTGGCCAGGGTGGCCCTGCAGAGCGACGACGTCGAGCTCGTCGCCGTGAACGACCCCTTC
ATCAGCACCGATTACATGACCTACATGTTCAAGTATGACACTGTGCACGGACAGTGGAAG
CACCATGAGGTCAAGGTGAAGGACTCCAAGACCCTTCTCTTTGGTGAGAAGGAGGTTGCT
GTGTTTGGCTGCAGGAACCCTGAGGAGATCCCATGGGGTTCGGTTGGCGCTGAATATGTT
GTTGAGTCTACTGGTGTTTTCACTGACCAGGAGAAGGCTGCAGCTCACTTGAAGGGTGGT
GCCAAGAAGGTTGTCATTTCTGCTCCTAGCAAGGATGCCCCCATGTTCGTTGTTGGTGTC
AACGAGAAGGAGTACAAGTCTGACATCAACATTGTCTCTAATGCTAGCTGCACAACCAAC
TGCCTTGCTCCGCTTGCTAAGGTCATCAATGACAAGTTCGGTATTGTTGAGGGTCTGATG
ACCACTGTTCATGCCATCACTGCTACCCAGAAGACTGTTGATGGGCCCTCATCTAAGGAC
TGGAGGGGTGGAAGGGCTGCTAGTTTCAACATCATTCCCAGCAGCACTGGAGCTGCTAAG
GCTGTTGGCAAAGTGCTTCCTGTCCTCAATGGAAAATTGACTGGAATGTCTTTCCGTGTC
CCAACTGTCGATGTTTCTGTTGTTGATCTGACTGTTAGGCTTGAGAAGTCTGCCACCTAT
GATGAGATCAAGGCTGCGGTCAAGGCCGAGGCAGAGGGTAGCCTCAAGGGCATTCTGGGT
TATGTCGAGGAGGACCTTGTTTCCACCGATTTCCAGGGTGACAGCAGGTCTAGCATCTTT
GATGCGAAGGCTGGCATTGCCTTGAACGGCAACTTTGTGAAGCTTGTGTCCTGGTACGAC
AACGAGTGGGGATACAGCACCCGAGTGGTCGACCTGATCCGCCACATGAACAGCACCAAG
---
>Sorbi
---------ATGGCCAAGATCAAGATCGGGATCAATGGGTTCGGCAGGATCGGAAGGCTG
GTGGCCAGGGTGGCCCTGCAGAGCGACGATGTCGAGCTCGTCGCCGTGAACGACCCTTTC
ATCACCACCGATTACATGACCTACATGTTCAAGTATGACACTGTGCACGGACAGTGGAAG
CACCATGAGGTCAAGGTCAAGGACTCCAAGACCCTTCTCTTTGGTGAGAAGGAGGTTGCT
GTGTTTGGCTCCAGGAACCCTGAGGAGATCCCGTGGGGCTCGGTTGGTGCTGATTATGTT
GTTGAGTCTACTGGTGTTTTCACTGATCAGGAGAAGGCTGCAGCTCACTTGAAGGGTGGT
GCCAAGAAGGTTGTCATTTCTGCTCCTAGCAAGGATGCCCCCATGTTCGTTGTTGGTGTC
AACGAGAAGGAGTACAAGTCTGACATTAACATTGTCTCCAATGCTAGCTGCACAACCAAC
TGCCTTGCTCCTCTTGCTAAGGTCATCAATGACAAGTTTGGTATTGTTGAGGGTCTGATG
ACCACTGTTCATGCCATCACTGCTACCCAGAAGACTGTTGATGGGCCCTCGGCCAAGGAC
TGGAGAGGTGGAAGGGCTGCAAGTTTCAACATCATTCCCAGCAGCACCGGAGCTGCTAAG
GCTGTTGGCAAAGTGCTTCCTGTCCTTAATGGAAAGTTGACTGGAATGGCTTTCCGTGTT
CCAACCGTCGATGTTTCTGTTGTTGATCTCACTGTTAGGCTTGAGAAGTCTGCTACCTAT
GATGAGATCAAGGCTGCAGTCAAGGCTGAGGCAGAGGGTAGCCTCAAGGGCATTCTGGGT
TATGTTGACGAGGACCTTGTTTCCACCGACTTCCAGGGTGACAGCAGGTCAAGCATCTTT
GATGCTAAGGCTGGCATTGCCTTGAATGGCAACTTCGTGAAGCTTGTGTCCTGGTACGAC
AACGAGTGGGGATACAGCACCCGCGTGGTTGACCTGATCCGCCACATGAGCAGCACCAAC
---
