# Supplementary material for: Back to the sea twice: identifying candidate plant genes for molecular evolution to marine life
Source: BMC Evol Biol. 2011 Jan 12;11:8. doi: 10.1186/1471-2148-11-8 (PMC3033329; doi:10.1186/1471-2148-11-8)
Supplement: Additional file 3 — Aligned nucleotide (CDS) sequences of each OrthoMCL cluster, produced with PAL2NAL. [file 1471-2148-11-8-S3.GZ › orthomcl7394.pal2nal]

>Zostera
---ATGGCACAATCCATGATCACATCGAGTGTTCTGGGATGTCTGTCATCGTCAACGGTG
AGGAAGGATACTTTGCTCCAATTTCAAATCCAACGTCTCCGTCCAACC------TCTTCC
TCCACCCTTTTTCTCTCT---------CCAAAGTCATCG------CCGGGAAGATCTACT
CAGTCGACTTTGTTTTTCCAACCACTCGCATTGTTC---AAGTCCAAGGCTAAAACTATT
CCCAAAAAG------------GTGGTAGTTAAGCCAAAGGTCGAATCCGGCATTTTTGGA
ACTTCCGGCGGAATTGGATTTACAAAAGAGAATGAACTTTTTGTCGGTCGCGTCGCCATG
CTTGGTTTTGCCGCTTCTTTATTGGGAGAAGGACTCACCGGAAAGGGAATTCTATCACAA
CTCAACTTGGAAACCGGAATCCCGATCTACGAGGCCGAGCCACTTCTCTTGTTCTTCATC
CTCTTCACTCTTCTCGGAGCGATTGGTGCTCTGGGTGACCGTGGTCGCTTTGAGGATGAA
------GCTACCGGACTTGACAAAGCTGTCATCGCTCCTGGCAAGAACCTAAGAACGTCT
TTTGGACTTAAAGAGGGAGGACCGTTGTTTGGATTCACAAAGGCGAACGAGCTTTTTGTC
GGAAGAATGGCACAATTGGGTATTGCATTCTCAATCATCGGAGAGATCATCACTGGAAAA
GGAGCATTGGCTCAACTTAACATCGAGACAGGTGTTCCAATCACTGAGATCGAACCACTT
GTTCTGTTCAATGTCGTTTTCTTCTTCATTGCAGCTTTGAACCCTGGGTCAGGTAAATTT
AAAACCGATGACGAGGAA------
>Posidonia
------------------------ATGTCCAGCGTTGCCGGACGTCTGGCCGAGGCT---
AAGAAGGAGCCTTTGCTC---------------------CGTCCGACTCCGACGCCTTTC
TCTCGCCTTCTCTTCTCTCCATCCACTCAGCCATCTTCTTCTTCTTCTTCTTCTTCTTCT
TCTTACACCTTTTTGATGTCACCAGTTGCATTGTTC---AAGTCTAAGCCCAAGTCTAAG
CCCAAATCTGCACCAAAGATTCAGAAGGAGAAGTCAAAGGTCGAGGATGGTATATTTGGA
ACCTCAGGAGGGATTGGATTCACAAAGCAGAATGAACTTTTTGTTGGTCGTGTTGCCATG
CTTGGTTTTGCCGCGTCCATATTTGGGGAAGCGATCACCGGCAAGGGAATTCTAAACCAG
CTGAACTTAGAGACGGGAGTACCAATTTACGAGGCCGAACCGCTCCTGTTGTTCTTCATT
CTCTTCACCCTCCTGGGATCCATCGGAGCTCTGGGTGACAGGGGTCGCTTCGTCGACGAT
------GCAACCGGACTCGACAAGGCGATCGTTGCTCCTGGCAAAGGCTTCAGATCTGCC
ATCGGTCTCAAGGAAGGAGGTCCCTTGTTTGGATTCACCAAGGCAAACGAGCTCTTCGTT
GGGAGGATGGCACAGCTGGGCATTGCTTTCTCTATAATCGGAGAGGTCGTCACCGGGAAG
GGAGCTCTGGCCCAACTCAACATCGAGACCGGGGTGCCGATCGGCGACATCGAGCCACTC
GTTCTGCTCAACGTCGTTTTCTTCTTCATCGCC---------------------------
------------------------
>Oryza
---ATGGCGCAGTCGATGCTGGTGTCG---GGAGCCAATGGCACGGTGGCCGCC------
GCGAGCACCAGCAGGCTG------------CAGCCCGTGCGGCCGACG------CCGTTC
TCGCGGCTCGTGCTGTCG---------CAGCCGTCGTCG---------------TCGCTG
GGGCGCGCGGTGTCCGTCAAGACGGTGGCGCTGTTCGGCAGGTCCAAGACCAAGGCCGCG
CCCGCAAGAAAG---GCTGAGCCGAAGCCAAAGTTCAAGACCGAGGACGGCATCTTCGGC
ACGTCCGGTGGGATCGGTTTCACCAAGGAGAACGAGCTGTTCGTCGGGCGTGTCGCCATG
CTCGGGTTTGCCGCGTCGATCCTGGGTGAGGCCATCACCGGGAAGGGAATCCTGGCGCAG
CTGAACCTGGAGACGGGGATCCCGATCTACGAGGCGGAGCCCCTCCTCCTCTTCTTCATC
CTCTTCACCCTCCTCGGCGCCATCGGCGCGCTCGGCGACCGCGGCAGCTTCGTCGACGAC
CAGCCGGTGACGGGCCTCGACAAGGCCGTCATCGCCCCGGGCAAGGGCTTCCGCTCCGCG
CTGGGCCTCAGCGAGGGCGGCCCGCTGTTCGGCTTCACCAAGGCCAACGAGCTGTTCGTC
GGCCGGCTCGCGCAGCTCGGCATCGCCTTCTCCATCATCGGCGAGATCATCACCGGCAAG
GGCGCCCTCGCGCAGCTCAACATCGAGACCGGCGTCCCCATCAACGAGATCGAGCCGCTC
GTCCTCTTCAACGTCGTCTTCTTCTTCATCGCCGCCATCAACCCCGGCACCGGCAAGTTC
GTCAGCGACGACGACGAAGAG---
>Bradi
---ATGGCACAGTCGATGCTCATGTCC---AGCGTCAACGGCGTGGCCTCC---------
TCCGGCAGGAGCCTGCTG------------CAGGCGGCCCGGCCGGCGGCGACGCCCTTC
TCGCGGCTCGCGCTGCCG---------GCCTCGCCGTCC---------TACTACAAGCAC
ATGCCGTCGCTCTCCGTCAGGACCATGGCCATCTTCGGCAAGTCCAAGGCCAAAGCCGCG
CCGGCCAAG------AAGGTTGCTGCGCCGAAGCCCAAGACCGAGGACGGCATCTTCGGC
ACGTCCGGTGGGATTGGCTTCACGAAGGAGAACGAGCTGTTCGTCGGCCGTGTTGCCATG
ATTGGGTTTGCCGCGTCGATTTTGGGAGAAGCCATCACCGGCAAGGGCATCCTGTCCCAG
CTGAACCTTGAGACCGGCATCCCGATCTACGAGGCGGAGCCCCTCCTCCTCTTCTTCATC
CTCTTCACTCTCCTGGGCGCCATCGGCGCGCTCGGCGACCGTGGCAAGTTCGTCGACGAG
---CAGCCCACCGGCCTCGACAAGGCCGTCATAGCCCCCGGCAAAGGCTTCCGCTCCGCC
CTCGGCCTCAGCGAGGGAGGGCCGCTGTTTGGGTTCACCAAGTCGAACGAGCTGTTCGTG
GGGCGGCTGGCGCAGCTGGGGATCGCCTTCTCCATCATCGGGGAGATCATCACGGGGAAG
GGCGCGCTGGCGCAGCTCAACATCGAGACCGGCGTGCCCATCAGCGAGATCGAGCCGCTC
GTCCTCTTCAACGTCGTCTTCTTCTTCGTCGCCGCCATCAACCCCGGCACCGGCAAGTTC
ATCAGCGGCGAGGAGGACGAC---
>Sorbi
---ATGGCGCAGTCCATGCTCATGTCGACCAGCGTCAACGGCGGC---------------
CGCGCGCTGCCGTCGCTG------------CAGGCTGGCAGGCCGGCG------CCATAC
CCGCGGCTACCGCTGCCG---------TCGTCGTCGTCG---------GGCTACAGGCAC
TCCAAGTCCGTCTCCGTGAAGACCCTCGCCCTGTTCGGCAAATCCAAGGTCAAGACCGCG
CCGTCGAAGAAGGCTGCTGCGCCCAAGCCCAAGCCCAAGGTTGAGGATGGTATCTTCGGC
ACGTCCGGCGGGATCGGTTTCACCAAGGAGAACGAGCTGTTCGTCGGCCGTGTTGCCATG
CTTGGTTTTGCCGCATCGCTGCTTGGAGAGGCCATCACCGGGAAGGGCATCCTTGCCCAG
CTGAACCTGGAGACGGGCATCCCCATCTACGAGGCGGAGCCCCTCCTCCTGTTCTTCATC
CTCTTCACCCTCCTTGGCGCCATTGGCGCTCTCGGTGACCGTGGTCGCTTCGTCGACGAG
---GAGGTCACCGGCCTCGACAAGGCCGTCATCCAACCCGGCAAGGGCTTCCGCGGCGCC
CTCGGCCTCAGCGAGGGAGGGCCGCTGTTTGGGTTCACCAAGTCGAACGAGCTGTTCGTG
GGGCGGCTGGCGCAGCTGGGCGTGGCCTTCTCCATCATCGGCGAGATCATCACGGGGAAG
GGCGCGCTGGCGCAGCTCAACATCGAGACAGGGGTGCCCATCAACGAGATCGAGCCGCTC
GTCATCTTCAACGTCCTCTTCTTCTTCGTCGCCGCCATCAACCCTGGCAACGGCAGGTTC
ATCATCGGCGAGGACGAAGAG---
>Zma
ATGGCAGCGCAGTCCATGCTCATGTCGACCAGCGTCAACGGCGGC---------------
CGCGCGCTGCCGTCTCTT------------CAGGCCGTCCGGCCGGCT------CCATAC
CCGCGGCTACCGCTGCCG---------TCGTCGTCGTCCTCGTCAGCTGGCTACAGGCAC
TCCAAGTCCGTCTCCGTGAAGACGCTCGCCCTGTTCGGCAAATCCAAGGTCAAGACCGCG
CCGGCGAAGAAGGCTGCTGCGCCCAAGCCCAAGCCGAAGGTTGAGGATGGTATCTTCGGC
ACGTCCGGCGGGATCGGTTTCACCAAGGAGAACGAGCTGTTCGTCGGCCGCGTTGCCATG
CTTGGCTTTGCCGCATCGCTACTTGGAGAGGCCATTACCGGGAAGGGCATCCTTGCGCAG
CTGAACCTGGAGACGGGCATCCCCATCTACGAGGCGGAGCCCCTCCTCCTGTTCTTCATC
CTCTTCACCCTCCTTGGCGCCATCGGCGCTCTCGGAGACCGCGGCCGCTTCGTCGACGAG
---GAGGTCACCGGCCTCGACAAGGCCGTCATCCAACCCGGCAAGGGCTTCCGCGGCGCC
CTCGGCCTCAGCGAGGGAGGGCCGCTGTTCGGGTTCACCAAGTCGAACGAGCTGTTCGTG
GGGCGGATGGCGCAGCTGGGCGTGGCCTTCTCCATCATCGGCGAGATCATCACGGGGAAG
GGCGCGCTGGCGCAGCTCAACATCGAGACGGGGGTGCCCATCAACGAGATAGAGCCGCTC
GTCATCTTCAACGTCCTCTTCTTCTTCATCGCCGCCATCAACCCCGGCAATGGCAGGTTC
ATCATCGGCGAGGAAGAGGAA---
>Arath
---ATGGCTCAAACCATGCTGCTTACTTCAGGCGTCACCGCCGGCCATTTTTTGAGG---
AACAAGAGCCCTTTGGCT---------------------CAGCCCAAA---------GTT
CACCATCTCTTCCTCTCTGGAAACTCTCCGGTTGCACTA------------------CCA
TCTAGGAGACAATCATTCGTTCCTCTCGCTCTCTTC---AAACCCAAAACCAAAGCTGCT
CCTAAAAAG---------GTTGAGAAGCCGAAGAGCAAGGTTGAGGATGGCATCTTTGGA
ACGTCTGGTGGGATTGGTTTCACAAAGGCGAATGAGCTATTCGTTGGTCGTGTTGCTATG
ATCGGTTTCGCTGCATCGTTGCTTGGTGAGGCGTTGACGGGAAAAGGGATATTAGCTCAG
CTGAATCTGGAGACAGGGATACCGATTTACGAAGCAGAGCCATTGCTTCTCTTCTTCATC
TTGTTCACTCTGTTGGGAGCCATTGGAGCTCTCGGAGACAGAGGAAAATTCGTCGACGAT
---CCTCCCACCGGGCTCGAGAAAGCCGTCATTCCTCCCGGCAAAAACGTCCGATCTGCC
CTCGGTCTCAAAGAACAAGGTCCATTGTTTGGGTTCACGAAGGCGAACGAGTTATTCGTA
GGAAGATTGGCACAGTTGGGAATAGCATTTTCACTGATAGGAGAGATTATTACCGGGAAA
GGAGCATTAGCTCAACTCAACATTGAGACCGGTATACCAATTCAAGATATCGAACCACTT
GTCCTCTTAAACGTTGCTTTCTTCTTCTTCGCTGCCATTAATCCTGGTAATGGAAAATTC
ATCACCGATGATGGTGAAGAAAGC
>Poptr
---ATGGCTCAAACCATGGTGCTCATGTCTGGTGTCTCTACGAGGCAAGTGGTGGATTTG
AAGAGAGACCCTTTACTTCAGTTTCAAGTTCAGAGACTAAGGCCTGCA------CCATTC
TCTCGTCTTCTCTACAAT---------CCTCTTCCTAGC---------------AAAGCT
TCTTCATCCAATGCTTTTACTACGCTTGCTCTCTTC---AAACCCAGAACCAAGGCGGTT
CCTAAGAAG------GCTGCTCCACCACCGAAGCCAAAGGTTGAAGATGGCATTTTTGGT
ACCTCTGGTGGCATCGGTTTCACTAAGCAGAATGAGCTCTTCGTGGGACGTGTTGCCATG
ATTGGATTTGCTGCATCGTTGTTGGGAGAGGCAATAACAGGAAAAGGAATTCTATCTCAG
TTGAACCTAGAGACTGGAATTCCCATTTACGAAGCAGAACCACTTCTTCTTTTCTTCATC
CTTTTCACCTTGCTTGGAGCCATTGGAGCTTTGGGTGATCGTGGCCGCTTCGTTGATGAC
---CCAACAACCGGCATTGAAGGAGCTGTGATCCCTCCAGGAAAAAGCTTCAGGGCAGCA
TTGGGTCTCAAGGAGGGAGGTCCTCTATTTGGATTTACAAAATCCAACGAGCTTTTCGTG
GGGAGATTGGCTCAGCTGGGCATCGCTTTCTCTTTAATTGGAGAAATCATAACTGGAAAG
GGAGCTCTAGCACAGCTCAACATCGAGACAGGGATTCCAGTCAATGAAATTGAACCACTT
GTGTTGTTCAACGTTCTCTTCTTCTTCATTGCCGCATTGAATCCTGGGACTGGGAAATTC
GTGACCGATGAGGATGAAGAG---
>Medtr
---atggctcaaactatgttactcatgtctagtgtctctagtacttattccgtggatttg
aagaaagaccctttgcttcaattacagtgtcaaagattaaggcctagg---------ttt
tctgatgtttcattcaac---------ccacttccttca---------aattctaagtgt
ttttcatcacgcacattcactactttggctctattc---aaatcaaagaccaaagct---
cctgctaag------gttgttaaaaagccaaagccaaaggttgaagatggtatctttgga
acttctggaggatttggtttcactaagcagaatgaactctttgtgggtcgtgttgctatg
atcggttttgcagcatcaatattgggtgaagcattaactggcaaaggaattctagcacaa
ttgaatttggaaaccggaattccaatttatgaagctgagccacttctcctatttttcatc
attttcaccttgctaggagccattggagctctaggtgaccgtggtaaatttgttgatgat
gagcctaacactgga---------ggagttattcctccaggaaaaggatttagatcagct
cttggtctcagtgaaggaggtcctttatttggattcaccaaatccaatgaattgtttgtt
ggaagattggctcaattgggttttgttttctctttgattggagaaattattactggaaag
ggagctctagctcagctcaacattgagactggggtcccaattactgaaattgaaccatta
gtgttgttcaatgttattttcttcttcattgctgctttgaatcctggaactggcactttt
gtaacagatgatgaggaagat---
>Vitis
---ATGGCTCAGACCATGCTGATCACTCCTAGCGTTTCCGGGCATTCAGTGCTGGATTTG
AAGCGACAGCCTCTGCTT------------CAGAGACTCAGGCCCAAG------CCATTC
TCCCACCTTCTCCTCCCT---------CCACTTCCCACC------------TCTTCCTCC
ACTTCATCTCCTGCATTTACAACTCTTGCTCTCTTC---AAATCAAAGACCAAAGCCGCT
CCTTCAAAG------AAGGTTACGAAGCCGAAGCCACAGGTTGAAGATGGAATATTTGGC
ACCTCTGGTGGCATTGGCTTCACCAAAAAAAATGAGCTGTTCGTGGGTCGTGTTGCCATG
CTCGGCTTTGCTGCATCCCTGTTGGGTGAGGCAATTACAGGGAAGGGAATCCTAGCACAA
TTGAATCTAGAAACTGGAATCCCTATCTACGAAGCTGAGCCACTTCTCCTCTTCTTCATC
CTTTTCACCCTGCTTGGAGCCATAGGAGCTTTGGGTGACCGTGGCCGCTTCGTTGATGAT
GACCCTCCAACTGGAATTGAGGGGGCAGTCATCCCTCCCGGCAAAGGCCTCAGATCAGCA
TTAGGACTCAGGGAAGGAGGTCCTCTATTTGGATTCACAAAGTCGAATGAGCTGTTTGTG
GGAAGATTGGCTCAGTTGGGCATCGTCTTCTCTATAATTGGAGAAATAATTACAGGGAAG
GGAGCTCTGGCACAACTGAACATCGAGACAGGAGTTCCGATTAGTGATATCGAACCCCTC
GTCCTCTTCAATGTCATTTTCTTCTTCTTTGCTGCATTGAATCCCGGGTCGGGAAAATTT
GTGACAGATGACGAAGAGGAG---
