# Supplementary material for: Back to the sea twice: identifying candidate plant genes for molecular evolution to marine life
Source: BMC Evol Biol. 2011 Jan 12;11:8. doi: 10.1186/1471-2148-11-8 (PMC3033329; doi:10.1186/1471-2148-11-8)
Supplement: Additional file 3 — Aligned nucleotide (CDS) sequences of each OrthoMCL cluster, produced with PAL2NAL. [file 1471-2148-11-8-S3.GZ › orthomcl716.pal2nal]

>Arath
------------------------------------------------------------
------------------------------------------------------------
---------------------------ATGACCAAGAGAACGAAGAAGGCTAGAATTGTC
GGAAAATATGGTACACGATATGGTGCCAGTCTTAGGAAGCAGATCAAGAAGATGGAAGTG
AGTCAACACAACAAGTACTTCTGTGAGTTCTGCGGAAAGTACTCCGTTAAGAGGAAAGTT
GTTGGCATTTGGGGGTGCAAAGATTGCGGGAAAGTGAAAGCAGGCGGTGCATACACAATG
AACACGGCTAGTGCTGTGACTGTTAGGAGTACCATCAGGCGGTTGAGAGAGCAAACCGAG
AGC
>Posidonia
------------------------------------------------------------
------------------------------------------------------------
---------------------------ATGACAAAAAGAACTAAGAAGGCTGGAATTGTT
GGGAAATATGGCACCCGTTATGGTGCTAGTTTGAGGAAGCAGATTAAAAAGATGGAGGTT
AGTCAACATGCAAAATACTTCTGTGAGTTTTGCGGAAAGTATGCTGTGAAAAGAAAGGCT
GTGGGAATTTGGGGCTGCAAGGACTGCGGCAAAGTCAAAGCTGGTGGTGCTTATACATTG
AACACTGCTAGTGCCGTGACTGTTAGAAGCACCATCAGAAGGCTGCGTGAGCAGATAGAG
GGG
>Zostera
------------------------------------------------------------
------------------------------------------------------------
---------------------------ATGACAAAACGAACCAAGAAGGCCGGGATTGTT
GGCAAATATGGAACACGATATGGTGCCAGTTTAAGGAAGCAAATAAAGAAGATGGAGGTC
AGTCAACATGCAAAATACTTCTGTGAGTTTTGTGGAAAGTATGGTGTCAAAAGAAAGGCA
GTAGGAATTTGGGGCTGCAAGGATTGCGGCAAAGTTAAAGCTGGCGGTGCTTATACTCTT
AACACTGCAAGTGCTGTGACAGTAAGGAGCACTATTCGAAGGCTTCGAGAGCAGATTGAA
GGC
>Oryza
------------------------------------------------------------
------------------------------------------------------------
---------------------------ATGACGAAGCGCACCAAGAAGGCAGGAATCGTT
GGCAAATATGGTACCAGGTATGGTGCCAGTTTGCGTAAGCAGATCAAGAAGATGGAGGTT
TCCCAGCACTCCAAGTACTTCTGCGAGTTCTGTGGCAAGTTTGCTGTGAAGAGGAAAGCA
GTTGGAATCTGGGGATGCAAGGACTGTGGCAAGGTCAAGGCTGGTGGTGCCTACACCATG
AACACTGCCAGTGCGGTCACGGTCAGAAGCACAATCCGTCGCCTGAGGGAGCAGACAGAA
GCC
>Zma
------------------------------------------------------------
------------------------------------------------------------
---------------------------ATGACGAAGCGCACCAAGAAGGCTGGAATTGTT
GGCAAATATGGAACCAGGTATGGCGCTAGCTTGCGTAAGCAAATCAAGAAGATGGAGGTA
TCTCAGCACTCCAAGTACTTCTGCGAGTTTTGTGGGAAGTTTGCTGTGAAGAGGAAAGCA
GTTGGAATTTGGGGATGCAAGGACTGTGGGAAGGTCAAGGCTGGCGGTGCTTACACCATG
AACACTGCTAGTGCAGTCACTGTCAGGAGCACGATTCGTCGCTTGAGAGAGCAGACTGAA
GCA
>Bradi
------------------------------------------------------------
------------------------------------------------------------
---------------------------ATGACGAAGCGCACCAAGAAGGCCGGAATTGTT
GGCAAATATGGTACTAGGTATGGTGCCAGTTTGCGTAAGCAGATCAAGAAGATGGAGGTG
TCTCAGCACTCTAAGTACTTCTGTGAATTCTGTGGGAAGTTCGCAGTGAAGAGGAAAGCA
GTTGGAATTTGGGGATGCAAGGACTGCGGGAAGGTCAAGGCTGGCGGCGCCTACACAATG
AACACTGCTAGTGCGGTCACTGTCAGGAGCACAATCCGTCGCTTGAGGGAGCAGACTGAA
GCT
>Sorbi
------------------------------------------------------------
------------------------------------------------------------
---------------------------ATGACGAAGCGCACCAAGAAGGCAGGAATCGTT
GGCAAATATGGTACCAGGTATGGTGCCAGTTTGCGTAAACAGATCAAGAAGATGGAGGTC
TCCCAGCACTCCAAGTACTTCTGTGAGTTCTGTGGCAAGTTTGCTGTGAAGAGGAAAGCA
GTTGGTATCTGGGGATGCAAGGACTGTGGGAAGGTTAAGGCTGGTGGTGCCTACACCATG
AACACTGCCAGTGCGGTCACTGTCAGAAGCACAATCCGGCGCCTGCGGGAGCAGACCGAA
GCA
>Medtr
------------------------------------------------------------
------------------------------------------------------------
---------------------------atgactaagagaacaaagaaggctggcatcgtt
ggcaaatacggtacccgttatggtgctagtttgcgtaagcagattaaaaagatggaagtc
agtcagcacagtaaatttttctgtgaattttgtggaaagtatgctgtgaagagaaaggct
gtaggaatatggggatgcaaggattgcggtaaagtgaaagcaggcggagcttacactttg
aacactgcaagtgctgtgactgttcggagcaccatcaggaggctgagggaacaaactgaa
agt
>Poptr
------------------------------------------------------------
------------------------------------------------------------
---------------------------ATGACCAAGAGAACCAAGAAGGCCGGTATTGTT
GGGAAGTATGGTACCCGTTATGGTGCTAGTTTGAGGAAGCAGATTAAGAAGATGGAGGTC
AGTCAGCACAGCAAGTTCTTCTGTGAGTTCTGCGGCAAGTATGCTGTTAAGAGGAAGGCT
GTTGGTATCTGGGGTTGCAAGGATTGTGGCAAAGTGAAAGCTGGAGGTGCTTACACTTTG
AATACTGCTAGTGCCGTGACTGTCAGGAGTACCATCCGTAGGCTGAGGGAGCAGACCGAG
AGT
>Vitis
ATGATTTTTTTTATTCATATATTTTCGTTTATTGGGTTTTGTTTTTTCTTAGAAAATCGA
GAAAGAACAAAAATGGAAGCGCTGCCGTTGTGTTTACTTTACTGTAATGCAGATACGGTT
CTAAGCAATTTTATCAAATCTGTGCTTAGAACTAAGAGAACCAAGAAGGCGGGTATTGTC
GGGAAGTACGGAACCCGATATGGGGCTAGTCTGCGGAAGCAGATTAAGAAGATGGAAGTT
AGTCAGCACAGCAAATACTTCTGCGAGTTCTGTGGGAAGTATGCAGTGAAGAGGAAGGCT
GTGGGAATTTGGGCATGCAAGGACTGTGGCAAAGTTAAAGCAGGCGGTGCTTACACATTG
AACACTGCCAGTGCTGTTACTGTTAGGAGCACCATCCGAAGGCTGCGGGAGCAGACTGAG
AGC
