# Supplementary material for: Back to the sea twice: identifying candidate plant genes for molecular evolution to marine life
Source: BMC Evol Biol. 2011 Jan 12;11:8. doi: 10.1186/1471-2148-11-8 (PMC3033329; doi:10.1186/1471-2148-11-8)
Supplement: Additional file 3 — Aligned nucleotide (CDS) sequences of each OrthoMCL cluster, produced with PAL2NAL. [file 1471-2148-11-8-S3.GZ › orthomcl7152.pal2nal]

>Bradi
ATGGACGAGGTTGTTTCCGCTTTGGCTGATAGCCAAACTTTGACCAAGGATGCCGCGACA
GATCAGCCTGTGATCGTGTACGTATGGGACATGGATGAAACGCTGATTCTGCTCAAGTCA
CTGCTGGATAGGTCGTTTGCTGGGCATTTCGAAGGCCTCAAGGACCTTGATAAAGGTGTT
GAAATAGGGAAGCGGTGGGAGAACATCATACTTGAAGTCTGCGACGGGCACTTCTTCTAT
GAGGAGATTGAGAACTACAATGAACCCTGTCTCAATTCTTTACTTCAGTATGATGACGGG
AAAGACCTGACAAAATATGATTTCGAGGCCGACTGCTTTAGTTCTCCTTATGATGATGCT
AATAAAAGGAAGCTTGCCTATAGGCATCGTGCTATTGCAGACAAGTATGCAAAGGGTTTG
GAGAAAATTCTGGACAACCGCACGGTCAAAGTCTGGAGTGATTTGTATAGTTTGACAGAC
AAATATACTGATGGTTGGCTTTCTTCAGCTCATAAGTTGCTAGAAGAAGCACTGGGTAAA
TCG---------------------------------------ACAGCTGAGCCTGCTGCG
AAACCTTCAAACATCAATTGCATTGTTACTTCAGGGTCCCTGGTTCCAAGTGTTGGCAAA
TGTTTGCTGTATCGCCTGGACGACGTGGTTTCAGCTGACAACATTTACAGTTCATGGGAA
AAGGGGAAGCTGCAGTGCTTCAAATGGATCAAGGAGCTCTATGACGGCCCGAATGTGCGC
TTCTGCGCGATTGGAGACGGGCACGAGGAGCGCAGCGCAGCTGCCATCATGAAATGGCCG
TTTGTCAAGATGGAGATCAAC---CCTGAGGCCCCTCACAGGTTCCCCGGGCTGAACCTG
TCGATGATCCATGCCATCATGGACGCCGCGGAC---------AAGTCATCAAGCAAAGAT
GGC------
>Oryza
---------------ATGGATGGGGTTGTCGCCGCTTCGGCTGATGCCACCAGGGACGAG
ATTAAGATTATGAATGTGTACATATGGGACATGGATGAAACCCTCATTCTGCTCAAGTCG
CTGCTGGATGGCTCGTATGCTGGTGCCTTTGATGGCCTCAAGGACCATGATAAGAGTGTT
GATATAGGGAAGAGGTGGGAGAATCTCATTCTGGAACTCTGTGACGAGCATTTCTTCTAT
GAGGAGATTGAGAATTACAATGAACCCTTTCTCAGTGCTGTCAAAGAATATGATGATGGG
AAAGACTTGACAACATATGATTTTGAAGCTGACTGCTTTAGTTCGCCTTATGATGATCTG
AATAAAAGGAAGCTTGCTTACAGGCACCGTGCTATTGGAGAGAAGTATACAAAGGGTTTG
GAAAAAATTCTGGACCACCACATGATCAAAGTCTGGAATGATCTGTATAGCGCGACCGAC
AAATACACCGATGGTTGGCTTTCTTCAGCTCATAAGTTGTTGGAAGAAGCAATGGGTAAA
TCA---------------------------------------ACAGCTGAGTCCACTGCC
AAACATTCAAGCATCAATTGCATAGTTACATCAGGGTCCCTGATTCCAAGTCTTGCCAAA
TGTTTGCTCTATCGTCTGGATGATGTGGTTGCATTCGAGAATGTTTACAGCTCCTGGGAA
GTCGGGAAACTGCAGTGCTTCAAATGGATCAAGGAGCGCTATGATGGCCCAAACGTCCGT
TTCTGTGCAATCGGAGACGGACACGAAGAATGCACCGCTGCGCAGATAATGAAGTGGCCA
TTTGTCAAGATCGAGTTCCAC---CCTGATGCCCCTCATAGGTTCCCTGGCCTGAACCTT
CCAACCATTCATCGCATCATGGATACCGTTTAT---------GATTCATCGAGCAACGAT
GGT------
>Sorbi
---ATGGATGAGACTGTTCCTGCTTTGGTTACCGGCCAAGCTTCAACTGATGCCGTGACG
GAGCAGCCTGTGAATGTGTACATATGGGACATGGATGAGACACTAATTTTGCTCAAGTCA
CTTCTGGATGGCTCATATGCTGGGGCTTTTGATGGCCTCAAGGATCGTGAGAAAAGTACT
GAAATAGGGAAGCGATGGGAGAACCTCATTCTTGAACTCTGTGATGAGCACTTCTTTTAT
GAGGAGATTGAGAACTACAATGAACCCTATCTCAATGCTTTGAATGAATATGATGATGGG
AGAGACTTGACCTCATATGATTTTGAGGCTGACAGTTTTAGTTCACCCTATGATGATGCG
AACAAAAAGAAGCTTGCTTACAGGCATCGTGCTATTGGAGAGAAATATGCAAAGGGTTTG
GAAAAGATTCTGGACCAACACATGGTCAAAGTCTGCAATGATCAGTACAGTTTGACTGAC
AAATATACTGATGGCTGGCTGTCTTCAGCTCATAAGCTATTGGAAGAAGCATTGGGCAAA
TCA---------------------------------------GCATCAGCACCTACTGCC
AAGTCTTCAAGCATCAATTGCATAGTTACATCAGGGTCACTGATTCCAAGCCTTGCCAAA
TGTTTGCTGTATCGCTTGGATGATGTGGTCTCGTCTGATAATGTTTATAGCTCATGGGAA
GTGGGTAAGCTGCAGTGCTTCAAATGGATCAAGGAGCGCTTTGATGGTCCAAATGTCCGC
TTCTGTGCAATCGGTGACGGGCATGAAGAATGCACTGCTGCACAGATCATGAAATGGCCA
TTCATCAAGATTGAGTTCCGC---CCCGAAGCCCATCACAGGTTCCCTGGCCTAGACATG
CCCACAGTGCAGACCTACATGGATGTGATATAT---------GAGTCATCAAGCAAAGAT
GGT------
>Zma
---ATGGACGAGGCTGTTCCTGCTTTGGCTACCGGCCAAGCTTCAACCGACGCCGTGACA
GAGCAGCCTGTGAATGTGTACATATGGGACATGGATGAGACACTCATTTTGCTCAAGTCA
CTTCTGGATGGCTCATATGCTGGGGCTTTTGATGGCCTCAAGGATCATGAGAAAAGTACT
GAAATAGGAAAGCGATGGGAGAACCTCATTCTTGAACTCTGTGATGAGCACTTCTTTTAT
GAGGAGATTGAGAACTACAATGAACCCTATCTCAATGCCTTGAATGAATATGACGATGGG
AGAGACTTGACCTCATATGATTTTGAGGCTGACTGTTTTAGTTCACCATATGATGATGCG
AACAAAAAGAAGCTTGCTTACAGGCATCGTGCTATTGGAGAGAAATATGCAAAGGGTTTG
GAAAAGGTTCTGGACGGACACATGGTCAAAGTCTGCAATGATCAGTACAGTTTGACTGAC
AAATATACTGATGGCTGGCTGTCTTCAGCTCATAAGTTACTGGAAGAAGCATTGGGCAAA
TCA---------------------------------------GCATCAGCACCTTCAGCC
AACTCTTCAAGCATCAACTGCATAGTTACATCAGGGTCACTGATTCCAAGCCTTGCCAAA
TGTTTGCTGTATCACCTGGATGATGTGGTCTCATCTGAGAACGTCTACAGCTCATGGGAA
GTGGGTAAGCTGCAGTGCTTCAAATGGATCAAGGAGCGCTTCGACGGTCCAAACGTCCGC
TTCTGTGCAATCGGTGATGGCCACGAGGAGTGCAGTGCTGCGCAGGTCATGAAATGGCCA
TTCATCAAGATCGAGTTCCGC---CCTGAAGCCCATCACAGGTTCCCTGGCCTAGACTTG
CCCACAGTGCAGACCTACATGGATGTGATATAC---------GAGTCATCGAGCAAAGAT
GGT------
>Arath
---------------ATGAATAATGATACATCAAAAAAGCTGGGAACTTTGGTTTCTGAT
GATGGACCAGTGAATGTATATGTATGGGACATGGACGAGACTCTTATCTTACTTAGATCT
CTGTTAAATGGAACTTATGCTGAGTCTTTTAATGGCTCCAAAGATGTTAAAAGAGGTGTA
GAGATTGGGAGGATGTGGGAGAAACACATACTTAAGATCTGTGACGATTTTTTCTTCTAC
GAGCAAGTTGAGGAATGCAATGAGCCATTTCTTGATTCATTGAGACAGTATGATGATGGA
AAGGATCTTTCTCGGTATGAGTTCAAACAAGACGACTTTAGTACTCCTACTGATGACTTG
AACAAGAGGAAACTTGCGTACAGGCATCGAGCTGTTGCGGAGAGATACGAAAAGGGTTTG
TGTCCATTCATTGACAGCGAATCGATGAGTGGGTTGGATGAGTTGTATAATGTGACTGAT
GAATACACAGACCGGTGGCTTTCTTCGGCAAGGGCTTTCTTGGAGCAGTGTTCA------
------------------TGTGTGGAAGAGTCTAGTGATGGAACAAGTGCAATCGAACAA
AGCTCTCAGGATATACATATTCTAGTGACTTCCGGGGCCCTCATACCGAGCCTCGTGAAA
TGCCTGCTTTTCCGGCTAGATACATTCCTAAGACATGAAAATGTGTACAGTTCAATAGAT
GTGGGGAAGCTCCAATGTTTCAAATGGATCAAGGAGCGTTTCAACCACCCAAAATTCAGA
TTCTGTGCGATCGGGGACGGATGGGAAGAGTGTGCAGCCGCACAAGCCTTGCAATGGCCA
TTCGTTAAGATCGATTTGCAA---CCGGATAGCTCCCACAGATTCCCTGGCTTAACACCT
AAGACTGTAAGCTACTACTTTGCTGCTGTATATGGGAACTCTGATGCTGATTCCAGCAAA
GAG------
>Zostera
------------------------------------------------------------
------------------------------------------------------------
------------------------------------------------------------
------------------------------------------------------------
------------------------------------------------------------
------------------------------------------------------------
------------------------------------------------------------
AATAATTTTCTGGATGAATCTAAGATCAAAGAGTTTGATGATCTGTATTACGCTACAGAT
CGGTACACGGATGGATGGCTCTCGTCGGCGGCCACTTTTCTCAAGGAA------------
------------------------------------------TTGTCGTCGGAGAATCCG
ATGGAGAAAAACGTCCATGTTTTGGTCACCAACGGAGCACTCATACCCACTCTTGCAAAA
TGCTCGCTTTATCGGATGGACGATGTCATATCACATCAAAACGTTTATAGCTCCAGTGAA
GTTGGGAAACTTCAGTGTTTTAAATGGATCAAGGAACGTTTCAGAGGACCCAATGTTCAG
TTTTGTGCCATCGGAGATGGTATAGAAGAACGCAAAGCTGCAGAAGAAATGAGATGGCCG
TTCATAAACATCGATATGAAGCTAAGAGGGGGGACGAATCGTTTTCCTGGTCTGACC---
------------------------------------------------------------
---------
>Posidonia
------------------------------------------------------------
------------------------------------------------------------
------------------------------------------------------------
------------------------------------------------------------
------------------------------------------------------------
------------------------------------------------------------
------------------------------------------------------------
------------------------------------------------------------
------------------------------------------------------------
------------------------------------------------------------
------------------------------------------------------------
---------------TTTGATGACTTGATATTGCATGAAAATGTTTACAGTTCATGGGAG
GTCGGAAAGTTCCAATGTTTTTCATGGATAAAAGAGAGGTTTAGTGGTCCTTCTGTTCGC
TTCTGCGCTATCGGGGATGGTTTTGAAGAATGTGGAGCTGCAGAAAAAATGAGATGGCCT
TTTGTAAAGATTGATATACAT---CCCAAAGGCATACATCGTTTTCCGGGTCTCACGACA
AGAACACTTGGACATTATATGGATGTCATATATGGG------GGGTCTGAAAGCGACGAG
GAC------
>Medtr
atgtcggctgcatctgggacgagtgaggaggaaacacgagtgtcttccggtgacaacatt
catcctaggctggatgtctatatttgggacatggatgagacccttatactgctcaactct
ttgctgaaatcatcgtatgccgaggctttcaacggtttgaaagatgtgcagaaaggcgtc
gagcttgggaagatgtgggaaaatctcattctgcaattgtgcgatgatcatttcttctac
gagcaaattgaaagttacaataagccatttcttgatgttctgtccaaatatgatgatggg
aaggatctatctgattatgacttcaaccaagatgaattaggccctccgcttgatgatgcc
aacaaaagaaaacttgcatacaggcatcgaatcatagccgaaaaatacctgcagggttta
cataatattttagatcaggagacaataaaagtatggaacaatttgtataataaaactgat
gaatatactgacaaatggctttcatcagcacgggcctgtttgacggagtgttctggtgaa
aataaagacgtggtttcttcaattacttatgccaacacaagcacagactcaattaatgca
aaacatcaccatgtgaatgttttagttacagctggatcattgataccatctcttgtaaaa
tgcttgctctttcatctggacagcttaataacacatggaaatgctcctggaagt------
---ggggaaaattcaatgttccgatggatcaaggatcgcttcaaccatcccaatgttcgc
ttttgtgtaattggtgatggatgggaagagtgtgaagctgcagaaatcatgaaatggccg
tttgttaagattgacccgcga---ccaggaaaatctcataggttccctggcctcacatcc
aaaacagttggccactatttctctgtggtgtat------ccaaacaatgacaatgacgaa
gaa------
>Poptr
ATGGCTGAAAGCTCAATAATTTCTGATCAAAAGGTAGAAGCTTTGGCAAAGAAAGGCATG
GATCGGATAAAAAAGGTGTATGTTTGGGACATGGATGAGACCCTTATATTGCTCAAGTCT
TTGCTGAACGGGACTTATGCACAGGGTTTCAATGGCTTAAAGGATGTGCAGAAGGGAATA
GAAATTGGTAAGATGTGGGAGAAGCACATTCTTCAAATCTGCGATGATTTATTCTTCTAT
GAACAAGTAGAGAACTACAATAAGCCTTTTCTTGATGCCATGAGTCAATATGATGATGGG
CTTGATCTTTCTAATTATGATTTCAACCAAGATGGATTTAGTCCTCCTTCTGATGATGTA
AACAAAAAAAAGCTAGCGTACAGACACCGAGCCATAGCCAACAAGTACAAACAGGGTTTG
CATAATATTCTTGATCAAGAGATGATCAATCTATGGGAGGAATTATATAATTTGACTGAT
GAATATACAGATAGATGGCTCTCTTCAGCGCGGGCTTTCTTGGAACAGTGTTCTGGCTGG
AAGGAAGACCCTACTCGTTGTCTTGCCTCTACTGATGGGATCATCAATCACACCGATGCC
AAGTTTGAGCCCATTAATGTTTTAGTGACTTCTGGATCATTGATACCCAGCCTCGTAAAA
TGTTTACTTTTTCGACTTGACAATTCAATAACACATGAAAATGTCTACAGCTCATGGGAA
GTGGGAAAACCTCAATGTTTTCAGTGGATCAAGGAACGATTTAATGGTCCAAATGTCCAT
TTTTGTGTAATTGGGGATGGATGGGAAGAGTGTGAAGGTGCACAGGCCATGCAATGGCCA
TTTGTCAAGATTGGTATGCAC---CCAGGTGGGGATCACCGTTTTCCAGGCCTTACGTTG
AGAACTCTTGGCTACTACTTTGCTGTTGTGTACGGGGATCCTGATGCTGAAAATAATGAA
GATGAATCA
>Vitis
------------------------------------------------------------
------------------------------ATGGATGAGACTCTTATATTGCTCAAATCT
TTGTTGAATGGAACATATGCAGAAACTTTCAATGGTCTGAAGGATGTACAAAAGGGTGTA
GAAATTGGCAAGATGTGGGAGAAATACATTCTTCAAGTGGCTGATGATATTTTCTTTTAT
GAACAAATCGAGAACTATAATAAGCCCTTTCTTGATGCCTTGAGCCAGTATGATGATGGG
AAGGATCTTTCTGATTATGATTTTAACCATGATGGCTGTAGTTCTCCATATGATGATCTC
AACAAAAGAAAACTAGCTTACAGGCATCGTGTTATAGCCCATAAATACAAACAGGGCTTG
CATAACACTTTTGATCAGGATATGATAAAACTCTGGGATGATCTCTATGATATGACAGAC
AGTTATACAGATAAATGGCTCTCCTCAGCACGGGCCTTCTTGGAGCAGTGCTCAGACGAG
AACAAAGATTCAACT---CCTCTTGCTCCTGCCAATGGGGTTGTTGACTCTATTGATGCA
AAATCCCAGAATGTTAATGTTTTAGTGACTTCTGGATCACTGATACCCAGTCTTGTTAAA
TGCTTACTCTTTCGACTGGACAATCTGATAACACATGGAAATGTTTACAGCTCATGGGAG
GTGGGGAAGCTCCAATGTTTTTCATGGATCAAGGAGCGTTTCAGTGGTCCAAATGTCCGC
TTTTGTGTAATTGGGGATGGATGGGAAGAGTGTGAGGCAGCACAGACTATGAGATGGCCA
TTTGTTAAGATTGATCTACGG---CCAGGCAGTTCTCACAGATTTCCAGGCCTTACGTTG
AGGACAGTAGGCCACTATTTCTCTATCGTGTATGGAATCCCAGATGCTGAAAATGATGAT
GAG------
