# Supplementary material for: Back to the sea twice: identifying candidate plant genes for molecular evolution to marine life
Source: BMC Evol Biol. 2011 Jan 12;11:8. doi: 10.1186/1471-2148-11-8 (PMC3033329; doi:10.1186/1471-2148-11-8)
Supplement: Additional file 3 — Aligned nucleotide (CDS) sequences of each OrthoMCL cluster, produced with PAL2NAL. [file 1471-2148-11-8-S3.GZ › orthomcl675.pal2nal]

>Posidonia
------------------------------------------------------------
------------------------------------------------------------
------------------------------------------------------------
------------------------------------------------------------
------------------------------------------------------------
------------------------------------------------TCTTCGAACCTA
GTTATTTTT---------------------------------------------------
------------------------------------------------------------
CCAGATATATTACAAACGAATGAGAGCAAAGAAAGGAAGTAAGCAATCGATGTTCAAGAA
CATGAAACACAAAACAAAACATTTAATAATTTTCTCTAAAAAACTCTTGATGGATACATA
AAGTGAGAAAACAAGAACTCAGTGTTCGAGACATAACAACCGTTTAGGCACAGAAAACTT
CCAGATTTAACATATCCAAAAGAAGCATTG------------------------CTCTCA
AACGGCAATGGGCTC------------
>Arath
ATGACGACTCAGATCAGCAAGAAGAGAAAGTTTGTAGCGGACGGTGTGTTCTACGCTGAA
TTGAATGAGGTTCTTACAAGAGAGCTAGCAGAGGATGGTTACTCTGGTGTTGAGGTTAGG
GTTACTCCTATGAGGACTGAGATTATCATCAGAGCTACACGTACTCAGAATGTTCTCGGT
GAGAAGGGGAGGAGAATTAGGGAATTGACTTCCCTTGTTCAGAAGAGATTCAAGTTTCCA
GTTGACAGTGTTGAGCTTTATGCCGAGAAGGTTAACAACAGAGGTCTCTGTGCCATCGCT
CAGGCTGAGTCTTTACGTTACAAGCTTCTTGGTGGTCTCGCTGTTCGTAGGGCTTGCTAT
GGTGTGTTGAGGTTTGTTATGGAGAGTGGAGCTAAGGGATGCGAGGTTATCGTGAGTGGA
AAGCTTCGTGCTGCCAGAGCCAAGTCTATGAAGTTCAAAGATGGCTACATGGTGTCATCT
GGTCAACCAACTAAGGAATACATAGACTCTGCAGTGAGACATGTTTTGCTTAGACAAGGT
GTGTTGGGAATCAAGGTGAAGGTTATGCTTGATTGGGACCCTAAGGGCATATCAGGACCA
AAGACACCATTGCCTGATGTTGTGATCATTCATTCTCCTAAAGAAGAAGAGGCCATCTAT
GCACCTGCTCAGGTTGCTGCCCCGGCTGCTCTCGTAGCAGATGCACCACTCACAGCCGTA
GATTACCCTGCGATGATCCCAGTCGCC
>Zostera
---ATGACGTCGATGAGCAAGAAGAGGAAGTTTGTGGCAGATGGAGTTTTTTTCGCTGAG
CTAAATGAGGTACTTACCCGTGAGTTAGCTGAGGATGGTTACTCTGGCGTTGAAGTTAGA
GTAACACCCATGCGCACCGAGATAATCATTCGTGCAACTCGAACCCAGAATGTGCTCGGT
GAGAAGGGAAGAAGAATACGGGAACTGACTTCTGTTGTGCAGAAAAGGTTTAATTTCCCC
GAGAACAGTGTTGAGCTTTATGCTGAAAAGGTCAACAATAGGGGATTATGCGCTACTGCG
CAGGCTGAATCTCTAAGATACAAACTTCTCGGTGGTCTTGCTGTTCGTAGGGCCTGTTAT
GGTGTTTTGAGGTTTGTTATGGAAAGTGGTGCAAAGGGATGTGAGGTGATTGTTAGTGGT
AAACTGAGAGCTCAACGGGCTAAATCCATGAAATTCAAAGATGGATATATGATATCTTCA
GGGCAGCCTGTGAAAGAATACATTGACTCTGCAGTAAGACACGTGCTTCTAAGACAGGGT
GTTCTTGGAATAAAGGTTAAGATCATGCTAGATTGGGATCCCAAGGGCAAACTGGGTCCT
ATGACACCTCTGCCTGATATTGTAGTTATCCATCCTCCTAAGGAAGAAGAGGAATATGGG
CGTCCAGTTGCTCAGCCATTGGTACCTATT------------------------GAAGTT
GAACCACCCGTTCCTATT---------
>Medtr
atggctacccaaatgagcaaaaagcgaaagtttgtcgctgatggagttttcttcgctgaa
ttgaatgaggttttaaccagagagcttgctgaagatggctattccggtgttgaggttagg
gttactcctatgcgcactgaaatcatcatcagagctactcgtacccaagctgttctcggt
gagaagggtaggaggatcagagagttgacctcagtggtccagaaaagatttaagtttcct
gagaacagtgttgaactttatgctgagaaggtgaacaataggggactttgtgccattgca
caagctgaatcccttcgctacaagctacttggcggtcttgctgttcgcagagcctgctat
ggtgtgttgaggtttgttatggaaagtggtgctaagggatgtgaggttattgtcagtgga
aaattgagggcccagagagctaaatctatgaagttcaaggatgggtatatgatctcatcc
ggacagcctgttaaggattacattgactctgctgttagacatgttctacttagacagggt
gttcttggaattaaggtgaagattatgcttgactgggatcctaaaggaaagcagggtcct
aaaactcccctacctgatattgtcactattcacactccaaaggaggaggaagagtacatc
aggcctgct------gctgttgtagcaaat------------------------gatatt
gaggttcctgtcccaatccctgttgtt
>Vitis
ATGGCGACTCAGATGAGCAAAAAGCGAAAGTTTGTGGCTGATGGAGTCTTCTTCGCGGAG
CTCAATGAGGTTCTCACTAGAGAGCTCGCTGAGGATGGTTACTCTGGTGTTGAAGTTAGG
GTCACCCCAATGAGGACTGAGATCATCATTAGGGCTACTCGAACTCAGAACGTGCTCGGT
GAGAAGGGAAGAAGAATTAGGGAATTGACTTCTGTTGTTCAGAAACGCTTCAAGTTCCCA
GAAAACACTGTGGAGCTTTATGCTGAGAAAGTTAACAACAGAGGTCTCTGTGCCATTGCT
CAGGCTGAGTCACTACGTTACAAGCTTCTTGGAGGGCTTGCTGTTCGCAGGGCTTGCTAT
GGTGTCTTGAGATTTGTAATGGAGAGTGGAGCAAAGGGATGTGAGGTGATTGTCAGTGGC
AAGCTCAGGGCTCAGCGTGCTAAATCAATGAAGTTTAAGGATGGATACATGATATCCTCG
GGTCAGCCTGTCAAAGAATACATCGACTCGGCCGTGAGGCACGTGCTTCTTCGACAGGGT
GTTTTGGGTATCAAGGTGAAGATCATGCTTGACTGGGATCCCAAGGGCAAGCAGGGCCCT
AAAACACCTCTACCTGATCTTGTCACCATCCACACCCCCAAGGAAGAAGAGGAGTATCTT
AGGCCA---------CCAATCCCGGCTGCA------------------------GATATT
GAGGTTGCAGCAGCT------------
>Poptr
ATGGCCACTCAAATCAGTAAGAAACGCAAGTTTGTTGCGGATGGAGTTTTCTACGCAGAA
CTGAACGAGGTATTGACTAGAGAATTGGCTGAGGATGGATACTCTGGTGTTGAAGTTAGG
GTTACTCCCATGCGCACCGAGATCATCATCAGGGCTACTCGTACCCAAAATGTTCTTGGT
GAGAAGGGAAGGAGGATCAGGGAGCTCACTTCCGTTGTCCAGAAACGTTTCAAGTTTCCC
GAGAATGGTGTCGAGCTCTATGCTGAGAAAGTTAACAACAGGGGTCTCTGTGCCATTGCG
CAGGCCGAGTCTCTTCGTTACAAGCTCCTTGGAGGCCTTGCTGTTCGCAGGGCTTGTTAT
GGAGTGTTGAGGTTTGTAATGGAGAGTGGGGCAAAAGGATGTGAGGTTATTGTGAGTGGA
AAGCTTCGGGCACAGCGTGCCAAATCCATGAAATTCAAGGATGGGTACATGATATCCTCT
GGCCAACCTGTTAAAGAGTATATTGATTCAGCTGTTAGGCATGTTCTTCTTAGACAGGGT
GTGCTTGGTATCAAGGTCAAGATCATGCTTGACTGGGATCCAAAGGGCAAGGTTGGGCCA
ATGACACCATTACCTGATCTGGTCACAATCCATCCTCCCAAGGAAGAAGAAGAGTAT---
GTTCCA---------CCATTGTTGACCACC------------------------AATATT
GAGATCCCAGTAGCA------------
>Bradi
ATGGCGACCCAGATCAGCAAGAAGAAGAAGTTTGTGAGCGATGGCGTGTTCTACGCCGAG
CTGAACGAGATGCTCACCAGGGAGCTGGCGGAGGACGGCTACTCCGGCGTGGAGGTGCGC
GTCACGCCGATGCGCACGGAGATCATCATCCGCGCCACGAGGACGCAGAACGTGCTCGGC
GAGAAGGGCCGCAGGATCAGGGAGCTCACCTCCGTCGTCCAGAAGCGCTTCAACTTCCCC
GAGAACGGCGTCGAGCTATACGCCGAGAAGGTCGTCAACCGTGGCCTCTGCGCCATCGCC
CAGGCCGAGTCTCTCCGCTACAAGCTCCTTGGAGGCCTTGCCGTCCGCAGGGCTTGCTAT
GGTGTTCTTCGCTTTGTTATGGAGAGTGGTGCCAAGGGTTGTGAGGTCATTGTCAGTGGA
AAGCTCAGGGCCCAGAGGGCCAAGTCCATGAAGTTCAAGGATGGGTACATGATCTCATCC
GGTCAGCCAGTGAATGAGTACATTGACGCAGCTGTGAGACACGTCCTTCTCAGACAGGGT
GTTCTTGGCATCAAGGTGAAGATCATGCTTGACTGGGACCCCAAGGGCAAGCTTGGCCCG
ACCACCCCGCTGCCTGACCTCGTCACCATCCACCCCCCGAAGGAGGAGGATGAGCTG---
CGCCCT---------CCGACTTTGGTC---------------------------GAGGTC
---------------------------
>Oryza
ATGGCGACCCAGATCAGCAAGAAGAAGAAGTTCGTGAGCGATGGCGTGTTCTACGCGGAG
CTGAACGAGATGCTGACGCGGGAGCTGGCCGAGGACGGCTACTCCGGCGTGGAGGTGCGC
GTGACGCCGATGCGCACGGAGATCATCATCCGGGCCACGAGGACGCAGAACGTGCTCGGC
GAGAAGGGGCGCAGGATCAGGGAGCTCACCTCCGTCGTGCAGAAGCGCTTCAACTTCCCC
GAGAACGGCGTCGAGCTCTACGCCGAGAAGGTCGTCAACCGCGGCCTCTGCGCCATCGCC
CAGGCCGAGTCCCTCCGCTACAAGCTTCTTGGAGGCCTCGCCGTCCGCAGGGCTTGCTAT
GGTGTTCTTCGCTTTGTTATGGAGAGTGGTGCCAAGGGTTGCGAGGTCATTGTAAGTGGA
AAGCTCAGGGCCCAAAGAGCCAAGTCCATGAAGTTCAAGGATGGTTACATGATCTCATCT
GGTCAGCCAGTCAATGAGTACATTGACTCGGCTGTGAGACACGTGCTCCTGAGACAGGGT
GTTCTTGGCATCAAGGTGAAGATCATGCTCGACTGGGACCCCAAGGGCAAGGTTGGCCCG
ACCACCCCTCTGCCGGATCTTGTAACCATCCATGCTCCCAAGGAGGAGGAGGAGCTG---
CGCCCT---------CCGGTGTTGATCGCT------------------------GAGGCT
---------------------------
>Zma
ATGGCGACCCAGATCAGCAAGAAGAAGAAGTTCGTCAGCGACGGCGTGTTCTACGCCGAG
CTCAATGAGATGCTGACGCGGGAGCTCGCGGAGGACGGCTACTCCGGCGTGGAGGTGCGC
GTCACACCGATGCGCACGGAGATCATCATCCGCGCCACGCGCACGCAGAACGTGCTCGGC
GAGAAGGGCCGCAGGATCAGGGAGCTCACGTCTGTCGTCCAGAAGAGGTTCAACTTCCCC
GAGAACGGCGTCGAGCTCTACGCCGAGAAGGTCGTCAACCGCGGCCTCTGCGCCATCGCG
CAGGCTGAGTCCCTCCGCTACAAGCTCCTCGGAGGCCTTGCCGTCCGGAGGGCCTGCTAT
GGTGTTCTTCGCTTTGTTATGGAGAGTGGTGCCAAGGGTTGTGAGGTCATTGTGAGTGGA
AAGCTCAGGGCTCAAAGAGCCAAGTCCATGAAGTTCAAGGATGGCTACATGATCTCATCT
GGTCAGCCAGTGAATGAGTACATCGACTCAGCTGTGAGACACGTCCTCCTCAGACAGGGT
GTTCTGGGTATCAAGGTGAAGATCATGCTTGACTGGGACCCGAAGGGCAAGGTTGGCCCG
ATCACCCCTCTTCCGGACCTGGTGACCATCCATACCCCGAAGGAGGAGGACGAGCTG---
CGCCCT---------CCTGTCTTGGCAGCT------------------------GAGGTC
---------------------------
>Sorbi
ATGGCGACCCAGATCAGCAAGAAGAAGAAGTTCGTCAGCGACGGTGTGTTCTACGCCGAG
CTTAACGAGATGCTGACGCGGGAGCTGGCCGAGGACGGCTACTCCGGCGTGGAGGTGCGC
GTCACGCCGATGCGCACGGAGATCATCATCCGCGCCACGCGCACGCAGAACGTGCTCGGT
GAGAAGGGTCGCAGGATCAGGGAGCTGACCTCTGTCGTCCAGAAGAGGTTCAACTTCCCC
GAGAACGGCGTCGAGCTCTACGCCGAGAAGGTCGTCAACCGCGGCCTCTGCGCCATCGCG
CAGGCTGAGTCCCTCCGCTACAAGCTCCTCGGAGGCCTTGCCGTCCGGAGGGCTTGCTAT
GGTGTTCTTCGCTTCGTTATGGAGAGTGGTGCTAAGGGTTGTGAGGTCATTGTCAGTGGA
AAGCTCAGGGCCCAAAGAGCCAAGTCCATGAAATTCAAGGATGGCTACATGATCTCATCT
GGTCAGCCAGTGAATGAGTACATTGATTCGGCTGTGAGACACGTCCTTCTCAGACAGGGT
GTTCTTGGTATCAAGGTGAAGATCATGCTCGACTGGGACCCGAAGGGCAAGGTTGGTCCA
ATCACCCCTCTTCCGGACCTGGTGACCATCCATACCCCGAAGGACGAGGATGAGCTG---
CGCCCT---------CCGGTCTTGGCACCT------------------------GAGGTC
---------------------------
