# Supplementary material for: Back to the sea twice: identifying candidate plant genes for molecular evolution to marine life
Source: BMC Evol Biol. 2011 Jan 12;11:8. doi: 10.1186/1471-2148-11-8 (PMC3033329; doi:10.1186/1471-2148-11-8)
Supplement: Additional file 3 — Aligned nucleotide (CDS) sequences of each OrthoMCL cluster, produced with PAL2NAL. [file 1471-2148-11-8-S3.GZ › orthomcl637.pal2nal]

>Zma
ATGGCGCCCACCGTGATGATGGCCTCGTCGGCAACC------------------------
---------GCCGTCGCCCCGTTCCAGGGTCTCAAGTCCGCCGCCAGCCTCCCCGTCGCC
CGCCGCAGCACCAGGAGCCTCGGCAACGTC---AGCAACGGCGGAAGGATCCGGTGCATG
CAGGTGTGGCCGGCCTACGGCAACAAGAAGTTCGAGACGCTGTCGTACCTGCCGCCGCTG
TCGACGGACGACCTGCTGAAGCAGGTGGACTACCTGCTGCGCAACGGCTGGATACCCTGC
CTCGAGTTCAGCAAGCTC---GGGTTCGTGTACCGCGAGAACTCCACCTCCCCGTGCTAC
TACGACGGCCGCTACTGGACCATGTGGAAGCTGCCCATGTTCGGCTGCACCGACGCCACG
CAGGTGTACAAGGAGCTGCAGGAGGCCATCGCCGCGTACCCGGACGCCTTCCACCGCGTC
ATCGGCTTCGACAACGTCAGGCAGACGCAGTGCGTCAGCTTCATCGCCTACAAGCCCCCC
GGCAGCGAG---------------
>Sorbi
ATGGCGCCCACCGTGATG---GCCTCGTCCGCCACC------------------------
---------GCCGTCGCTCCGTTCCAGGGTCTCAAGTCCACCGCCACCCTCCCCGTCGCC
CGCCGCTCCACCACCAGCCTCGCCAAAGTC---AGCAACGGCGGCAGGATCCGGTGCATG
CAGGTGTGGCCGGCGTACGGGAACAAGAAGTTCGAGACGCTGTCGTACCTGCCGCCGCTG
ACGGAGGAGCAGCTGCTGAAGCAGGTGGACTACCTGCTGCGCAACAACTGGGTGCCCTGC
CTCGAGTTCAGCAAGGAA---GGCTTCGTGTACCGCGAGAACTCCACCTCCCCGTGCTAC
TACGACGGCCGCTACTGGACCATGTGGAAGCTGCCCATGTTCGGCTGCACCGACGCGTCG
CAGGTCTACAAGGAGCTGCAGGAGGCCATCGCCTCCTACCCGGACGCCTACGTCCGGATC
CTCGGCTTCGACAACATCAAGCAGACGCAGTGCGTCAGCTTCATCGCCTACAAGCCCGCG
GGCAGCGAG---------------
>Oryza
ATGGCTCCCTCGGTGATG---GCTTCGTCGGCCACC------------------------
---------TCCGTGGCTCCCTTCCAGGGGCTCAAGTCCACTGCGGGCCTCCCGGTGAAC
CGCCGCTCCAGCAGCTCGAGCTTTGGCAACGTCAGCAATGGCGGAAGGATCAGATGCATG
CAGGTGTGGCCGATTGAGGGCATTAAGAAGTTCGAGACTCTGTCGTACTTGCCGCCATTG
ACAGTGGAGGACCTTTTGAAGCAGATCGAGTACCTGCTCCGATCTAAGTGGGTGCCTTGC
TTGGAGTTCAGCAAGGTC---GGATTCGTCTACCGTGAGAATCACAGATCACCCGGATAC
TATGACGGTAGGTACTGGACCATGTGGAAACTGCCCATGTTTGGATGCACCGATGCCACC
CAAGTGCTCAAGGAGCTCGAGGAGGCAAAGAAGGCATACCCTGATGCCTTCGTTCGCATC
ATTGGCTTTGACAACGTTAGGCAGGTGCAGTTAATCAGCTTCATCGCGTATAAGCCACCG
GGTTGCGAGGAGTCAGGCGGCAAC
>Bradi
ATGGCACCCACCGTGATG---GCTTCCTCCGCCACC------------------------
---------TCCGTGGCTCCTTTCCAGGGGCTCAAGTCCACCGCCGGCCTCCCCGTCGCC
AGCCGCCGCTCCTCCAACAGCCTCGGCAGCGTCAGCAACGGTGGAAGGATCAGGTGCATG
CAGGTGTGGCCGATCGAGGGCATCAAGAAGTTCGAGACCCTCTCGTACCTGCCCCCTCTC
TCCGTGGAGTCTCTCCTGAAGCAGATCGAGTACCTGATCCGCTCCAAGTGGGTTCCTTGC
CTGGAGTTCAGCAAGGTC---GGCTTCGTCTTCCGCGAGCACAACAGCTCCCCTGGGTAC
TATGATGGCAGGTACTGGACAATGTGGAAGCTGCCCATGTTCGGGTGCACCGACGCCACA
CAGGTGCTCAAGGAGCTGGAGGAGGTCAAGAAGGAGTACCCGGACGCCTATGTCCGCATC
ATCGGCTTCGACAACACCCGGCAGGTGCAGTGCATCAGCTTCATCGCCTTCAAGCCTCCA
GGCTGCGAGGAGTCCGGCAAGGCC
>Medtr
atggcttcctctatgatttcctcttcagctgtgactacagttaaccgcgcctcttcggta
caatccggcgcggtggctccattcgttggactcaagtccatggctggcttcccagttaca
---aaggtcaacaaagacattacctccattacaagcaatggtggaagagtaaactgcatg
caggtgtggcctcctattggcaagaagaagtttgagactctttcatatcttccaccattg
accagagaacaattggcgaaagaagttgaataccttataaggaagggatgggttgcttgc
ttggaattcgagaccgagaaaggatttgtgtaccgtgagaaccacagttcaccaggatac
tatgacggacgttactggacaatgtggaagttgcctttgtttggagcaactgatgcttct
caagtgttgaaggagcttgatgaagttgttgttgcttaccctaatgcctttgtccgtatc
atcggattcgacaacgttcgtcaagttcaatgcatcagtttcattgcacacacacctgat
gtttac------------------
>Posidonia
------------------------------------------------------------
---------ATGGTAGCACCCTTCACCGGCCTTAAGTCATCCGCCGCCTTCCCCGTCTCC
CGCAAGCCCAACGCCGACTTGTCGTCCCTCCCCAGCAACGGCGGCAGAGTCCAGTGCATG
CAGGTATGGCCCCCAGAGGGTTTGAAGAAGTTCGAGACCTTCTCATACCTCCCCCCATTC
ACAGACGAGATGTTGATCAAGGAGATTGAGTACCTCCTCCGCAACAACTGGGTTCCCTGC
ATCGAGTTCTCTGCTGAT---GGATTCATCTCCCGCCAGCACGGCAACACCCCCGGATAC
TACGACGGCCGCTACTGGACCATGTGGAAGCTGCCCATGTTTGGCTGCACTGACGCCACC
CAGGTCATGTCAGAGCTTAACGAGTGCAAGAAGGCATACCCCACGTACTTCGCCAGGATC
ATCGGCTTCGACAACAAGCGTCAAGTGCAATGCATCAGTTTCATTGCCTACAAGCCAAAA
GGCTAC------------------
>Zostera
ATGGCTTCTTCAATGATTGTCTCGTCGGCACCGACTATGGCTGCTCGGTCCTCTCCAGCC
CAAACCAACAAGGTCGCACCTTTCACCGGTCTGAAATCCTCTGCCGCATTCCCTATTTCT
CGGAAGATGAACGCGGACTTGTCTGTTCTTCCTAGCAACGGAGGAAGAGTCTCGTGCATG
GAGGTGTGGCCACCTGAGGGTCTAAAGAAGTTTGAGACTTTCTCATACCTCCCTACATTC
ACAGATGAGGAGTTGATCAAGGAAGTCGACTACCTGATCCGCAACGGATGGGTTCCCTGT
ATTGAATTCGCCAAGGAT---GGGTTCATCACCCGTGAGCACGGTAACACCCCTGGGTAC
TACGACGGCCGTTACTGGACTATGTGGAAGCTACCCATGTTTGGTTGTACCGACGCCACT
CAGGTCCTCGCCGAAGTTCAGGAGTGCAAGAAGGCTTACCCGGAATACTTCGCAAGGATC
ATTGGATTTGACAACAAACGTCAAGTGCAATGTGTCAGTTTCATTGCCCACAAGCCAACA
AACTACAAA---------------
>Vitis
------------------------------------------------------------
---------ATGGTGGCCCCCTTCACCGGACTCAAATCTTTGTCGACTTTCCCTGGCACC
CGAAAAGCCAACACCGACATCACCTCCGTCGCTAGCAATGGTGGCCGAGTTCGCTGCATG
AAGGTTTGGCCTACAGAAGGGTTGATGAAGTTCGAGACTCTCTCATACCTCCCACCCCTC
AACGACGAACAGCTATGCAAGGAAGTGGATTACCTTCTCCGCATGAAATGGATTCCTTGC
TTGGAATTCACCAAGCTGTACCCATACCCCCACAGAGAGCACAACAGATCGCCAGGATAC
TACGACGGAAGGTACTGGACCATGTGGAAGCTGCCCATGTTCGGGTGCACTGACTCAGCC
CAGGTGATTAAGGAGGTGCAAGAAGCCAGGACCGCGTACCCTGACGCCCACATCCGAATC
ATCGGATTCGACAATAACCGCCAAGTGCAATGCATCGCTTTCATTGCCTACAAGCCCAGC
------------------------
>Arath
ATGGCTTCCTCTATGCTCTCCTCTGCCGCTGTGGTT------------ACCTCCCCGGCT
CAAGCCACCATGGTCGCTCCATTCACTGGTTTGAAGTCATCCGCTTCTTTCCCGGTCACC
CGCAAGGCCAACAACGACATTACTTCCATCACAAGCAATGGGGGAAGAGTTAGCTGCATG
AAGGTGTGGCCACCAATCGGAAAGAAGAAGTTTGAGACTCTATCTTACCTCCCTGACCTT
ACTGACGTCGAATTGGCTAAGGAAGTTGACTACCTTCTCCGCAACAAATGGATTCCTTGT
GTTGAATTCGAGTTGGAGCACGGATTTGTGTACCGTGAGCACGGAAACACTCCCGGATAC
TACGATGGACGGTACTGGACAATGTGGAAGCTTCCATTGTTCGGATGCACCGACTCCGCT
CAAGTGTTGAAGGAAGTTGAAGAATGCAAGAAGGAGTACCCGGGCGCCTTCATTAGGATC
ATCGGATTCGACAACACCCGTCAAGTCCAATGCATCAGTTTCATTGCCTACAAGCCCCCA
AGCTTCACTGATGCT---------
>Poptr
ATGGCTTCCTCTGTGATT---TCATCGGCGGCCGTTGCCACAGTTAACCGCACCCCTGCA
CAGGCCAACATGGTTGCACCATTCAACGGCCTCAAGTCTACCTCAGCTTTCCCGGTCACC
AGAAAGGCTAACAATGACATTACTTCCATTGCAAGCAATGGCGGAAGAGTTCAATGCATG
CAGGTGTGGCCTCCAACTGGATTGAAGAAGTTCGAGACTCTTTCTTACCTTCCAGATCTC
ACTACTGAGCAATTGGCCCAGGAAATTGAGTACCTTCTTCGCAACAAGTGGGTTCCTTGC
TTGGAATTCGAGTTGGAGAAAGGTTGGGTCTACCGCGAGCACCACCAGTCCCCAGGGTAC
TATGATGGACGCTACTGGACTATGTGGAAACTACCCATGTTTGGATGCACTGAGGCATCT
CAGGTGCTGATTGAGCTCGAGGAGGCGAAGAAAGCTTACCCTAACTCCTTTATCCGTATC
ATTGGATTCGACAACACTCGTCAAGTGCAGTGCATCAGTTTTATCGCCTCCAAGCCGAAG
GGTGTC------------------
