# Supplementary material for: Back to the sea twice: identifying candidate plant genes for molecular evolution to marine life
Source: BMC Evol Biol. 2011 Jan 12;11:8. doi: 10.1186/1471-2148-11-8 (PMC3033329; doi:10.1186/1471-2148-11-8)
Supplement: Additional file 3 — Aligned nucleotide (CDS) sequences of each OrthoMCL cluster, produced with PAL2NAL. [file 1471-2148-11-8-S3.GZ › orthomcl626.pal2nal]

>Arath
ATGGCTGTCGGGAAGAACAAGAGGATTTCAAAGGGTAGGAAAGGAGGAAAGAAGAAGGCT
GTTGATCCCTTCTCCAAGAAGGATTGGTATGACGTGAAGGCTCCTGGTTCTTTCACGAAC
AGGAATGTTGGGAAGACTCTTGTTTCCAGGACTCAGGGTACCAAGATTGCCTCTGAGGGA
CTGAAACACAGGGTGTTTGAGGTTTCTCTTGCTGATCTACAAAATGATGAGGATAATGCC
TACAGGAAGATCCGTCTTAGAGCTGAAGATGTTCAGGGAAGGAATGTGTTGACCCAGTTC
TGGGGTATGGATTTCACAACCGACAAGCTAAGGTCATTGGTGAAGAAGTGGCAGACTTTG
ATTGAAGCCCATGTCGATGTGAAAACCACAGACGGCTACACCTTGAGGATGTTCTGCATC
GCCTTCACAAAGAGACGTGCTAACCAAGTGAAGCGTACCTGTTACGCTCAATCCAGCCAA
ATCCGTCAGATCCGCAGAAAGATGAGTGAGATTATGGTGAAGGAGGCTTCATCTTGTGAC
CTCAAGGAGCTAGTGGCCAAGTTCATCCCAGAGGCCATTGGAAGAGAGATTGAGAAGGCA
ACACAGGGCATCTACCCGTTGCAGAATGTGTTCATCCGTAAAGTGAAGATCCTAAAGGCT
CCCAAGTTTGACCTTGGAAAGCTCATGGAGGTGCATGGAGATTACACAGCAGAGGATGTT
GGTGTGAAGGTAGACAGGCCAGCTGATGAGACAATGGTTGAGGAGCCAACAGAAATCATC
GGAGCT---
>Vitis
ATGGCGGTTGGGAAGAACAAGAGGATTTCCAAGGGAAAAAAGGGAGGCAAGAAGAAGGCA
GCCGATCCCTTTGCAAAGAAGGATTGGTACGACATCAAGGCTCCTTCTGTCTTCGAAGTT
CGCAATGTCGGCAAAACCCTCGTTTCCCGCACCCAGGGTACCAAGATAGCTTCTGAAGGG
CTCAAACATCGGGTGTTTGAGATATCACTTGCTGACCTTCAGGCTGATGAGGATCAGGCT
TATAGAAAGATTCGACTGAGAGCTGAAGATGTTCAAGGGAGGAATGTTCTGACAAACTTT
TGGGGAATGGATTTTACAACTGACAAGTTGAGGTCTTTGGTGCGGAAATGGCAAACATTG
ATTGAAGCTCATGTGGATGTGAAGACAACTGACAACTACACCTTGAGGTTGTTCTGCATT
GCATTCACTAAGAAGCGTGTAAACCAGAACAAGAAGACTTGTTACGCACAATCCAGCCAA
ATTCGACAGATTCGACGGAAGATGAGAGAAATCATGACAAACATGGCAACATCTTGTGAT
CTGAAGGAATTGGTCAAAAAGTTCATTCCTGAGAGTATTGGCCGAGAGATCGAGAAGGCA
ACTTCAAGCATCTATCCTTTACAGAATGTGTACATTCGGAAAGTTAAGATCTTGAAAGCT
CCTAAGTTTGATCTTGGAAAGCTGATGGAGGTTCATGGTGATTAT---TCGGAAGATGTT
GGCACAAAGTTGGAGAGGCCTGCTGATGAACCAGTGGCTGAGGGGGTAACTGAAGTCATT
GGAGCT---
>Poptr
ATGGCCGTTGGGAAGAACAAGAGAATTTCCAAGGGAAAGAAGGGAGGAAAGAAGAAGGCA
GCTGATCCATTTTCAAAGAAGGATTGGTATGATATCAAGGCTCCTTCAGTTTTCTCTGTG
AAAAATGTTGGCAAGACTCTTGTTACTCGTACCCAGGGTACCAAGATTGCTTCAGAAGGA
CTCAAACATCGTGTGTTTGAGGTCTCACTTGCGGACCTTCAAGGTGATGAGGATAATGCT
TACAGAAAGATCCGATTGAGAGCTGAAGATGTTCAAGGGAGGAATGTTTTGACAAACTTC
TGGGGAATGAATTTTACCAATGACAAGTTGAGGTCTTTGGTGAGGAAATGGCAAACTTTG
ATTGAAGCTCATGTTGATGTGAAAACCACTGATAACTACACTTTAAGAATGTTTTGCATT
GGGTTCACTAAAAGGCGTCCCAACCAAGTCAAGAGGACTACTTATGCGCAGTCCAGCCAA
ATACGACAAATCCGCCGTAAAATGAGGGAAATCATGACAGCCCAAGCAGCTTCTTGTGAT
CTCAAGGAATTGGTCCGCAAGTTCATTCCTGAAAGCATTGGCAAGGAAATTGAGAAGGCA
ACTTCTAGCATATACCCGCTTCAAAATGTGTTCATTAGGAAAGTGAAGATCTTAAAGGCT
CCAAAGTTTGATCTTGGAAAATTGATGGAGGTTCATGGGGACTAC---TCTGAAGATGTT
GGTGTGAAGTTGGATAGGCCTGCAGAAGAGACCATGGCCGAGGCCCCTGCTGAAACTGCT
---------
>Medtr
atggcggtcggaaagaacaagagaatttcaaagggaaagaagggtggcaagaagaaagcc
gctgatccatttgccaagaaggattggtatgatatcaaagccccttccgtcttccaagtg
aagaacgttggcaaaaccttggtttctcgtactcagggtaccaagattgcttctgaagga
ctcaaacatcgtgtgtttgaggtttcattggctgatcttcaaggagatgaggacaatgca
ttcaggaagattaggttgagagctgaagatgttcaggggaaaaatcttcttaccaacttc
tggggtatggattttaccaccgacaagcttaggtcattggtgcgtaagtggcagactctc
attgaagctcatgtggatgttaagaccactgataactatactttgagaatgttctgcatt
gggttcaccaagaggcgctcaaaccaggtgaagaggacttgttatgcccaatcaagtcaa
atccgtcagattcgtagaaagatgagggagatcatgataaaccaggcaacttcatgtgat
ttgaaggatctggtacgcaagtttatccctgagatgattggaaaagagattgagaaggct
acgtccagcatttacccactgcagaatgttttcattcgtaaagttaagatcctgaaagct
cccaaatttgatcttgggaagttgatggaggttcatggagattac---tctgaagatgtt
ggtacaaaggttgaacgacctgcagatgaaacaatggttgagggaaccccagaaattgtt
ggagct---
>Zostera
ATGGCGGTCGGTAAGAACAAACGCATATCCAAGGGCAAGAAGGGTGGGAAGAAGAAAATA
GTTGATCCGTTTGCCAAGAAGGATTGGTATGACATCAAGGCTCCGTCGGTGTTTACGACA
AGGAATGTTGGAAAGACTCTTGTCTCTAGGACTCAGGGAACTAAGATTGCATCTGAGGGT
CTTAAGCACAGAGTGTTTGAGTGCTCTTTGGCTGACCTTCAGAATGATGAAGATCAAGCT
TACAGGAAAATTCGTCTCCGTGTAGAGGATGTACAAGGAAAGAATGTTCTCACCAATTTT
TGGGGCATGGACTTTACCACTGATAAGTTAAGATCACTAGTTAAGAAATGGCAGACTTTG
ATTGAAGCACATGTTGATGTCAAAACAACAGATAATTTTACCCTAAGAATGTTCTGCATT
GGTTTCACTAAGAGACGTCCCAATCAAGTTAAGAGGACATGTTATGCACAGTCCAGTCAA
ATTAAACAGATTCGTGGTAGAACGAGGGAAATCATGACCAACCAAGCTACATCCTGTGAT
TTGAAGGAACTTGTT---------------------------------------------
------------------------------------------------------------
------------------------------------------------------------
------------------------------------------------------------
---------
>Oryza
ATGGCCGTCGGCAAGAACAAGCGGATCTCGAAGGGGAAGAAGGGATCCAAGAAGAAGACC
GTCGATCCTTTTGCGAAGAAGGATTGGTATGATATCAAGGCCCCGTCGGTGTTCAACGTG
AGAAACGTCGGGAAGACGCTCGTGTCCAGGACACAGGGCACAAAGATTGCTTCAGAGGGC
CTCAAGCACCGTGTGTTTGAGGTCTCCTTGGCTGATCTTCAGAACGATGAGGATCAGGCG
TACCGTAAGATCAGACTACGTGCCGAGGATGTGCAGGGGAAAAATGTTCTTACAAACTTC
TGGGGCATGAGTTTCACGACCGACAAGCTCAGATCATTGGTCAAGAAATGGCAGACGCTA
ATAGAGGCTCATGTGGATGTAAAGACCACTGATAACTACATGCTGCGTCTCTTCTGCATT
GGCTTCACCAAGAGGAGGCCAAATCAAGTCAAACGGACATGCTATGCTCAAGCAAGCCAG
ATTCGACAGATCCGTCGCAAGATGGTGGAGATCATGGTGAACCAGGCATCATCCTGTGAT
CTCAAGGAGCTGGTGTCAAAATTCATTCCTGAGGTGATTGGGAAGGAAATCGAGAAGGCC
ACATCAAGCATCTTCCCGCTTCAGAATGTGTTTGTGCGCAAAGTCAAGATCCTCAAGGCC
CCAAAATTTGACCTGGGCAAGCTTATGGAGGTTCATGGAGATTAC---AAGGAGGACGTT
GGGACGAAGCTCGAGAGGCCTGCAGAAGATGAGGTCGTGGTAGGACAGGAGGTCACTGCC
GAG------
>Zma
ATGGCTGTCGGAAAGAACAAGAGGATCTCCAAGGGAAAGAAGGGTGGCAAGAAAAAGACC
GTCGACCCTTTCTCTAAGAAGGATTGGTATGACATCAAGGCACCGTCGGTGTTCAGTGTG
CGCAACATCGGGAAGACTCTCGTATCCAGGACACAGGGTACCAGGATTGCTTCTGAGGGT
CTGAAGCACAGAGTCTTTGAGGTTTGCCTAGCTGATCTTCAGGGCGACGAGGATCAAGCT
TACAGGAAAATCAGGCTCCGTGCTGAAGATGTGCAGGGCAGGAATGTGCTCACAAACTTT
TGGGGTATGAATTTTACCACTGATAAACTGAGATCCCTAGTGAAGAAGTGGCAGACATTA
ATCGAAGCCCATGTTGATGTCAAGACAACCGACAACTACATGTTGCGTTTGTTCTGCATC
GGCTTCACGAAGAGGCGCCCAAACCAGGTCAAGAGAACCTGCTATGCTCAGGCATCCCAG
ATCCGTCAGATCCGCCGTAAGATGGTTGAGATTATGATCAACCAGGCTTCTACATGTGAC
CTGAAAGAACTTGTTTCGAAGTTCATTCCAGAAGTTATTGGTAAGGAGATTGAGAAGTCT
ACCTCCAGCATCTTCCCACTTCAAAACGTCTTCATCCGCAAGGTGAAGATACTCAAGGCC
CCCAAGTTCGATCTTGGGAAGCTCATGGAGGTTCATGGCGACTAC---AAAGAGGATGTT
GGTGTGAAGCTTGAGAGGCCTGTCGAGGGAGAT------GAGGCTGTGCAGGAGGTTGCT
GCTGCCGAG
>Sorbi
ATGGCGGTAGGCAAGAATAAGCGTATCTCCAAGGGCAAGAAGGGAGGCAAGAAGAAGACC
GTGGATCCGTTCAGCAAAAAGGATTGGTATGATATCAAGGCTCCGTCGGTCTTCAGCGTG
CGCAACATCGGCAAGACCCTTGTCTCCAGGACACAGGGCACCAAGATTGCCTCTGAGGGT
TTAAAGCACAGAGTATTTGAGGTCTCCTTGGCTGATCTTCAGAGTGATGAAGACCAGGCA
TACAGGAAGATTAGACTTCGTGCAGAGGATATACAAGGGAGAAATGTTCTCACAAACTTC
TGGGGTATGAGCTTCACTACCGATAAGCTCCGTTCACTGGTGAAGAAATGGCAGACGCTT
ATTGAGGCACATGTTGATGTCAAGACCACCGATAACTACATGCTACGTCTGTTCTGCATT
GGGTTCACCAAGAGGCGGCCCAATCAAGTGAAGCGCACTTGCTATGCTCAAGCAAGCCAA
ATCAGACAGATTCGTCGGAAGATGACTGAAATCATGAGCAACCAAGCTTCAACTTGTGAT
CTGAAAGAACTCGTGTCCAAGTTCATCCCTGAGGTCATTGGAAAGGAAATCGAGAAAGCC
ACCTCTAGCATATTCCCCTTGCAAAATGTCTTCATCCGCAAGGTGAAGATCCTAAAAGCA
CCAAAGTTTGACATCGGAAAGCTCATGGAGGTCCACGGTGACTATGCCAAGGAGGATGTT
GGTGTCAAGATGGACAGGCCAGCTGAAGGCGACGAGGCCATGGGAGGACAGGAGGTTGCT
GCAGCTGAG
>Posidonia
ATGGCCGTCGGGAAGAACAAGAGGATCTCCAAGGCGAAGAAAGGAGGAAAGAAGAAGGCG
GTCGATCCGTTCACCAAGAAGGACTGGTATGATATCAAGGCACCGTCGGTCTTTACCACG
AGGAATGTTGGGAAGACACTGGTCTCCAGGACACAGGGCACCAAGATTGCATCTGAGGGG
CTCAAGCACAGAGTATTCGAGTGCTCCTTAGCTGATCTTCAGCAAGATGAAGATCAGGCC
TACAGGAAAATTCGGCTACGTGCTGAGGATGTACAAGGGAAGAATGTCCTCACAAATTTC
TGGGGCATGGATTTCACAACTGACAAGCTGAGATCGTTGGTTCGGAAATGGCAATCACTG
ATTGAGGCACATGTTGATGTCAAGACAACTGACAATTACACCCTGCGGCTGTTCTGCATT
GGTTTCACAAAGAGACGCCCTAACCAGGTCAAGCGCACCTGCTATGCACAGTCTAGCCAG
ATCAGACAGATCCGTCGTAAAATGAGGGAGATAATGGTCAATCAGTCTACATCATGTGAT
TTGAAGGAACTGGTACAGAAGTTTATCCCCGAGGTAATTGGAAAAGAGATT---------
------------------------------------------------------------
------------------------------------------------------------
------------------------------------------------------------
---------
>Bradi
ATGGCCGTCGGGAAGAACAAGCGCATCTCGAAGGGGAGGAAGGGCAGCAAGAAGAAGATC
GTCGATCCCTTCACCAAGAAGGAGTGGTACGACATCAAGGCGCCGCTGATCTTCTCGACC
CGCAACGTCGGGAAGACCCTCGTCTCCAGGACCCAGGGCACCAAGATTGCTTCTGAGGGT
CTGAAGCACAGGGTTTTCGAGGTATCCCTTGCTGATCTTCAGGCTGATGAGGATCAGGCT
TACAGGAAGATCAGACTCCGTGCTGAGGACGTGCAAGGGAAGAACGTCCTCACAAACTTC
TGGGGCATGGATTTCACCACCGACAAGCTCAGGTCGCTTGTCAGGAAGTGGCAGACACTC
ATTGAGGCTCATGTGGATGTCAAGACAACGGATAACTACATGCTTCGCATGTTTTGCATC
GGCTTCACCAAGAGGCGCCCAAATCAAGTGAAGCGCACCTGCTATGCGCAGAGCAGCCAA
ATCCGTCAGATCCGCCGCAAGATGGTTGAGATCATGGTCAACCAGGCAACCAGCTGTGAC
CTAAAGGAGCTTGTGCAGAAGTTCATCCCTGAGGTGATTGGGAAGGAGATCGAGAAGGCA
ACATCGAGCATCTTCCCCCTGCAGAGTGTGTTTGTACGCAAGGTGAAGATCCTGAAGGCG
CCGAAGTTCGACCTTGGAAAGCTCATGGAGGTAATAAAC---------------------
------------------------------------------------------------
---------
