# Supplementary material for: Back to the sea twice: identifying candidate plant genes for molecular evolution to marine life
Source: BMC Evol Biol. 2011 Jan 12;11:8. doi: 10.1186/1471-2148-11-8 (PMC3033329; doi:10.1186/1471-2148-11-8)
Supplement: Additional file 3 — Aligned nucleotide (CDS) sequences of each OrthoMCL cluster, produced with PAL2NAL. [file 1471-2148-11-8-S3.GZ › orthomcl624.pal2nal]

>Arath
------------------------------------------------------------
------------------------------------------------------------
------------------------------------------------------------
------------------------------------------------------------
---------------------------------------------------------ATG
GATTCTCAGATCAAGCACGCTGTGGTGGTTAAGGTCATGGGTAGGACTGGTTCAAGGGGT
CAGGTTACTCAGGTTCGAGTGAAGTTT---ACCGACTCTGATCGTTACATCATGAGGAAT
GTTAAAGGACCAGTGAGGGAAGGTGATATCCTCACCTTGCTCGAGTCTGAGAGAGAAGCT
AGGAGACTTCGT
>Zma
------------------------------------------------------------
------------------------------------------------------------
------------------------------------------------------------
------------------------------------------------------------
---------------------------------------------------------ATG
GACACCCAAGTGAAGCTTGCTGTTGTGGTAAAGGTGATGGGCAGGACCGGCTCCAGGGGT
CAGGTGACCCAGGTCAGAGTGAAGTTCTTGGATGACCAGAACCGTCTCATCATGAGGAAC
GTCAAGGGCCCTGTTCGTGAGGGTGACATCCTGACCCTGCTCGAGTCTGAGAGGGAGGCC
AGGAGGCTGCGC
>Oryza
------------------------------------------------------------
------------------------------------------------------------
------------------------------------------------------------
------------------------------------------------------------
---------------------------------------------------------ATG
GATACCCAGGTCAAACTTGCCGTCGTGGTGAAGGTGATGGGCCGCACCGGCTCCAGGGGT
CAGGTGACCCAGGTCAGAGTGAAGTTCCTCGACGACCAGAACCGTCTCATCATGAGGAAC
GTCAAGGGCCCGGTCCGTGAGGGCGACATCCTCACCCTGCTCGAGTCTGAGAGGGAGGCC
AGGAGGCTGCGC
>Sorbi
------------------------------------------------------------
------------------------------------------------------------
------------------------------------------------------------
------------------------------------------------------------
---------------------------------------------------------ATG
GACACCCAGGTGAAGCTTGCTGTTGTGGTGAAGGTGATGGGCAGGACTGGCTCCAGGGGT
CAGGTGACCCAGGTCAGAGTGAAGTTCTTGGATGACCAGAACCGTCTCATCATGAGGAAC
GTCAAGGGCCCAGTTCGTGAGGGTGACATCCTCACCCTTCTTGAGTCCGAGAGGGAGGCC
AGGAGGCTGCGC
>Bradi
------------------------------------------------------------
------------------------------------------------------------
------------------------------------------------------------
------------------------------------------------------------
---------------------------------------------------------ATG
GACACGCAGGTCAAGCTTGCTGTCGTGGTCAAGGTGATGGGCCGCACCGGCTCCAGGGGT
CAGGTGACCCAGGTCAGAGTGAAGTTCCTGGATGACCAGAACCGTCTCATCATGAGGAAC
GTCAAGGGGCCCATCCGTGAGGGCGACATCCTCACCCTTCTTGAGTCCGAGCGTGAGGCC
AGGAGGCTGCGC
>Posidonia
CGGCGTTTGAAAAGGAGAGAAGAGAAGCAGGAGATTTGCTGTCGACGGTTTGGCTGCGTT
GGTGCGACGTGGAGACGGGCCGGAGCTTGGTGTGGTGACCGGTCGGCGTCCCCTTTTCTC
AGTGTTGTTGGATTTGTCGGACTCTCGTGGTCGCCGTCACCCCGACGGGAGAAACAGCAT
ACTGAAGGAGGAGATTTTTTATCGTTGTGGAATAGCCCGATCGTTTCTCTCAACTTCTCA
GGTGGGGCAGTAGGCTTGAGGCACACGTTTCAGTCTCAGGAATCCCATTTGTCGAGAATG
GATAGTCAAGTGAAGCTTGCTGTGGTCGTGAAGGTGATGGGCCGTACTGGTTCCAGAGGA
CAAGTGACTCAGGTCAGAGTCAAGTTTTTGGATGACCAGAACCGGCTGATCATGAGGAAT
GTGAAGGGCCCTGTGAGGGAGGGTGATATCCTTACCCTTCTGGAATCTGAAAGGGAAGCC
AGAAGGTTGCGT
>Zostera
------------------------------------------------------------
------------------------------------------------------------
------------------------------------------------------------
------------------------------------------------------------
------------------------------------------------------CGAATG
GACACTCAAGTTAAGTTGGCCGTTGTTGTCAAGATCATGGGACGAACTGGATCCCGTGGA
CAGGTGACTCAAGTTCGAGTCAAGTTTTTAGATGATCAGAACCGTTTGATCATGCGCAAC
GTGAAAGGACCTGTCCGAGAAGGTGATATCCTTACCCTTCTGGAGTCAGAGAGAGAAGCA
AGAAGACTGCGT
>Vitis
ATGATTTGGCAGGTATATATGGGATTCAATGCTGTTTATTGCTTTCATGGTTTCCAAGAT
GGGTTCCTCTCCTCCGAAGCCGCCGTAAGTGCTCCAAGCCTCTCTTCTTCTCGTCGTCTT
CTC---------------------------------------------------------
------------------------------------------------------------
------------------------------------------TCTTCGCAGTGCAAAATG
GAATCTGGGGTGAAGCATGCTGTGGTGGTGAAAGTTATGGGTCGAACTGGCTCAAGAGGT
CAGGTGACCCAGGTGAGGGTGAAGTTTTTGGATGACCAGAACAGGTTTATTATGAGGAAT
GTGAAGGGACCTGTCAGAGAAGGAGACATTCTCACTCTGCTCGAGTCTGAGAGGGAGGCC
AGAAGGTTGCGT
>Medtr
------------------------------------------------------------
------------------------------------------------------------
------------------------------------------------------------
------------------------------------------------------------
---------------------------------------------------------atg
gaatcacagattaagcatgctgtggttgtgaaagttatgggtcgtacgggatccagagga
caagtcactcaggttagagtgaagtttttggacgatcagaaccgtcacatcatgaggaat
gtcaagggaccagttagggagggagacatccttaccctccttgagtccgagagagaagca
agaagactccga
>Poptr
------------------------------------------------------------
------------------------------------------------------------
------------------------------------------------------------
------------------------------------------------------------
---------------------------------------------------------ATG
GATAGTCAAATTAAGCATGCAGTGGTGGTGAAAATTATGGGAAGGACTGGATCTCGTGGA
CAGGTCACTCAGGTTAGAGTCAAGTTTATTGATGACCAGAACCGTTTCATCATGAGGAAC
GTCAAGGGACCAGTCAGAGAAGGTGACATTCTTACCTTGCTTGAGTCTGAGAGAGAAGCT
AGGAGACTCCGT
