# Supplementary material for: Back to the sea twice: identifying candidate plant genes for molecular evolution to marine life
Source: BMC Evol Biol. 2011 Jan 12;11:8. doi: 10.1186/1471-2148-11-8 (PMC3033329; doi:10.1186/1471-2148-11-8)
Supplement: Additional file 3 — Aligned nucleotide (CDS) sequences of each OrthoMCL cluster, produced with PAL2NAL. [file 1471-2148-11-8-S3.GZ › orthomcl621.pal2nal]

>Posidonia
------------ATGGTGAACGTTCCAAAAAACAGGAAAACATTTTGCAAGAGCAAGGAA
TGTAAGAAGCATACCCTTCACAAGGTTACCCAGTACAAGAAAGGCAAAGATAGTTTGGCT
GTCCAAGGAAAGCGCCGGTATGACCGCAAGCAGTCAGGTTATGGTGGACAGACAAAACCT
GTCTTCCATAAGAAGGCCAAAACTACCAAGAAGATTGTCCTGAGGATGCAGTGCCAGAGC
TGCAAACATGTTTCACAGCATCCTATCAAGAGGTGCAAGCACTTTGAAATTGGAGGAGAC
AAGAAAGGGAAGGGAACATCTCTCTTC
>Medtr
------------atggtgaacgttccaaagacgaagaaaacctactgcaagagcaaggaa
tgcaagaagcatacacttcacaaggttacccaatacaagaagggtaaagatagcatagct
gctcaaggtaagcgtcgttacgatcgcaaacagtccggttatggtggtcagactaagccc
gtcttccacaagaaggcaaaaaccaccaagaaaattgttctgaggttgcaatgccaaggt
tgcaagcatgtttctcaacatgcaatcaagaggtgcaagcattttgagattggtggtgat
aagaagggcaaaggaacttctctcttc
>Vitis
ATGTGGAATATACAGGTGAATGTTCCAAAGACAAAGAAGACATATTGTAAGAGCAAGGAG
TGCAGGAAGCACACATTGCACAAGGTGACACAGTACAAGAAGGGTAAAGATAGCTTAGCT
GCCCAAGGAAAGCGCAGGTACGACCGCAAACAATCAGGTTATGGAGGACAGACAAAACCC
GTCTTCCACAAGAAGGCCAAGACAACCAAGAAGATTGTGCTGAGGCTTCAATGCCAGGGT
TGCAAACATGTATCGCAACACCCAATCAAGAGGTGCAAGCATTTTGAGATTGGAGGGGAT
AAGAAGGGAAAGGGCACTTCTCTATTT
>Oryza
------------ATGGTGAACGTGCCAAAAACTAAGAAGACTTACTGTAAGAACAAGGAA
TGCAGGAAGCACACCCTACACAAGGTTACCCAGTACAAGAAAGGAAAGGATAGCCTTTCT
GCTCAGGGGAAGCGTCGTTATGACCGCAAGCAGTCAGGATATGGTGGGCAGACAAAGCCT
GTTTTTCACAAGAAGGCCAAGACAACAAAGAAGATCGTTCTGAAGCTGCAGTGCCAGAGC
TGCAAGCACTACTCTCAGCACCCGATCAAGAGGTGCAAGCACTTTGAAATCGGTGGAGAC
AAGAAGGGCAAGGGAACTTCACTCTTC
>Zma
------------ATGGTGAACGTTCCGAAAACCAAGAAGACCTACTGTAAGAACAAGGAA
TGCAGGAAGCACACCCTGCACAAGGTTACCCAGTACAAGAAAGGTAAGGATAGCCTTTCA
GCTCAAGGGAAGCGACGTTATGACCGCAAACAGTCTGGATATGGTGGTCAGACAAAGCCT
GTTTTCCACAAGAAGGCAAAAACAACAAAGAAGATTGTGCTGAAGCTGCAGTGCCAGAGC
TGCAAGCACTACTCTCAACACCCGATCAAGAGGTGCAAGCACTTTGAGATCGGTGGTGAC
AAGAAAGGCAAGGGAACCTCTCTGTTC
>Bradi
------------ATGGTGAACGTTCCGAAGACCAAGAAGACCTATTGCAAGAACAAGGAG
TGCAAGAAGCACACCCTTCACAAGGTCACACAGTACAAGAAGGGGAAAGACAGCCTGTCT
GCCCAGGGAAAGCGCCGTTATGACAGGAAGCAGTCAGGATATGGTGGTCAGACTAAGCCT
GTTTTCCACAAGAAGGCGAAAACCACCAAGAAGATTGTGCTAAAGCTGCAGTGCCAGAGC
TGCAAGCACTACTCCCAGCGTGCCATCAAGAGGTGCAAGCACTTTGAGATCGGTGGAGAC
AAGAAGGGCAAGGGAACATCCCTCTTC
>Sorbi
------------ATGGTGAACGTTCCTAAGACCAAGAAGACCTACTGCAAGAACAAGGAG
TGCAAGAAGCACACTCTCCACAAGGTGACTCAGTACAAGAAGGGTAAGGATAGCCTGTCT
GCCCAGGGAAAGCGCCGTTATGACCGCAAGCAGTCAGGATATGGTGGTCAGACCAAGCCT
GTCTTCCACAAGAAGGCTAAGACCACCAAGAAGATTGTGCTGAAGCTGCAGTGCCAGAGC
TGCAAGCACTACTCACAGCACGCAATCAAGAGGTGCAAGCATTTTGAGATTGGTGGAGAC
AAGAAGGGCAAGGGAACATCTCTTTTC
>Arath
------------ATGGTGAACATTCCGAAAACTAAGAACACTTACTGCAAGAACAAGGAG
TGCAAGAAGCATACCTTGCACAAGGTGACGCAGTATAAGAAAGGTAAAGATAGCCTTGCT
GCCCAAGGAAAGCGTCGTTATGATCGTAAACAATCTGGTTATGGAGGTCAGACCAAGCCC
GTCTTCCACAAGAAGGCTAAGACAACTAAGAAGATTGTGCTGAGGCTTCAATGCCAAAGC
TGCAAGCATTTCTCGCAACGCCCGATTAAGAGGTGCAAGCACTTTGAGATCGGTGGAGAC
AAGAAGGGAAAGGGAACATCTCTCTTT
>Poptr
------------ATGGTGAACGTTCCCAAGACAAAGAAGACTTATTGCAAGAACAAGGAG
TGCAAAAAGCACACTTTGCACAAGGTCACACAGTACAAGAAGGGGAAGGATAGCCTAGCT
GCTCAAGGAAAGCGCCGTTATGATCGCAAACAGTCAGGTTATGGAGGTCAGACCAAGCCT
GTATTCCACAAGAAGGCTAAAACGACCAAGAAGATTGTCTTGAGGTTGCAATGCCAGAGT
TGCAAGCACGTGTCCCAGCACCCCATCAAGAGGTGCAAGCACTTTGAGATTGGTGGAGAT
AAGAAGGGCAAGGGGACATCGCTGTTT
>Zostera
------------ATGGTTAACGTGCCTAAGACCAAGAAGACATATTGCAAGAACAAGCAA
TGCAAAAAACATACCCTACACAAGGTCACACAATACAAAAAAGGCAAAGACAGTCTTGCT
GCGCAGGGAAAACGACGTTACGATCGTAAGCAGTCAGGATATGGTGGCCAGACCAAGCCT
GTCTTTCACAAGAAGGCTAAAACAACAAAAAAGATTGTGTTGAGGTTGCAATGTCAGAGC
TGCAAGCATATGTCACAGCATCCTATCAAGAGGTGCAAGCATTTCGAGATAGGTGGAGAC
AAGAAAGGCAAGGGGACATCTCTATTT
