# Supplementary material for: Back to the sea twice: identifying candidate plant genes for molecular evolution to marine life
Source: BMC Evol Biol. 2011 Jan 12;11:8. doi: 10.1186/1471-2148-11-8 (PMC3033329; doi:10.1186/1471-2148-11-8)
Supplement: Additional file 3 — Aligned nucleotide (CDS) sequences of each OrthoMCL cluster, produced with PAL2NAL. [file 1471-2148-11-8-S3.GZ › orthomcl5948.pal2nal]

>Zostera
------------------ATGACATCATCATCTGCGTCCTCAGTGGCAATGATTAAAGAG
GCTAAGAATGATCTAGAAAACCAAACAAATGCCCTCTCCAAAATCCAGAAAGAGATAGGT
AAGAATCATCAAGTTCGGAAGCAGTATACAATCCAATTAGGAGAGAATGAGTTGGTGATT
AAGGAGTTGGATCTTTTGGGTGAGGATGATGATGGTGTCTATAAGTTGATTGGACCTGTA
TTGGTGAAACAGGATCTTGCGGAAGCGAAGGCTAATGTTAGGAAGAGGATCGAATACATC
GAGGCTGAGCTGAATCGTCTCAATGGGACTCTCCATGATTTGGAAGATAAACAAAATAAC
AAAAGGGAAGTGGTTTTAGATTGCACAGAA---ATTTCTAAACCTTCNNNNGGAAAAGGC
TTGATTGCTTCTGGAAAA
>Posidonia
ATGGCGGCTCCTTCATCATCATCGTCATCCTTCTCTTCTTCTCCGGGTGCTATCCGAGAT
CAGAAGCAGGAGCTGGAGAAGCAGACGGCGATCCTGACGAAGATCCAGAAAGACATAGCC
AAGAATCACCAGGTGAGGAAGCAGTACACCATCCAGCTCGGAGAGAACGAGCTCGTCCTC
AAGGAGTTGGATCTGCTGCGCCAGGACGCCAACAACGTCTACAAGCTCATCGGCCCCGTC
CTAGTCAAGCAGGATCTTCCTGAGGCAAGGGCCAACGTCACCAAGAGGATCCAGTTCATC
GATGCCGAGCTGAAGCGTCTCAATGCGTCTCTCCAAGACTTGGAGGACAAACAGAAGAGC
AAAAGGGATTCGGTATTAAGAGTGCAACAGAAGATTCAAAATCTTCAGTCAGGGAAAGCC
AAATCT------------
>Bradi
------------------ATGGCGTCGTCGTCGGCACTGGCTCCGGCTGCCGTACGCGAG
ATGCAGCGCGACCTCGAGTCCCAGGCCAACGCCCTCAGCAAGATCCAGAAAGACATCTCC
AAGAACCACGAGGTCCGCAAGCAGTTCACCATCCAGGTCGGCGAGAACGAGCTCGTCCTC
AAGGAGCTGGAGCTGCTGAATGATGGGGCGAAT---GTGTACAAGTTGATCGGGCCAGTG
CTGGTGAAGCAGGACCTCGCGGAGGCCAAGGCCAACGTCAAGAAGCGTATCGAGTACATC
TCGGCCGAGCTGAAGCGAATGGATCGGGCGCTGAAGGACTTGGAGGACAAGCAGAACAGC
AAGAAAGAATCGATAATCAGGCTGCAACAGAAGATGCAGGCTGTACAA---------GCA
AAGGCA------------
>Oryza
------------ATGGCGGCGGCGGCGGCGTCGTCGTCCACCCCGGCGGCCGTCCGCGAG
ATGCAGCGCGACCTCGAGTCCCAGGCCAACGCCCTCAGCAAGATCCAGAAAGACATCTCC
AAGAACCACCAGGTCCGCAAGCAGTACACCATCCAGGTCGGCGAGAACGAGCTCGTCCTC
AAGGAGCTGGAGCTGGTGAATGACGAGGCGAAC---GTGTACAAGCTGATCGGGCCGGTG
CTGGTCAAGCAGGATCTCGCGGAGGCGAAGGCCAACGTCAAGAAGCGCATCGAGTACATC
TCCGCTGAGCTGAAGCGGATGGATCGAGCGCTCAAGGACTTGGAGGAAAAGCAGAACAGC
AAGAAGGAATCGATCTTCAAGTTGCAACAGAAGATGCAGGCTGTACAG---------GCA
AAGGCA------------
>Zma
------------------ATGGCGTCGTCGTCGTCGTCGACCCCGGCGGCCGTCCGCGAG
ATGCAGAAGGATCTCGAGGTCCAGGCCAACGCCCTCAGCAAGATCCAGAAAGACATCGCC
AAGAACCACCAGGTCCGCAAGCAGTACACCATCCAGGTCGGCGAGAACGAGCTCGTCCTC
AAGGAGCTGGAGCTGCTCAGCGATGGGGCCAAC---GTGTACAAGCTCATCGGACCGGTG
CTGGTCAAGCAGGACCTCGCTGAGGCCAAGGCCAACGTCAAGAAGCGCATCGAGTACATC
TCCGCAGAGCTGAAGCGGATGGATCGGGCGCTCAAAGACTTGGAGGAAAAGCAAAACAGC
AAGAAGGAATCGATATTCAAGTTGCAGCAGAGGATGCAGGCTGTACAA---------GCT
AAGGCT------------
>Sorbi
------------------------ATGGCGTCGTCGTCGACCCCGGCGGCCGTCCGCGAG
ATGCAGAAGGATCTCGAGGTGCAGGCCAACGCCCTCAGCAAGATCCAGAAAGACATCGCC
AAGAACCACCAGGTCCGCAAGCAGTACACCATCCAGGTCGGCGAGAACGAGCTCGTCCTC
AAGGAGCTGGAGCTGCTCAGCGATGGGGCTAAC---GTGTACAAGCTCATCGGACCGGTG
CTGGTCAAGCAGGACCTCGCGGAGGCCAAGGCTAACGTTAAGAAGCGCATTGAGTACATC
ACGGCAGAGCTGAAGCGGATGGATCGGGCTCTCAAAGACTTGGAGGAAAAGCAAAACAGC
AAGAAGGAATCGATATTCAAGTTGCAACAGAGGATGCAGGCTGTACAA---------GCT
AAGGCT------------
>Arath
------------------------------------ATGAGTTCATCGACTGTTCGTGAT
TTGCAGAGAGACCTAGAAAACAAGGCTAATGATCTCGGCAAAATCCAGAAAGATATCGGG
AAGAATCATCAGCTGAGAAAGAAGTATACGATCCAACTCGGTGAGAATGAGCTCGTGCTT
AAGGAGTTAGATTTGCTGGAAGAAGATGCTAAC---GTCTACAAATTGATTGGTCCGGTG
TTAGTGAAGCAGGATTTGGCTGAAGCTAATGCAAATGTTCGTAAACGAATTGAGTACATC
TCTGCTGAATTGAAACGGCTTGATGCAATTCTTCAAGATATGGAAGAAAAACAAAACAAC
AAGAGAGAAACGATAATGAAGTTACAACAAAGGCTACAAACTATCCAGGCAGGAAAAGCA
AAGGCT------------
>Medtr
------------------------------------atgagttcatccaacattagagat
cttcaacgcgaactggagaacaaagctaacgatctcaacaagcttcaaaaggatatagcg
aagaatcatcaagtgagaaagaagtacactatccaacttggcgaaaatgagctcgttctt
aaggagttggatttattgaacgaagacgcaaat---gtttacaagttgattggacctgta
cttgttaagcaagatttggctgaggccaatgcaaatgtccgcaaaagaattgaatacatt
tcagctgaactgaagcgtcttgatgccacggttcaagatttggaagagaagcagaatagc
aagaaagaaacgataatgaaattgcaacaaaagatgcaatctcttcaggctgggaaaggg
aaggca------------
>Poptr
---------------------------------ATGGGATCGTCAGCGGCCATTAGAGAA
TTGCAGCGAGATCTTGAAAACAAAGCGAATGATCTTAGCAAACTCCAAAAAGATATTGCG
AAGAATCATCAAGTCAGGAAAAAGTACACTATCCAGCTTGGAGAGAACGAGCTTGTCCTA
AAGGAGTTGGACTTGTTGAATGAAGGTGCAAAT---GTTTACAAATTGATTGGTCCCGTA
CTTGTGAAGCAAGACTTGGCTGAGGCTAATGCTAATGTGAGCAAAAGAATCGAATACATC
TCTGCTGAATTGAAGCGACTTGATGGAACTCTTCAAGATTTGGAAGAGAAGCAAAACAGC
AAGAAAGATGCGATCTTCAAGTTACAACAGAGGATCCAATCATTCCAGGCTGGCAAAGCC
AAGGCA------------
>Vitis
---------------------------------------------------ATGCGAGAA
TTACAGCGGGAATTAGAGACCAAAGCTAACGATCTCAGCAAACTCCAAAAAGACATTTCA
AAGAATCACCAAGTCAGAAAGAAGTACACTATTCAACTTGGCGAGAACGAGCTCGTCCTC
AAGGAGTTGGATCTGTTGAGGGAAGATGCCAAC---GTGTTCAAATTGATTGGTCCAGTT
CTTGTGAAGCAGGATTTGGCCGAGGCAAACGCAAATGTGCGCAAGAGAATTGATTATATC
TCTGCTGAATTGAAGCGTCTTGATGCTACCCTTCAAGATCTAGAAGAGAAGCAAAATAGC
AAGAAAGAGGCGGTTTTTAAATTACAACAAAAGATTCAAGCTCTACAGCCTGGAAAAGCC
AAAGCA------------
