# Supplementary material for: Back to the sea twice: identifying candidate plant genes for molecular evolution to marine life
Source: BMC Evol Biol. 2011 Jan 12;11:8. doi: 10.1186/1471-2148-11-8 (PMC3033329; doi:10.1186/1471-2148-11-8)
Supplement: Additional file 3 — Aligned nucleotide (CDS) sequences of each OrthoMCL cluster, produced with PAL2NAL. [file 1471-2148-11-8-S3.GZ › orthomcl5918.pal2nal]

>Zma
------ATGCTCGCGTCGCCGGCGCTCGCCGGCGCCCACTCCTTC---------------
---GCGGCGTCCGTGTATGGAAGCCTCCTCGTCCCCTCG---CCTCCCGTCCCCGCG---
------------CCGGCACGTCGCGCGGCGCTGTCCGTCGTCGCCAAGGTCAAGGTGGCC
ACGCCCCAGGACGACCGCATCGCCCGCCACGTCCGCCTCCGCAAGAAGGTAAGTGGCACC
ACTGAGAGGCCGAGGTTGAGTGTTTTCCGCTCAAACAAACATCTGTACGCTCAAGTCATC
GACGACACAAAGCAATGTACTCTGGCTTCAGCTTCAACCATGCACAAATCTCTCTCCAAG
GAATTTGAATACTCGGCTGGGCCAACGATCGAAATAGCACAAAAGATCGGTGAGGTGATT
GCCAAGTCTTGTTTGGAGAAAGGGATCACCAAGGTTGTCTTCGACCGAGGTGGTTTCCTC
TACCATGGCCGCATAAAGGCTCTCGCTGATTCTGCCAGAGAGCACGGGCTTGAATTC
>Sorbi
------ATGCTCGCCTCGCCGGCGCTCACCGGCGCCCACTCCTTT---------------
---GCGGCGTCCGTGTCCGGCAACCTCCTCGTCACCTTG---CCTTCCGTACCCGCG---
------------CCTGCCCGTCGCGCGGCGCTGTCCGTCGTCGCCAAGGTCAAGGTGTCC
ACGCCCCAGGACGACCGCATCGCCCGCCATGCCCGCCTCCGCAAGAAGGTAAGTGGCACC
ACGGAGAGGCCGAGGTTGAGTGTTTTCCGCTCAAACAAGCATTTGTATGCTCAAGTCATT
GACGATACAAAGCAGTGCACTCTGGCTTCAGCTTCAACCATGCACAAAACTCTCTCCAAG
GAATTGGAATACTCAGCTGGGCCAACAATTGAAATAGCACAAAAGATCGGTGAGGTGATT
GCCAAGTCTTGTTTGGAGAAAGGGATCACCAAAGTTGTCTTCGACCGTGGCGGTTTCCTC
TACCATGGCCGCATCAAAGCTCTTGCTGATTCTGCTAGAGAGCACGGGCTTGAATTC
>Oryza
------ATGCTCGCCTCGCCGGCGCTCGCCGGCGCGCGCGCCTTC---------------
---GCGGCGACCGTGTCCGGGAGCCTCGGCATCCCCATT---CCGGCCATCTCCGCGCCC
TCGCCCTCGCAGGCGCGGCGGCGGGCCTCTCTCGTCGTCGTTGCAAAGGTCAAGGTGTCC
ACTCCCCAGGCCGACCGCATCGCCCGCCATGTCCGCCTCCGCAAGAAGGTTAGTGGCACC
ACGGAGAGGCCAAGACTCAGTGTTTTCCGCTCAAACAAACATTTATATGCTCAAGTGATT
GACGATACAAAGTCATGCACTCTGGTTTCAGCTTCCACAATGCACAAGTCTCTTTCAAAG
GACTTGGAATACTCGGCAGGGCCAACAGTTGAAGTGGCACAAAAGATTGGTGAAGTGATT
GCCAAGTCTTGCTTGGAGAAAGGAATTACCAAAGTTGTTTTTGACCGGGGTGGTTTCCTC
TACCATGGTCGCATTAAAGCTCTGGCTGATGCTGCTAGAGAGAATGGGCTTGATTTC
>Bradi
------ATGCTAGCCTCGCCGGCGCTCGCCGGCGCCCACTCCATC---------------
---CCGGCGTTCATGTCAGGCAACCTAGGCGTCCGCATG---CCGGCCATTTCCGCGCTC
---CCGCACTCGCCGGCGCGGCGGTCCACCCTGGTCGTCGTCGCCAAGGCCAAGGTGTCC
ACGCCCCAGGCCGACCGCATCGCCCGCCATGTCCGCCTCCGCAAGAAGGTCAGTGGCACC
ACAGAGAGGCCAAGACTCAGTGTTTTCCGCTCAAACAAGCATTTATATGCTCAGGTGATC
GATGATACAAAGTCATGCACTGTAGCTTCAGCTTCAACAATGCACAAATCTCTCTCAAAG
GACCTTGAGTACTCCGCTGGGCCAACAACTGAAGTGGCACAAAAGATTGGTGAAGTGATT
GCAAAGTCCTGCTTGGAGAAAGGAATCACCAAAGTTGTTTTTGATCGAGGAGGTTTCCTC
TACCACGGCCGTATAAAAGCTCTGGCTGATGCCGCTAGAGAGAACGGGCTTGAATTC
>Medtr
---atgttaacttcttcgctctcatttcttcattcttgcacattt---------------
---ccctcttcttcttcttcttcttcttcttctttgttc------acaattccaacgcca
aatccaaattcatcttcttcc------------tctttatcttttgtggttcaagccact
acccgaagagaagacagaattgctcgccatgttcgtctcagaaagaagattgaaggaaca
cccgaaagaccaagattgtcagtattccgatccaacaagcatctctttgtccaagtgatt
gacgacacaaagatgcatacacttgcttcagcttcgacaatgcagaaggcaattgctgaa
gagttgaacttcacctctggtcctacaattgaagtagcaaagagggtgggtgagatcatt
gcaaaatcctgtctggaaaaaggaatcacaaaggtagtctttgacagaggtggttaccca
taccatggccgtgttaaagctattgctgatgcagctcgcgaacatggccttgagttc
>Posidonia
---------ATGATTACTTCACCTTGTTCGACAGCGGCGACCCTGTCGCTTCCATCCTCG
AAGCAGTCCTCCTTCCTTGGC------GTGCAGACACTCTTCGTCCCAGCTGGAAAGGTG
AAACCACCTTTCCCA---------------------TTGCCAATCGAAGCCAAAGCTGCC
ACTAATAGAGAGAATCGCATTGCTCGTCACCAACGCGTCCGGAAGAAGGTTGAAGGCACC
CCAGACAGGCCAAGAATGAGTGTATTCCGTTCCAATAAGCACATATATGTGCAAGTAATC
GATGACAGTAAGATGCATACTTTGGCTTCAGTATCAACAATGCAGAAGACTATTTGTGAA
GAGATCAATTTCACTGCTGGTCCAACAATTGAAGTGGCGAAGAAGATGGGTGAAGTCATT
GCCAAGTCTTGCCTGGAGAAGGGAATCACCAAAGTTGCATTTGACCGGGGTGGGTATCCT
TATCATGGGCGTATCCAAGCTCTTGCTGATGCTGCCCGGGGGAGCGGCCTTCAGTTC
>Zostera
ATGATCACCACTGCTACTTTCCCAACCGGAGGGAACACCTTCATTCCACTTCAATCCTCG
AAACAGAGCTCTCTGTTCGGAACATACCCGCAGAAGCTGTTCTTTCCTGTCCAAAAGATG
GTAGCGAGTCCTCTTTCGTCACTAAAT------TTACCTTCTATCGAAGCCAAAGCCGCC
ACCAGAAGAGCCAGCCGCATCGCTAGACACGAGCGGATCCGGAAGAAGGTGGAAGGTACC
CCGGAAAAACCTAGATTGAGCGTCTTCCGCTCCAATAAACACATATATGTTCAAGTGATA
GACGACACCAAGATGCACACATTGGCTGCAACATCAACTATGCAGAAGTTAATATCGGAA
GGATCCGATTGCACTTCCGGTCCAACCATCGAAATTGCTAAGAAGATTGGTGAAGCAATT
GCGAAATCGTGTTTGGAGAAAGGGATCAAGAAAGTTGCGTTCGATAGAGGTGGATATCCT
TACCATGGCCGTATTCAAGCACTTGCTGATGCCGCTAGAGAGAACGGACTTGAATTC
>Arath
------ATGACGAGCGTGAGTGGGTGTGGTTCAGTGAGTCTGATA------------ACT
AACCGCAGTGCGTTCTTGGGAAACGGACTTCAACACCGT---------GCCGTTTTCCTT
AAACCATGGTCGTCTTCTTCGCTTCAGTCTCGGTCCATGGTTGTCGAAGCCAAAACCAAA
ACCAGCAGCGAAGACAGAATCGCCCGCCACTCTCGTATCCGTAAGAAGGTTAATGGTACA
ACGGAGAGGCCAAGGCTATGTGTTTTCCGATCAAACAAGCATCTTTATGTTCAAGTGATT
GATGATACCAAGATGCACACCTTAGCTTCAGCTTCCACTAAGCAGAAACCAATCTCTGAA
GAGTTCGACTACACCTCTGGACCAACCATTGAGGTAGCGAAGAAAGTTGGGGAAGTGATA
GCAAAATCTTGCTTGGAGAAAGGTATCACAAAGGTAGCCTTTGACCGTGGTGGTTACCCT
TACCATGGACGTATTGAGGCTCTTGCTGCTGCAGCACGTGAACACGGTCTTCAGTTT
>Poptr
------------------ATGGGGAGCAGCGGTACTTGTTCTCTT---------------
---TGGAGTGGGTTCTTAGGAAGTGGGGGGCAGCAGCTCCGGGCATCGGTGGCAGCAGTC
AAGCAGAGGACAAGCCCAAGTCTAAGC------TTTGTAACAGTTGAAGCCAAAGCCAAA
ACTAGACGCGAAGACAGGACTGCTCGCCATATTCGTATCAGAAAGAAGGTGGAAGGGACT
CCAGATAGGCCTAGATTGTGTGTCTTCCGTTCCAACAAGCATCTCTACGTCCAAGTGATT
GATGATACAAAGATGCACACGCTCGCTTCCGCTTCAACCATGCAGAAGCCCTTCGCTCAG
GACTTTGATTACTCTTCTGGTCCAACCATTGATGTAGCTAAGAAGGTAGGTGAAGTCATT
GCAAAATCTTGTTTAGAGAAGGGGATAACTAAGGTGGCTTTTGACAGAGGTGGGTACCCT
TATCATGGGCGTGTAGCAGCCCTTGCAGATGCAGCTCGGGAAAATGGCCTTCAATTC
>Vitis
---------------------ATGTGTGCGTCACTGTCGTTCCTC---------------
---CAGAGCGCTTTCGCTTCTTCGCAACAGCTTCCTCTCCTTCCTAAGTTTGCGGCTGCA
AAGCCACTCCTCCCTTCA---------------TTCCCAATTATTGAAGCTAAAGCCAAA
ACCAGAAGAGAAGACAGAACTGCTCGTCACGTTCGAATTAGAAAGAAGGTTGAAGGAACA
CCTGAAAGGCCAAGGCTGTGTGTCTTTCGTTCCAACAAGCATCTCTATGTCCAGGTGATC
GATGACAGTAAGATGCACACTTTAGCCTCAGCTTCAACAATGCAGAAATCCATCTCTGAG
GAGCTTGACTACAGTTCCAGTCCGACTATTGAAGTGGCAAAGAAGGTGGGGGAGGTGATT
GCAAGTGCCTGCTTGGAGAAAGGGATTACAAAGGTGGCCTTTGATCGAGGTGGATACCCA
TACCATGGACGCGTTAAAGCCCTTGCTGATGCAGCTCGCGAAAAGGGTCTTCAGTTC
