# Supplementary material for: Back to the sea twice: identifying candidate plant genes for molecular evolution to marine life
Source: BMC Evol Biol. 2011 Jan 12;11:8. doi: 10.1186/1471-2148-11-8 (PMC3033329; doi:10.1186/1471-2148-11-8)
Supplement: Additional file 3 — Aligned nucleotide (CDS) sequences of each OrthoMCL cluster, produced with PAL2NAL. [file 1471-2148-11-8-S3.GZ › orthomcl591.pal2nal]

>Posidonia
------------------------------------------------------ATGGCC
ACTGCCGTTTCTCCCATCGGAGTC---AACAGAGTGCCGTTG------------------
---AATGTACGTGCTTCTGGAACGGGAGCCAATGGAGCAAGCTCA------GCCTTCTTT
GGAACTAGTCTGAAGAAGGTG---AACTCCAGTCTCAACTAT------------------
---------------GGGAAGGTTCCAGCCGGGTCTCTCAAGGTCATGGCAGCC---GAT
GTCGACGAGAGCAAGCAAACCAGCACAGACAAATGGGGACACCTTGCCTTTGACATGTCC
GATGACCAGCAGGACATTGCCAGAGGAAAGGGAATGGTTGACTCCCTCTTCCAGGCACCT
ATGGGAGCTGGAACTCATGATGCTGTGATGAACTCCTATGAATACATCAGCCAAGGCCTT
CGCCAGTACAATATGGACAACACCAAGGATGGGTACTACATCGCTCCGGCTTTCATGGAC
AAGCTCGTTGTCCACATCACCAAGAACTTTATGGATCTGCCTAACATCAAGATTCCCCTC
ATTTTGGGTATTTGGGGAGGCAAAGGTCAAGGAAAATCTTTCCAGTGTGAGCTTGTGTTT
TCCAAGCTGGGAATCAACCCCATCATGATGAGCGCTGGAGAATTGGAAAGTGGAAATGCT
GGAGAACCTGCCAAACTCGTCAGG------------------------------------
------------------------------------------------------------
------------------------------------------------------------
------------------------------------------------------------
------------------------------------------------------------
------------------------------------------------------------
------------------------------------------------------------
------------------------------------------------------------
------------------------------------------------------------
------------------------------------------------------------
------------------------------------------------------------
------------------------------------------------------------
------------------------------------------------------------
------------------------------------------------
>Zostera
---------------------------------------------------ATGGCCACC
ACTGCTCTCTCCTCCATTGGAGCCGTCAATCGTCTTCCGGTG------------------
---AGGTTACATGGTTCATCATCAACAGGGGCAAGCTCAGGCTCC---------TTCTTT
GGAACAACATTAAAGAGGGTGAACAACTCCTCAACTGTGAAG------------------
---------------CCTCCATCCAATGGAAATAATCTTAAGATCATGGCTTGT---GAG
TTGGATGAGAGTAAGCAAACAGGCAAAGATAAATGGGGACATCTTGCCTTTGACATGTCT
GATGACCAACAAGACATCACTAGAGGTAAAGGAATGGTAGACTCTCTCTTCCAGGCTCCC
TCCGGTGCCGGAACTCATGATGCCGTCATGAACTCTTATGATTATGTTAGCCAAGGTCTC
AAGAGTTTGAGCATGGACAATACCAAGGATGGATTCTACATTGCGCCGGCTTTCATGGAC
AAACTTGTCGTCCACATCGCGAAGAACTTCATGACTTTGCCTAACATCAAAATCCCTTTA
ATCTTGGGTCTTTGGGGAGGCAAAGGACAAGGAAAATCCTTCCAGTGTGAGCTTGTTTTT
TCCAAGCTTGGAATCAACCCCATCATGATGAGCGCTGGAGAATTGGAGAGTGGTAATGCA
GGAGAACCGGCGAAGCTTCTCAGGCAAAGGTATAGGGAGGCAGCCGATATAATC---AAG
AAAGGAAAGATGTGTGTTCTGTTTATCAATGATCTTGATGCTGGAGCAGGAAGAATGGGA
GGAACAACTCAATACGCAGTTAATAACCAGATGGTCAATGCTACTCTTATGAACATAGCT
GATAATCCTACCAATGTCCAACTTCCTGGTATGTACAACAAGCAACAGAATGCTCGTGTT
CCGATCATCGTCACCGGAAACGACTTCTCCACATTGTATGCACCTTTGATCCGTGACGGA
CGTATGGAGAAATTCTACTGGGCACCCACAAGAGAGGATCGTATCGGTGTTTGCAAGGGA
ATTTTCAGAACTGATAAAGTTGAGGAGGAAGATGTTGTCAAAATTGTTGATAACTTCCCT
GGCCAATCCATTGATTTCTTTGGAGCGATAAGAGCAAGGGTGTACGACGATGAAGTAAGG
AAATGGGTAAATGATGTCGGAGTTGAGGCCATCGGAAAGAATCTTGTGAACTCGAAAGAA
GGTCCACCATCATTTGAGCAACCACAAATGACATTGGAGAAGCTACTTGATTATGGAAAC
ATGTTGGTC---------------------------------------------------
------------------------------------------------------------
------------------------------------------------------------
------------------------------------------------
>Zma
---------------------------------------------------ATGGCGGCC
GCCTTCTCCTCCACCGTCGGAGCT------------CCGGCC------------------
---------------------------------TCCACCCCGACCAGGAGCAGCTTCCTC
GGGAAGAAGCTCAACAAGCCGCAGGTGTCCGCGGCCGTGACC---------TACCATGGC
AAG------------AGCTCCAGCAGCAACAGCAGGTTCAAGGCGATGGCTGCCAAGGAG
GTGGACGAGACGAAGCAGACCGACGAGGACAGGTGGAAGGGCCTGGCCTACGACATCTCG
GACGACCAGCAGGACATCACCAGGGGCAAGGGCCTCGTCGACAACCTCTTCCAGGCGCCT
ATGGGGGACGGCACCCACGTCGCCGTGCTCAGCTCCTACGACTACATCAGCCAGGGCCAA
AAGTCTTACAACTTCGACAACATGATGGATGGCTTCTACATAGCCAAGGGCTTCATGGAC
AAGCTCGTCGTCCACCTCTCCAAGAACTTCATGACCCTGCCAAACATCAAGGTTCCCCTC
ATCCTGGGTATCTGGGGAGGCAAAGGCCAGGGAAAATCGTTCCAATGCGAGCTGGTCTTC
GCCAAGATGGGCATCACCCCCATCATGATGAGCGCCGGCGAGCTGGAGAGCGGCAACGCC
GGAGAGCCCGCCAAGCTCATCAGGCAGCGCTACCGTGAGGCCTCCGACCTCATC---AAG
AAGGGCAAGATGTCCTGCCTCTTCATCAACGACCTCGACGCCGGCGCGGGTCGCATGGGC
GGCACCACCCAGTACACGGTGAACAACCAGATGGTCAACGCCACCCTGATGAACATCGCC
GACAACCCCACCAACGTGCAGCTCCCGGGGATGTACAACAAGGAGGACAACCCCCGCGTG
CCCATCATCGTCACCGGCAACGACTTCTCCACGCTCTACGCGCCGCTCATCCGCGACGGC
CGCATGGAGAAGTTCTACTGGGCGCCCACCCGCGAGGACCGCATCGGCGTCTGCAAGGGC
ATCTTCCGCACCGACGGCGTCGACGAGGAGCACGTCGTCCAGCTGGTCGACACCTTCCCT
GGCCAGTCCATCGACTTCTTCGGCGCGCTGCGTGCCCGGGTCTACGACGACGAGGTCCGA
CGGTGGGTGAGCGAGACCGGCGTCGAGAACATCGCCAGGAAGCTCGTCAACTCCAAGGAG
GGCCCGCCCACGTTCGAGCAGCCCAAGATAACGATCGAGAAGCTCTTGGAGTACGGACAC
ATGCTGGTGGCGGAGCAGGAGAACGTCAAGCGTGTGCAGCTTGCTGACAAGTACCTCAAC
GAGGCTGCTCTTGGTGAAGCCAACGAGGACGCCATGAAGACTGGCTCCTTCTTCAAG---
------------------------------------------------------------
------------------------------------------------
>Sorbi
---------------------------------------------------ATGGCGGCC
GCCTTCTCCTCCACCGTTGGAGCT------------CCGGCC------------------
---------------------------------TCCACCCCGAGCAGGAGCAGCTTCCTC
GGGAAGAAGCTCAGCAAGCAGCAGGTGTCTGCGGCGGCGGCCGTGAACTACTACCATGGC
AAGAGCTCCAGCAGCGCCGCCGCCAACGTTAACAGGTTCAAGGTGATGGCGGCCAAGGAG
GTGGACGAGACGAAGCAGTCGGACCAGGACAGGTGGAAGGGCCTGGCCTACGACGTCTCG
GACGACCAGCAGGATATCACCAGGGGCAAGGGCATGATCGACTCCCTCTTCCAGGCGCCC
ATGGGGGACGGCACCCACGTCGCCGTGCTCAGCTCCTACGACTACATCAGCCAGGGCCAA
AAGACTTACAGCTTCGACAACATGATGGATGGTTTCTACATATCCAAGAGCTTCATGGAC
AAGCTCGTGGTCCACCTCTCCAAGAACTTCATGAGCCTGCCAAACATCAAAGTTCCCCTG
ATCCTGGGTATCTGGGGAGGCAAAGGTCAGGGGAAGTCCTTCCAATGCGAGCTCGTCTTC
TCCAAGATGGGCATCATCCCCATCATGATGAGCGCCGGCGAGCTGGAGAGCGGCAACGCC
GGAGAGCCCGCCAAGCTCATCAGGCAGCGGTACCGTGAGGCTGCCGACCTCATC---TCC
AAGGGCAAGATGTCCTGCCTGTTCATCAACGATCTGGACGCCGGCGCAGGTCGCATGGGC
GGCACCACCCAGTACACGGTGAACAACCAGATGGTGAACGCCACCCTGATGAACATCGCC
GACAACCCCACCAACGTGCAGCTCCCGGGGATGTACAACAAGGTGGACAACGCCCGGGTG
CCCATCATCGTCACCGGCAACGACTTCTCCACGCTGTACGCGCCGCTCATCCGTGATGGA
CGTATGGAGAAGTTCTACTGGGCGCCCACCCGCGAGGACCGCATCGGCGTCTGCAAGGGC
ATCTTCCGCACCGACGGCGTCGACGAGGAGCACGTCGTCCAGCTCGTCGACACCTTCCCG
GGCCAGTCCATCGACTTCTTCGGCGCCCTGCGTGCCCGGGTGTACGACGACGAGGTGCGC
CGGTGGGTGGCCGAGACCGGCGTCGAGAACATCGCCAAGAAGCTCGTCAACTCCAAGGAG
GGCCCGCCGACGTTCGAGCAGCCCAAGATGACGATCGAGAAGCTCTTGGAGTACGGCCAC
ATGCTGGTGGCGGAGCAGGAGAACGTCAAGCGTGTGCAGCTTGCTGACAAGTACCTCAAC
GAGGCTGCTCTTGGTGCAGCCAACGAGGACGCCATGAAGACTGGCAACTTCTTCAAG---
------------------------------------------------------------
------------------------------------------------
>Oryza
ATGGGTGAATTCTGTGGTGAGGAAAGACTCCGATCCAGGTCCAAGTCATGCTATGCTGTG
GATCGGCCGGCCGAGATTGCGCCACGTGTGCAGAACCCAATCTTCAGCGTGTGGCCTGTG
GAGGATCTGGAAGCTGATCCACAGGGACGAGCGTCCACTCCGACC------AACTTCCTG
GGGAAGAAGCTGAAGAAGCAGGTGACATCGGCGGTGAACTAC------------------
---------CATGGCAAGAGCTCCAACATCAACAGGTTCAAGGTGATGGCCAAG---GAG
CTGGACGAGGGCAAGCAGACCGACCAGGACAGGTGGAAGGGTCTCGCCTACGACATCTCC
GATGACCAGCAGGACATCACCAGGGGGAAGGGTTTCGTCGACTCCCTTTTCCAGGCTCCC
ACGGGTGATGGCACCCACGAGGCCGTCCTCAGCTCCTACGAGTACCTCAGCCAGGGTCTC
AGAACGTACGACTTCGACAACACCATGGGAGGCTTCTACATCGCCCCTGCTTTCATGGAC
AAGCTCGTCGTCCACATCTCCAAGAACTTCATGACCCTCCCCAACATCAAGGTCCCACTC
ATCCTGGGTATCTGGGGAGGCAAGGGTCAGGGAAAATCCTTCCAGTGTGAGCTCGTCTTC
GCCAAGATGGGGATCAACCCCATCATGATGAGCGCCGGAGAGCTGGAGAGCGGCAACGCC
GGAGAGCCGGCGAAGCTGATCAGGCAGCGGTACCGTGAGGCGGCAGACATCATC---AAG
AAGGGGAAGATGTGCTGCCTCTTCATCAACGATCTGGACGCGGGTGCAGGTCGCATGGGA
GGCACCACCCAGTACACGGTGAACAACCAGATGGTGAACGCCACCCTGATGAACATCGCC
GACAACCCAACCAACGTGCAGCTCCCCGGGATGTACAACAAGGAGGACAACCCCCGTGTC
CCCATCATCGTCACCGGCAACGACTTCTCCACGCTGTACGCGCCGCTCATCCGTGACGGG
CGTATGGAGAAGTTCTACTGGGCTCCCACCCGCGACGACCGTGTCGGCGTCTGCAAGGGT
ATCTTCCGCACCGACAACGTCCCCGACGAGGACATCGTCAAGATCGTCGACAGCTTCCCA
GGCCAATCCATCGATTTCTTCGGCGCTCTTCGTGCCCGTGTTTACGACGACGAGGTGCGC
AAGTGGGTGTCGGACACGGGTGTGGAGAACATTGGCAAGAGGCTGGTGAACTCGAGGGAG
GGCCCACCGGAGTTCGAGCAGCCCAAGATGACGATCGAAAAGCTCATGGAGTACGGATAC
ATGCTTGTGAAGGAGCAGGAGAACGTCAAGCGTGTGCAGCTGGCTGAGCAGTACTTGAGC
GAGGCTGCTCTTGGTGACGCTAACTCCGACGCCATGAAGACTGGTTCCTTCTACGGT---
------------------------------------------------------------
------------------------------------------------
>Bradi
---------------------------------------------------ATGGCTGCT
GCTTTCTCGTCCACCCTTGGAGCA------------CCGGTA------------------
---------------------------------TCGACCCCAAGC------AGCTTCCTT
GGGAAGAAGCTGAAGAAGCAGAGCAACAACTGCTTCTCCAAC---AATGGCGGCAGCAGC
AAGACCATCAAGAGCAGCAGGCCGTCGCTGGTCAGGGTCATGGCGGCGGCGAATAAGGAC
GTCGACGAAGGGAAGCAGACGGACGGCGACCGGTGGAGGGGGCTCGCCTACGACATCTCC
GACGACCAGCAGGACATCACCCGTGGCAAAGGCATCGTGGACGCCCTCTTCCAGGCCCCC
ATGGGCGACGGCACCCACGAGGCCGTCCTCAGCTCCTACGAGTACATCAGCCAGGGCCTC
CGGCAGTACGACTTCGACAACACCATGGACGGGCTCTACATCGCCCCGGCTTTCATGGAC
AAGCTCGTCGTGCACCTGGCCAAGAACTTCATGACCCTGCCCAACATCAAGGTGCCACTC
ATCTTGGGTATCTGGGGAGGCAAGGGTCAAGGAAAATCCTTCCAATGTGAGCTTGTCTTC
GCCAAGATGGGCATCAACCCAATCATGATGAGTGCCGGAGAGCTGGAGAGCGGAAACGCC
GGAGAGCCAGCCAAGCTGATCAGGCAGCGGTACCGTGAGGCCGCAGACTTGATC---AAG
AAGGGTAAGATGTGCTGCCTCTTCATCAACGATCTCGACGCTGGTGCGGGTCGGATGGGC
GGGACCACCCAGTACACTGTCAACAACCAGATGGTTAACGCCACCCTGATGAACATCGCG
GATGCCCCCACCAACGTGCAGCTCCCTGGGATGTACAACAAGGAGGAAAACCCCCGTGTG
CCCATCATCGTCACTGGTAACGATTTCTCCACGCTCTACGCGCCACTCATCCGTGACGGT
CGTATGGAGAAGTTCTACTGGGCCCCCACCCGCGAAGACCGTATCGGTGTATGCAGGGGT
ATCTTCCAAACTGACAACATCAGCGACGAGTCCGTCATCAAGATCGTAGACACCTTCCCA
GGCCAATCCATCGACTTTTTCGGAGCGCTGCGTGCCCGGGTGTACGACGATGAGGTGCGC
AAGTGGGTCAGCTCAACCGGAATAGAGAACATCGGCAAGAAGCTGGTGAACTCGAAGGAT
GGACCGGTGTCCTTTGAGCAGCCAAAGATGACAATCGAGAAGCTCCTGGAGTACGGCCAC
ATGCTCGTCCAAGAGCAGGACAATGTCAAGCGTGTGCAGCTTGCTGACAAGTACATGAGC
GAGGCTGCTCTGGGAGATGCTAACTCAGATGCCATGAAGACTGGTTCCTTCTACGGT---
------------------------------------------------------------
------------------------------------------------
>Arath
------------------------------------------------------ATGGCC
GCCGCAGTTTCCACCGTCGGTGCCATCAACAGAGCTCCGTTG------------------
---AGCTTGAACGGGTCAGGATCAGGAGCTGTATCAGCCCCAGCT---TCAACCTTCTTG
GGAAAGAAAGTTGTAACTGTGTCGAGATTCGCACAGAGCAAC------------------
------------------AAGAAGAGCAACGGATCATTCAAGGTGTTGGCT---------
GTGAAAGAAGACAAACAAACCGATGGAGACAGATGGAGAGGTCTTGCCTACGACACTTCT
GATGATCAACAAGACATCACCAGAGGCAAGGGTATGGTTGACTCTGTCTTCCAAGCTCCT
ATGGGAACCGGAACTCACCACGCTGTCCTTAGCTCATACGAATACGTTAGCCAAGGCCTT
AGGCAGTACAACTTGGACAACATGATGGATGGGTTTTACATTGCTCCTGCTTTCATGGAC
AAGCTTGTTGTTCACATCACCAAGAACTTCTTGACTCTGCCTAACATCAAGGTTCCACTT
ATTTTGGGTATATGGGGAGGCAAAGGTCAAGGTAAATCCTTCCAGTGTGAGCTTGTCATG
GCCAAGATGGGTATCAACCCAATCATGATGAGTGCTGGAGAGCTTGAGAGTGGAAACGCA
GGAGAACCCGCAAAGCTTATCCGTCAGAGGTACCGTGAGGCAGCTGACTTGATC---AAG
AAGGGAAAGATGTGTTGTCTCTTCATCAACGATCTTGACGCTGGTGCGGGTCGTATGGGT
GGTACTACTCAGTACACTGTCAACAACCAGATGGTTAACGCAACACTCATGAACATTGCT
GATAACCCAACCAACGTCCAGCTCCCAGGAATGTACAACAAGGAAGAGAACGCACGTGTC
CCCATCATTTGCACTGGTAACGATTTCTCCACCCTATACGCTCCTCTCATCCGTGATGGA
CGTATGGAGAAGTTCTACTGGGCCCCGACCCGTGAAGACCGTATCGGTGTCTGCAAGGGT
ATCTTCAGAACTGACAAGATCAAGGACGAAGACATTGTCACACTTGTTGATCAGTTCCCT
GGTCAATCTATCGATTTCTTCGGTGCTTTGAGGGCGAGAGTGTACGATGATGAAGTGAGG
AAGTTCGTTGAGAGCCTTGGAGTTGAGAAGATCGGAAAGAGGCTGGTTAACTCAAGGGAA
GGACCTCCCGTGTTCGAGCAACCCGAGATGACTTATGAGAAGCTTATGGAATACGGAAAC
ATGCTTGTGATGGAACAAGAGAATGTCAAGAGAGTCCAACTTGCCGAGACCTACCTCAGC
CAGGCTGCTTTGGGAGACGCAAACGCTGACGCCATCGGCCGCGGAACTTTCTACGGAAAA
GGAGCCCAGCAAGTAAACCTGCCAGTTCCTGAAGGGTGTACTGATCCTGTGGCTGAAAAC
TTTGATCCAACGGCTAGAAGTGACGATGGAACCTGTGTCTACAACTTT
>Medtr
------------------------------------------------------atggca
acttctgtgacaattgttggagccattaacatggcacagttg------------------
---aaattgaatggctctagcagtggagttcctatgacaaattca------gcatttttt
ggaacaagccttaagaaagcg---agatctgcgatttccagc------------------
---------------cagaagagtttgtctggtaattttaaggtttcggcaaaaattgac
tataatgaggagaagcagacctcaaaggacagatgggctgggcttgcttatgacacctcg
gatgaccaacaggatatcactaggggaaagggaaaggtggacagtgtctttcaagctcca
atggatgctggaactcactatgctgtcatgagctcctatgattatatcagtactggtctt
cgccagtacaatatggacaacacagttgatggcttgtatattgcacctgcatttatggac
aagcttgttgttcacatcactaagaactttctcaacttgccaaatattaagattcctctc
atattgggcatttggggaggcaaaggtcaaggaaagtcatttcaatgtgagcttgtattt
gccaagatgggaatcagccctataatgatgagtgccggagaattggaaagtggaaatgca
ggagagcctgcaaagttgattaggcaaaggtaccgtgaggcgtccgacattatc---aga
aaaggaaagatgtgctgtctcttcatcaatgatcttgatgcaggagctggtagaatgggt
ggcactactcaatacacagtcaacaaccagatggtaaatgcaaccctcatgaacattgct
gacaaccctaccaatgttcaacttcccggtatgtacaacaaagaagagaatgcccgcgtc
cctatcatcgtcactggcaatgacttctctacgttgtatgctcctttaattcgtgatgga
cgtatggaaaaattctactgggcacctactcgtgacgatagggttggtgtctgtcaaggt
attttcaggacagatggtgtccctaaggatgacattgtcaagattgtcgacacattccct
ggacagtcaattgatttttttggtgccttgagggcgagagtgtatgacgatgaggtcagg
aattggatatctggtatcggtgtggagagtattgggaaaaggcttgtgaattcaaaagag
ggacctccaacttttgagcaaccaaagatgactattgacaaactactagagtatggaaat
atgcttgtccaagaacaagagaatgtgaagagggtccaattagctgacaaataccttagt
gaggcagctcttggagatgcaaatgacgatgctatcaagactggaaacttctatggacaa
ggagctcagcaagttcctttacctgtccaagaaggttgcgctgacccttctgcagaaaac
tatgatccgacagccagaagtgacgatggaagttgcacatacactttt
>Poptr
------------------------------------------------------ATGGCA
GCCACCATCTCCACCGTTGGAGCTGTCAACAGAGCACCGCTG------------------
---GCCTTGAATGGCTCTGGCGCTGGATCC---ACAGTCCCAACT---TCAGCTTTCTTT
GGCAACAGCTTGAAGAAAGTGAGCTCATCAAGGTTCACAAAC------------------
---------------TCCAAGATTTCATCAGGGAGCTTCAAGGTTGTTGCTGAG---GAG
TACGATGAGGAGAAGCAGACCGAAAAGGACAGATGGGGAGGCCTTGTTACAGACATGTCT
GATGATCAACAAGATATCACCAGAGGAAAGGGTATGGTGGACTCTCTTTTCCAAGCCCCC
CAGGGAACTGGAACTCACAACCCCGTTTTGAGTTCTTATGAGTACCTCAGTCAAGGTCTT
CGTACGTACAACCTGGACAACATGATGGATGGTTTCTACATTGCTCCTGCTTTCATGGAC
AAGATTGTTGTTCACATCTCCAAGAACTTCATGAGCCTGCCTAATATCAAGGTTCCTCTC
ATCTTGGGTATTTGGGGAGGCAAAGGTCAAGGAAAATCCTTCCAGTGTGAACTGGTCTTT
GCCAAGATGGGAATTAGCCCAATCATGATGAGTGCCGGAGAATTGGAAAGTGGAAACGCT
GGTGAACCCGCAAAACTTATCAGGCAAAGGTACCGTGAGGCGGCTGATATAATCAAGAAG
AAGGGAAAGATGTGCTGCCTCTTCATCAATGATCTTGATGCCGGAGCTGGGAGGCTTGGT
GGAACTACCCAATACACTGTCAACAACCAGATGGTTAATGCTACCCTCATGAACATTGCT
GACAACCCAACAAATGTGCAACTTCCCGGCATGTACAACAAGGAGGATAATCCACGTGTA
CCCATCATCGTCACTGGTAACGATTTTTCAACATTGTATGCTCCTCTTATCCGTGATGGT
CGTATGGAGAAATTCTACTGGGCTCCTACCAGAGAAGATAGGATTGGTGTCTGCATTGGA
ATTTTCAAGACTGACAATGTTCCCGAGGATGATATTGTCAAGCTTGTTGATACCTTCCCT
GGCCAATCTATTGATTTCTTTGGTGCTCTCAGGGCCCGAGTATATGACGATGAGGTGAGG
AAGTGGGTCTCAGGTGTTGGTGTTGAGAGCATTGGAAAGAAGCTTGTGAACTCAAGGGAA
GGACCCCCAACTTTTGAGCAGCCACCGATGACAGTCGAGAAGCTCTTTGAGTACGGAAAC
ATGCTTGTCAAGGAGCAAGAGAATGTGAAGAGAGTCCAATTGGCTGACAAGTACCTGAGC
GACGCTGCTCTTGGTGAAGCCAATCAAGATGCCATTGAGAGAGGAACTTTCTATGGT---
------------------------------------------------------------
------------------------------------------------
>Vitis
------------------------------------------------------ATGGCA
GCCACCATCTCAACTCTCGGAGCTGTTAACAGAGCACCGTTG------------------
---AACTTGAATGGCTCTGGCACCGGAGCT---TCGGTTCCAAGC---TCTGCGTTCTTG
GGCAACAGCTTGAAGAAGGTG---AGCTCCAAGATTGCCCAC------------------
---------------CCGAGGACTTCATCTGGGAACTTCAAGGTTGTTGCG------GAA
GTTGATGAAGAGAAGCAGACCTCAAAGGACAAATGGAAGGGCCTTGCCTTTGACGAATCG
GATGATCAACAGGACATTACCCGAGGAAAGGGAATGGTGGACTCTCTCTTCCAAGCTCCC
ATGGACAGTGGAACCCACTATGCTGTCATGAGTTCCTATGACTACATTAGCACTGGTCTT
CGCCAATACAACTTGGACAACACCATGGATGGATTCTACATTGCTCCTGCTTTCATGGAC
AAGCTTGTTGTTCACATCACCAAGAACTTCATGACCCTGCCAAATATCAAGGTTCCTCTC
ATCTTGGGTATTTGGGGAGGTAAAGGTCAGGGAAAATCATTCCAGTGCGAGCTAGTGTTT
GCCAAAATGGGGATCAACCCCATTATGATGAGCGCTGGAGAATTGGAAAGTGGAAATGCA
GGAGAGCCTGCAAAATTGATCAGGCAAAGATACCGTGAGGCAGCAGATATCATT---AGA
AAGGGGAAAATGTGCTGCCTCTTCATCAATGATCTTGATGCAGGAGCTGGTAGGCTTGGT
GGAACCACCCAATACACTGTCAACAATCAGATGGTGAATGCCACCCTGATGAACATTGCT
GATAACCCGACCAATGTCCAGCTCCCTGGTATGTACAACAAGGAGGAGAACCCTAGAGTT
CCCATCATAGTCACTGGCAATGACTTCTCAACATTGTATGCCCCTCTCATCCGTGATGGT
CGTATGGAAAAGTTCTATTGGGCACCCACTAGGGAAGACAGAATTGGTGTCTGCACGGGT
ATCTTCCGCAGTGACAATATTCCCAAGGAGGACATGGTCAAGCTTGTTGACACCTTCCCT
GGGCAATCTATTGATTTCTTCGGTGCTCTCAGGGCACGTGTTTATGATGATGAAGTGAGA
AAGTGGGTTGCAAGTGTTGGGGTAGAAGGTATTGGGAAAAAGCTTGTGAACTCAAAAGAG
GGACCCCCAACTTTTGAGAAACCAAAGATGACTCTTGACAAGCTGCTTGAGTATGGAAAC
ATGCTTGTCCAAGAACAGGAGAATGTGAAGAGAGTCCAATTGGCTGACAAGTACTTGAGT
GAGGCCGCTCTAGGAGATGCAAATGAAGATGCTATCAAGAGTGGAAGTTTCTATGGCAAG
GCAGCCCAACAAGTCAATCTTCCAGTGCCAGAAGGCTGCACTGATCCTTCTGCAAACAAC
TTTGACCCAACTGCTAGAAGTGACGATGGCAGCTGCCTGTATCAAATC
