# Supplementary material for: Back to the sea twice: identifying candidate plant genes for molecular evolution to marine life
Source: BMC Evol Biol. 2011 Jan 12;11:8. doi: 10.1186/1471-2148-11-8 (PMC3033329; doi:10.1186/1471-2148-11-8)
Supplement: Additional file 3 — Aligned nucleotide (CDS) sequences of each OrthoMCL cluster, produced with PAL2NAL. [file 1471-2148-11-8-S3.GZ › orthomcl5905.pal2nal]

>Zostera
---------------------ATGGCCTCCGTGCCACCGGTGACT---TCAGTCAAGGGC
CTCAGTGGAAGTTCACTCACCGGCACCAAGCTTGTCGCC------GTCCCTCGCCGAGCT
ACC------CCTCGCACCAACCTTAGGTCGTCGACGGCGGTCGTGGCGAAGTACGGTGAT
AAGAGCGTTTACTTCGATCTGGAAGATCTTCCAAACACTACCGGACAGTGGGATCTATAT
GGGTCCGACGCACCGTCGCCATACAACCCCATGCAGAGCAAATTCTTCGAGACCTTCGCC
AGTCCATTCACCAAGAGAGGACTCCTTTTGAAATTCTTATTATTTGGTGGAGGTGCAACT
CTGGCCTATTTCAGCACAACGGCCACCGGCGACGTATTGCCGATCGTGAAGGGTCCTCAG
GAGACTCCCAAACTCGGGCCACGCGGCAAGATA
>Bradi
ATGGTGTCG------------CTCGTCGCCGTCCAGCCGTCGGCC---GCCGTGAAGGGC
CTGGCCGGCAGTTCCATGTCCGGCCGCAAGCTCGCCGCCACCGCCCGGCCGTCCTCCCTC
TGCCGC---TCCACCCGCAGGCCTGCACGAGGCGTCGCGGTGCAGGCGAAGTACGGGGAG
AAGAGCGTGTACTTCGACCTGGACGACATCGGCAACACGACGGGGCAGTGGGACCTGTAC
GGGTCCGACGCGCCGTCCCCTTACAACGGGCTGCAGAGCAAGTTCTTCCAGACCTTCGCG
GCGCCATTCACCAAGCGCGGCCTGCTGCTCAAGTTCCTGCTCCTCGGCGGCGGGTCCCTG
ATCGCCTACCTCGGCGCCACCACGTCGCCGGACCTGCTGCCCATCAAGAAGGGGCCGCAG
CTTCCCCCCACCCCCGGCCCACGCGGCAAGATC
>Posidonia
------------------------------------AACCAG------------------
------------------AACTTCAAGAAACACCAAACC------CATAAAGCATGTTTC
GCAAAGATACCATACTAAAACAAAGGAGTTTTACTTACAAAGTGAAGATTAACTCGATAC
ATGTCGATAACAGAGGAGAAAGTAAACATAAATCAGAAATGGACTTTTTGGATTCTGAGT
ACATTTATTTCTTGTCTCTCGGCCCAAGCTCGGGTGGAAGCTGAGGACCCTTCTTGATCG
GCAATATGTCCCCTGAGGCGGTCGAGCTGTAGTAGGCAAGGGTGAAGCCACCTCCCAATA
TCAAGAACTTGAGCAGCAGACCTCTCTTGGTGAACGGAGCCGCAAAAGTCTCAAAGAACT
TGCTCTGAAGAGAGTTGTAGGGAGAGGGTGCAT
>Arath
ATGGCGTCTCTTGCAACC---GTCGCCGCTGTGAAACCATCCGCC---GCCATAAAAGGA
CTCGGCGGCAGCTCACTCGCCGGAGCTAAGCTCTCCATC------AAGCCTTCCCGCCTG
AGCTTT---AAACCCAAATCCATCCGGGCTAAT---GGTGTGGTGGCTAAGTATGGAGAC
AAAAGTGTCTACTTTGACTTAGAAGATTTGGGTAACACAACAGGTCAATGGGACGTATAC
GGCTCTGATGCTCCTTCTCCTTACAATCCTCTTCAGAGCAAGTTCTTTGAGACATTCGCT
GCCCCATTCACAAAGAGAGGATTGCTCCTCAAGTTCTTGATCCTTGGAGGAGGCTCTTTG
CTTACTTATGTCAGCGCTACCTCTACCGGCGAAGTTCTTCCCATCAAGAGAGGTCCTCAG
GAGCCGCCTAAGCTCGGTCCTCGCGGCAAGCTC
>Oryza
ATGGCGTCC------------CTCGTCGCCGTCCAGCCTGTC------GCCGTGAAGGGC
CTCGCCGGCAGCTCCATCTCCGGCAGGAAGCTCGCCGTC------AGGCCGTCGCCCCGG
GCGCTCTGCCGCACCACCCGCAGGCCGCGCGCC---GCCGTGGTGGCCAAGTACGGCGAG
AAGAGCGTCTACTTCGACCTCGAGGACATCGGCAACACCACCGGGCAGTGGGACCTGTAC
GGCTCCGACGCGCCGTCGCCGTACAACCCTCTCCAGAGCAAGTTCTTCGAGACGTTCGCG
GGGCCCTTCACCAAGAGGGGGCTCCTGCTCAAGTTCCTGCTGCTCGGCGGCGGATCGCTG
GTGGCCTACGTCAGCGCGTCGGCGTCGCCAGACCTGCTTCCGATCAAGAAGGGCCCGCAG
CTGCCGCCGACGCCCGGCCCACGCGGCAAGATC
>Zma
ATGGCCTCCCTCGCC------GCCGTCTCCGTGAAGCCCGTG------GCCATCAAGGGT
CTCGCCGGCAGCTCCATCTCCGGAAGGAAGCTCGCCGTCGCC---AGGCCGTCGGCCCGC
TCCATC---------CGCAGGCCCCGCGCAGCC---GCCGTGGTGGCCAAGTACGGCGAC
AAGAGCGTCTACTTTGACCTCGACGACATCGGCAACACCACCGGACAGTGGGACCTCTAC
GGCTCTGACGCGCCCTCGCCCTACAACCCGCTACAGAGCAAGTTCTTCGAGACGTTCGCG
GCTCCGTTCACCAAGAGAGGTCTGCTGCTCAAGTTCCTGCTGCTGGGCGGCGGCTCACTT
CTGGCCTACGTCAGCGCGTCGGCGTCACCGGACCTCCTGCCGATCAAGAAGGGACCTCAG
GAGCCGCCGCAGCCGGGCCCGCGCGGCAAGATC
>Sorbi
ATGGCCTCCCTCGCCGCC---GCCGTCTCCGTGCAGCCCGTG------GCCGTGAAGGGC
CTCTCCGGCAGCTCCATCTCCGGCAGGAAGCTCGCCGTCGCCAGCAGGCCGTCGTCGTCG
GCCCGCGCCGCCTGCCGCTCCACCCGCAGGGCC---GCCGTCGTGGCCAAGTACGGCGAC
AAGAGCGTCTACTTCGACCTCGAGGACATCGGCAACACCACCGGGCAGTGGGACCTCTAC
GGCTCCGACGCTCCCTCGCCCTACAACCCGCTCCAGAGCAAGTTCTTCGAGACGTTCGCG
GCTCCGTTCACCAAGAGAGGCCTGCTGCTGAAGTTCCTGCTGCTGGGCGGGGGCTCCCTG
CTGGCCTACGTCAGCGCGTCGGCGTCGCCGGACCTCCTGCCGATCAAGAAGGGACCGCAG
CAGCCGCCGCAGCCGGGCCCGCGCGGCAAGATC
>Vitis
ATGGCTTCTCTAGCAACC---TTAGCTGCAGTACAACCTATC------AACATCAAGGGC
CTTGCCGGCAGCTCCATTTCCGGAACTAAGCTCTCCGTC------AAGCCAGCTCGCCGA
AGTTTG---AGAGTGGGTAACTCAAGGGCTGGT---GCTGTGGTGGCAAAGTACGGTGAC
AAGAGTGTGTACTTTGATTTGGAGGATTTGGGCAACACCACTGGACAGTGGGACGTGTAT
GGGTCTGATGCACCTTCACCATACAACCCTCTCCAGAGCAAATTCTTTGAGACCTTTGCA
GCTCCATTCACCAAGAGAGGGCTGTTGCTCAAGTTCTTGCTATTGGGAGGTGGTTCAGTA
CTTGCTTATGTCAGTGCCACAGCTTCAGATGACTACCTACCAATCAAGAAGGGTCCGCAA
CTTCCACCACAGCCTGGGCCACGTGGCAAGATC
>Medtr
atggcttcccttgctactagcttagcttgtgtacaaccagctggtctcaatgtcaagggt
cttgctggcagttccattactggaactaagctaactttc------aagccctctcgccag
attttc---aaatccaacaatttaaggagtggc---tctgtagtagcaaagtatggtgac
aagagtgtgtactttgatttggaggatattggcaacactacaggtcagtgggatttgtac
ggctcagatgcaccctcaccctacaaccctcttcagagcaagttctttgagacatttgca
gctccattcacaaagagaggattattgctcaagtttttgatcctaggaggtggttcaact
cttgcatacttcagtgccacagcttcaggtgacattctaccaatcaagaaaggtccacag
cttccaccaaagctcggtcctcgtggcaagatc
>Poptr
ATGGCATCACTAGCAACC---TTTGCTGCAGTGCAACCGGCC------ACCATCAAAGGC
CTTGGTGGTAGCTCCCTCAGTGGAACCAAGCTCCATGTT------AAACCATCTCGCCAG
GGCTTA---AGACCCAAAAGCTTGAGGAGTGGT---GCTGTGGTGGCCAAGTATGGTGAC
AAGAGTGTCTACTTTGATTTGGAGGATTTGGGCAACACTACTGGGCAATGGGACTTGTAT
GGATCTGATGCACCTTCACCATACAACCCTCTCCAGAGCAAATTCTTTGAGACATTTGCA
GCTCCATTCACCAAGAGAGGATTGTTGCTCAAGTTCTTGATATTGGGAGGCGGCTCCACC
CTCGCTTATTTTAGTGCTACAGCTTCTGGTGACATTCTACCAATCAAGAAGGGTCCACAA
CTTCCACCGAAGCTTGGGCCTCGTGGCAAACTC
