# Supplementary material for: Back to the sea twice: identifying candidate plant genes for molecular evolution to marine life
Source: BMC Evol Biol. 2011 Jan 12;11:8. doi: 10.1186/1471-2148-11-8 (PMC3033329; doi:10.1186/1471-2148-11-8)
Supplement: Additional file 3 — Aligned nucleotide (CDS) sequences of each OrthoMCL cluster, produced with PAL2NAL. [file 1471-2148-11-8-S3.GZ › orthomcl587.pal2nal]

>Poptr
ATGGGTCACTCTAATGTCTGGAACTCTCACCCCAAGAACTACGGCCCTGGTTCTCGCACT
TGCCGTGTGTGTGGAAATCCCCACGGTATTATCAGGAAGTACGGGCTTATGTGCTGCAGA
CAGTGCTTCCGTAGCAATGCCAAGGAAATTGGATTCATCAAG---------CTGAAGGTT
TTTGCAAAATGCCAATACTTCAATCATGGTTACCGCCAGTGGTCCTCGCAAGCCAGCGTA
TGGTTTGTC
>Zostera
ATGGATCACGCAAACGTTTGGAACTCTCATCCCAAGAACTACGGTCTTGGATCCAGGCTC
TGCCGAGTCTGTGGGAACTCGCATGGTTTGATTCGCAAGTATGGACTCATGTGCTGCAGA
CAGTGTTTCCGTAGCAACGCTAAGGAAATCGGATTCATCAAG------------------
------------------------------TATCGT------------------------
---------
>Posidonia
ATGGGGCACTCGAACGTGTGGAACTCGCATCCCAAGGGCTACGGCCTTGGTTCTCGTCTC
TGCCGAGTTTGCGGCAATTCCCATGGATTGATCAGGAAGTATGGGCTCATGTGTTGCAGG
CAATGCTTTCACAGCAATGCCAAAAATATTGGCTTTATCAAG------------------
------------------------------TATCGC------------------------
---------
>Medtr
atgggtcactccaatgtctggaactctcaccccaagacctatggtcctggttctcgtaca
tgccgtgtgtgtggaaactctcatggattgatcaggaagtacggactcatgtgttgcaga
cagtgcttccacagcaatgccaaggaaattggcttcattaag------------------
------------------------------tatcgc------------------------
---------
>Vitis
ATGGGTCACTCCAACGTCTGGAACTCTCATCCGAAGAACTATGGCCCCGGATCTCGAACC
TGTCGGGTTTGCGGAAACCCACATGGGTTGATCAGAAAGTATGGGCTCATGTGCTGCAGG
CAGTGCTTCCGCAGCAACGCCAAGGAAATTGGCTTCATCAAGGATGATTTAATGTGTGGA
AATTCTGCAGCCACATTCCTTTTAACTTCTTATGGCTAT---------------------
---------
>Arath
ATGGGTCACTCTAATGTATGGAACTCTCATCCGAAGAAGTACGGTCCTGGATCTCGTTTA
TGCCGTGTGTGCGGGAACTCGCACGGTCTGATCCGGAAGTATGGTTTGAACTGCTGCAGA
CAGTGTTTCCGTAGCAACGCTAAGGAGATTGGATTCATTAAG------------------
------------------------------TACCGT------------------------
---------
>Bradi
ATGGGTCACTCCAACGTGTGGAACTCCCACCCCAAGAACTACGGCCCCGGCTCCCGCGTT
TGCCGGGTCTGTGGGAACTCTCATGGTCTGATCAGGAAGTACGGGCTCATGTGCTGCAGG
CAGTGCTTCCGCAGCAACGCCAAGGATATTGGCTTCATCAAG------------------
------------------------------TACCGT------------------------
---------
>Zma
ATGGGGCACTCCAACGTCTGGAACTCGCACCCCAAGAACTACGGGCCCGGATCCCGCGTC
TGCCGTGTCTGTGCGAACCCTCATGGACTGATCAGGAAGTACGGGCTGATGTGCTGCAGG
CAGTGCTTCCGCAGCAATGCCAAGGACATTGGCTTCATCAAG------------------
------------------------------TACCGC------------------------
---------
>Sorbi
ATGGGCCACTCCAACGTCTGGAACTCCCACCCCAAGAACTACGGCCCCGGCTCCCGCGTC
TGCCGGGTCTGTGCGAATCCTCATGGTCTGATCAGGAAGTACGGGCTCATGTGCTGCAGG
CAGTGCTTCCGCAGCAACGCCAAGGACATTGGCTTCATCAAG------------------
------------------------------TACCGT------------------------
---------
>Oryza
ATGGGACACTCCAACGTGTGGAACTCGCACCCCAAGAACTACGGCCCCGGATCCAGGGTT
TGCCGTGTTTGCGGCAACCCGCATGGCTTGATCCGGAAGTACGGGCTCATGTGCTGCAGG
CAGTGCTTCCGCAGCAACGCCAAGGACATTGGCTTCATCAAG------------------
------------------------------TACCGT------------------------
---------
