# Supplementary material for: Back to the sea twice: identifying candidate plant genes for molecular evolution to marine life
Source: BMC Evol Biol. 2011 Jan 12;11:8. doi: 10.1186/1471-2148-11-8 (PMC3033329; doi:10.1186/1471-2148-11-8)
Supplement: Additional file 3 — Aligned nucleotide (CDS) sequences of each OrthoMCL cluster, produced with PAL2NAL. [file 1471-2148-11-8-S3.GZ › orthomcl5840.pal2nal]

>Oryza
---ATGGCGCTCTCCCTCTCCACCTCCTTCCTCCCGACCCAAGCCGCCGCGGCG------
---GCCACGAGGACCACCCTCCGCTCCCTC---------------------------GTC
CCCTCCCAGAGG---------------------------ATGCGGTGCTCGATGCGGAAG
AAGGGGCTGCACCCGGAGATCTACGAGGACGCGAAGGTGTACTGCAACGGGGAGCTGGTG
CTGGTGACGGGGGGAACCAAGCCGGAGTACACGGTGGACGTGTGGTCGGGGAACCACCCC
TACTACGTCGGCGACACGTCGGCGATGGTCGTCATGGACAGCCAGATCGAGAAGTTCCGC
AAGAAGTGGGGCCACATCAAGGAGTAC------TGGCCCGAGGACCAGTGGAGGGAGATG
CACCCCGACGGCGACCCGGAGTTCGACCCGGAGGAGGAGGGATCCGCCGGCGCCAGC
>Bradi
---ATGGCGCTCTCCCTCTCCACCTCCTTTCTCCCGACCCCGGCCGCCGCCGCCGCGAGA
---ACCACAACCCGCAACCTCCGCTCCCTC---------------------------GTC
CCCTCTCAGAGG---------------------------ATGAGGTGCTCGATGCGGAAG
AAAGGGCTGCACCCGGAGATCTTCGAGGACGCGAAGGTGTACTGCAACGGTGAGCTGGTG
CTGGTGACGGGGGGGACGAAGCCGGAGTACACGGTGGACGTGTGGTCGGGGAACCACCCC
TACTACGTCGGCGACTCCTCTGCGCTGGTCGTCATGGACAGCCAGATCGAGAAGTTCCGC
AAGAAGTGGGGGCACGTCAAGGAGTAC------TGGACCAAGGAGCAGTGGCTGGAGATG
CACCCCGACGGCGACCCGGAGTTCGAGCCCGAGGACGACGAGACCCGCAAA------
>Zma
---ATGACGCTCTCCCTCTCCACCTCTTTCCTCCCCATCCCCGCCGCCGCGAGG------
---ACCACCGCCCGCACCCTACGCTCCGTC---------------------------GTC
CCCTCCCAGGGG---------------------------ATGCGCTGCTCGATGCGCAAG
AAGGGGTTGCACCCGGAGATCTACGAGGACGCGAAGGTGTACTGCAACGGCGAGCTGGTG
CTGGTGACGGGGGGCACCAAGCCGGAGTACACGGTGGACGTGTGGTCCGGAAACCACCCC
TACTATGTCGGCGACACCTCGGCGCTCGTGGTCATGGACAGCCAGATCGAGAAGTTCCGC
AAGAAGTGGGGCCACATCAAGGAGTAC------TGGCCCGAGGACCAGTGGAGGGAGATG
CACCCAGACGGCGACCCGGAGTTCGAGCCCGAGGGGGACAAC---------------
>Sorbi
---ATGACGCTCTCCCTCTCCACCTCCTTCCTCCCCACCCCCGCCGCCGCGACCGCGAGG
GCCACCACAGCCCGCACCCTACGCTCCGTC---------------------------GTC
CCCTCCCAGGGG---------------------------ATGCGGTGCTCGATGCGCAAG
AAGGGGCTGCACCCGGAGATCTACGAGGACGCGAAGGTGTACTGCAACGGGGAGCTGGTG
CTGGTGACGGGGGGAACCAAGCCGGAGTACACGGTGGACGTGTGGTCCGGGAACCACCCC
TACTACGTCGGCGACACCTCGGCGCTGGTGGTGATGGACAGCCAGATCGAGAAGTTCCGC
AAGAAGTGGGGGCACGTCAAGGAGTAC------TGGCCCGAGGACCAGTGGAGGGAGATG
CACCCCGACGGCGACCCGGAGTTCGAGCCCGAGGGGGACAAC---------------
>Zostera
---AAGGCC---------------------------------------------------
---------------------------------------------------------CAC
GGCGGCGGCGGG---------------------------TACAGAGGGGCACGCCGGAAA
AATGACATCCACCCGGAGTTCCATGACGCCGCCAAGGTGTACTGCAACGGTGAGCTAGTC
ATGACTACAGGAGGTACCAAGGAAGAGTACAATATC------------------------
------------------------------------------------------------
------------------------------------------------------------
---------------------------------------------------------
>Posidonia
ATGGCTCTGCTGTCCCTATCGACGGCATTCGTCCCGAGCAAGAAGCCACACCAGCTTTCC
TCTACCACCACCACCTCCACCTCCTCCTCCTCCTCCTCCTCCTCCTCCCAATTCTACTTC
CAGGCGAGAAGAGGAGGAGGAGGAGGAGGAGACGGGTACTCGCGGTGGTCGTGCAGGAAG
GAGGGCGTCCACCCGGAGTTCCACGAGGATGCCAAGGTGTACTGCAACGGGGAGCTGGTC
ATGACCACGGGCGGCACGCAGAGGGAGTACTCCGTCGACGTCTGGTCCGGTAACCACCCC
TTCTACCTCGGCAACAGGTCCGCGCTCCTCATCGACGCCGACCAGGTCGAGAAGTTCCGG
AAGAAGTACGGACAGATCGGACAGATCATGGAGATCCCCAATCTCAAGTACGGGGAGATC
GTGCTCCCCACCAAGAAGAAGGCCTCCGGCAAAGGGAAGGGGAAGAAG---------
>Medtr
---atggcgcagtgcattaccaatacctttgttcaaggaaaaccattccttcca---ctt
cccacaaaaaacaatcaaaaaggaaaaaaa---------------------------gtg
ggcaat---------------------------------ttcggagtgtattgtaagaag
aaagacatacacccaaaattccatgaagatgctaaggtttactgtaataacgagcttgtg
atgacaactggtggaacccagaaagagtatgtggttgatgtttggtctgggaaccatcca
ttttacctaggtaacaggtctgctcttatggtgagtgatgatcaggtggagaagtttcgt
aagaagttcggtgaattgtcacagattatggagattcctgtgcttaaa---ggtgagatt
gttattccttctagacgtaaagggattaaaagtggtggagggaagaagaag------
>Arath
---ATGGCGGTTTCTCTCCCGAACTCGTTTCTTCAGATTAGCCCATGTGTTCCTTCTCTG
CAATTAAGAAAGCCGGTGATGGCGGCAGTG---------------------------AAA
GGAGGAAAACAATCGGTGAGAAGAAGCAGCAATACGGTGGTTCAGATAACGTGTCGTAAG
AAGGAATTGCATCCTGAATTCCACGAAGACGCAAAGGTTTACTGCAATGGAGAGCTGGTG
ATGACTACAGGAGGAACAAAGAAAGAGTATGTGGTTGATGTATGGTCAGGTAACCATCCG
TTTTACCTCGGGAATCGTTCGGCTTTGATGGTTGATGCTGATCAAGTTGAGAAGTTTCGT
AAGAGGTTCGCTGGGCTTTCTGAGATTATGGAGATTCCTGTGCTTAAA---GGAGAAATC
ATTATGCCTACTAAGAAAAGTAAAGGTCCCAAAGGGAAGAAGAAA------------
>Poptr
------------------------------------------------------------
------------------------------------------------------------
------------------------------------------------------------
AAAGAAATACACCCAGAGTTCTATCAAGGCGCCAAGGTGTATTGCAATGGAGAGCTAGTG
TTGACAACAGGTGGGACCAAGCAAGAGTACGTGGTGGATGTGTGGTCAGGCAACCATCCG
TTTTACCTCGGAAATCGGTCCGGTGTTCTCGTAGATGCTGACCAGGTGGAGAAGTTCCGT
AAGAAATACGAAGGGCTTTCGCAGATTATGGAAATTCCTGTACTTAAA---GGTGAGGTT
ATTTTGCCTAGCAGGAAAAAATCTTCTGCTGGTAAAGGGGGCAAGAAGAAG------
>Vitis
---ATGGCGCTAACACTAAGCAACACCTTTCTCCAGAGAAAGCTCTCTCCTCCAACTCTT
CCTATCAAAAAGGCAAATGCT------------------------------------GTG
AGGGCATATCGT---------------------------CCTCAGTGGACGTGCAGGAAA
AAGGACATACACCCACAGTTCTATGAGGACGCCAAGGTGTACTGCAATGGTGAACTGGTG
ATGACCACTGGTGGGACTCAGAAGGAGTATGTGGTCGATGTCTGGTCTGGAAACCACCCC
TTCTACCTCGGGAACCGCTCCGGTCTTCTAGTGGACGCTGATCAAGTCGAGAAGTTCCGG
AAGAAGTTTGGGGAAATATCACAGATTATGGAAATTCCTGTACTCAAATATGGAGAAATT
GTGCTACCACCTAAACGCAAATCTGGTTCTGGTAAAGGGGGAAAGAAGAAG------
