# Supplementary material for: Back to the sea twice: identifying candidate plant genes for molecular evolution to marine life
Source: BMC Evol Biol. 2011 Jan 12;11:8. doi: 10.1186/1471-2148-11-8 (PMC3033329; doi:10.1186/1471-2148-11-8)
Supplement: Additional file 3 — Aligned nucleotide (CDS) sequences of each OrthoMCL cluster, produced with PAL2NAL. [file 1471-2148-11-8-S3.GZ › orthomcl583.pal2nal]

>Bradi
ATGAAGTTCAACATTGCCAACCCGACCACCGGGTGCCAGAAGAAGCTCGAGATCGATGAC
GACCAGAAGCTGCGTGTATTTTTTGACAAGAGGATCTCCCAGGAAGTTCTTGGTGATCAT
CTTGGCGAAGAATTCAAGGGTTATGTATTCAAGATTATGGGAGGCTGTGACAAGCAGGGA
TTTCCCATGAAGCAGGGTGTGCTCTCTTCTGGACGAGTTCGCCTTCTGCTCCACAGGGGC
ACCCCCTGCTTCCGTGGATATGGCAGGCGTGATGGTGAGCGCAGAAGGAAATCTGTCCGT
GGTTGTATTGTCAGCCAGGACCTCTCTGTCATCAACTTGGTGATTGTTAAGAAGGGTGAT
AATGATCTTCCTGGCTTGACTGATACTGAGAAGCCCCGGATGAGGGGACCCAAGAGGGCA
TCTAAGATCAGGAAGCTGTTCAACCTTGCCAAGGATGATGATGTCCGCAAGTATGTCAAC
ACATACCGCAGGACCTTCACTAACAAGAATGGCAAGAAGGTGAGCAAGGCTCCCAAGATC
CAGAGACTTGTGACCCCATTGACCCTCCAGAGGAAGAGGGCCAGAATTGCCAAGAAGAAG
CAAAGAATTGTTAAGAAGAAGTCTGAGGCTGCTGAGTACCAGAAGCTGCTTGCTCAGAGG
CTCAAGGAGCAGAGGGACCGCAGAAGCGAGAGCTTGGCGAAGAAGAGGTCTAGGCTTTCC
ACTGCCAAGGCTGCTCCTGCTGCCACTGCA---
>Zostera
ATGAAGTTCAACATTGCCAATCCGACAACAGGTTGTCAGAAGAAGCTTGAAATCGATGAT
GATCAGAAACTGAGGGTGTTTTTTGATAAGAGAATCTCTCAGGAGGTCAGTGGAGATTCC
TTGGGCGAGGAGTTCAAGGGGTATATTTTCAAAATCACTGGAGGATGTGACAAGCAGGGA
TTTCCCATGAAGCAGGGTGTTCTGACAAGCGGCCGAGTCCGTTTACTGCTACATAGAGGA
ACACCTTGTTTTCGTGGATTCGGAAGGCGCGATGGGGAACGCCGAAGGAAATCTGTCCGT
GGTTGTATTGTGAGCCAGGATCTTTCTGTTTTAAATTTGATCATTGTGAAGAAAGGTGAG
AACGACCTTCCTGGCCTGACTGATATCGAGAAACCGAGAATGAGGGGGCCAAAGAGAGCC
TCAAAAATCAGGAAACTTTTCAATCTTTCTAAGGAGGATGATGTCAGGAAGTATGTCAAT
ACATATCGTCGAACGTTCACCAACAAAGCTGGGAAGAAGTGTAGTAAAGCACCCAAGATC
CAAAGGCTGGTAACTCCTCTGACGCTACAGAGGAAGCGAGCAAGAACCGCAGACAAGAAG
ACTCGCATCATCAAAGCAAAGGAAGAGGCTGCTGAATACCAGAAGCTTCTTGCCTCTAGG
ATGAAAGAGCAGAGGGAAAGGAGGAGCGAGAGTCTAGCAAAGAAGAGGTCTCGTCTCTCG
GCCGCCGCTGCTAAGCCA---------------
>Zma
ATGAAGTTCAACATCGCGAACCCGTCTACCGGGTGCCAGAAGAAGCTGGAAATCGATGAC
GACCAGAAACTACGTGCCTTTTATGACCGAAGGATCTCCCAGGAGGTCAGTGGTGATGCT
CTGGGTGAGGAGTTTAAGGGTTATGTCTTCAAGATCATGGGTGGATGTGACAAACAAGGC
TTCCCAATGAAGCAAGGAGTTCTGACTTCTGGTCGTGTCCGCCTTCTGCTCCACAGAGGC
ACTCCCTGCTTCCGCGGTTATGGCAGGCGTAATGGTGAGCGCAGGAGGAAGTCTGTCCGT
GGTTGTATTGTGAGCCAAGACCTATCTGTTATCAACTTGGTAATTGTTAAGAAGGGTGAG
AACGATCTGCCTGGTTTAACTGACACTGAGAAGCCAAGGATGAGGGGTCCCAAAAGGGCC
TCCAAGATCAGGAAGCTGTTCAATCTTGCAAAGGATGACGACGTGCGCAAGTACGTGAAC
ACGTACCGCAGGACATTCACTACCAAGAATGGCAAGAAGGTGAGCAAGGCACCTAAGATC
CAGCGGCTTGTGACCCCCTTGACCCTCCAGAGGAAGCGTGCTAGAATTGCTGACAAGAAG
AAGAGGATCGCTAAGAAGAAGTCTGAGGCTGCTGAGTACCAGAAGCTTCTTGCCCAGAGG
CTGAAAGAACAGAGGGACCGCCGCAGTGAGAGCTTGGCCAAGAGGAGGTCTAAGCTTTCT
GCCGCCGCCAAGGCTTCTGCTGCCACCTCTGCC
>Oryza
ATGAAGTTCAACATCGCGAACCCGACCACCGGGTGCCAGAAGAAGCTCGAGATCGATGAC
GACCAGAAGCTGCGTGCATTTTTTGACAAGAGGATCTCTCAGGAGGTCAGTGGCGATGCT
CTGGGCGAGGAATTCAAGGGCTATGTCTTCAAGATCATGGGGGGTTGTGACAAGCAGGGT
TTCCCTATGAAGCAGGGAGTGCTCACTGCTGGACGTGTCCGCCTTCTTCTTCACAGGGGC
ACACCTTGCTTCCGTGGGTATGGCAGGCGTGATGGTGAGCGCAGGAGGAAGTCTGTCCGT
GGTTGCATCGTCAGCCAGGACCTATCTGTTATTAACTTGGTGATTGTCAAGAAGGGTGAG
AATGACCTGCCTGGCCTTACTGACACTGAGAAGCCCAGGATGAGGGGACCCAAGAGGGCC
TCCAAGATCAGGAAGCTCTTCAACCTTTCCAAGGATGATGATGTCCGCAAATATGTCAAC
ACCTACCGCAGGACATTCACTACCAAGAATGGCAAGAAGGTGAGCAAGGCTCCTAAGATC
CAGCGTCTTGTGACTCCCCTCACCCTCCAGAGGAAGCGTGCCAGAATCGCTGACAAGAAG
AAGAGGATCGCCAAGAAGAAGTCGGAGGCTGCTGAGTACCAGAAGCTTCTTGCCCAGAGG
CTCAAGGAGCAGAGGGAACGCCGGAGCGAGAGCTTGGCAAAGAGGAGGTCCAAGCTTTCT
TCTGCTGCCAAGGCTGCTGCTACCACCGCC---
>Sorbi
ATGAAGTTCAACATCGCGAACCCGACCACCGGGTGCCAGAAGAAGCTGGAAATCGATGAC
GACCAGAAGCTGCGTGCCTTTTATGACCGAAGGATCTCCCAGGAGGTCAGTGGTGATGCT
CTGGGCGAGGAGTTCAAGGGTTATGTCTTCAAGATCATGGGTGGATGTGACAAGCAAGGC
TTCCCAATGAAGCAAGGAGTTCTGACTTCTGGTCGTGTTCGCCTTCTGCTCCACAGGGGT
ACTCCCTGCTTCCGTGGTTATGGGAGGCGTAATGGTGAGCGCAGGAGGAAGTCTGTCCGT
GGTTGTATTGTTAGCCAAGACCTTTCTGTTATCAACTTGGTGATTGTTAAGAAGGGTGAG
AATGATCTTCCTGGTTTGACTGACACTGAGAAGCCAAGGATGAGGGGTCCCAAGAGGGCC
TCCAAGATCAGGAAGCTCTTTAACCTTTCCAAGGATGATGATGTACGCAAGTATGTGAAC
ACATACCGCAGGACATTCACTACCAAGAGCGGCAAGAAGGTGAGCAAGGCACCTAAGATC
CAGCGGCTTGTGACCCCCTTGACCCTCCAGAGGAAGCGCGCTAGAATTGCTGACAAGAAG
AAGAGGATCGCTAAGAAGAAGTCTGAGGCTGCTGAGTACCAGAAGCTTCTTGCCCAGAGG
CTGAAGGAACAGAGGGATCGCCGTAGCGAGAGCTTGGCCAAGAGGAGGTCCAAGCTTTCA
TCTGCTGCCAAGGCCGCTGCCTCCACCGCT---
>Vitis
ATGAAGTTCAATATCGCAAATCCTACTACAGGATGTCAGAAGAAGCTCGAGATTGATGAC
GATCAGAAACTCCGAGCATTTTATGACAAGAGGATCTCACAGGAGGTCAATGGGGATGCA
CTGGGCGAGGAGTTCAAGGGCTATGTTTTCAAGATCATGGGTGGTTGTGACAAGCAAGGG
TTTCCCATGAAGCAGGGAGTACTGACTCCTGGCCGTGTTAGTCTTTTGCTTCATAGGGGT
ACCCCATGCTTCCGTGGATATGGAAGACGTAATGGAGAGCGAAGGAGGAAGGCTGTTCGT
GGGTGCATTGTCAGCCAAGACCTCTCTGTTTTGAACTTGGTTATAGTGAAGAAGGGTGAG
AGCGATCTTCCTGGATTGACCGACACAGAGAAACCTAGGATGAGGGGTCCAAAGAGAGCT
TCTAAGATTCGAAAGCTCTTCAACCTCTCTAAGGAGGATGATGTTCGGAAGTATGTCAAC
ACATATCGTCGAACCTTCACAACAAAATCTGGGAAGAAATGCAGTAAAGCCCCTAAGATT
CAGAGGCTGGTGACCCCATTGACTCTGCAGAGGAAGCGTGCAAGGATTGCAGAGAAGAAG
AAGAGAATTGCAAAGGCAAAGTCAGAGGCAGCCGAGTACCAAAAGCTCCTTGCTACCAGG
TTGAAGGAGCAGCGAGAACGCCGCAGTGAGAGCTTAGCAAAGAGGAGATCCAGGCTGTCT
GCTGCCTCAAAGCCATCAGTTGCTGCA------
>Posidonia
ATGAAGTTTAACATCGCGAATCCCACGACGGGATGCCAGGAGAAGCTGGAGATCGATGAT
GACCAGAAGCTTCGGGCTTTCTTTGACAAGAGAATCTCTCAGGAGGTCAGTGGAGATTCT
TTGGGTGAGGAGTTCAAGGGTTATGTCTTTAAGATTATGGGAGGGTGTGATAAGCAAGGC
TTCCCAATGAAGCAGGGAGTCCTCACATCTGGCCGTGTCCGGCTGCTTCTGCACAGAGGA
ACCCCTTGCTTCCGTGGATATGGGCGGCGCAATGGAGAGCGCAGGAGGAAGTCTGTTCGT
GGATGCATTGTTAGTCAAGACCTGTCAGTGCTGAACCTCGTCATTGTAAAGAAAGGTGAG
AATGACCTCCCTGGATTAACTGATACTGAGAAGCCAAGAATGAGGGGCCCAAAGAGAGCA
TCAAAGATCCGGAAGCTTTTCAACCTTTCGAAGGAGGATGATGTCCGAAAGTATGTGAAT
ACATATCGCCGAACTTTCACTACCAATCAGGCAAGAAAGTGCAGCAAGGCCCCCAAGATC
CATAGATTGGTCACT---------------------------------------------
------------------------------------------------------------
------------------------------------------------------------
---------------------------------
>Poptr
ATGAAGTTCAACATCGCAAATCCCACTACGGGATGCCAGAAAAAGCTCGAAATCGACGAT
GACCAGAAGCTACGGGCATTTTTTGACAAGAGGATCTCACAGGAGGTCAGCGGAGATGCT
CTTGGAGAGGAATTTAAGGGCTATGTTTTCAAAATCATGGGAGGCTGTGACAAGCAAGGA
TTTCCCATGAAGCAGGGAGTGCTAACCCCTGGTCGTGTCCGTCTCTTGCTTTACCGAGGA
ACCCCCTGCTTCCGTGGATATGGAAGGCGCAATGGAGAACGCAGGAGGAAGTCTGTGCGC
GGGTGTATTGTCAGTCAAGACCTTTCTGTTTTGAACTTGGTAATTGTGAAGAAGGGTGAG
AATGATCTTCCGGGACTCACTGACACAGAGAAACCAAGGATGAGAGGTCCAAAGAGAGCA
TCAAAGATCCGCAAGCTTTTTAATCTCTCAAAGGAGGATGATGTTCGCAAGTATGTCAAT
ACTTACCGGAGATCATTCACAACCAAAGCTGGAAAGAAGGTCAGTAAGGCTCCCAAAATT
CAGAGGTTGGTGACTCCTTTGACTTTGCAAAGGAAGCGAGCAAGGATTTCAGATAAAAAG
AAGAGAATTGCCAAGGCCAAGTCCGAGGCTGCTGAGTACCAGAAACTTCTTGCCACAAGA
TTGAAGGAGCAGAGAGATCGTCGCAGTGAGAGCTTAGCCAAGAAAAGGTCCAGACTTTCC
ATTGCTTCTAAGCCATCCATTGTTGCT------
>Medtr
atgaagttcaacgttgcaaatccaaccactggttgccagaagaagcttgaaattgatgac
gacatgaagcttcgtgcattttgggacaagaggatctcacaagaggttttgggtgatgct
ttaggagaagaatttaagggatatgtcttcaaaatcactggtggatgtgacaaacaaggc
tttccaatgaagcagggtgtgttaacccctggtcgtgttcgcctcttgctccacagaggt
actccttgtttccgaggccacggaaggcgtaatggagagcgaagaaggaagtctgttcgt
gggtgcattgtcagcccagacctctctgttctgaacttggttattgtgaagaagggtgaa
aatgatttgccaggtttgactgatgttgaaaagcccagaatgaggggtcctaagagggct
tccaaaatccgtaagctcttcaatctgtccaaggatgatgatgtcaggaagtatgtcaac
acctaccgtcggactttcacaaccaaagcaggtaaaaagcagagcaaagccccaaagata
cagcgcctggtcactcctttgactcttcaaagaaagagggcaagaattgctgataagaag
aaaagaattgccaaagcaaaatcagaggcagcagattaccaaaaacttcttgcctctaga
ttgaaggagcagagggaacgccgcagtgagagtttggctaagaagcgatcaaggctctcc
accgctaagcaaggtgttgcagcg---------
>Arath
ATGAAGTTCAACGTCGCCAATCCGACCACCGGGTGTCAAAAGAAACTCGAGATCGATGAC
GATCAAAAACTCCGCGCCTTTTTCGACAAGAGGCTCTCTCAGGAAGTTAGCGGAGATGCT
CTAGGCGAGGAATTCAAGGGATACGTATTCAAGATCATGGGAGGATGTGACAAGCAAGGT
TTCCCAATGAAACAAGGAGTTCTCACTCCAGGGCGTGTCCGTCTTTTGCTTCACCGAGGT
ACTCCTTGTTTTAGAGGACACGGAAGGAGGACTGGAGAGAGGAGACGAAAGTCTGTCCGT
GGTTGCATTGTGAGCCCTGACCTGTCTGTTCTTAACTTGGTCATTGTGAAGAAGGGTGTA
AGTGATCTTCCCGGGCTTACCGACACTGAGAAGCCAAGAATGAGAGGTCCCAAGAGGGCA
TCAAAGATCCGCAAGTTGTTTAACCTTGGAAAAGAGGATGATGTGAGGAAGTACGTTAAC
ACTTACCGCCGTACCTTCACAAACAAGAAGGGCAAGAAGGTTAGCAAGGCTCCTAAGATC
CAGAGGCTTGTGACTCCATTGACCCTCCAGAGGAAGAGAGCTAGAATTGCTGACAAGAAG
AAGAGAATCGCCAAGGCTAACTCTGATGCAGCTGATTACCAGAAGCTTCTTGCCTCCAGA
CTAAAGGAGCAGCGTGATCGCCGTAGTGAAAGTTTGGCCAAGAAGAGGTCTAGACTCTCT
TCTGCTCCTGCTAAACCCGTTGCTGCT------
