# Supplementary material for: Back to the sea twice: identifying candidate plant genes for molecular evolution to marine life
Source: BMC Evol Biol. 2011 Jan 12;11:8. doi: 10.1186/1471-2148-11-8 (PMC3033329; doi:10.1186/1471-2148-11-8)
Supplement: Additional file 3 — Aligned nucleotide (CDS) sequences of each OrthoMCL cluster, produced with PAL2NAL. [file 1471-2148-11-8-S3.GZ › orthomcl572.pal2nal]

>Zostera
ATGGTTGAGGGTGAGGTCAAG------GCATTGGTTCCAGAGTCGGTATTGAAGAAACAG
TTGAGATCCGAGGAATGGGCATTGGCCAAAAAGAATGCAGTAATTGAGACGAAGAAAAAG
AACCTCATCAACAGAAAGGTCATTTTCAACAAAGCTAAGAAGTACGCCAACGAGTACGCT
GCTCATGAGAGAGAGCTTATCGATTTGAAGCGTCAGGCTAAGTTAAGTGGTCAGTTCTAT
GTAAACCCAGAGGCGAAGCTTCTCTTTATCATTCGTATCCGAGGTATTAATTCAATGGAC
CCAAAATCCCGATCGATCTTGCGTCTGTTGCGTCTGAGACAGATTTTCAATGGCGTTTTC
TTGAAGGTTAACAAGGCAACACTGCATATGTTGCAAAGGGTTGAACCCTATGTGACTTAT
GGTTACCCTAACCTGAAGAGTGTTAGGGAATTAATTTATAAAAGAGGGTTTGGAAAGCTC
AACAAGCAAAGGATTCCATTAACTGATAACTCTATCGTCGACCAGGGTTTGGGCAAGCAT
GGGCTTATCTGCGTTGAAGATTTGATTCATGAAATCTTCACAGTAGGACCACATTTCAAG
GAGGCTAACAACTTCCTTTGGCCCTTCCAGCTCTCTGCACCTCTGGGTGGTCTTAAGAAG
AAGAGAAACCATTATGTTGAGGGTGGTGATGCTGGAAATCGGGAGAATTTTATAAATGAG
ATGATC------------
>Bradi
ATGTCGTCTGAGGCGGCCAAG------GTGGTGGTGCCGGAGTCGGTGCTCCGCAAGAGG
AAGAGAGAGGAGCTCTGGGCCGCCGAGAAGAAGACCAAGGCCGTCGAGGAGAAGAAGAAG
TCGAGCGAGAACCGCAAGGTCATCTTCGCCCGCGCCAAGCAGTACGCGGAGGAGTACGAT
GCTCAGGACAAGGAGCTGGTGCAGCTTAAGCGTGAGGCCCGGTTGAAGGGTGGGTTCTAT
GTCAGCCCTGAGGCCAAGCTGCTTTTTGTTGTCCGGATCCGTGGTATCAATGCCATGCAC
CCGAAGACCAGGAAGATTTTGCAGCTTCTGCGGTTGAGGCAGATCTTCAATGGAGTGTTC
CTGAAGGTCAACAAAGCCACCATCAACATGCTGCGCAGGGTCGAGCCATATGTTGCATAT
GGGTACCCGAACTTGAAGAGTGTCCGGGAGTTGATCTACAAGAGGGGTTATGGAAAGCTC
AACAAGCAAAGGATCCCTCTGACCAACAACAAAGTCATTGAGGAGGGCCTTGGAAAGCAC
AACATCATCTGCATTGAGGATCTTGTTCACGAGATCTTGACTGTCGGCCCGCACTTCAAG
GAGGCGAACAATTTCCTCTGGCCATTCAAGCTGAAGGCGCCACTGGGAGGCCTGAAGAAG
AAGAGGAACCACTACGTTGAGGGTGGTGATGCTGGTAACCGTGAGAACTACATCAACCAG
CTTGTCAGGAGGATGAAC
>Oryza
ATGGCGTCCGAGGCGGCCAAG------GTGGTGGTGCCGGAGTCCGTGCTCCGCAAGAGG
AAGCGGGAGGAGGTGTGGGCGGCCGCGAGCAAGGAGAAGGCCGTCGCCGAGAAGAAGAAG
TCCATCGAGAGCCGCAAGCTCATCTTCTCCCGCGCCAAGCAGTACGCCGAGGAGTACGAG
GCCCAGGAGAAGGAGCTGGTGCAACTTAAGCGTGAGGCTCGGATGAAGGGTGGTTTCTAT
GTCAGCCCTGAGGAAAAGTTGCTGTTTGTGGTCCGTATCCGTGGTATCAATGCCATGCAC
CCGAAGACCAGGAAGATTTTGCAGCTCTTGCGTTTGAGGCAGATCTTTAATGGAGTGTTC
TTGAAGGTCAACAAAGCCACCATTAACATGCTGCGCAGGGTTGAGCCATATGTTGCATAT
GGGTACCCAAATTTGAAGAGTGTCCGTGAATTGATCTACAAGAGGGGCTATGGAAAGCTC
AACAAGCAAAGAATCCCTCTTACAAACAACAAAGTCATCGAGGAGGGTTTGGGTAAGCAT
GACATCATCTGCATTGAGGATCTTGTTCATGAGATCATGACTGTTGGCCCACATTTCAAG
GAGGCCAACAACTTCCTCTGGCCATTCAAGCTGAAGGCACCACTGGGTGGGCTGAAGAAG
AAGAGGAACCACTACGTTGAGGGTGGTGATGCTGGTAACCGTGAGAACTACATCAACGAA
CTCATCAGAAGGATGAAC
>Zma
ATGTCGTCCGTGGCGTCGAAG------GTGGCGGTGCCGGAGTCTGTGCTCCGCAAGCGG
AAGCGCGAGGAACAGTGGGCCACCGAGAAGAAGGAGAAGGCCCTAGTCGAGAAGAAGAAG
TCCATCGAGAGCCGCAAGCTCATCTTCACCCGCGCAAAGCAGTACGCCGAGGAATACGAT
GCCCAGGAGAAGGAACTGGTGCAGCTTAAGCGTGAGGCCCGTTTGAAGGGTGGTTTCTAT
GTCAGTCCTGAAGCAAAGCTGCTCTTTGTGGTCCGCATCCGGGGTATTAACGCCATGCAC
CCTAAGACCAGGAAGATCTTGCAGCTTCTGCGATTGAGGCAGATCTTCAATGGTGTGTTC
CTCAAAGTCAACAAGGCGACTATTAACATGCTACGCAGGGTTGAGCCATATGTTGCATAT
GGGTACCCAAACTTGAAGAGTGTCAGGGAGTTGATCTACAAGAGGGGCTATGGAAAGCTG
AACAAGCAGAGGATCCCTCTGTCCAACAACCAAGTCATCGAGGAGGGCTTGGGCAAGCAC
AACATCATCTGCATTGAGGATCTTGTTCACGAGATCATGACTGTTGGCCCACACTTCAAG
GAGGCCAACAACTTCCTGTGGCCATTCAAGTTGAAGGCGCCGCTGGGAGGCCTGAAGAAG
AAGAGGAACCACTATGTGGAGGGCGGTGATGCCGGTAACCGCGAGAACTACATCAATGAG
CTCATCAAAAGGATGAAT
>Sorbi
ATGTCGGCGGCGGAGGCGAAG---GCGGCGGTGGTCCCGGAGTCTGTGCTGCGGAAGCGC
AAGCGGGAGGAGCAGTGGGCAGCGGACAAGAAGGAGAAGGCGCTCGCGGACAGGAAGAAG
GCGCTCGAGAGCCGCAAGATCATCTTCTCCCGCGCCAAGCAGTACGCCCAGGAGTACGAC
GCCCAGGAGAAGGAGCTTGTGCAGCTCAAGCGTGAGGCCCGGCTGAAGGGTGGGTTCTAT
GTAAGCCCAGAGGCCAAGCTTCTGTTTGTGGTCCGCATCCGTGGTATCAATGCCATGCAC
CCCAAGACCCGCAAGATCTTGCAGCTCCTGCGTTTGAGGCAGATCTTCAATGGTGTCTTC
CTCAAGGTTAACAAGGCAACCATTAACATGCTGCGCAGGGTGGAGCCATATGTTGCGTAT
GGATACCCGAACCTGAAGAGTGTTAGGGAGTTGATCTACAAGAGAGGTTATGGGAAGCTG
AACAAGCAGAGGATTCCACTTAGCAACAACAATGTCATCGAGGAGGGCCTTGGGAAGCAC
AATATCATCTGCATTGAGGACCTTGTGCATGAGATCATGACAGTTGGCCCACACTTCAAG
GAGGCCAACAACTTCCTCTGGCCATTTAAGCTGAAGGCGCCCCTGGGTGGCCTCAAGAAG
AAGAGGAACCACTATGTGGAGGGTGGTGATGCCGGCAACCGTGAGAACTACATCAATGAG
CTCATCAAGAGGATGAAC
>Medtr
atggccaaggaggaagtgaaa------accgttgttcctgaatcggttttgaagaaacag
aaaaggaatgaggaatgggcattggtgaagaaacaggaacaggaatcagctaagaagaag
cgatctgagacaaggaagcttatttggagtagagccaaacagtacgctaaggaatacgat
gactcgcaaaaggagttgattgcgttgaagcgtgaagctaagcttaagggtggattttat
gttgatcctgaagctaagcttttgttcattatcaggatcagaggtatcaatgcaatggac
ccaaaatcaaggaagattttgcagcttttgcgtttgagacagatctgcaatggtgtcttt
ctcaaagtaaacaaagcgaccgtgaatatgcttcacagggttgagccatatgtcacctac
ggatatcccaatctgaagagtgtcagagaattgatctacaagcgcggttatggaaaggtt
gataggcagagaattgctttgactgacaactctatcattgagcaggttctcgggaaacat
ggtatcatttgcattgaagatctcattcatgagatccttactgttggacctcacttcaga
gaggcaaacaacttcctatggcctttcaagctcaaagctcctttgggtggcatgaagaag
aagagaaatcactatgttgaaggtggtgatgctggtaacagggaggactacatcaatgaa
ctcattagaaggatgaat
>Poptr
ATGGGCGAAGAGGCAACTAAG------GTAGCGGTTCCAGAGTCTGTCTTGAAGAAGCAG
AAGAGAGAGGAGGAGTGGGCATTGGCTAAGAAGCAGGAGCTTGCTGCTACTAAGAAAAAG
AATGCTGAGAACAGAAAGCTCATTTTCAACCGAGCTAAGCTATATGCAAAGGAGTACCAG
GAGCAGGAAAAGCAACTTGTACAATGGAAGCGTGAGGCAAGGTTGAAGGGTGGATTTTAT
GTTGACCCTGAGGCTAAGCTCTTGTTTATTATTCGCATCCGGGGTATCAATGCCATGCAC
CCCAAGACCAGGAGTATCTTGCAGCTTTTGCGTTTGAGACAGATCTTCAATGGTGTCTTC
CTCAAAGTAAACAAGGCAACCGTGAATATGCTTCACAGGGTTGAACCTTATGTGACCTTT
GGGTATCCCAACTTGAAGAGCGTGAGGGAATTGATCTACAAGAGAGGCTTTGGGAAGTTG
AACCAGCAGAGAATTCCTTTGACTGACAACTCGATCATTGAGCAGGGTCTAGGCAAGCAC
GGCATTATCTGCGTGGAAGATCTCATTCATGAGATAATGACTGTTGGACCACATTTTAAG
GAGGCAAATAACTTCTTGTGGCCATTCCAGCTCAAGGCTCCATTGGGTGGTCTGAAAAAG
AAGAGGAATCACTATGTTGAAGGAGGAGATGCTGGAAACCGTGAGAACTACATTAATGAG
CTTATCAGGAGAATGAAT
>Arath
ATGACTGAAGCAGAGTCCAAG------ACTGTTGTTCCTGAGTCAGTGTTGAAGAAGAGA
AAGAGGGAGGAAGAATGGGCACTTGCCAAGAAACAGGAGCTTGAGGCTGCCAAAAAGCAG
AATGCTGAGAAGAGGAAACTCATATTTAACCGGGCTAAACAGTACTCCAAGGAGTACCAG
GAGAAAGAAAGGGAATTAATCCAGCTGAAGCGTGAGGCAAAATTGAAAGGAGGCTTTTAT
GTTGACCCAGAAGCTAAACTGCTTTTCATTATCCGTATCCGTGGTATCAATGCCATTGAC
CCAAAGACAAAGAAGATTTTGCAACTTTTGCGTTTAAGACAGATTTTCAATGGTGTGTTC
TTGAAGGTCAACAAGGCAACCATTAACATGCTTCGCCGTGTTGAACCCTATGTAACCTAT
GGATACCCGAACTTAAAAAGTGTGAAGGAATTGATTTACAAACGAGGTTTTGGAAAGCTT
AACCACCAGAGGACTGCCTTAACAGACAATTCTATTGTAGATCAGGGGCTAGGAAAGCAT
GGCATCATCTGCGTTGAGGATCTGATCCATGAGATCATGACGGTTGGGCCACATTTCAAG
GAAGCCAATAACTTTTTGTGGCCATTCCAGTTGAAGGCTCCATTGGGAGGGATGAAGAAG
AAGAGGAACCATTACGTGGAAGGAGGAGATGCTGGAAACCGCGAGAACTTCATCAACGAG
CTCGTTAGGAGAATGAAC
>Posidonia
ATGGGTGGGGAGGAGGCAAAG------ACGATGGTCCCCGAGTCCGTGCTAAAGAAGAGG
AAGAGGGCCGAGGAATGGGAGCTGACGAAGAAGAAGGAGGTCGAGGCGAAGCGGAAGAAG
AATGCCGAGAACCGCAAGCTCATCTTCAAGAGAGCCAAGCAGTACGCCAAGGAGTACGAA
GATCAGGATAAAGAGCTTATCAGGTTGAAGAGGGAAGCGAAGTTGAAAGGAGGGTTCTAC
GTTAGCCCCGAGGAGAAGCTGCTCTTCATTGTTCGTATTCGGGGTATTAATGCAGTCGAT
CCTAAGACCAAGAAGATTTTGCAGCTGCTGCGTCTGAGACAGATATTCAATGGAGTGTTT
CTGAAGGTGAACAAGGCAACAATGAACATGTTGCATAGGGTGGAGCCTTATGTGACCTAT
GGGTACCCTAACTTGAAGAGCGTGAGGGAATTGATATACAAGAGGGGATATGGAAAGCTC
AACAAGCAGAGGATTGCATTGACCGATAACTCAATTATCGAACAGGGTCTGGGCAAGTAT
GGCATTATCTGCATTGAAGATTTGATCCATGAGATCATGACTGTTGGACCTCATTTCAAG
GAGGCAAACAACTTCATGTGGCCATTCCAACTCAAGGCACCATTAGGTGGTCTCAAGAAG
AAGAGGAACCACTATGTTGAAGGAGGAGATGCCGGGAACCGTGAGAATTACATCAACGAG
TTGATCAAAAGGATGAAC
>Vitis
ATGGGTGAAGAGGATGCCAAGGGAGGACCAGTGATTCCAGAGTCTGTGCTGAAGAAACAG
AAGAGGAATGAGGAATGGACATTGGCAAAGAAGCAAGAGGTTGAGGCGAAAAAGAAGAAG
AATGCTGATAATCGGAAACTGATTTACAGTAGAGCTAAGCAGTATGCAAAGGAGTACGAG
GAGCAGCAAAAGGAGCTGATTCAATTGAAGCGTGAGGCTAAGCTGAAGGGTGGATTTTAC
GTTGACCCAGAGGCTAAACTTCTATTTATGATTCGTATCCGTGGTATCAATGCTATGCAC
CCGAAGACGAGAAAGATTTTGCAGCTCTTGCGTTTGAGACAGATATTCAATGGGGTGTTT
CTTAAAGTGAACAAAGCAACAATGAACATGTTGCACAGGGTTGAGCCTTATGTGACTTAT
GGGTACCCCAATTTGAAGAGTGTGCGAGAATTGATTTACAAGAGGGGGTATGGAAAGTTG
AACAAGCAGAGAACTGCCTTGACCGACAACTCCATTGTGGAACAGGCTTTGGGGAAGTTT
GGTATTATTTGCATGGAAGATCTTATTCATGAGATCATGACTGTTGGACCTCATTTTAAG
GAGGCCAACAACTTCCTATGGCCATTTAAACTGAAGGCACCATTGGGTGGTTTGAAGAAG
AAGAGGAATCACTATGTTGAAGGAGGAGATGCTGGAAACCGTGAAAATTACATCAATGAG
CTCATTAGAAGAATGAAC
