# Supplementary material for: Back to the sea twice: identifying candidate plant genes for molecular evolution to marine life
Source: BMC Evol Biol. 2011 Jan 12;11:8. doi: 10.1186/1471-2148-11-8 (PMC3033329; doi:10.1186/1471-2148-11-8)
Supplement: Additional file 3 — Aligned nucleotide (CDS) sequences of each OrthoMCL cluster, produced with PAL2NAL. [file 1471-2148-11-8-S3.GZ › orthomcl5661.pal2nal]

>Bradi
------------------ATGGCCGCAACCGCAACCGCCCCGCCGCTCCTTCTCCCCTCA
GGCTCAGGGCCGAGGTCCGCGTCTAGGGCGTGGCCGCTC------------------CGC
CGCGGCGGCCTCAGGGCGTCG------------------------TGCCGCTGCAGGGCT
GCC---GTGGGCGGGACCGCGGCG---------CAATGCGGAGCCGACGGCGGCGCG---
---GCGGCGGTGGTCGGCAGGAGGGGCGTGCTCGGCGGGATGGCGCTCGCGGTGTCGGTT
TCCTCGTCGCACGCTTTCGGCGTGCTGCAGGCC------------------GCGCTCGCC
GGCGGGCTGCCGCCGGAGGAGAAGCCCAAGCTCTGCGACGCCGACTGCGAGAAGGAACTC
GAGAATGCGCCCATGGTGACTACAGAGTCTGGTCTGCAGTACAAGGACATCAGAGTGGGC
CAAGGGCCAAGCCCACCCATTGGTTTCCAGGTTGCTGCAGAATGCATCGCCATGGTGCCC
AACGGGCAGATATTCGACAGCTCGCTGGAGAAAGGCACGCCCTACATCTTCCGTGTTGGT
GCTGGACAGGTTATAAAGGGGCTTGATGAAGGGATCTTGTCGATGAAAGTTGGAGGATTA
CGCCGGTTGTACATACCTGGTCCGTTAGCATTCCCCAAGGGCCTTACATCAGCTCCTGGA
AGGCCAAGAGTGGCTCCGAGCAGCCCCGTCGTATTTGATGTCAACCTATTGTACATACCA
GGTCTTGATGATGAG------
>Poptr
---------------ATGGCTTCTTCTTCTTCTTCTCCTTCATCTCTTCTGCTCCCACTT
GGTTCATCTTCTGGCAAAACTACTCTACTTACCAAAAGACAT---------------GGC
ATTGTCAATGTCTTTGACAAAGTCCAAGGTTTGATGAACATTAGTGTGCAATGCTCAAAC
TTGGAACCAAGAAGTAGAGGTTCA---------AGA------GCAAGAGAGAAGAAG---
---GTGGATACAAGTTTGATTAAGAGAAGGGATTGTGTAATTGGGCTGGTATTTGGGGTT
TCAACT------CTTTGTAATATAGGCTCATTTGATAATGTT---------GCCAAAGGA
GCTGGATTGCCACCAGAAGATAAGCCAAGATTGTGTGATGAAACCTGTGAGAAAGAGCTA
GAAAATGTGCCAATGGTGACTACAGAGTCTGGGTTGCAGTTCAAGGACATTAAAGTTGGT
CAAGGCCCTAGTCCTCCAGTTGGTTTTCAGGTTGCTGCTAATTATGTTGCCATGGTTCCA
TCTGGGCAAATATTTGACAGTTCATTGGAGAAAGGGCAGATCTATATCTTTCGTGTTGGC
TCCGGTCTGGTGATCAAGGGACTTGATGAAGGGATCCTAAGCATGAAAGTTGGAGGGAAG
CGCCGGCTCTACATTCCCGGACCGCTGGCATTCCCAAAAGGACTCACTTCAGCTCCAGGA
AGGCCAAGGGTGGCACCAAATAGTCCTGTAGTTTTCGATGTCAGTTTGGAATACATACCA
GGCCTTGAAGTGGAGGAAGAA
>Vitis
------------------------ATGGCTTCTTCTCCTTCATCTCTGCTGCTTTCACTT
GGTTCCGGTTTTGCCAGAAGTTTGTTTCCT---------------------------GCT
CATCAAAGCATTCCTGGAGACAAAATTCGCAGTCTAAAT------ATTCGATGCTCGAAT
TTGGAAGTAGTAGTTAAATCTTCA---------AGGACAGGAGAGTATAGTGATGGG---
---TTGATGTTAAAA------------CGCAGGGAAGCAATTGGTTTGGTTCTTGGAGTT
TCCAGT---------ATATTCGTAGACTCATTTGAT---------------GCCAAGGCA
GCTGGATTGCCTCCAGAGGATAAGCCAAGACTATGTGATGATGCTTGTGAGAAAGAGCTT
GAAAATGTACCTATGGTAACTACAGAATCTGGTTTGCAGTATAAGGATATAAAAGTTGGT
GAAGGCCCTAGTCCACCAATTGGTTTTCAGGTGGCTGCAAACTATGTTGCCATGGTTCCG
TCTGGACAAATTTTTGACAGTTCCTTGGAGAAAGGTCAGCTTTATATTTTTCGGGTTGGC
TCTGGTCAGGTGATCAAAGGACTTGATGAAGGGATACTAACAATGAAAACTGGAGGGAAA
CGCCGAATCTACATTCCAGGACCATTGGCATTCCCGAAAGGTCTTACCTCAGCTCCAGGC
AGGCCAAGGGTTGCTGCAAACAGTCCAGTTGTTTTCGACGTAAGTTTGGAATACATACCA
GGCCTGGAAATAGATGAAGAG
>Arath
------------------------ATGGCAGCTTCTTCTCCATCTCTCCTTCTACCACTA
GGTTCAGCA------------------------------------------------TCT
AGAAATGGTCTAACCACCAAGAATCCA------------------AATTCATCAAGATAT
ATAGCTGCAAGAGTCATAGCTTCA---------GAA------ACAAGAGAGCAAAGC---
---TGTAAAATCAGTAATCTCTCTAGCCGTAGAGAAGCAATGCTTTTGGTACTCGGCGTC
TCAGGA------GGATTATCAATGAGCTCACTTGCG---------------GCGTATGCA
GCTGGTTTACCTCCAGAAGATAAACCAAGACTCTGTGAAGCAGAATGCGAGAAAGAGCTT
GAAAATGTTCCAATGGTAACTACAGAGTCAGGGCTTCAGTATAAGGATATTAAAGTTGGT
AGAGGCCCGAGTCCACCGGTTGGTTTTCAGGTTGCTGCTAATTATGTGGCTATGGTTCCA
TCAGGGCAAATATTCGACAGTTCTCTGGAGAAAGGTCTACCGTATCTATTTCGCGTTGGC
TCTGGCCAGGTGATCAAAGGACTTGATGAAGGAATCTTGAGTATGAAAGCTGGTGGCAAA
CGTAGACTCTACATCCCAGGGCCTTTGGCGTTTCCAAAGGGTCTAGTTTCAGCTCCAGGG
AGGCCGAGAGTTGCGCCAAACAGCCCGGTGATATTTGACGTGAGCTTAGAGTTCATACCA
GGTCTCGATTCAGAGGAAGAG
>Oryza
ATGGCTGCAACCGCTTCGTCCTCCTCCACCGCCACCGCCTCGCCGCTCCTCCTCCCCTCG
GCCCGCCGCCCGCTCCCTTCCTCCAAACCGTGGCTTCCCGACGGCAGGGCGTTCAGGGGC
AGCAGGGCGCTGAGTTCAGCGGCGCGGCGATGCTTCTGCTGCTGCTGCAGGTGCGAGGCC
GCCGGTGAGGCGGGAACGGCGCCGCCGCCGCAGCAGCGCGGAGTGGATGACGGCGGCGTG
GTCTGTACCAGCGCCACCCGGTCCCGGAGGAGGAGCGTTCTTGGAGTCGCCGTGGGGGTA
TCGTCGGCGCTGGCGCTCGGCCTGGCCGCGTTCGATGAT------------GCCCTCGCC
GCCGGGCTGCCTCCCGAGGAGAAGCCCAAGCTCTGCGACGCCGCCTGCGAGAAGGACCTC
GAAAATGTGCCCATGGTGACTACAGAGTCTGGTCTTCAGTACAAGGATATCAAAGTGGGT
GAAGGCCCAAGTCCACCCATTGGCTTCCAGGTTGCTGCAAATTATGTTGCCATGGTACCG
AATGGACAGATATTTGACAGTTCTCTGGAAAAGGGGCAGCCCTACATATTCCGTGTTGGT
TCAGGACAGGTGATAAAGGGACTTGATGAAGGGATATTGTCAATGAAGGTTGGAGGACTA
CGGCGATTATACATACCTGGCCCGCTAGCATTTCCGAAGGGCCTTACTTCAGCTCCTGGA
AGGCCAAGAGTGGCTCCAAGCAGCCCAGTTATGTTCGACGTCAACTTATTGTACATACCA
GGTCTTGATGATGAG------
>Zma
------------ATGGCTGCAGCAGCGTGCTCCTCTGCCTCGCCGCTCCTCCTCCCCTCA
GGGCCGAGACATGCGTCGGCCTCCAGGGCGTGGTTTCTCGGCGGC------------AGG
AGCAGGGCGCTGAGATCAGAGGCGCCG------------------TGCTGCTGCAAGGCC
GCCGCCGCCCGTGGAAGCGCTCCG---------CAATGCGGGACGGTCGGTGGTGGC---
---AGCAGCAGCACC------------CGGAGGGGGCTGCTAGGCGTGGCCCTGGGAGCC
TCTGCC---------TTGGGGCTGGCCGCGTTTGAC---------------GCCGTCGCC
GCCGGGTTGCCGCCGGAGGAGAAGCCCAAGCTCTGCGACGCCGCCTGCGAAGGCGAGCTC
GAAAATGTGCCTATGGTAACTACAGAATCCGGACTGCAGTACAAGGATATCAAAGTGGGC
GAAGGGCCTAGCCCACCCGTTGGTTTCCAGGTTGCAGCAAATTATGTTGCTATGGTGCCA
ACTGGGCAGATATTCGACAGTTCGCTGGAGAAAGGTCAGCCCTACATATTCCGTGTTGGA
TCAGGGCAGGTGATCAAGGGGCTTGATGAGGGAATTTTGTCGATGAAGGTTGGAGGACTA
CGTCGGCTGTACATACCTGGGCCATTAGCGTTCCCC------------------------
------------------------------------------------------------
---------------------
>Sorbi
------------ATGGCTGCAGCAGCGTCCTCCTCTGCCTCGCCGCTCCTCCTCCCCTCA
GGGCCGAGGCATGCGTCGGCCTCGGCGACGGCGTGGCTTCGCGGCGCCAGCGCGTTCAGG
AGCAGGGCGCTGACCTCAGAGGCGCCG------------------TGCTGCTGCAAGGCC
GCCGGTGTCGGTGGAAGCGCGGCG---------CAATGCGGGGCGGCTGACGAGTTC---
---TTGATCGGTGGTGGCAGCAGTACCCGGAGGGGGATGGTAGGAGTGGCCCTGGGAGCC
TCTGCC---------TTGGGGCTGGCAGCGTTTGAC---------------GCGGTCGCC
GCCGGGTTGCCGCCGGAGGAGAAGCCCAAGCTCTGCGACGCCGCCTGCGAAACCGAGCTC
GAAAATGTGCCTATGGTAACTACAGAATCCGGTCTGCAATACAAGGATATCAAAGTGGGC
GAAGGGCCAAGTCCACCCATTGGTTTCCAGGTTGCTGCAAATTATGTTGCTATGGTGCCA
AATGGGCAGATTTTCGACAGTTCACTGGAGAAAGGTCAGCCCTACATATTCCGTGTTGGA
TCAGGACAGGTGATTAAGGGGCTTGATGAAGGGATTTTGTCAATGAAGGTTGGAGGACTA
CGTCGGTTGTACATACCTGGTCCATTAGCGTTTCCTAAGGGTCTTACTTCAGCACCTGGA
AGGCCAAGAGTACCTCCGAGCAGCCCTGTTGTTTTCGATGTCAATTTACTGTACATACCA
GGTCTCGATGATGAG------
>Medtr
---------------------------------atggcttcccctcttctgcttccactt
tattctacttgtggtaaaattccttctcttact------------------------gct
tctcaaagcatttctgttgagaaactt------------------agaagatttgctctt
aaagtcaagtccacagagacaagg---------gaatgcactgctaatgatattttt---
---aataccaattca------------cgtagagactttcttggattagcattaggagtc
tctaca---------ctcttcatccattcatttgat------------gctgccaatgga
gctggtttaccaccagaagaaaaaccaaaattatgtgatggaacttgtgagaaagagctt
gaaaatgtacctatggtaactactgaatcaggtttgcaatacaaggatattaaagttggg
cagggccctagtccaccagttggatttcaggttgctgccaattatgttgcaatggttcca
tctggacaaatatttgatagttcattggagaaaggccagctttacatttttcgtgttgga
tctggtcaggtgataaaaggacttgatgaaggtcttttgagcatgaaagtaggagggaaa
cgtcggctgtacatacctggatcgttggcattcccaaaaggccttaattctgcaccagga
agaccaagggtggctccaaacagtccagtagtatttgatgtaagtttggaatatgtaccg
ggacttgacgtggatgaggaa
>Zostera
---------------------------ATGAACCTTCCATCAGGCTTACTCAAATCTAGA
AAGGGTGGTTTCATTCATTATAAATCCACCAGACCC---------------------CAG
TGCTCATCCAAGCCGGAT---------------------------TTTCGCAATTTCGAA
AAGGACAGTGATGTGAGGATTTCA---------CAATTTCAAGAAACTGGTTCTGTT---
---ATGATGACTGGT------------CGGAGAAGTATGATAGGGTTAACATGGTTGGTA
TCAAGC---------TTGGGAATTGCCGGATTTGATGATGGAGGTGGTTGTGCTGTTGGA
GCTGGATTGCCAATGGAGGAAAAACCCAAGCTCTGTGATAAAGATTGTGAAGCTGAGCTT
GAAAATATTCCTATGATAACTACAGAATCAGGATTACAGTATAAGGAAATTATAGTTGGA
CAAGGTCCTAGCCCCCCAGTTGGATTTCAGGTTGCCGCCAATTACGTCGCCATGGTGCCG
TCTGGACAGATTTTCGACAGTTCTTTGGAGAAGAATACACCATACATTTTTCGGGTTGGA
TCAGATCAAGTGATC---------------------------------------------
------------------------------------------------------------
------------------------------------------------------------
---------------------
>Posidonia
------------------------------------------------------------
------------------------------------------------------------
------------------------------------------------------------
------------------------------------------------------------
------------------------------------------------------------
------------------------------------------------------------
---------------GAGGAAAAGCCAAAGCTATGCGACAAAGACTGTGAAATGGAGCTT
GAAAATGTTCCTATGATAACTACAGAATCTGGTTTGCAATATAAAGAAATCAAAGTTGGA
GAAGGTCCTAGTCCACCTGTTGGTTTTCAGGTTGCAGCTAATTATGTTGCTATGGTATCA
TCTGGGCAAGTATTTGACAGTTCTTTGGAAAAGGGTCGGCCTTACATATTCCGTGTTGGA
TCTGATCAGGTGATTAAGGGCCTTGATGAAGGGATTTTAACAATGAAAGTTGGAGGAAGG
CGTCGTTTATACATACCAGGCACTTTGGCATTTCCTAAAGGCCTTAATTCAGCACCAGGT
AGGCCGAGAGTGGCACCAAACAGCCCAGTGATTTTCGACGTGAGTTTGGAATACGTGCCA
GGTCTTGATGAC---------
