# Supplementary material for: Back to the sea twice: identifying candidate plant genes for molecular evolution to marine life
Source: BMC Evol Biol. 2011 Jan 12;11:8. doi: 10.1186/1471-2148-11-8 (PMC3033329; doi:10.1186/1471-2148-11-8)
Supplement: Additional file 3 — Aligned nucleotide (CDS) sequences of each OrthoMCL cluster, produced with PAL2NAL. [file 1471-2148-11-8-S3.GZ › orthomcl5612.pal2nal]

>Posidonia
------------------------------------------------------------
------------------------------------------------------------
------------------------------------TAAGGGAAGGACTCTATTGATCAA
CAGTACCAAGAAACCACGAGGAACACAAACCAATATTATAGCTTCAACACCCTGGCACGG
CATGCCAAGAGAGACAACAGGAACTTCCTGCTTATTGCGGTTGACACAAACATGACAACT
ATTAGAGCACACCTGGTTTATCATCCCAACTAGTACTCATACACA---TGGAGTTAGAAA
GAAAATGTCTCCTAGGCGGTCGTTTGTAGGGGAATTCCCACCATAAACAAGCAGCCCTTC
TTTGCCCTCTCGCTCACCTGCTGAGAAAGCACACCATCCTCGTGGGCCCGGAAGCTCTTT
CGATTCCGACTCCACCTCCAACCTCTTCCA---AACATGTGTTACAGTATCCAAAGCAAA
CACCTCATCGGAGAA---------------TTGCCCAGCCCCAAGGGGCCAAGGTCACTG
GGATCTATTTCTCCCCCGTATAAGATCACGTAATTCCCAATGCTTGTTGCGCAGAACACA
CTCCGGGGACTAGGCTTGTCT---CCGGTAGTCTCCACAAGAGTCCATGTCTCTGTGTTA
GGATCAAAGCAGTGCACATCATCAAGTTCATTGCCAGAGAATCCA---TACACAACCCAG
ACTTTCTTGCTGCAAACAGCCAGTCCAGGGCCACCCCTACCAAGGCAGCTC---------
------TCCCCAGGGTCTGGAAACTTGATCCATTTGCATTCGATAGCGTCG---AATGCC
---------------CAAAGGTCCTTGAGCCTGCCAGCTACACCACAGCCACCAAAAACA
TAGACCCGATGG------------------------------------------------
------------------------------------------------------------
------------------------------------------------------------
------------TTGTCAGCTGTC------------ATGGAGTGGTAGCTCCGATGAGCT
---------------------------
>Arath
------------------------------------------------------------
------------------------------------------------------------
------------------------------ATGGCAGCGACTCCAATGGAAGGCAAATGG
GTTCAGCTTAAACAGAAAGGAACCGGACCAGGAGCAAGAAGCTCTCATGCTATAGCTCTT
GTGGGAAACAAAATGTATGCCTTTGGTGGCGAGTTTCAACCACGTGTTCCTGTTGACAAC
CAGCTCTACGTTTTCGACCTCGAAACTCAGACATGGTCTATCCAG---GAAGCTTCTGGG
GATGCTCCTCCTCCTAGAGTAGGTGTAGCCATGGCTGCAGTCGGACCCATCATCTATTTC
TTTGGTGGCCGGGACTCGACTCACCAGGAGCTCAACGAGTTATACTGTTTTAACACTTTG
ACCAACCAGTGGAAACTACTCTCTTCAGGG---GAAACCGGTCCACAGAACCGAAGCTAC
CACTCTATTACTGCG---------------GATTCTCAGAACGTGTATGTGTTTGGTGGA
TGCGGAGTTGATGGGCGTCTCAACGATCTATGGGCTTACAATGTCGTTGATCAGAAATGG
ATTAAGTTCCCATCTCCGGGA---GAAGCTTGTAGAGGAAGAGGCGGTCCAGGACTCGAG
GTGGTTCAAGGAAAGATCTGGGTGGTATATGGATTCGCAGGAGAA---GAAGCAGACGAT
GTCCACTGTTTCGACATAGCTAAAGGGGAATGGAAAGAAGTTGAGACAAAA---------
------GGCGAAAAACCGTCAGCAAGAAGTGTGTTTTCGACTGCGGTTGTT---GGGAAA
---------------CAGATACTGATATCTGGAGGAGAGATTGACCCGAGCGATCTGGGG
CATATGGGAGCAGGATGTTTCACAGGTGACGCTTATGGGCTTGATACAGAGACGCTGGAA
TGGAGGAAATGG---GAGGATGGGGTTGGATCGGTG------------------GAGCAT
CCCGGTCCTAGAGGATGGTGCGCGTTTGCAGCTGGATCACGAGATGGTAAGCAAGGTCTG
TTGGTTTATGGCGGGAACTCGCCGAGCAATGATAGGCTTGATGATATCTTCTTCTTCACT
CCCAACACTCTACTCAAG---------
>Medtr
------------------------------------------------------------
------------------------------------------------------------
------------------------------------atggcgatacttcatggcagttgg
gtcaagcttgatcaaagaggaatcttgcaaggagcaagaagttcacatgctattgccgta
gtaggacagaaggtctatgcattcggcggtgagtttgagccacgtgtccccgttgataac
aagttacacgtgtacgacctagataccttggcatggtcagtagcc---gatgtatccggg
aacacaccgccaccacgtgtaggtgtcacgatggctgcagttggagaaaccatctatgta
tttggtggaagagatgctgaacacaatgaactcaatgagctctattcttttgacactaaa
accaacaattgggccttgatttcaagtgga---gatattgggcctcctaaccgtagctat
cactccatgactgcc---------------gatgaccgaaatgtgtatgttttcggcggc
tgtggggttgccggaaggctgaatgatttatgggcatttgatgttgtggatggcaagtgg
gcggaattaccatctcccggt---gaaagttgcaagggaagaggtgggccgggcctaaca
gtggcccaaggaaaaatatgggttgtgtatggttttgctggaatg---gaagtggatgac
gtgcatttcttcaacctggcccaaaagacatgggcccaagtggaaacaagt---------
------gggctcaaaccaacggcccgtagcgtgttttcaacctgtttgatt---gggaaa
---------------cacataattgtatatggtggggaaatagaccctagtgaccaaggt
cacatgggtgctggtcaattttcaggtgagctttatgcattagacacggagacgctatca
tggacgaggttg---gacgataaggtggattcaggt------------------gatcat
ccaggaccacgtgggtggtgtgcatttgccggtgctagccgaggcagccaagagggatta
ttagtgtatggtggcaactcacctagcaacgacaggcttgatgatattttcttccttgct
cttgctcaaaat---------------
>Poptr
------------------------------------------------------------
------------------------------------------------------------
------------------------------ATGGCTGTGGTGGGAGTGGGAGGCAAATGG
GTCAAGCTTAACCAGAAAGGAACGGGGCTTGGAGCCAGGAGTTCACATGCCATAACCCTA
GTTGGACACGAGGCCTATGCTTTTGGCGGCGAGTTTGCACCTCGTGTCCCTGTTGACAAC
AAACTTCATGTCTTTAATCTCCAGACTCTAACTTGGTCCGTGGCT---GATGGAACCGGA
GATATCCCTCCACCACGTGTTGGAGTCACAATGGCCACCGTTGGCAAAACCATCTATGTG
TTTGGTGGCAGGGATGCCACACATAAGGAGCTCAATGAGCTTTATTCTTTTGACACCTCT
ACTAATCAGTGGACTCTACTATCAAATGGT---GATGCTGGGCCCCCTCACCGGAGCTAC
CATTCAACTGCATCC---------------GATGACAGACACGTGTACATCTTTGGTGGC
TGTGGTGTTGCTGGCCGGCTTAATGATCTGTGGGAGTATGATGTGATTGAAAAGAAGTGG
GTCAAGTATCCCACACCAGGT---GACAATTGCAAGGGCAGAGGTGGGACTGGGCTTGCT
GTGGCTCAGGGAAAGATATGGGTTGTTTACGGTTTTTCCGGGGTG---GAGATGAATGAT
GTGCATTGCTTTGATCCGATCCAGGGAACCTGGACTCAAGTCGACACGAGC---------
------GGGGAAAAACCATCGGCTCGAAGTGTGTTTTCTACGGTCGGGATT---GGGAAA
---------------TACATAATCATATCTGGTGGAGAAGTAGACCCTAGTGACTTGGGC
CACCTTGGTGCTGGAAAATTTGCAAGTGAGGCATATGCATTGGACACTGATACTCTAACC
TGGAAGAGGTTG---AATGATGGGCTGGGTTCCGAT------------------GATCAT
CCGGGGCCTCGCGGTTGGTGTGCTTTTGCTGGCGGTTGCCTAAACGGCAACCAGGGGCTC
TTGGTGTGCGGCGGAAACTCCCCTAGTAATGACCGGCTTGACGACATTTTCTTTTTCACT
CCTTGTGTGGATGCAATTGGAAGT---
>Bradi
------------------------------------------------------------
------------------------------------------------------------
------------------------------------------ATGGCCGGCAGCACCTGG
GTGATGCTGGAGCAGAAGGGGGCCGGGCCAGGAGCAAGGAGCTCCCACGCCATCACGCTC
ATCGGCGGCACGGCCTACTCCTTCGGCGGCGAGCTCACCCCGCGAGTCCCCGTGGACAGC
ACCATGTACGCCTTCGACCTGAAAACCCAATCCTGGTCGGCTCTCACCTCCGCCAGCGGC
GACGTCCCGCCGCCGCGGGTCGGCGTGACCATGGCCGCCGTCGGCGACACAGTCTTCGTC
TTCGGGGGCCGCGACAAGGCCCACACGGAGCTCAACGAGCTCTACTCCTTCGACACGGCC
ACCGCCACCTGGTCCCTCCTCTCCTCCGGG---GACTCCGGCCCGGCCCACCGGAGCTAC
CACTCCATGGTGGCCGCCGACGACGGGAAAGGCGGCGGGGTCGTGTACGTGTTCGGCGGG
TGCGGGAACAGCGGCAGGCTGAACGACCTGTGGGCGTACGACGTGGGCACCCGGCGGTGG
GAGGAGCTGCCGGCGCCGGAGAAGGAGATCTGCGCTCCACGTGGCGGGCCGGGGCTGGCA
TTCGCGGCGGGGAAGGTGTGGGTGGTCGGCGGGTTCTCCGGGGACAAGGAGCTCGACGAC
GTGCACAGCTTCGACCCGGCCACGGGCCAGTGGGCCGCCGTCGGGACCACC---------
------GGGGAGCGGCCCAGCCCGCGCAGCGTGCTCTGCGCGGCCGGCGTCAAGGGGAAG
GAGAAGGGGACGGAGTACGTGGTGGTGTTCGGCGGCGAGGTGGATCCCAGTGACCTCGGC
CATCTCGGCGCCGGCAAGTTCTCCGCCGAGGCCTTCGCGCTGGACACCGAGACGGGGATT
TGGGCCAGGCTG---CGGGAGGAAGAAGAAGATGATGAAGGCGGCGCCGAGCGGCAACAC
CCGGGGCCTCGGGGCTGGTGCGCGTTCTCGGCCGGGGAGCTTGATGGCCGGGCCGGGATG
CTCGTCTACGGCGGCAACTCGCCCTCCAATGACCGCCTCGGCGACATGTTCTTCTTCGCG
CCGCTTCTT------------------
>Oryza
------------------------------------------------------------
------------------------------------------------------------
------------------------------------ATGCCAATGGCTGCTGGCACCTGG
GTGAAGCTAGAGCAGAAGGGAGATGGGCCGGGAGCAAGAAGCTCCCACGCCATCACCCTC
GTCGGCGGCACGGCGTACGCGTTCGGCGGCGAGTTCACGCCGCGCGTGCCGGTGGACAAC
GCCATGTACGCCTTCGACCTCAAGTCGCAGTGCTGGTCGGCGCTG---GACGCCTCCGGC
GACGTGCCGCCGCCGCGCGTCGGCGTCACCATGGCGTCCGTCGGCGCCACCGTCTACATG
TTCGGCGGTCGCGACCAGGAGCACAAGGAGCTGAACGAGCTCTACTCGTTTGACACGGCG
ACCAACAGATGGACGCTGCTGTCCTCCGGCGCCGGCGACGGCCCGCCGCACCGGAGCTAC
CACTCCATGGTGGCC------GACGCCGCGGGGGGCGGGAAGGTGTACGTGTTCGGCGGG
TGCGGCGACGCCGGCCGCCTCAACGACCTGTGGGCCTACGACGTCGCCGCCGGGCGGTGG
GAGGCGCTGCCGTCGCCGGGC---GAGGCGTGCAAGCCGCGGGGAGGCCCCGGGCTGGCC
GTCGCCGGCGGGAAGGTGTGGGTGGTGTACGGCTTCTCCGGCGAG---GAGCTGGACGAC
GTGCACTGCTACGACCCGGGCACGGGCGCGTGGTCCACGGTCGAGACCACCGGCGGCGGC
GGCGGCGGCGACAAGCCGTCCCCGCGCAGCGTGTTCTGTGCCGCGGGGATC---GGGAAG
---------------CACGTGGTGGTGTTCGGCGGCGAGGTGGACCCGAGCGACCTGGGG
CACCTCGGCGCCGGCAAATTCTCCGCCGAGGCGTTCGCGCTGGACACGGAGACGGGCGCG
TGGGCGAGGCTG---GACGACGCGGGCGAG------------------------CACCAC
CCGGGGCCGAGGGGATGGTGCGCGTTCTCGGCGGGGGAGGTGGACGGCCGGCGAGGGCTG
CTGGTGTACGGCGGCAACTCGCCGACGAACGATCGCCTCGGCGACATCTACTTCTTCACT
CCGCCGCTGGCT---------------
>Sorbi
------------------------------------------------------------
------------------------------------------------------------
------------------------------------------------------------
------ATGGAGCAGAAGGGTGGCGGCCCTGGAGCACGAAGCTCCCACTCCATCACTCTG
GTGGGGCACACGGCCTACTCATTCGGCGGCGAGTTCACCCCGCGCGTGCCGGTGGACAAC
ACCATGTACGCGTTCGACCTCGGCACCCAGACCTGGTCCGCCCTCGACGACGCCACGGGC
GACGTGCCCCCGCCGCGCGTCGGGGTGACCATGGCGGCCGTGGGCGGCACGGTGTACACG
TTCGGCGGGCGGGACCTGGAGCACAAGGAGCTGAACGAGCTCTACGCCTTCGACACGGCG
ACGCGGGCGTGGACGCTCCTGTCCTCCTCC---GGCGGCGGGCCGCCGCACCGGAGCTAC
CACTCCATGGTGGCG---------GACGCGGAGGGAGGGCGGGTGTACGTGTTCGGCGGG
TGCGGCGACGCCGGGCGCCTGAACGACCTGTGGGCGTACGACGTGGCGAGTGGGAGGTGG
GAGGAGCTGCCGTCGCCGGGG---GAGGCGTGCCGCCCGCGCGGCGGGCCGGGGCTGGCA
GTCGCCGGCGGGAAGGTGTGGGTGGTGTACGGGTTCTCCGGCGAG---GAGATGGACGAC
GTGCACTGCTACGACCCGGCGACACGGGCGTGGGCTGTGGTGGAGACCACG---------
------GGCGACAGGCCGAGCCCACGGAGCGTGTTCTGCGGCGCCGGGATC---GGGCGG
---------------CACGTCGTGGTGTTTGGCGGCGAGGTGGATCCCAGCGACCTCGGA
CACCTCGGCGCCGGCAAGTTCTCGGCCGAGGCGTTCGCGCTCGACACGGAGACCCGCGCG
TGGACGCGGCTGGTGGACGACGACGACAAGGCGGAGGCGGAGGCGGAGCAGCAGCAGCAC
CCCGGGCCACGCGGGTGGTGCGCGTTCGCGGCGGGGGAGAAGGATGGCCGGCAAGGGCTG
CTGGTGTATGGCGGCAACTCGCCGACCAACGACCGGCTCGACGACATCTACTTCTTCGCG
CCCGTTCTTGAAGCTGCGGCCGCAAGC
>Zma
ATGGCCAGATTCACGCTGTTCTGCTCCGGCATGTCAGCATGTGACGAGGACGCCACCATC
CTCTGCACCTCAAAAGTGAGAGCGAGAGCCCCCCCCTCAACATCACTGACACCACCAAAG
CACGGGAAAGCAGAGGAAGCGGAGCAGAGCTTTGTGGGAGCGTCAATGGCAGGAACTTGG
GTGAAGATGGAGCAGAAGGGCGCCGGTCCGGGAGCACGGAGCTCCCACGCCATCACGCTG
CTCGGGGGCACGGCCTACTCGTTCGGCGGCGAGCTCACCCCGCGCGTCCCGGTTGACAGC
ACCATGTACGCCTTCGACCTCAACACCCAGACGTGGTCGGCGCTG---GACGCGACGGGC
GACGTGCCGCCGCCGCGCGTGGGCGTGACCATGGCGGCCGCGGGCGGCACGGTGTTCACG
TTCGGCGGGCGCGACCTGGAGCACAAGGAGCTGAACGAGCTCTACGCCTTCGACGCGGCG
ACGCGGGCGTGGACGCTGCTGTCGTCCGGC---GCCGACGGCCCGCCGCACCGCAGCTAC
CACTCCATGGCGGCG---------GACGCGGGCGCGGGGCGGGTGTACGTGTTCGGCGGG
TGCGGCGACGCCGGCCGCCTCAACGACCTGTGGGCGTACGACGTGGCGGCGGGGCAATGG
GAGCAGCTGCCGCCGCCGGGG---GAGGCGTGCCAGCCGCGCGGCGGGCCCGGGCTGGTC
GTCGCCGGCGGGAAGGTGTGGGTGGTGTACGGGTTCTCGGGCGAG---GAGCTGGACGAC
GTGCACTGCTACGACCCGGCCACCCGGGAGTGGGCCGCGGTCCAGACCACG---------
------GGCGACAGGCCCAGCCCCCGGAGCGTGTTCTGCGCCGCCGGGTTC---GGGAGG
---------------CACGTGGTGCTGTTCGGCGGCGAGGTGGACCCCAGTGACCTCGGC
CACCTCGGCGCCGGCAAGTTCTCGGCCGAGGCGTTCGCGCTGGACACGGAGACCGGCGCG
TGGACGCGGCTG---GACGACAGGGCGGAGGCCGAG------------------CACCAC
CCGGGGCCTCGCGGGTGGTGTGCGTTCACGGCGGGGGAGAAGGACGGCCAGCGAGGGCTG
CTGGTGTATGGCGGCAACTCGCCGACGAACGACCGGCTCGGCGACATCTACTTCTTCACG
CCCGTTCTTGAGGCCGCAAGC------
>Vitis
------------------------------------------------------------
------------------------------------------------------------
------------------------------------ATGGATCAGCCCAAGGGCAATTGG
ATTAAGCTTGACCAGAATGGAACTGGGCCTGGAGCACGAAGTTCCCATGCTATAGCCATA
GTAGGACAGAAGGCTTATGTTTTCGGCGGCGAGCTCACGCCACGTGTCCCTGTCGACAAC
GACATCCACGTCTTTGACCTACAGGATCTGACGTGGTCCGTCGCA---ACCGTCACCGGC
GACGTCCCTCCGCCACGTATCGGCGTTGGAATGGCGGCAGTCGGTGGGACCATCTACGTC
TTCGGTGGCAGGGACGGCACACACAAGGAACTCAACGAGCTCTACTCTTTTGACACATTT
AGCAACAAGTGGACCCTACTCTCCAGTGGC---GACGCCGGACCTCCCCATCGGAGCTAC
CACTCGATCGCCGCC---------------GACCAGCGCCGGGTCTACGTGTTTGGTGGC
TGCGGC------------------------------------------------------
------------------------------------------------------------
------------------------------------------------GAGACGGACGAC
GTCCATTGTTTTGACTTGGCCCATGAAAAGTGGGCCCAAGTGGACACCAAG---------
------GGTGAAAAGCCCAGCCCAAGAAGTGTGTTTTCGTCCCTTGTAATT---GGAAAA
---------------TACATATTCATATATGGTGGCGAAGTAGACCCTAGTGATCAAGGT
CACCTCGGTGCCGGAAAATTTTCCGGTGAGGTTTATGCATTGGACACTCATAATTTAGTG
TGGAAAAAATGG---GCCGACACCGATGAT------------------------AACCAT
CCTGGGCCACGGGGATGGTGTGCATTTTCTGCTGGACGATTGCATGACAAGGAGGGACTA
TTGGTATATGGTGGTAACTCGCCTAGTAACGATCGGCTCGATGACATTTTCTTTTTGAGT
CCTTGTTTGGATGTGAATGAAAAA---
>Zostera
------------------------------------------------------------
------------------------------------------------------------
------------------------------------------------------------
------------------------------------------------------------
------------------------------------------------------------
------------------------------------------------------------
------------------------------------------------------------
------------------------------------------------------------
------------------------------------------------------------
------------------------------------------------------------
------------------------------------------------------------
------------------------------------------------------------
------------------------------------------------------------
------------------------------------------------------------
------------------------------------------------------------
------------------------------------------------------------
------------------------------------------------------------
------------------------------------------------------------
---GGTCCTCGAGGATGGTGTGCATTCTCGGGAGGGAAACTAGATGACAACAAAGGTGTT
CTTGTTTATGGTGGGAATTCTCCAACGGACGACCGCCTTGGCGACATTTTCTTTCTCAAT
CCGTCCTTA------------------
