# Supplementary material for: Back to the sea twice: identifying candidate plant genes for molecular evolution to marine life
Source: BMC Evol Biol. 2011 Jan 12;11:8. doi: 10.1186/1471-2148-11-8 (PMC3033329; doi:10.1186/1471-2148-11-8)
Supplement: Additional file 3 — Aligned nucleotide (CDS) sequences of each OrthoMCL cluster, produced with PAL2NAL. [file 1471-2148-11-8-S3.GZ › orthomcl5564.pal2nal]

>Medtr
atgatgatgatggcttatgctaaatcttttacaatttctgctttacaacgacctccttct
tcacctttcattgttattaacacagccacagaaagactttcagtggcaccaagctttcaa
------------------------------------cgaatcatcatcatcgcagattct
ctatctcttcttcaaactcatccggctccaatgatttggatcgggacacctcctctaata
ataatcaga------ctaagg---------------------------------catgat
act---------aagcca------------aagacaccatttggatattcaaggaaagat
gtcatattaatcggacttggagttactttccttggcattgcattaaaatccggacttgag
gtatctcaactcaactcttcaaaaataggcacttatgtttgtaataaaactgaggcaact
attcttggatatattttgcagtttgctggatttgatccactacaagctggaaatgttgtt
caacttgtgctggttttgggcctcacagttggatggatctcaacatatatcttcagagtc
tcaaacaaggaaatgacatatgcacagcagctacgtgactacgaaagtaaagtcatggag
aagcggttagagtccctaacagaagcagagctacaagtactgcttcaagaagtcgaggaa
gagaagagtcgt------------------------------------------------
---------------------------------
>Posidonia
------TAACAAGGTACAGCGAGAATTCTACATTTAGAATGGGTAAATTACCATCCTCAA
CCA---------------------------------------------------------
------------------------------------CATAGGTTTGATATGTACAAGGAA
AAATTATGTAAAGGTATATAAGATTTATGATTGTTCTATTCAATTGGTCCGTTCCCTGCT
AGACGCCTC---TTTTCTTCATCTATTTCCTCCAATAATGCTTCCAGTTCAGCTTCTGTT
AGC---------CCCTCCAATCGCTTCTCCATGACTTTCTTTTCATAGTCCCTTAGCTGC
TGAGCATATGTCATGTCTTTGTTCGACACTCTAAATATGTATGTAGAAATCCAACCAATT
------------------------------------------------------------
---------------------GTTAGTCCCAATACTAACACTAGTTGAACAACATTGCCT
GCCCGTAATGGATCCACTCCTACAAACTCAAGTCCACTTTTCAGAGCAACACCAAATGCG
GTCACCCCAAGACCAATCAGCAACACATCTTTCCTTGTGTAGCCAAAAGAAGCCTTGGAC
TGTTCTGAAGGAGCATTCTGGTTGTCTAAACTGCTCTCTGAAGGGGAATCAGCACTTTTG
GGTATCCTATAAACTGTTCTTCTTGGATTTGAGCTG------------------------
---------------------------------
>Bradi
------------ATGGCGCCCGCAGCCCTGTCCGCTCCCGTCCTTCGCATCTCTCCCAAC
TCGCACTCGGCCGCCGCGGCGGCGTTCGCCGGCGGTCTCCGCTTTGCCAAGACGACTGCC
------------------------------------TATCTGCCCGCTGGCGTCCATTCC
GGCAAAGCTGTGCTG------CGATCGAACGAGCTGTTGAGGGCGGCGGGACAGAGGAGG
CCTTCCGCG------TTGAGAAGCAGCTTG------------------------GACGAC
TCG---------AGTCCCACGGATGAC---AAGAAGGAGTTCGGGTACTCGAGGAAAGAC
GTGCTGCTCATCGGCGTCGGCGTCACCCTCCTCGGCTACGGCCTCAAATACGGGCTGGAG
------------------------------------------------------------
---------------------CTCGTCGGCGTCGACCCCTTGCAAGCCGGCAACGTCGTC
CAGCTGGTCATCGTGCTCGGGATGACGGTGGGGTGGATCTCCACGTACATGATCCGGGTG
GCCAACAAGGACATGACCTACGCCAAGCAGCTCAGGACTTACGAGAGTCAAGTCATGGAG
AAACGATTGGAGAGCCTGTCGGAGGCTGACCTGCAGGTTCTGCTGGAGCAAGTGGAGGAG
GAGAAGGAACGCCTG------------CCGGTGAGGGATCAG------GGTATCATCATC
AATAGGAAGACGGAGGATCAGATTAGTACCAAC
>Oryza
------------ATGGCGCCGGCAGCGCTAGCCGCTCCCATCGCGTCCATTTCCCCCAGC
TCCGCCGGGAGGGTCACCGCCGCC---GCCGCCGGCCTCCGCTCTGCC---AGGATGGCC
------------------------------------AGCTCACCTGTAGCCCAGCCCATT
GGCGAGGCAGTTGTGTTACGGCCCAACCAGATGTTCAGATCAGTGCTGCGACAGCGGAGG
CGTCTGGTG------GTCCGAAGC------------AGCAGCTCAGAT------GAAACC
AAT---------TCCACCACCGAAGAG---AAGACGCCATTCGGATACACGAGGAAGGAC
GTGCTGCTCATCGGCGTCGGCGTGACACTCTTAGGCTACGGCCTCAAATACGGGCTGGAG
------------------------------------------------------------
---------------------CTGGTCGGAGTCGATCCCTTGCAAGCAGGAAACGCCGTC
CAGCTGATCATCGTGCTCGGGATGACGGTGGGGTGGATCTCGACGTACATGTTCAGGGTG
GCCAACAAGGACATGACCTACGCCCAGCAGCTCAGGGACTATGAGAAGCAAGTCATGGAG
AAACGATTGGAGAGCTTGACAGAGGCTGAACTGCAAGTTCTGCTCGAGCAAGTAGAGGAA
GAGAAGCAGCGGCTGACT---------CCAGTGAGGGATCAG------GGTGTTACCTTC
ACTAGGAAAACGGAGGATCAGGCGAATGCCAGC
>Zma
------------ATGGCTCCGGCACCGGTGGCCGCTCCCGTGGCTTCGGTCTCCCGCGCG
GCAGCTGCGCTCGCCCCCGCCGGC---GCC------GTCCGCTCCGCC---AGGGTAGCC
------------------------------------TCCCTGCACCCTTTCCACTCTTCC
ACCAAAATCGTGCTGCTGCCACCACGGACCGGCCTGCTCAGATCCGCCAGGCAGAGGCGG
CGCTTGGCG------GCACGGAGCAGCACCTCGGAGAGCAGCACGGAT------GACTCC
CAA---------TCCCCGAAACAAGAG---AAGGCGCCGTTCGGGTACACGAGGAAAGAC
GTGCTGCTGATCGGCCTCGGCGTCACCGCCTTCGGCGTCGGCCTCAAGTACGGGCTCGAG
------------------------------------------------------------
---------------------CTCCTGGGAGTTGACCCCTTGCAGGCCGGCAACGTCGTG
CAGCTGCTGGTGGTGCTCGGGATGACGGTGGGGTGGATCTCCACCTACATGTTCCGGGTG
GCCAACAAGGACATGACCTACGCGCACCAGCTCAGGGACTACGAGAAGCAAGTCATGGAG
AAACGGCTGGAGAGCTTGTCGGAGGCTGAGCTGCAAGCTCTGCTCGAGCAAGTGGAGGAG
GAGAAGCAGCGCGTGCCT---------CAGGTCCCGGAAGAGCCTAACGCTATTACCTTC
AGGAAGAAA------------------------
>Sorbi
------------ATGGCTCCGGCAGCGGTGGCCGCTCCTGTGGCTTCAGTCTCCCCTGGC
GGCGGCGCC---------------------------GTCCGCTCCGCCAGGAGGATAGCC
------------------------------------TCCCTGCATCCTTGCCATTCTTCC
ACCAAAATCGTGCTGCTGCCACCCCCGAACGGCCTGCTCAGATCGGTCAGGCAGAGGAGG
CGCTTCGCG------GCACGGAGCAGCATCTCGGAAAGCAGCACCGAT------GACTCC
CAA---------TCCCCGAAACAAGAG---AAGGCGCCGTTCGGGTACACGAGGAAAGAC
GTGCTGCTGATCGGCCTCGGCGTCACCGCCTTCGGCGTCGGCCTCAAGTACGGGCTCGAG
------------------------------------------------------------
---------------------CTTCTGGGAGTGGACCCATTGCAGGCCGGGAACGTGGTG
CAGCTGCTGGTGGTGCTCGGGATGACGGTGGGGTGGATCTCCACCTACATGTTCCGGGTG
GCCAACAAGGACATGACCTACGCGCACCAGCTCAGGGACTACGAGAAGCAAGTCATGGAG
AAACGGCTGGAGAGCTTGACGGAGGCTGAGCTGCAAGCTCTGCTCGAGCAGGTGGAGGAG
GAGAAGCAGCGCATGCCG---------CCGGTCCCGGAAGAGCCTAACGCTATTACCTTC
AAGAAGAAA------------------------
>Zostera
---------ATGGTGGTTTCTTCAGCATACGCTTCATCTAGCAGAGGAAGAAGCAATACT
GGCGGTCAGATCTCCAAAGATTTA------------------------------------
---------------------------------GGACGAAGATCAAACCAAAATTCAGTC
CACTCTGAAAGATCTCATTTTCCAAACTATGGACTTTTTACCATTGTGAAATCAAAACCA
ACATTATCTGAGATACCAAGAAGTGCTGATTCCTCATCACCCAACACCAGTTTGGAAGAC
CAGAATGATCCTTCTTCCAAAAAATCAGCCAAGGTTCCATTTGGATACACAAGGAAAGAT
GTTCTGTTGATTGGTCTTGGTGTCACTGCACTTGGTATTGGACTTGAAAGCGGACTCGAG
------------------------------------------------------------
---------------------TTTGCAGGATTTGATTCGTTGAAGGCAGGGAATGTAGTC
CAATTAGTGTTAGTATTGGGTCTAACGATCGGATGGATTTCAACCTACATTTTTAGAGTT
GGTAACAAAGACATGACCTATGTTAAACAACTAAAAGACTACGAGAAC------------
------------------------------------------------------------
------------------------------------------------------------
---------------------------------
>Arath
------------ATGGCTTCTTTACCGTTCGGAGTTTCGAATCTA---------TGCAGA
AATCAGGAGGTTCTGTCTGCGTCT------------GTAAGGCTTCTTCCGGTTGGGCGA
------------------------------------CAAACCACAGGATTCGGAGCTGCG
AAGAAAGTCTTATATAGATTCGAGGGACATAGATTGTCATCATCAGTAGAAAAGGGAGAG
AAACAGAGA------ATGAGATGTAGAGTTAGCTCAAACTCTACTGAAACTGAAGACGAT
TCT---------GCTACAAAAACCAAG---ACGACGCCGTTTGGTTACACGAGGAAGGAT
GTTATATTGATAGGAGTGGGAGTGACTGCACTTGGTATCGGGCTAGAGAGTGGACTTGAG
------------------------------------------------------------
---------------------TATGTGGGAGTTGATCCGTTGCAAGCGGGGAATGCAGTA
CAGCTGATACTGGTGCTTGGTTTGACTTTGGGTTGGATTTCGACTTATATCTTTAGAGTC
GGTAACAAGGAGATGACTTATGCCCAGCAACTTCGTGACTACGAGTCTCAAGTCATGCAG
AAACGATTGGAGAGCTTATCGGAGGCAGAGTTAGAGGCATTGATGGCACAGGTTGATGAA
GAGAAGACCAAGGTTGAG------------------------------------------
---------------------------------
>Poptr
ATGAGTACAGGGATGTCTTCTCTACTGCATGGAAACCCAAACTGCAGCATCTTACGAAAT
AATGGAGCTACCTCCTTTGTGGGG------------TTCTCAGCTCTTCCATTCATGCAA
TTGCGA---------GCTGGAGCTTTCATGAGAGGAAGATTAATTCCACAAAGCTTGTAT
AGAAAGGAAAAATTCTGTTTTCCAAGAAAAGGACTTGGCAGCATGATGTCAAAGAAAGTG
ACCTTTACT------ACCCGTAGTAGCAGT------------------------GAAGAT
GGT---------TCCTCCGATCAAGGC---AAGACTCCTTTTGGGTACAACAGGAAAGAT
GTCTTGTTGATTGGACTTGGAGTCACACTTCTCGGCATTGGCTTGGAAAGTGGATTGGAG
------------------------------------------------------------
---------------------TATGCTGGTGTTGATCCTTTACAAGCAGGGAATGTTGTT
CAATTGGTATTAGTTTTGGGTCTAACAGTTGGATGGATTTCAACATACATCTTTAGGGTT
TCAAACAAGGAAATGACATATGCCCAACAACTTCGTGATTATGAAAACAAAGTCATGGAG
AAGCGGTTAGAGGGCTTGTCAGAAGCAGAGTTAGAAGCGTTGCTTGAACAGGTTGAAGAA
GAGAAGAGACGCCAAGCAAGTGGTGAGAAGATCAAC------------------------
---------------------------------
>Vitis
------------ATGGCTTCTCTTCCGCTCAAAAGTCCAAATTGCAGCATTTTTTGTGAA
AGGGGAAGTATTTCTATTATGGGA------------GTTTCAGCTCTTCCATTATTGCAA
CAGCGGGTCAGAGCTGTAGGAGGATTGATGAGAGGAAGCATTATTTCTCAAAGTGCATAT
ACAAAGGAAACTTCCACTTTTCCAAGAAAAGGATCCAACAGCATGATACCAAAGAAATTG
GTGTTTACT------CCCAGAAGCAGCGGTTCATCAAACTCTGATGGCAGTAAAGATGAC
------------TCCACCAACCAGGAC---AAGGTACCTTTTGGATACAATAGGAAAGAT
GTTCTACTGATAGGAGTTGGAGTCACTGTTCTTGGCATTGGATTGAAAAGTGGACTGGAG
------------------------------------------------------------
---------------------TTTGTGGGTGTTGATCCTCTACAAGCTGGAAATGTTGTT
CAGTTAGTGCTGGTTTTGGGCCTCACAATTGGATGGATTTCTACGTACATCTTTAGAGTC
TCAAACAAGGAAATGACATATGCACAGCAATTACGTGACTATGAAAATAAAGTCATGCAG
AAGCGGTTGGAGGGCTTAACAGAAGCAGAGCTAGAAGTATTGCTTGAGCAAGTTGAAGAA
GAGAAGAGACGCTTAGTGAGTGGTGAACAGGTTAAC------------------------
---------------------------------
