# Supplementary material for: Back to the sea twice: identifying candidate plant genes for molecular evolution to marine life
Source: BMC Evol Biol. 2011 Jan 12;11:8. doi: 10.1186/1471-2148-11-8 (PMC3033329; doi:10.1186/1471-2148-11-8)
Supplement: Additional file 3 — Aligned nucleotide (CDS) sequences of each OrthoMCL cluster, produced with PAL2NAL. [file 1471-2148-11-8-S3.GZ › orthomcl5521.pal2nal]

>Zostera
------------------------------------------------------------
------------------------------------------------------------
------------------------------------ATGAGGGTTGATATCTCACACGCA
AAACAGATACTACAGCATCCAAAGGCTTTTATCTATCAACGATTTTTATCTGATGAGGAG
TGCGATCACATCATCGGACTGGCAAAAGATAAGTTAAAAAAGTCAGAAGTGATCACAATA
GATGATGTTGAGATTAGCGAGATTTCCGAAGGAAGAACAAGCTCAGATGCATTTCTTAAA
TTGAATCAGGATGAAGTAGTTTCAAGAATTGAACGTAGGATTGCTACATGGACGTTCCTC
CCTGAAGAAAATGGAGAGGCGATACAGGTCTTGAGATATGAGAAGGATGAAAAGTTC---
------------------------------------------------------------
------------------------------------------------------------
------------------------------------------------------------
------------------------------------------------------------
------------------------------------------------------------
------------------------------------------------------------
------------------------------------------------------------
------------------------------------------------------------
------------
>Arath
------------ATGGATTCTCGGATTTTTCTCGCATTTTCCCTCTGTTTTCTCTTCACT
CTCCCTCTAATTTCATCTGCACCTAACCGCTTCCTCACTAGATCGAGTAACACTAGAGAT
GGGTCAGTGATAAAGATGAAAACAAGTGCTTCTTCTTTTGGGTTTGATCCAACTCGTGTC
ACTCAACTCTCTTGGACTCCTAGAGTTTTTTTGTATGAAGGGTTTCTTTCTGATGAGGAA
TGTGATCATTTTATCAAATTGGCGAAAGGGAAGCTTGAGAAGTCA---ATGGTGGCTGAT
AATGATTCTGGTGAGAGTGTTGAGAGTGAAGTACGCACTAGTTCTGGAATGTTTCTCTCC
AAACGACAGGATGATATAGTAAGTAATGTGGAGGCAAAACTTGCTGCGTGGACCTTTCTT
CCCGAAGAGAATGGTGAATCCATGCAAATATTGCATTATGAGAATGGTCAAAAGTATGAA
CCGCATTTTGACTACTTTCACGACCAGGCTAATCTAGAGCTCGGTGGTCATCGGATTGCC
ACAGTATTGATGTACTTGTCCAATGTTGAAAAGGGAGGAGAAACAGTGTTTCCCATGTGG
AAGGGTAAAGCAACTCAGTTGAAAGACGATAGCTGGACCGAATGTGCAAAACAAGGCTAT
GCAGTGAAACCGAGGAAAGGGGATGCATTACTGTTCTTCAATCTTCACCCAAATGCAACC
ACAGATTCAAATAGCTTACATGGAAGCTGTCCAGTGGTTGAGGGAGAGAAATGGTCAGCA
ACCAGATGGATTCACGTTAAGTCATTCGAAAGAGCGTTTAATAAGCAATCT---------
GGATGTATGGACGAGAATGTGAGCTGCGAAAAATGGGCAAAGGCAGGGGAATGCCAGAAG
AATCCAACATACATGGTTGGTTCAGACAAAGACCATGGATATTGCAGAAAGAGTTGCAAA
GCTTGCTCATCT
>Posidonia
------------ATGTCCACGCCATTCTCGGCTTCTCTCCTCCTCCTCCCCTTCTCGCTG
CTGGTGGCGTCTCCTATTCTCGCCAATGCC------------AAGCTCTCCATCCTCGAC
GGGAACGATCTCGGT---------------------------TTCGATCCCTCCCGTGTG
ACACAGATCTCGTGGCACCCGAGGGCTTTTGTGTACGAGGGGTTTCTGACGCACGAAGAG
TGCGATCATCTCATCGTGCTGGCTAAGGATAACCTGGAAAAGTCA---ATGGTTGCAGAC
AATGAATCAGGGAAGAGTATTGAGAGCACAGTGCGCACAAGCTCTGGCATGTTCCTCCAG
AAACATCAGGATGAAATTGTTGCGAGACTTGAGAGAAGGATTGCTACTTGGACATTCCTT
CCAGAAGAAAATGGTGAATCCATTCAAATCCTACACTACGAGAACGGTCAGAAGTATGAA
CCACATTTTGATTATTTTCATGACAAAGCCAACCAACAACTTGGTGGCCACCGAGTTGCC
ACAGTGCTTATGTATCTCTCTGATGTTCAACTGGGTGGTGAAACAATATTTCCCAATGCT
GAGAACAAACTTTCTCAACTAAAGGATGAGAGCTGGTCTGAATGTGCAAAAAATGGCTAT
GCAGTGAAACCCAAGAAAGGTGATGCATTGCTTTTCTATAGCCTCTACCTTAATGCAACG
ACAGACACGTTCAGTTTGCATGGAAGCTGCCCTGTCATA---------------------
------------------------------------------------------------
------------------------------------------------------------
------------------------------------------------------------
------------
>Medtr
------------atgttccaacctcgttttcttccattgttactctgttttttcttcttt
gtttcttttgtttcttcaattcgattacctggtttggaagaaggaaacaaaatcacgcgt
ggatcggtttttgga------------gca---aaagtcaagtttgatccgacacgtgtt
actcagctctcgtggagtcctagggcttttctgtataagaattttttgactgatgaagaa
tgtgatcatcttattgaattgtcgaaggataagctggagaagtct---atggtggcggat
aatgaatctggtaaaagtatacaaagtgaagtcagaacaagttctggaatgtttctcaac
aagcaacaggatgaaatagtttctggtattgaagcacgaattgccgcatggacattcctt
cccgtagagaatggcgagtctatgcaagtattacactacatgaacggcgagaaatacgaa
ccacattttgatttcttccatgacaaggctaatcaacgacttggtggccatcgtgttgca
acggtgctgatgtatttgtctaatgttgagaagggtggagaaaccatttttcctcatgct
gaggggaagttgtctcagccaaaagatgagagctggtcagaatgtgctcacaaaggatat
gcagtaaaacctcggaagggtgacgccttgttgttcttcagtcttcatctagatgcaacc
acagattcaaaaagcttgcatggaagctgtccagtgattgaaggtgagaagtggtcagca
acaaagtggattcatgttgccgactttgagaaaccggtacgacaagcattggaggataga
gtgtgcgctgatgagaatgagaattgtgctaggtgggctaaagttggcgaatgcgagaaa
aatccactttatatggttggt---aaaggaggtaatggaaaatgtatgaagagttgcaat
gtttgctcttct
>Bradi
------------ATGGCTCGTATCCTTGTCGCCGTTCTAGCGCTCCACCTCACCGCC---
------------------------------------------GCTGTTGCCTCCGCCGCG
TCGAGCGTCGCCGGT------------------GGCGGTGCCTTCGACCCCTCCCGCGTC
GTCCAGCTCTCATGGCGCCCCAGGGCGTTCCTGCACAAGGGGTTCCTGTCGGAACCGGAG
TGCGACCACATGATCGAGCTGGCTAAGGACAAGCTGGAGAAGTCG---ATGGTGGCGGAC
AACGAGTCCGGGAAGAGCGTCCAGAGCGAGGTGCGGACCAGCTCCGGCATGTTCCTCGAG
AAGAGGCAGGATGAAGTAGTAGCAAGAATAGAGGAGAGAATTGCTGCTTGGACATTCCTT
CCATCAGAGAATGGTGAATCCATTCAAATATTACATTATAAGAATGGAGAGAAGTATGAG
CCACACTATGATTACTTCCATGACAAAAACAACCAAGCCCTTGGGGGGCATCGAATCGCG
ACGGTGCTCATGTATCTATCTAATGTTGAGAAGGGTGGAGAGACCATCTTCCCCAATGCA
GAGGGGAAGTTAACACAGCACAAGGATGAGACAGCCTCTGAATGTGCTAAAAATGGATAT
GCAGTAAAGCCTATGAAAGGGGACGCACTGCTGTTCTTCAGCCTCCACCCTGACGCAACG
ACAGACCCTGACAGCTTGCATGGAAGCTGCCCTGTCATTGAAGGCCAGAAGTGGTCCGCG
ACGAAATGGATCCATGTGAGGTCCTTCGAAAACCCCGGCAAGCAGGGAGCTTCCGGTGAC
GGGTGTGAGGACGAGAACGTCCTCTGCGCGCAGTGGGCGGCGGTTGGGGAGTGCGCCAAG
AACCCCAACTACATGGTGGGCACAAAGGAAGCACCTGGCTTCTGCCGGAAGAGCTGCAAC
TTATGCGCACAG
>Oryza
ATGGCCGCTCTCAGCTCGCGCCGCCGCCATGGCAGCCTCCGCCTCCTCGCCGTGGCCCTC
CTGGTGCTCGCCGGAGTGGCC---------------------TCCTCCGCCGCCGCGGCG
GGGAGCGGCCGCGGC------------------------GCATTTGACCCATCCCGCGTC
GTGCAGCTCTCGTGGCGCCCCAGGGCGTTCCTGCACAAGGGGTTCCTGACGGACGCGGAG
TGCGAGCACCTGATCTCGCTGGCGAAGGACAAGCTGGAGAAGTCG---ATGGTGGCGGAC
AACGAGTCCGGGAAGAGCGTCATGAGCGAGGTGCGGACCAGCTCCGGCATGTTCCTCGAG
AAGAAGCAGGACGAAGTTGTAGCTAGGATAGAGGAGAGGATTGCAGCTTGGACGTTCCTT
CCACCAGATAATGGCGAATCCATTCAAATATTACATTATCAGAATGGCGAGAAGTATGAG
CCACACTATGATTACTTCCATGACAAAAATAATCAAGCTCTTGGAGGACATCGGATCGCC
ACTGTGCTCATGTACCTTTCAGACGTTGGGAAGGGGGGAGAGACCATCTTTCCAGAAGCA
GAGGGGAAGTTATTACAACCCAAGGATGATACATGGTCTGACTGTGCTAAAAATGGATAT
GCAGTAAAACCGGTAAAGGGTGATGCCCTTCTGTTCTTCAGTCTCCACCCCGATGCAACA
ACAGACTCTGACAGCCTGCACGGGAGCTGCCCGGTCATTGAAGGTCAGAAGTGGTCCGCA
ACTAAATGGATCCATGTGAGGTCCTTCGACATCTCTGTCAAGCAGGGAGCTTCCACTGAC
GGGTGCGAGGATGAGAACGTCCTCTGCCCCCAGTGGGCTGCAGTAGGGGAGTGTGCCAAG
AATCCGAACTACATGGTGGGTACCAATGAAGCACCTGGCTTCTGCCGGAAGAGCTGCAAT
GTGTGTGCACAG
>Zma
------------ATGAATTTCTGCCGCCACCTGCTCCTCGCCGCGGTGTTCGCGCTCCTC
CTCGCT------------------------------------GTCTGCGCTTCTGCGGCG
AGCAGGGGCGCTGGT------------------------TCCTTCGACCCATCCCGAGTG
GTCCAACTCTCGTGGCGCCCCAGGGCGTTCCTGCACAAGGGTTTCCTGTCGGATGCGGAG
TGCGACCACCTCATCGCGCTGGCCAAGGACAAGCTGGAGAAGTCT---ATGGTGGCCGAT
AACGAGTCCGGTAAGAGTGTCCAGAGTGAGGTGCGCACCAGCTCCGGCATGTTCCTCGAG
AGGAAGCAGGATGAAGTAGTAACGAGAATAGAGGAGAGGATATCTGCTTGGACATTTCTT
CCACCAGAAAATGGCGAATCCATTCAGATATTACACTACCAGAATGGTGAGAAATATGAA
CCCCACTACGACTACTTCCATGACAAAAAAAATCAAGCCTTGGGTGGCCATCGCATCGCC
ACTGTGCTGATGTACCTCTCTAATGTTGAGAAGGGTGGAGAGACCATCTTCCCCAATGCA
GAGGGGAAGCTATTACAACCGAAGGACAACACTTGGTCTGATTGTGCAAGAAATGGATAT
GCAGTTAAACCGGTAAAGGGTGATGCCCTGCTGTTCTTCAGCCTCCATCCTGATGCAACG
ACAGACTCTGACAGCTTGCACGGTAGCTGCCCCGTAATCGAAGGCCAGAAGTGGTCCGCA
ACTAAATGGATCCATGTGAGGTCATTTGACCTCCCTGTGAAGCAGCCGGGTTCCTCTGAC
GGATGCGAGGACGACAATATCCTCTGCCCCCAGTGGGCAGCTGTGGGTGAGTGTGCCAAG
AACCCTAACTACATGGTGGGGACCAAGGAAGCTCCTGGCTTCTGCCGGAAGAGCTGCAAA
GTATGCGCAGAG
>Sorbi
------------ATGGATTTCTGCCGCCACCTCCTCCTCGCCGCGGTGCTCGTGCTCGTG
CTCGAGCTCCTCCTTGCC------------------------GGCTGCGCCTCTGCGGCG
AGCCGGGGCGCTGGT------------------------TCCTTCGACCCCTCCCGCGTG
GTCCAACTCTCGTGGCGCCCCAGGGCGTTCCTGCACAAGGGTTTCCTGTCGGATGCGGAG
TGCGACCACCTCATCGTGCTGGCCAAGGACAAACTGGAGAAGTCT---ATGGTAGCGGAC
AACGAGTCCGGTAAGAGCGTCCAGAGCGAGGTGCGCACCAGCTCCGGCATGTTCCTGGAG
AAGAAGCAGGATGAAGTAGTAAGGGGAATAGAGGAGAGGATAGCTGCTTGGACATTTCTT
CCACCAGAGAATGGTGAATCCATTCAGATATTACACTACCAGAATGGTGAGAAATACGAA
CCCCACTATGACTACTTCCATGACAAAAATAATCAAGCCCTGGGTGGCCATCGCATTGCC
ACTGTGCTCATGTACTTATCTAATGTTGAGAAGGGTGGAGAGACCATCTTCCCCAATGCA
GAGGGGAAGCTATTACAACCCAAGGACGACACATGGTCTGATTGTGCAAGAAATGGATAT
GCAGTTAAACCGGTAAAGGGTGATGCCCTGCTGTTCTTCAGTCTCCACCCTGATGCAACA
ACAGACTCTGAGAGCTTGCACGGTAGCTGCCCCGTCATCGAAGGCCAGAAGTGGTCCGCA
ACTAAATGGATCCATGTGAGGTCGTTTGATCTCCCTGTCAAGCAGCCGGGTTCCTCTGAC
GGATGCGAGGACGACAATGTCCTCTGTCCCCAGTGGGCGGCCGTGGGCGAGTGTGCCAAG
AACCCTAACTACATGGTTGGGACCAAGGAAGCTCCTGGCTTTTGCCGGAAGAGCTGCAAA
GTATGCGCAGAG
>Poptr
------------ATGGAATGTCGATTCTTTGTGGCGCTTTGTCTCTGCTCTATGCTT---
------------------GTTAATTTCCCTCTTTTT------TCTTGTTCTTCCATTCGA
TTGCATCCTCACAAGAAAATATTACAGAAA---AAAAGTGTGTTTGATCCAACTCGGGTC
ACTCAACTTTCCTGGAATCCCAGGGCTTTCTTATACAAGGGATTTTTATCAGATGAGGAG
TGTGATCATCTTATGAATCTGGCTAGAGATAAACTCGAGAAATCA---ATGGTGGCTGAT
AATGAATCCGGGAAGAGTATAGAGAGTGAAGTGAGAACCAGCTCTGGCATGTTTATTGGA
AAATCCCAGGATGAAATTGTTGATGATATTGAGGCCAGAATTGCTGCTTGGACTTTTCTT
CCTCAAGAAAACGGGGAGTCCATTCAAATACTACACTATGAGCATGGTCAGAAGTATGAA
CCGCATTTTGATTATTTTCATGACAAGGCTAATCAAGAGCTGGGTGGTCACCGGGTTGTC
ACTGTGTTAATGTATCTGTCCAATGTTGGAAAGGGTGGAGAAACAGTGTTTCCCAACTCA
GAGGGAAAAACAATTCAACCAAAGGATGATAGCTGGTCTGATTGTGCAAAAAATGGCTAT
GCAGTGAAACCCCAGAAGGGTGATGCATTGCTGTTCTTCAGTCTTCATCCCGACGCAACG
ACTGACACAAACAGCTTGCACGGGAGTTGTCCAGTTATTGAAGGTGAGAAATGGTCAGCA
ACCAAGTGGATTCATGTCAGATCCTTTGAGAAATCGCTGAAGCATGCAGCAAGCGGG---
GGTTGTATCGATGAGAATGAGAACTGCCCTTTGTGGGCAAAGGCCGGTGAGTGCCAAAAG
AACCCTGTTTATATGGTGGGTTCAGAGGGGTCTTATGGTTCTTGTAGGAAGAGCTGTAAG
GTATGCTCGTCC
>Vitis
------------ATGAATTTTCAGGAGTTTCTCTCATTTTTGCTGGTTTTTCTTCTCTTT
TTTCCT---CATTCTTCTCTGCAATTTCCAGGATGGGTT---GGAGAAAAGAAAACGGGT
GGATCGGTACTTGGGTTGAAGCCACGTGGTTTTGCTTCTGGGTTTGATCCTACTCGAGTG
ACCCAACTCTCTTGGCGTCCCAGGGCTTTCTTGTACAAGGGATTTTTATCAGAAGAAGAG
TGTGATCATCTCATTACACTGGCTAAGGATAAATTGGAGAAGTCA---ATGGTAGCTGAC
AATGAATCGGGTAAGAGTATAATGAGTGAGGTTCGAACAAGCTCTGGCATGTTCCTTCTA
AAGGCCCAGGATGAAATAGTTGCCGATATCGAGGCAAGGATTGCTGCTTGGACCTTTCTC
CCAGTAGAAAATGGCGAGTCCATTCAAATACTGCACTATGAGAATGGTGAAAAGTATGAG
CCGCATTTTGATTATTTTCATGACAAGGTTAATCAACTACTTGGTGGTCATCGAATTGCC
ACTGTACTGATGTATTTAGCTACTGTGGAGGAGGGTGGGGAAACAGTTTTTCCCAATTCA
GAGGGAAGATTTTCTCAACCAAAGGATGATAGCTGGTCTGATTGTGCTAAAAAGGGTTAT
GCAGTGAACCCCAAGAAAGGTGATGCCTTGCTGTTCTTCAGTCTGCATCCTGATGCAACC
ACAGACCCAAGCAGCTTACATGGAAGTTGCCCTGTTATTGCGGGTGAGAAGTGGTCTGCA
ACCAAGTGGATCCATGTGAGGTCTTTTGATAAACCTTCGAAGCGCGGAGCACAAGGG---
GAATGTGTGGATGAGGATGAGCACTGCCCTAAATGGGCTGCGGTAGGTGAGTGTGAAAAA
AACCCTGTTTATATGGTGGGCTCTGAGAATTCAGATGGCTTTTGTCGAAAGAGTTGTGGA
GTGTGCTCATCG
