# Supplementary material for: Back to the sea twice: identifying candidate plant genes for molecular evolution to marine life
Source: BMC Evol Biol. 2011 Jan 12;11:8. doi: 10.1186/1471-2148-11-8 (PMC3033329; doi:10.1186/1471-2148-11-8)
Supplement: Additional file 3 — Aligned nucleotide (CDS) sequences of each OrthoMCL cluster, produced with PAL2NAL. [file 1471-2148-11-8-S3.GZ › orthomcl5509.pal2nal]

>Bradi
ATGGCGTCGCCG---TCGTGTGCCTCC---------------ACGCTGCCATGGACCCCC
GCCTTCTCCGGCTCCTCCTCCTCGCCCCGCCTCCAG------ACGCGCCGGTCCACGTCC
CTGGTCATCGTCGCCCAGGGCAAGGTCAAGAAGTATCGCCAGGTCATACTGATGGATGAC
ATAGAAGAGGTGGGTGGGAAGAAAGGGGACATGATGAAGGTGCGGGCCGGGTTCTACCGC
AACTTCCTCCTCCCCAAGGGCAAGGCTACGCTGCTCACCCCGGATGTCCTCAAGGAAATG
CAACTGGAGCAGGAGAGAATAGAGGCTGAAAAGCAGCGGGTGAAAGAAGAGGCACAACAA
CTTGCGCGAGTTTTTGAGACTATCGGTGCATTCAAAGTGCCACGTAAAGGTGGAAAAGGG
AAGCAAATCTTTGGCAGTGTCACGTCGCAAGATCTTGTGGAGATCATAAAGTCACAGCTT
AACAGGGACGTCGACAAGCGGCTCGTAGAGGTTCCAGAGATCCGCGAGGTCGGGGAGTAC
GTCGCGGAGATCAAGCTCCACCCTGATGTCACTGCTAGAGTGAGGCTAACTGTGTATGCC
AAG
>Zma
ATGGCGTCGCTG---TCGTGCGCCTCC---------------ACGCTGCCCTGGACCCCC
GCCTCCTACCCGCGGCCCTCGGCGGGGCGCTGCCTCACGGCCTCTCGCCGGGCTCCGTCG
CTGGTCATCGTCGCCCAGGGGAAGGTCAAGAAGTACCGCCAGGTCATATTGACAGACGAC
ATAGAAGAGGTG---GGGAAGAAAGGGGATACACTGAAGGTGCGAGCTGGATTCTACCGC
AACTTCCTCCTTCCCAAGGGCAAGGCTACACTTCTGACCCCAGAAGTCCTCAAGGAAATG
CAGCTGGAGCAGGAGAGAATAGAAGCTGAGAAGAAGCGGGTAAAAGAAGACGCGCAACAA
CTTGCTCGAGTTTTTGAAACCATTGGCGCTTTCAAACTCCCTCGCAAAGGTGGAAAAGGA
AAACAGATCTTTGGGAGTGTCACGGCACAGGATGTTGTTGACATAATAAAGTCACAACTT
AATAGGGATGTCGACAAGAAGCTGGTGACGGTTCCAGAAATCCGTGAAATCGGAGAGTAT
GTTGCAGAGATCAAGCTTCACCCAGACGTGACAGCGCGAGTAAGGCTGAATGTCTATGCG
AAA
>Sorbi
ATGGCGTCGCCG---TCGTGCGCCTCC---------------ACGTTGCCCTGGACCTCC
GCCTCCTCCACGCGGCCCTCGGCGGAGCGCCACCTCACGGCCTCTCGCAGGGCTCCCTCG
CTGGTCATCGTCGCCCAGGGGAAGGTCAAGAAGTACCGCCAGGTCATACTGACAGATGAC
ATAGAAGCGGTT---GGGAAGAAAGGGGATACAATGAAAGTGCGAGCTGGATTCTACCGC
AACTTCCTCCTTCCCAAGGGCAAGGCTACGCTTCTAACCCCAGAAGTCCTCAAGGAAATG
CAGTTAGAACAGGAGAGAATAGAAGCTGAGAAGAAGCGGGTAAAAGAAGACGCACAACAA
CTTGCCCGAGTTTTTGAAACCATCGGGGCTTTCAAGATTCCTCGCAAAGGTGGAAAAGGA
AAACAAATCTTTGGGAGCGTCACGGCACAGGATGTTGTTGACATAATAAAGTCACAACTT
AATAGGGATGTCGACAAGAAGCTGGTGACAGTTCCAGAAATCCGTGAAATCGGAGAGTAT
GTTGCAGAGATCAAGCTTCACCCGGATGTGACAGCTCGAGTGAGGCTGAATGTCTATGCG
AAA
>Oryza
ATGGCCTCC---------------------------------ACGCTCGCCTGGAGCTCC
GCCGCCTCCTCCTCCGCCCCCTCCTCCCGCCTCCCG------CCGCGCCGCTCCCCGTCG
CTGGTCGTCGTCGCCCAGGGCAAGGTCAAGAAGTATCGCCAGGTCATACTGACAGATGAC
ATAGCAGAGGTG---GGGAAGAAAGGGGACACGCTTAAAGTGAGGGCCGGGTTCTACCGC
AACTTCCTTCTGCCAAAGGGCAAGGCAACGCTGCTCACCCCAGAAGTACTCAAGGAAATG
CAAGTAGAACAGGAGAGGATAGATGCTGAAAAGAAGCGGGTAAAAGAAGAGGCACAGCAA
CTTGCCCGTGTTTTTGAAACTATTGGGGCATTCAAAGTGCCACGTAAAGGTGGGAAAGGA
AAACAGATATTTGGGAGCGTCACAGCACAAGATCTTGTTGACATCATAAAGTCACAACTT
AATAGGGATGTCGACAAGCGTCTCGTGACAGTGCCAGAAATTCGTGAAATTGGGGAATAC
ATTGCAGAGATTAAGCTTCACCCTGAAGTCACAGCTCAAGTAAGGCTGACCGTATATGCG
AAA
>Zostera
------------------------------------------------------------
------------------------------------------------------------
------------------------------------------------------------
---------------------------------GTGGAGGTAAAGGCAGGGTTCTTTAGG
AACTATCTTTTTCCTCTTGGCAAAGCTCAAATTGTCACTCCTCTTCTAGTCAAGGAAATG
AAAATCGAAGAAGAACGGATTGAAGCTGAGAAACTACGCGTAAAAGAAGAGGCGCAACAA
CTTGCGATAGCATTCCAAACTGTAGGCGGTTTCAAAGTGAAACGGAAAGGTGGGAAAGGG
AAGCAAATATTCGGAACAGTCACTGCACAAGATTTAGTCGATATTATTAAAGCTCAACTT
CAAAGGGACGTCGATAAACGTATAATTACTGTTCCTGATATCCGGGAAACTGGTGAGTAC
ATTGCAGAGCTCAAGCTACATCCAGAAGTCACTGCTCAAGTCAGATTGATAATTTCTGCA
AAT
>Arath
ATGGCTTCTTCG---ACAGCTTTGTCTCTCTCATGGAGCTCCTCTCCTTGTTGGTCACAC
AGCTTCAATGGCGGTGCAAATGAAACCCTAAAAGTA------TCTGAGCGAAGGTTCAAT
TTTGAAGTTGTTTCCCAGAAGAAAGCTAAGAAACTTCGCAAGGTAATTTTGAAAGAGGAT
GTGACGGATTTG---GGTAAGCAAGGGCAATTACTTGATGTGAAAGCTGGATTTTTCAGA
AACTTCCTCTTGCCTACTGGAAAGGCTCAGCTTATGACTCCACTTCTGCTCAAGGAATTG
AAGATGGAAGACGAACGGATTGAGGCAGAGAAGCAAAGGGTGAAAGAAGAGGCACAACAA
CTGGCGATGGTATTCCAAACCGTTGGTGCTTTCAAGGTTAAACGCAAAGGCGGTAAAGGC
AAACTGATATTTGGATCTGTCACAGCTCAAGACCTCGTCGACATCATCAAATCACAGCTC
CAAAAGGACATCGACAAACGCCTTGTCTCTCTCCCAGAAATCCGTGAAACCGGAGAATAC
ATAGCCGAACTCAAGCTTCACCCCGATGTCACTGCTCGAGTTAAGATCAATGTTTTCGCT
AAC
>Medtr
atggcatcatca---tcaacattatct---------------tcacttccattgcaacat
agtttcacctctaacttgaacacttcttctcaattt------tccaacaaaacttcaagg
ttcttaattttcgctcagaagaaagcaaagaaaacccgaaagattatattgaaggaagat
attcttaatgtt---ggaaagaaaggagagcttcttgatgtgaaggctggatttttcaga
aattatttgtttcctagtggcaaagctcagattgcaactgccgatttgcttaaggaattg
aagatagaggaagaaagaattgaggctgagaaacaacgggtaaaagaagaggcactgcaa
cttgctcaaattttggaatcagttggggctttcaaggtgaagcgtaaaggtggtaaagga
aaacaaatcttcggaagtgttacggctcaagatcttgttgacattatcaaggcacagctt
caaagggaggtggacaagagaattgttgaacttcctgagatcagggagacaggagaatat
attgcagagttaaaacttcaccctgaggttacagctaaagtgagtgtgaatgttttagct
aac
>Vitis
------------------------------------------------------------
------------------------------------------------------ATGGTC
TTTGTGGTTGTGGCTCAAAAGAAAGCTAAGAAACTTCGAAAGATAATCCTGAAGGAGGAT
GTAGCAGAGCTG---GGAAAGAAAGGGCAACTACTTGATGTGAAGGCGGGATATTACAGA
AATTATCTCCAACCCATGGGCATGGCCCAGATTGTCACTCCACTTCTTCTCAAGGAAATG
CGAATGGAAGAGGAGAGAATTGAGGCAGAGAAAAAACGGGTAAAAGAAGAGGCCCAACAA
ATGGCTCTAATGTTTGAAACTGTTGGAGCTTTCAAGGTGAAACGCAAAGGTGGAAAAGGA
AAGCAAATCTTTGGAAGTGTTACTGCTCAAGATCTTACTGACATAATTAAGGCCCAGCTA
CAGAGGGATGTGGACAAGCGAATTGTCTCTCTTCCAGAGATTCGGGAAACAGGGGAATAC
GTTGCAGAATTGAAGCTTCATCCAGAAGTTACTGCTCGAGTGCGGTTGAATGTGTATGCC
AAT
>Posidonia
------------------------------------------------------------
------------------------------------------------------------
------------------------------------------------------------
------------------------------------------------------------
------------------------------------------------------------
------------------------------------------------------------
------------------------------------------------------------
---------------------------------TACAAAGAAATCAATCATCAGAAAATT
GGATAGAAGTAGAAACTCAAACAAGCCTTCACTTTGTAAGGGCTAAAGAAAACAGAGAAT
TACATCTTCGAATGCGCTATCCTACTTTATGAGAATATATAGGTACAAAAAGAATCCGGA
AGA
>Poptr
ATGGCATCACCATTTACAGCGGCAACAACTCTTTCATGCACTTCTTCTTCTTGGCTTCAC
GGTTTTGTCGGACCCACAAATGAAATCTCCAAGTTC------CCAGACAAAAGAATACCT
ATGTTGGTTTTAGCTCAGAAGAAAGCCAAAAAGACAAGAAAGATAATATTGAAAGAGGAT
GTGACAGATTTG---GGAAAGAAAGGGCAACTAGTTGATGTCAAGGCTGGCTTTTACAGG
AATTTTCTGCTGCCTACAGGCAAGGCTCAGATTGTCACTCCTGGTTTAGTCAAGGAAATG
CGGATGGAAGAGGAAAGAATTGAGGCTGAGAAAAAACGGGTAAAAGAAGAGGCACAGCAG
CTGGCACTCATATTTGAAACTGTTGGAGCATTCAAGGTCAAGCGCAAAGGGGGAAAGGGA
AGACAGATATTTGGGACTGTAACTGCTCAAGATCTTGTTGATATAATCAAGGCACAGATT
CAGAGGGATGTGGACAAGCGGATTGTTTCTCTTCCAGATATCAGGGAAACAGGAGAATAC
ATTGCTGAACTTAAGCTTCACCCAGAAGTTACTGCTCAGGTGAGGTTGAATGTCTATGCT
AAC
