# Supplementary material for: Back to the sea twice: identifying candidate plant genes for molecular evolution to marine life
Source: BMC Evol Biol. 2011 Jan 12;11:8. doi: 10.1186/1471-2148-11-8 (PMC3033329; doi:10.1186/1471-2148-11-8)
Supplement: Additional file 3 — Aligned nucleotide (CDS) sequences of each OrthoMCL cluster, produced with PAL2NAL. [file 1471-2148-11-8-S3.GZ › orthomcl5414.pal2nal]

>Zostera
------ATGGCATCATCTCTCACCGCCGCGACAACATTGGGAAAGTCTGAGATTCTCGGT
AGCCCACTCCGGTTCACCAGTCCGGCGAGAGCTGGT---CAAGTTCAGTCAGGTGTCTCT
TCTTCGAAAATCGTTGCAATC---------TTCTCAAAGAAGAAGAAG------------
AAGCCTGCCAAGGCAGTCGCATCTCCGATA------------GACGACGAGCTTGCAAAG
TGGTACGGTCCAGACAGGAAGATTTACCTGCCCGGTGGTCTCCTTGACCGGGAAGAGGTC
CCTGAGTACCTCACTGGAGAAGTCCCCGGAGACTACGGTTATGACCCTTTCGGTCTGGGA
AAGAAGCCGGAGAACTTCGAAAAGTACCAAGCATTTGAGCTGCTCCATTGCCGTTGGGCT
ATGCTCGGAGCTGCCGGTGCAATAATCCCTGAAGCATTCAACAAATTCGGTGCATCATGT
GGTCCTGAAGCAGTATGGTTCAAGACCGGTGCTCTCCTCCTCGACGGAAATACTTTGAAT
TACTTCGGAAAAAGCATCCCCATCAATCTCGCCCTCGCCGTCATCGCCGAGGTTATTCTC
GTCGGTGGCGCTGAATACTACAGAATCACCAACGGCCTGGATATAGAAGACAAGTTGTAT
CCCGGTGGCCCATTTGATCCGTTGGGATTGGCAACGGATCCCGACCAGGCGGCTCTACTG
AAGGTGAAGGAGATCAAGAATGGACGGCTAGCTATGTTCTCCATGTTTGCATTCTTCATC
CAGGCTTATGTCACCGGAGAAGGGCCGATAGAGAATCTGTCAAAGCACCTGAGCGATCCT
TTTGGAAACAATCTGCTTACCCTCTTA---GGGTCCGGTGACAGATTACCCACTCTG
>Zma
---------------------------ATGGCGGCTCTTGCTCCATCCAAGATTCTGGGC
ACCAAGCTCAACTTCGCCGGCTCCTCCCGCTACGCC---ACCGCAGCGCCCACCGCGGGG
GCTCAGAAGATCGTCTCCCTC---------TTCAGCAAG------AAGCCTGCCCAG---
AAGCCCAAGCCCTCTGCGGTGTCGTCCTCTTCTCCGGACATCAGCGACGAGCTCGCCAAG
TGGTACGGTCCTGACAGGAGGATCTACCTGCCGGATGGGCTCTTGGACCGCTCGGAGGTA
CCGGAGTACCTCACCGGAGAGGTCCCTGGAGACTATGGCTACGACCCTTTTGGCCTGGGC
AAGAAGCCAGAGGACTTCGCCAAGTACCAGGCCTACGAGCTGATCCATGCCAGATGGGCC
ATGCTCGGTGCCGCTGGCGCTGTCATCCCAGAGGCGTGCAACAAGTTCGGCGCTAACTGC
GGCCCCGAGGCCGTCTGGTTCAAGACCGGAGCCCTGCTCCTCGACGGAAACACCCTCAGC
TATTTCGGCAACAGCATCCCCATCAACCTGGTGGTCGCCGTGATCGCGGAGGTCGTCCTC
GTCGGCGGCGCCGAGTACTACCGGATCATCAACGGACTGGACCTCGAGGACAAGCTGCAC
CCCGGTGGCCCCTTCGACCCCCTGGGCTTGGCCAGCGACCCCGACCAGGCCGCCATCCTC
AAGGTGAAGGAGATCAAGAACGGCCGGCTCGCCATGTTCTCCATGTTCGCCTTCTTCATC
CAGGCCTACGTCACCGGCGAAGGCCCCGTCGAGAACCTCGCCAAGCACCTCAGCGACCCC
TTCGGCAACAACCTGCTCACCGTCATCTCCGGCGCCGCCGAGAGGACGCCCAGCCTG
>Sorbi
------------------------------ATGGCGCTCGCTCCATCGAAGATTCTGGGC
ACCCAGCTCAACTTCGCCGGCTCCTCCCGCTACGCC---ACCGCAGCGCCCACCGCGGGG
GCTCAGAAGATTGTCTCCCTC---------TTCAGCAAG------AAGCCTGCCCAG---
AAGCCAAAGCCCGTTCCTGTATCGTCCTCTTCTCCAGACATCAGCGACGAGCTCGCCAAG
TGGTATGGTCCTGACAGGAGGATCTACCTGCCAGATGGTCTCTTGGACCGCTCCGAGGTG
CCGGAGTACCTCACCGGAGAGGTCCCTGGAGACTATGGCTACGACCCTTTTGGCCTGGGC
AAGAAGCCAGAGGACTTCGCCAAGTACCAGGCCTACGAGCTGATCCATGCCAGATGGGCC
ATGCTCGGTGCCGCTGGCGCTGTCATCCCAGAGGCCTGCAACAAGTTCGGCGCTAACTGC
GGCCCTGAGGCCGTCTGGTTCAAGACCGGCGCCCTGCTCCTGGACGGCAACACCCTGAAC
TACTTCGGCAACAGCATCCCCATCAACCTGGTGGTGGCCGTGATCGCGGAGGTCGTCCTT
GTCGGCGGCGCCGAGTACTACCGGATCATCAACGGACTGGACCTTGAGGACAAGCTGCAC
CCTGGTGGGCCCTTCGACCCGCTGGGCTTGGCCAGTGACCCCGACCAGGCCGCCATCCTC
AAGGTGAAGGAGATCAAGAACGGCCGGCTCGCCATGTTCTCCATGCTCGCCTTCTTCATC
CAGGCCTACGTCACCGGCGAAGGCCCCGTCGAGAACCTCGCCAAGCACCTCAGCGACCCC
TTCGGCAACAACCTGCTCACCGTCATCTCCGGCGCCGCCGAGAGGACGCCCAGCCTG
>Oryza
---------------------------ATGGCGGCGCTCGCCCCGTCCAAGATGCTCGGC
ACCCGGCTCAACTTCGCCGGCTCCTCCCGCTACGCC---ACCGCGGCACCGACCACCGGA
GCGCAGAAGATCGTCTCCCTC---------TTCAGCAAG------AAGCCCGCCCCG---
AAGCCCAAGCCCGCCGCCGTCACCTCCTCGAGCCCCGACATCGGCGATGAGCTCGCCAAG
TGGTACGGCCCTGACAGGAGGATCTTCTTGCCGGAGGGTCTCCTGGACCGCTCAGAGGTG
CCGGACTACCTCAACGGAGAGGTCCCCGGAGACTACGGCTACGACCCTTTTGGCCTCAGC
AAGAAGCCAGAGGACTTCTCCAAGTACCAGGCCTATGAGCTGATCCATGCCAGGTGGGCG
ATGCTCGGCGCCGCTGGGTTCATCATCCCCGAGGCCTGCAACAAGTTTGGCGCAAACTGC
GGCCCCGAGGCCGTCTGGTTCAAGACCGGCGCCCTCCTCCTGGACGGCAACACCCTCAAC
TACTTCGGCAACAGCATCCCCATCAACCTCATCGTCGCCGTCGCCGCCGAGGTCGTCCTC
GTCGGCGGCGCCGAGTACTACCGGATCATCAACGGCCTGGATCTGGAGGACAAGCTCCAC
CCAGGTGGCCCATTCGACCCGCTGGGGCTGGCGAGCGACCCGGACCAGGCGGCGCTGCTG
AAGGTGAAGGAGATCAAGAACGGGCGGCTGGCCATGTTCTCCATGCTGGGGTTCTTCATC
CAGGCCTACGTCACCGGCGAGGGCCCCGTCGAGAACCTCTCCAAGCACCTCAGCGACCCC
TTCGGCAACAACCTGCTCACCGTCATCTCCGGCGCCGCCGAGAGGACGCCCAGCCTG
>Bradi
---------------------------ATGGCGGCGCTCGCTCCCACGAAGATGCTGGGC
ACCCGGCTCAACTTCACCGGCTCCTCCAGCTACACC---ACGGCGGCACCGACCGCTGGG
GCGAAGAAGATTGTCTCCCTCTTCGGGGGCTTCAACAAA------AAGCCCGCTGCG---
AAGCCGAAGCCCGCCCCAGTATCCTCCTCGGGCGCAGACATCGACGACGAGCTCGCCAAG
TGGTATGGCCCTGACAGGAGGATCTTCTTGCCGGACGGTCTCCTTGACCGGTCAGAGGTG
CCAGAGTACCTCAACGGAGAGGTTCCTGGAGACTATGGCTATGATCCTTTCGGTCTGAGC
AAGAAGCCAGATGACTTCACCAAGTACCAGGCCTATGAGCTGATCCATGCCAGATGGGCC
ATGCTCGGCGCTGCCGGCTTCATCATCCCCGAGGCGTGCAACAAGTTCGGCGCCAACTGC
GGTCCCGAGGCCGTCTGGTTCAAGACCGGCGCTCTTCTCCTGGACGGCAACACCCTCAAC
TACTTCGGCAACAGCATCCCCATCAACCTCATCCTCGCCGTCGTCGCCGAGGTTGTCCTC
GTCGGAGGCGCCGAGTACTACAGGATCATCAACGGCCTTGATCTTGAGGACAAGCTCCAC
CCCGGTGGCCCATTCGACCCGCTCGGCCTCGCCAGCGACCCCGACCAGGCGGCGCTGCTC
AAGGTGAAGGAGATCAAGAACGGCCGGCTAGCCATGTTCTCCATGCTGGGTTTCTTCATC
CAGGCATACGTCACTGGCGAGGGCCCCGTTGAGAACCTCTCTGCGCACCTCAGCGACCCC
TTCGGCAACAACCTGCTCACCGTCATCTCCGGAGCTGCCGAGAGGACGCCCAGCCTG
>Posidonia
ATGGCATCTCTTGCAGCC------GCTCCCGCCTCGTTGGGCATGACGGAGATGCTCGGC
AGCCCACTCCAGTTCTCTGGGCCAGCTAGGACAGCA---CCGGTGCAGTCTGGCGCACCG
TCTTCGAAGATCGTCGCGCTC---------TTCTCGAAGAAGCCCAAGCGTCCTCCTGCC
AAGGCGAAGTCCGCTGCCGTGTCTCCGGCC------------AGCGATGAGCTCGCCAAG
TGGTATGGTCCTGACAGGAGAATTTACTTGCCGGAAGGTCTTCTCGACAGGTCGGAGGTG
CCCGAGTACCTCAACGGAGAAGTGCCCGGAGACTACGGTTATGATCCTTTTGGTCTGAGC
AAGAAGCCAGAGAACTTCGCCAAATACCAAGCTTTTGAGCTCATCCACGCCCGCTGGGCT
ATGCTCGGAGCTGCTGGCTTCGTCATCCCAGAGGCATTCAACAAATTCGGTGCTTCTTGC
GGTCCTGAGGCCGTATGGTTCAAGACCGGAGCTCTCCTCCTCGACGGAAACACGTTGAAT
TACTTTGGCAAGAACATCCCCATCAATCTCGCCATAGCCGTCATCGCCGAGGTCGTTCTT
GTCGGAGGCGCCGAGTACTACAGGATTACCAATGGACTGGACCTGAAAGACAAGCTCCAC
CCAGGTGGCCCATTCGACCCGTTGGGACTGGCATCCGACCCCGACCAGACCGCGCTACTG
AAGGTGAAGGAAATCAAGAATGGCCGGCTCGCCATGTTCGCGATGCTCGGGTTCTTCATC
CAGGCCTACGTTACCGGCGAAGGGCCGGTCGAGAACTTGTCGAAGCACCTCAGCGACCCC
TTTGGAAACAACCTGCTTACTGTCATCTCCAGCTCTGCTGAAAGAGTGCCCACACTG
>Medtr
atggcttccattgctgcttctactgcagctgcttcacttggaatgtctgaaatgcttgga
aatccagttaaattcagtggtgcaactaggtctgtt---ccttcatcttcaactccatct
accttcaaaactgttgctctt---------ttctccaggaag---aaagcagcacct---
ccaccaaagcagaaagtggctactccggcc------------agcgaggaactcgccaag
tggtatggtcctgacagaaggatcttcttgccagacggtctcttggacagatctgagatc
cctgagtacttgactggagaagtccctggagactacggttatgatccttttggtctaagc
aagaagcccgaagactttgccaaatatcaaggatatgagttgattcatgccagatgggca
atgcttggtgctgctggattcatcattcccgaggccttcaacaaatatggagccaactgt
ggtcctgaagcagtttggttcaagactggagctcttcttcttgacgggggtacgttgaac
tacttcggaaagccaatccccatcaatcttattgttgctgttgttgctaaggttgttctc
ttgggaggtgctgagtactacagaattaccaatggattggaattggaagacaagtttcac
ccaggtggtccattcgatccattggggctagcaaatgatccagaccaagctgcaattctt
aaagtgaaggaaattaagaatggtagacttgctatgtttgccatgcttggtttcttcatc
caagcttatgtgacaggagaaggtccagttgagaacttagcaaagcatctcagtgatcct
ttcggaaacaacttgctcaccgtcatttctggaaatgttgagagggttccaactctg
>Arath
---------------------------ATGGCGTCTTTGGGTGTGTCGGAAATGCTTGGT
ACTCCCCTTAACTTCAGGGCAGTTTCAAGATCGTCTGCTCCGTTGGCATCAAGCCCATCC
ACGTTCAAGACTGTTGCTCTC---------TTCTCTAAGAAA---AAGCCAGCTCCT---
---GCTAAGTCCAAGGCTGTCTCTGAGACT------------AGCGATGAGCTCGCCAAG
TGGTATGGTCCTGACAGGAGAATTTTCTTGCCTGATGGTCTTTTGGATAGATCAGAGATC
CCAGAGTACTTAAACGGTGAAGTTGCTGGAGATTATGGTTATGACCCATTTGGTCTTGGA
AAGAAGCCTGAGAACTTTGCTAAATACCAAGCTTTTGAATTGATCCATGCGAGATGGGCT
ATGTTAGGAGCAGCTGGTTTCATCATTCCTGAAGCTTTAAACAAATATGGCGCTAACTGT
GGCCCTGAAGCTGTCTGGTTTAAGACTGGTGCTTTGCTTCTTGATGGAAACACATTGAAC
TACTTTGGCAAGAACATCCCTATCAACCTTGTTCTCGCCGTAGTTGCTGAGGTTGTTCTC
CTCGGTGGAGCCGAGTACTACAGAATCACCAACGGATTGGATTTCGAGGACAAGCTACAC
CCAGGAGGTCCATTTGATCCTCTAGGCCTTGCTAAGGACCCTGAGCAAGGAGCTCTTCTC
AAAGTCAAAGAGATCAAGAACGGGAGATTAGCCATGTTTGCGATGCTCGGTTTCTTTATC
CAAGCGTATGTTACCGGAGAAGGTCCTGTTGAGAACCTTGCAAAGCATCTCAGTGATCCT
TTTGGAAACAACTTGCTTACCGTCATCGCTGGAACTGCCGAGAGAGCTCCCACTCTC
>Vitis
ATGGCCTCCCTCGCTGCCACCACCGCCGCCTCCTCCCTCGGCGTCTCCGAGATGCTCGGT
AACCCTCTCAACTTCTCCGGCGCCTCCAGAACTGCT---CCCTCCGCCTCCAGCCCCGCC
ACCTTTAAGACCGTCGCCCTC---------TTCTCCAAGAAG---AAGGCTGCGCCAGCC
AAGGCCAAGCCCGCCCCCGTTTCACCCGCC------------GACGAGGAGCTCGCCAAG
TGGTACGGTCCGGACAGGAGGATTTTCTTGCCAGAGGGTCTGTTGGACAGATCAGAAATC
CCTGCGTACTTGACCGGAGAGGTTCCCGGAGATTATGGTTATGATCCTTTTGGGCTCAGC
AAGAAGCCAGAGGACTTCGCCAAATATCAAGCATATGAACTGATCCACGCCCGGTGGGCT
ATGCTCGGCGCAGCTGGCTTCATCATCCCTGAGGCCTTCAACAAATTCGGTGCCAACTGC
GGCCCTGAAGCTGTGTGGTTCAAGACAGGAGCTTTACTCCTTGATGGGAACACACTGAAT
TACTTCGGAAAGAACATCCCCATTAACCTTATTTTTGCTGTCGTCGCTGAGGTTGTTCTT
GTTGGTGGTGCTGAGTACTACAGAATAATCAATGGCTTGGATTTGGAGGACAAGCTTCAC
CCAGGTGGTCCTTTTGATCCTCTGGGGCTTGCAAATGACCCAGACCAGGCTGCACTGCTT
AAGGTGAAGGAGATTAAGAATGGTAGACTGGCGATGTTTGCCATGCTTGGCTTCTTCATC
CAAGCTTACGTTACAGGAGAAGGCCCTGTTGAGAACCTTGCAGCCCATCTGAGCGACCCA
TTCGGAAACAACTTGCTCACTGTTATCGCTGGAACTGCTGAAAGAGCTCCTACCCTG
>Poptr
ATGGCTTCCCTGGCAGCATCCAGAGCAGCTGCCTCCCTTGGAGTGTCTGAAATGCTAGGA
AACCCTCTCAACTTCAGCGGAGCCACCAGGTCTGCTTCTCCGGCTGCATCAACTCCTGCC
ACGTTCAAGACTGTTGCTCTC---------TTTTCCAAGAAG---AAGCCCGCTCCT---
AAACCAAAGCCTTCTGCTGTTTCACCAGCT------------GATGTGGAGCTCGCCAAG
TGGTACGGTCCTGACAGAAGAATCTTCTTGCCGGATGGGCTCTTGGACCGGTCTGAGATC
CCAGAATACTTGACTGGAGAAGTCCCTGGAGACTATGGTTACGATCCTTTTGGTCTCAGC
AAGAAGCCAGACGACTTCGAAAAATATCAGGCATTTGAGTTGATTCACGCCAGGTGGGCC
ATGCTTGGAGCAGCTGGCTTCATCATCCCTGAAGCTTTCAACAAATTTGGAGCCAACTGT
GGGCCAGAAGCTGTCTGGTTCAAGACAGGAGCTCTACTTCTTGATGGCAACACATTGAAC
TACTTTGGCAAGAACATCCCCATCAACCTCGTCCTTGCTGTCGTTGCTGAGGTTATCCTT
GTTGGCGGTGCTGAATATTTCAGAATCACTAATGGCTTGGGTTTTGATGACAAGCTTCAC
CCGGGTGGTCCTTTTGACCCACTGGGCTTGGCAAAGGATCCTGATCAAGCTGCACTCCTG
AAGGTGAAGGAGATTAAGAATGGTAGACTTGCAATGTTTGCCATGCTGGGTTTCTTCTTC
CAAGCTTATGTTACTGGAGAAGGTCCCGTGGAGAACCTCGCAAAACATCTCAGCGATCCT
TTTGGCAACAACTTGCTCACTGTCATTGCTGGTTCTGCTGAGAGAGCTCCTTCTCTG
