# Supplementary material for: Back to the sea twice: identifying candidate plant genes for molecular evolution to marine life
Source: BMC Evol Biol. 2011 Jan 12;11:8. doi: 10.1186/1471-2148-11-8 (PMC3033329; doi:10.1186/1471-2148-11-8)
Supplement: Additional file 3 — Aligned nucleotide (CDS) sequences of each OrthoMCL cluster, produced with PAL2NAL. [file 1471-2148-11-8-S3.GZ › orthomcl540.pal2nal]

>Posidonia
------------------------------------------------------------
------------------------------------------------------------
------------------------------------------------------------
---------------------TAGAAACAATATCAAAAGCATTGATAGAATCCAATTAGC
CAAAGATTCAACTTAGAAATGCAACATATATGCTGTAGAGCCCACAAAAGTCTCCTAAAC
TTTACTACAAATTGAAACTGTTATGACCTGCATAATAGGACGTATCACAATGGATACTCA
CAGACTGGTTCACATCCAAAAGCATTCACTGATACATGCCTTAAACCCGTACACTAAACA
TAGAACAATTCTAATATCAACAATGTCATGTTTCAGAGGCGACACATCCACAAACCAGAT
TCAAGCCCTCTCGCCCCTGATCCTCCTTGCCAACTGGATGTCCTTGGGCATGATGGTCAC
CCTCTTGGCATGGATGGCACAGAGGTTGGTGTCTTCAAACAGTCCCACAAGGTAAGCCTC
GGCTGCCTCCTGCAGAGCAAGCACCGCGTGGCTCTGGAACCTCAGATCAGTCTTGAAATC
CTGAGCAATTTCACGAACAAG
>Arath
------------------------------------------------------------
------------------------------------------------------------
------------------------------------------------------------
---------ATGTTTTTTCTGTTACTGTCTCCGCGATCTGATTTTACGACAATAGAGTTT
CGGGTTTTGTCCCATTCCAGTTTGAAAATAAAGATGGCTCGTACCAAGCAAACCGCTCGT
AAGTCCACCGGAGGTAAAGCTCCAAGGAAGCAACTTGCTACTAAGGCTGCTCGTAAATCT
GCACCAACTACTGGTGGAGTCAAGAAACCACATCGTTACCGTCCTGGAACTGTTGCTCTC
CGTGAAATCCGTAAGTACCAGAAGAGTACTGAGTTGCTTATCAGGAAACTGCCATTTCAG
AGGCTAGTCCGTGAGATTGCTCAAGATTTCAAGACTGATTTGCGTTTCCAGAGCCATGCT
GTCTTAGCTCTCCAGGAAGCTGCAGAAGCATATCTTGTTGGTCTCTTTGAAGACACTAAC
CTTTGTGCCATTCATGCCAAGCGTGTGACCATAATGCCCAAAGACATTCAGCTCGCTCGT
CGTATCAGAGGTGAACGCGCT
>Zostera
------------------------------------------------------------
------------------------------------------------------------
------------------------------------------------------------
------------------------------------------------------------
------------------------GAGAAAAAGATGGCTCGTACCAAGCAGACAGCTCGT
AAATCTACTGGAGGAAAGGCTCCGAGGAAGCAACTTGCTACCAAGGCTGCAAGAAAATCT
GCTCCTACCACTGGAGGAGTTAAGAAGCCCCATCGTTACCGTCCCGGAACTGTTGCTCTT
CGTGAAATTCGTAAGTATCAGAAGAGTACAGAGCTTCTTATTAGAAAACTCCCATTTCAG
CGTCTTGTTCGTGAAATTGCCCAGGATTTCAAGACCGACCTGAGGTTTCAGAGTCACGCA
GTTCTTGCCCTTCAAGAGGCTGCCGAGGCTTATCTTGTGGGTCTTTTTGAGGATACCAAT
CTGTGTGCGATTCATGCTAAGCGGGTTACTATTATGCCTAAAGATATCCAGTTGGCTAGA
AGAATCAGAGGCGAAAGGGCG
>Zma
ATGGCATACTGGCGAAGCCCACAAATGATAATGGCAAAATTGCCAATGGCTCCATCCCAC
TACCACTCTACCCATACCAGTTTGGCGTACCCATTGCCTCTTCGACACGGAGTGCAAAAC
CGACTAGGTGCCCGTTCCGCCGCGAAGCCCGCCTATTCCAAACCCACGTCGCCCTCGGTC
GCTGGCAGCCCGGGCCCCACGTCTTTCGCCACGTCACCGATCCGTGCTTCCCGTCCCGCA
AGGAAGAAATCGAGCAGCCAAGGAGAGGAGAAGATGGCTCGTACGAAGCAGACCGCCCGC
AAGTCCACCGGAGGCAAGGCCCCGCGCAAGCAGCTCGCCACCAAGGCGGCGAGGAAGTCG
GCGCCGACGACCGGCGGCGTGAAGAAGCCCCACAGGTACAGGCCCGGGACGGTGGCGCTG
CGCGAGATCCGCAAGTACCAGAAGAGCACGGAGCTGCTGATCCGGAAGTTGCCCTTCCAG
CGCCTGGTCCGTGAGATCGCTCAGGACTTCAAGACGGATCTGCGGTTCCAGAGCCACGCC
GTCCTGGCCCTCCAGGAAGCCGCCGAGGCCTACCTCGTCGGCCTGTTCGAGGACACCAAC
CTCTGCGCCATCCACGCAAAGCGCGTCACCATCATGCCCAAAGACATCCAGCTCGCCCGC
CGCATCCGCGGCGAGCGCGCG
>Medtr
------------------------------------------------------------
------------------------------------------------------------
------------------------------------------------------------
------------------------------------------------------------
---------------------------------atggctcgtacgaagcaaactgctcgc
aaatccaccggcggcaaggcaccaaggaagcaactcgcgaccaaagctgcaaggaaatct
gctccaaccaccggcggagtgaagaagcctcatcgttatcgtcctggaaccgttgctctt
cgtgagatccgtaagtatcagaagagtactgagcttttgatccgtaagcttccattccag
cgtcttgttcgtgaaattgctcaggatttcaaaacggatctgagatttcagagtcatgct
gttcttgcacttcaggaagctgctgaggcttatcttgtgggattgtttgaggatactaat
ttgtgtgcaattcatgctaagagggtaacgattatgccaaaggatattcagcttgctcgt
cgtattcgtggtgaacgtgct
>Oryza
------------------------------------------------------------
------------------------------------------------------------
------------------------------------------------------------
------------------------------------------------------------
---------------------------------ATGGCCCGTACGAAGCAGACCGCCCGC
AAGTCCACCGGCGGCAAGGCCCCGAGGAAGCAGCTCGCCACCAAGGCGGCGAGGAAGTCT
GCTCCGACCACCGGCGGCGTGAAGAAGCCCCACCGCTACAGGCCGGGGACGGTGGCGCTC
CGCGAGATCCGCAAGTACCAGAAGAGCACGGAGCTCCTGATCCGCAAGCTCCCCTTCCAG
CGCCTCGTCCGCGAGATCGCGCAGGACTTCAAGACCGACCTCCGCTTCCAGAGCCACGCG
GTGCTCGCCCTCCAGGAGGCCGCCGAGGCCTACCTCGTCGGTCTCTTCGAGGACACCAAC
CTCTGCGCCATCCACGCCAAGCGCGTCACCATCATGCCCAAGGACATCCAGCTCGCCCGC
CGCATCCGCGGCGAGCGCGCG
>Poptr
------------------------------------------------------------
------------------------------------------------------------
------------------------------------------------------------
------------------------------------------------------------
---------------------------------ATGGCCCGTACCAAGCAAACTGCTCGT
AAATCTACAGGAGGAAAGGCCCCAAGGAAGCAGCTCGCTACTAAGGCTGCCCGTAAGTCT
GCCCCAACCACTGGTGGAGTGAAGAAGCCTCACCGATACCGCCCTGGAACTGTTGCTCTT
CGTGAAATCCGTAAATATCAGAAGAGTACGGAGCTCTTGATCAGGAAACTCCCATTCCAG
AGGCTTGTTCGTGAAATTGCCCAGGACTTCAAGACTGATCTGCGTTTCCAGAGCCATGCT
GTGCTGGCGCTGCAAGAGGCAGCTGAGGCATACCTTGTGGGTTTGTTCGAGGACACTAAC
CTTTGTGCCATCCATGCCAAGCGTGTCACTATCATGCCCAAGGATATCCAGCTGGCTAGG
AGGATCAGGGGTGAGCGTGCC
>Vitis
------------------------------------------------------------
------------------------------------------------------------
------------------------------------------------------------
------------------------------------------------------------
---------------------------------ATGGCACGTACGAAGCAAACCGCTCGC
AAATCCACAGGAGGAAAGGCTCCAAGAAAGCAGCTTGCCACAAAGGCTGCCAGGAAGTCA
GCTCCCACCACTGGTGGAGTCAAGAAGCCCCACCGATACCGTCCAGGAACTGTCGCACTT
CGTGAAATTCGGAAGTATCAGAAAAGCACTGAGCTCTTGATCCGCAAGCTGCCCTTCCAA
CGACTTGTCCGTGAAATTGCACAGGACTTCAAGACGGATTTGAGGTTCCAGAGCCATGCA
GTTCTTGCACTTCAGGAGGCGGCTGAGGCTTACCTTGTTGGTCTATTTGAGGATACCAAC
CTCTGTGCCATCCATGCCAAGAGGGTGACTATCATGCCCAAGGATATCCAGCTTGCCAGG
CGAATTCGTGGTGAAAGGGCC
>Bradi
------------------------------------------------------------
------------------------------------------------------------
------------------------------------------------------------
------------------------------------------------------------
---------------------------------ATGGCTCGTACTAAGCAGACTGCTCGC
AAGTCCACTGGAGGAAAGGCTCCAAGGAAGCAGCTAGCCACCAAGGCTGCACGTAAGTCT
GCTCCCACAACTGGAGGAGTGAAGAAGCCTCACCGTTACCGCCCTGGGACTGTTGCCCTT
CGTGAGATCCGCAAGTACCAGAAGAGCACTGAGCTGCTCATCAGGAAGCTGCCATTCCAG
AGGCTTGTTAGGGAGATTGCCCAGGATTTCAAGACTGATCTGCGTTTCCAGAGCCATGCG
GTGCTTGCTCTTCAGGAGGCTGCAGAGGCGTACCTGGTGGGTCTCTTCGAGGACACCAAC
CTGTGTGCCATCCATGCCAAGCGGGTGACTATCATGCCCAAGGACATTCAGCTGGCTAGG
AGGATCCGTGGCGAGAGGGCT
>Sorbi
------------------------------------------------------------
------------------------------------------------------------
------------------------------------------------------------
------------------------------------------------------------
---------------------------------ATGGCCCGTACGAAGCAGACCGCCCGC
AAGTCCACCGGAGGCAAGGCCCCGCGCAAGCAGCTCGCCACCAAGGCGGCGAGGAAGTCA
GCGCCGACGACGGGCGGCGTGAAGAAGCCGCACAGGTATAGGCCCGGTACGGTGGCGCTC
CGCGAGATCCGCAAGTACCAGAAGAGCACGGAGCTTCTGATCCGGAAGCTCCCCTTCCAG
CGCCTGGTCCGCGAAATCGCCCAGGACTTCAAGACGGACCTCCGGTTCCAGAGCCACGCC
GTGCTGGCGCTCCAGGAGGCCGCCGAGGCCTACCTCGTGGGTCTCTTCGAGGACACCAAC
CTCTGCGCCATCCACGCCAAGCGCGTCACCATCATGCCCAAGGACATCCAGCTCGCACGC
CGCATCCGCGGCGAGCGCGCG
