# Supplementary material for: Back to the sea twice: identifying candidate plant genes for molecular evolution to marine life
Source: BMC Evol Biol. 2011 Jan 12;11:8. doi: 10.1186/1471-2148-11-8 (PMC3033329; doi:10.1186/1471-2148-11-8)
Supplement: Additional file 3 — Aligned nucleotide (CDS) sequences of each OrthoMCL cluster, produced with PAL2NAL. [file 1471-2148-11-8-S3.GZ › orthomcl538.pal2nal]

>Zostera
ATGTCGTCTATTCAGTTTACATTAAACTCCGTCGGAGTAGGAGGGAAAGGTTTGGGTCTG
CTGCGTCCGTTTGAGGGTCTTCGTCCTGGTGCCTTCGGTGTGTCCACCACTTTGGGA---
---GCGTCAGGTCCTTCTCTACACAAAAGATGCTTCCCTAGTATCATGGTCAAAGCTGTC
ACCACCGTCACTCCCAAGTATACTACTGTCAAACCACTCGGGGATAGAGTTCTAGTGAAA
GTAAAGACATCTGAAGAGAAGACTCTTGGTGGAATCTTGCTTCCTACTGCTGCTCAATCA
AAGCCGCAAACAGGTGAGGTTGTTTCTGTTGGTGAAGGAAGAACCATTGGGAAGATCAAG
ATTGATGTCAGTGTTCCGACCGGAGCCCAGGTTGTATACTCGAAATATGCAGGCACAGAG
ATGGATTTCAATGGATCTAGCCATTTGATCCTCAAAGAAGATGATATTGTTGGTGTTCTA
NAAACTGATGACATCAAAGATTTGAAAACTGCTCAACGATCGAGTTCTCATAAAAGTGGC
GGAAGCAGA------------GGGGGAAAACTGCTG------------------------
------------------------------------------------------------
------------------------GAGGTTTGCTACTCACAG------------------
------------------------------------------------------------
---
>Posidonia
TGACTAAAAGAACAAATCTATCTTGGCAAGCTATTAATAGCAGAT---GAGTAGTTTTAG
GCGTTAACTGAGAACTACATCGAAACAGAAGAAAACAGCTTGATC---------------
---GGTTCTCTAGTTGCTAAAATTACACAATCACAACAACAAGAACTCAACTATCAATCC
TTTATCTTGCAAAAATTCTTAAACATGCTCACATGTCTATTGCGATAAAACAGCAATGAC
ATCTGACACTCTCAAGGAATATATTCAGAACCATCGGCGCCCTTGAACTCGTTACCAGCA
TACTTGGAATACAGCACTGTGCATCCGGTTGTTAACGATAGTGGTTTTCTTTTCCCCTCT
TCGTCCAGGGGACCAGGCCCAACAGCAACCACCATTCCAATGGAAGGCTTCTCCTTGGTT
GCTTCTGTTAACAGCAAACCACCAGCAGTTTTTCCCTCAGCTTCCGCAACCTTGATCAGA
ACACGGTCATTTAGAGGCTTCATATCCTTCACATCATCTGTGTCAAGAACACCAATTAAA
TCATCCTCTTTGAGTATAAGATGCTTTGCTTCATTGAAGTCCAACTCAGACCCTGCATAC
TTAGAGTAGACAACCTGGGCTCCAGCCTGAACACCAATGTCAATCTTATTTTTGCCAATG
GTTCTACCCTCTCCTACAGCAACAACTTCACCTCCTTGTGGCTTTGATTGAGCAGCAGTT
GGAAGTAGAATCCCTCCTACAGTTTTCTCT------------------------------
---
>Oryza
ATGGCGTCGGTGCAGCTGTCCGCCGGCCCGCGGGTGTCAGTGTCA---CCGGCGGCGGCG
CTGGTGGCGATGCCTTCGGTCGCCGCCGCCGCATCGAGG---------------------
---------------------GGGCGCCGCGGGTACCGGGGGCTCGTCGTGAGGGCCGCC
ACGGTCGTGTCGCCCAAGTATACTTCTATCAAACCCTTGGGAGATAGGGTGCTTGTGAAG
ATCAAGACCTCTGATGATAAAACTGTTGGAGGAATATTACTTCCAACATCAGTTCAGTCA
AAACCGCAAGGAGGACAAGTTGTAGCAGTTGGAGAGGGGAGAAGCATGGGCAGCGACAGC
ATAGAGATCAGTGTTCCAGTTGGTGCACAAGTTGTCTACTCTAAATATGCTGGCACAGAG
TTGGAATTCGATGGGTCTGACCATCTCATTTTGAAAGAAGATGACATCATTGGTATTCTC
GACACAGATGATGTGAAAGATCTGAAGCCACTGAATGACCGTGTTCTCATTAAGGTTGCA
GAGGCTGAAGAGAAAACTGCAGGTGGTTTGCTATTGACACAAGCGACCAAAGAAAAGCCT
TCTATTGGAACAGTGACAGCCGTAGGCCCAGGACCATTGGTTGAGGATGGCAGCAGGAAA
CCCTTGTCAATCACTCCTGGGAATACCGTGATGTACTCCAAGTACGCGGGAAGCGAGTTT
AAGGGTGAAGATGGC---GAATATATTGTTCTCAGGGTATCCGACGTAATGGCTGTTCTT
TCC
>Bradi
ATGGCGTCAGTGCATCTGTGCGGGCCGCAAGTAGCGTTGGCG------CCGGTGGCGAAG
CCAGCCTCGGTGGATGGTCTCCGTATCCCGCAATTGTCCTCGCACGCTGTGTCG------
---------------------AGGAGCCGGAAGTTCCGTGGCCTCGTCGTGAGGGCCGCC
ACGGTTGTGTCACCCAAGTATACTTCCGTCAAACCATTGGGAGATAGGGTACTCGTGAAG
ACCAAGATCTCTGAGGAAAAGACTCCAGGAGGGATATTACTTCCAACATCAGTTAAGCCA
AAACCACAAGGAGGGGAAGTTGTTGCAGTTGGAGAGGGGAGAAGCATAGGCAGCAACACC
GTAGAAATCAGTGTTCCGGTTGGCGTCCAAGTTGTGTACTCTAAATATGCTGGCACAGAG
TTGGAATTCAACGATTCTAACCATCTCATTTTGAAAGAAGATGACATCATTGGTATTCTT
GACACTGATGATGTGAAAGATCTGAAGCCACTGAGTGATCGTATTCTCATTAAGGTTGCA
GAGGCTGAAGAGGAAACTTCTGGTGGTTTGCTATTGACGCAGGCGACCAAAGAGAAACCT
TCTGTTGGAACAGTCATAGCTGTTGGCCCAGGGCCCTTGGGCGAGGATGGCAGCAGGACA
CCCCTATCGATCACTCCTGGAAGCAGCGTGTTGTACTCCAAGTACGCAGGAAGTGAGTTC
AAGGGTGCTGACGGC---GAGTACATCGTTCTTAGGGTATCTGACGTGATAGCTGTTATC
TCC
>Zma
ATGTCGTTCGTGCAGCTCTCTGGTGCTGGAGTCGCTGCAGTGGCCTTCACGAACAAGAGC
CTAGTCTCT------------CGGCACGCAGCGCTACGGGTCTGCTCGTCGAGG------
---------------------------CGCTCGATCCGTAGCCTGGTCGTTAAGGCTGCA
ACTGTCGTCACCCCAAAGTACACTTCACTGAAGCCTCTGGGAGATAGGGTGCTTGTGAAG
CTTGGTGCCGCAGAGGAGAAGACAGTTGGTGGCATTTTGCTTCCATCTACTGCCCAGACT
AAACCACAAGGAGGTGAGGTTGTTGCTGTTGGAGCAGGAAGGACCATCGGGGACAAGAAA
ATAGCTGTGGATATAGAGACTGGAGCACAAGTAGTATACTCAAAGTATGCTGGGACTGAG
GTTGAATTCAATGACTCAAAGCATCTTATTCTCAAAGAAGACGATATCATTGGTATTCTT
GAGACAGATGATGTGAAGGACATGAAGCCTCTCAATGACCGTGTTCTCATCAAGGTTGCA
GAAGCCGAAGACAAAACTCCTGGGGGCCTTATCCTCACTGAAACAACTAAAGAGAAGCCG
TCCATAGGAACGGTTGTAGCTGTTGGCCCGGGTCCTCTGGACGAGGAAGGCAAGAGACAG
CCACTGTCAGTGTCGGCGGGCAGCACAGTGCTGTACTCCAAGTATGCAGGGAGTGAGTTC
AAGGGCGCGGATGGCACGGCCTACATTGTGTTGAGAGCGTCGGATGTGATGGCTGTCCTG
TCT
>Sorbi
ATGTCGTCCGTGCAGCTCTCTGGTGCCGGAGTCGCGGCTGTGGCCTTCACGAACAAGAGC
CTCGTCTCT------------CAGCCCGCAGCTCTCCGGGTCTGCTCGTCAAGG------
---------------------------CGCTCGGTCCGTAGCCTGGTCGTGAAGGCTGCC
ACCGTCGTCACCCCAAAGTACACTTCACTGAAACCTCTGGGAGATAGGGTGCTTGTGAAG
CTTGGTGCCGCAGAGGAGAAGACAGTTGGTGGCATCTTGCTTCCATCTACCGCCCAGACC
AAACCACAAGGAGGTGAGGTTGTTGCTGTTGGAGAGGGAAGGACCATTGGAGACAAGAAA
GTAGCGGTTGATATAAAGACTGGAGCACAAGTAGTATACTCAAAGTATGCTGGCACTGAG
GTTGAATTCAATGACTCAAAGCATCTTATTCTCAAGGAAGACGATGTCATCGGTATTCTT
GAGACAGATGATGCGAAGGATATGAAGCCTCTCAATGACCGTGTTCTCATCAAGGTTGCA
GAAGCTGAAGAGAAAACTCCTGGGGGCCTTATCCTCACTGAAACAGCTAAAGAGAAGCCG
TCCATCGGAACGGTTGTAGCTGTTGGCCCGGGTCCTCTGGACGAGGAAGGCAAGAGGCAG
CCACTGTCAGTGCCGGCGGGCAGCACGGTACTGTACTCCAAGTATGCAGGGAGCGAGTTC
AAGGGCGCTGATGGCACGGGCTACATTGTGTTGAGAGCGTCGGATGTGATGGCTGTCCTG
TCT
>Vitis
------------ATGGCAACAGCTCCCGCAATT---------------TCAACTAGGAGT
TTGCCGTCATTTGAAGGGCTTCGACCTTCAACAGTCAGAGTGCCTTTGGTTCGT---CTG
CCACTAAGAGCAGCGGGTCTCACACAGAGGCCGGTCAGGGGTCTGGTTGTCAGAGCTGCC
ACTTCAATTGGCCCCAAGTATACTTCCTTGAAGCCCTTGGCTGATAGAGTGCTGGTGAAG
ATTAAAACTGTGGAGGAGAAGACCGGAGGTGGTATTTTACTTCCAACAACAGCTCAAACA
AAACCTCAAGGAGGGGAGGTTGTTGCTGTTGGAGAGGGCAGGACAGTTGGGAAGAACAAA
GTAGACATTGGTGTAAAGACCGGTACCTCGGTAGTGTATTCCAAGTATGCCGGGACTGAG
TTGGAGTTCAATGGATCAAATCATCTTATATTGAAGGAAGATGATATAGTCGGTATTCTT
GAGACAGACGATATCAAGGATCTGAAGCCCTTGAATGATAGAGTCTTAATCAAGGTTGCT
GTGGCCGAAGAAAAGACTGCTGGAGGCTTGTTGCTTACTGAGGCAACAAAGGAGAAACCT
TCCATTGGCACTGTGATTGCAGTTGGACCTGGGTCTCTGGATGGGGAGGGTAATAGGAAA
CCACTGTCATTAAGCCCAGGCAGCACAATTATGTACTCCAAGTATGCAGGAAATGAGTTC
AAGGGCAGTGATGGTTCTGATTACATAGCTTTACGGGCGTCTGATGTGATGGCTGTGCTT
TCC
>Medtr
atggcgactactcagcttaccgcatcttcgatt---------------tctacgaggaac
ctgtcttcctttgaaaggttgcgaacttcatcaattcaatttcctcgtaacaat------
---gctagaattgccattcttacacaatggtcgttgccgtctatggttgttaaagctgcc
actgttgttgcccccaagcatacaaccgtcaagccactaggtgatagagtactggtaaaa
atcaaggatgcagaagagaaaactcaaggtggaattttgctgccatcaaccgctcaatca
aagcctcaagggggtgaggtagttgctattggagacgggaagacagttgggaagaacaaa
gtggacattagtgtgaaggcaggtgcacaagttgtgtactcaaagtatgcagggactgag
gtggagttcgatggttcaaaacatcttatactgaaggatgaagacatcgtcggtattctt
gaaaccgaagaggtcaaggatcttaaacccttgaatgacagagtcttaataaaggttgca
gaagctgaggaaaaaactgctggtggtttgttgctcacagaagcaaccaaggataaacca
tccattggcacggtgattgcagttggtccagggcctgtggatgatgaaggcaacagaaaa
ccattatccattttacccgggaatacagttctgtactccaaatatgcagggaatgacttc
aaaggcaaagatggttctgactatattgctttgagagcctcagatgtcatggctatcctc
tct
>Poptr
ATGGCAACAGCACAGTTGACAGCATTCTCAATTTCGGTT---------TCAGCAAGGAAC
TTGTCTTCCTTTGAAGGATTAAGAGCTTCAAATGTCAAGTTTGCTTCTTTTAAACCACTT
GTTGGTGTTGGTCTTCCTCTCTCTCGACGCTCTTTTCAGGGCTTGGTCGTTAAAGCTGCC
ACTGTTGTCGCTCCCAAGTACACTTCCATTACGCCTTTGGGTGACAGGGTGCTGGTGAAG
ATCAAGACTGTTGAGGAGAAGACTGAGAGTGGTATCTTACTTCCATCTTCTGCTCAAAGC
AAGCCTCAAGGTGGTGAGGTGGTTGCTGTTGGAGAAGGGAAGACTATTGGAAAGGCAAAG
CTGGACATTTCTGTCAAGACTGGCACCCAGGTTGTGTATTCCAAGTATGCTGGGACTGAG
GTGGAGTTTGATGGTTCAAGTCACCTTATACTGAAGGAGGATGATATTGTTGGCATCCTT
GAGACAGATGATATCAAGGATCTTAAGCCGCTGAATGATAGAGTATTCATAAAGGTTGCT
GAGGCAGAGGAGAAAACTGCTGGAGGCTTGTTGCTAACAGAGGCCACTAAAGAGAAACCT
TCTATTGGCACGGTGATAGCAATTGGACCTGGACCACTTGATGAGGAAGGTAACAGGAAG
GCACTATCCGTGTCCCCAGGAAACACAGTTTTGTACTCCAAGTATGCAGGGAATGACTTC
AAAGGGAGTGATGGTGCCATCTACATCGCGTTGAGAGCTTCTGATGTAATGGCTATACTC
TCG
>Arath
ATGGCGGCGACTCAACTTACAGCGTCACCAGTGACTATG---------TCAGCAAGGAGC
TTAGCCTCGCTGGATGGTCTCAGAGCTTCGAGTGTCAAGTTTTCATCTTTGAAA------
---------CCAGGGACCCTTAGACAGAGCCAGTTCCGTCGTTTGGTTGTCAAAGCTGCT
TCTGTTGTTGCCCCTAAGTATACTTCAATTAAGCCATTGGGAGATCGAGTTTTGGTGAAG
ATCAAGGAGGCAGAGGAGAAGACTTTAGGTGGTATCTTACTTCCATCCACTGCTCAATCA
AAACCTCAAGGAGGTGAAGTCGTTGCCGTGGGTGAAGGAAGAACTATTGGGAAGAACAAA
ATTGATATCACTGTCCCTACTGGAGCACAAATTATCTACTCCAAATACGCAGGAACTGAG
GTGGAGTTCAATGATGTGAAGCATCTTATCCTCAAGGAAGATGATATTGTTGGCATTCTT
GAGACAGAGGACATCAAAGATCTCAAACCTTTGAATGACCGAGTCTTTATTAAGGTTGCT
GAGGCGGAGGAGAAAACAGCTGGAGGGTTGTTGTTAACCGAGACTACCAAAGAGAAGCCT
TCTATTGGCACGGTGATAGCAGTTGGACCGGGTTCCCTAGACGAGGAAGGTAAAATTACG
CCTCTACCAGTATCAACCGGAAGCACAGTACTTTACTCCAAGTATGCTGGTAACGACTTC
AAGGGCAAAGATGGTTCCAACTACATTGCCCTCAGAGCTTCAGATGTGATGGCTATACTT
TCT
