# Supplementary material for: Back to the sea twice: identifying candidate plant genes for molecular evolution to marine life
Source: BMC Evol Biol. 2011 Jan 12;11:8. doi: 10.1186/1471-2148-11-8 (PMC3033329; doi:10.1186/1471-2148-11-8)
Supplement: Additional file 3 — Aligned nucleotide (CDS) sequences of each OrthoMCL cluster, produced with PAL2NAL. [file 1471-2148-11-8-S3.GZ › orthomcl5339.pal2nal]

>Zostera
ATGCAGTCGTTGCAGGAGAAAGCGTCGGAGTGGAGCGGTGTGTCTATCGGAGAAGCATTC
GCCATAGATGAGGTGAACATCTTCGATAAGATCGGTGGACTG---AACACCTTCATTGCG
CTGTCCACCAACTTCTACAACAGGGTTTATGATGATGAGGAAGAATGGTTCCGATCTATA
TTCGCAACATCGAACAAGGAATCTGCGATTCGGGATCAGTACGAGTTTTTTGCTCAGAGG
ATGGGTGGACCTCAACTCTTTTCTCAGCGGAAGGGTCATCCGGCACTAATACGCCGACAC
CGACCATTTACCGTGACTCGTGTAGGGGCCGAGAGGTATTTGTACCACATGCAAAACGCA
TTGGATACTACCGAAAACATAGATCCTGATTCTAAAATAAAGATGATGAATTACTTCAGG
CATACTGCTTTCTTTCTTGCAGCTGGAAATCAAATGACAAACAAC---------------
------------------------------GTAAACAATCCACAATCTGCT------
>Medtr
atgcagaatctgcaagagaaggcttctgaatggagtggtgttgagacaaatcatgctttt
gccattgatgacactaacttgtttcaaaagcta---ggcctt---caaactttcattaac
ctttccaccaatttctacaacagagtttatgttgacgatgaggagtggtttcgttcaata
ttcgccaaatctgataaagacaaagcaattcaaaatcagtacgaattcttggtacagaga
atgggaggtcctcctctgtattctcaaagaagaggacatcctgctctaattgctagacat
cgaccatttcctgtgacacatgaagctgccgagaggtggttacttcatatgcaacaagca
ttggacaacatttcagatatagatcatgattccaagataatgttgatgaactttttcagg
cacactgcatattttcttgttgctggagttgaacaaaagaatcaaagccttcac------
---------------ccttgcaaggatgcagatggaaggcatccatgtaaaaacttt
>Oryza
ATGCAGTCGCTGCAGGACAAGGCGTCGGAGTGGAGCGGCGTGGCGGCGGGGGATGCGTTC
GCCATCGACGATGGGAACGTCTTCGAGGCGCTGGGCGGCACCACGCAGCCGTTCGTCGAC
CTCTCCACCAACTTCTACACCAGGGTTTATGAGGACGAGGAGGAGTGGTTCCGGCAGATC
TTCGCGGGGTCGAAGAAGGAGGACGCGATCCGGAACCAGTACGAGTTCTTGGTGCAGCGC
ATGGGCGGCCCGCAGCTCTTCTCCCAGAGGAGAGGACATCCTGCCCTGATAGCACGGCAT
CGACCATTCCCTGTTACCCACCAGGCTGCAGAGCGATGGCTGCACCATATGCAGCAAGCT
GTGGATACTACTGACAGCATAGACGCTGCCACAAAAACCAAAATGATGTATTTTTTCAGG
CACACTGCATACTTCCTTGTTGCCGGAAATGAGATGACAAGGCAAGGCCATGGA------
------ACTTCCTGCAAGTGCAAACATGGAGAAAGCAAACCAGCAGAA---------
>Zma
ATGCAGTCGCTGCAGGACAAGGCGTCGGAGTGGAGCGGGGTGGCGGCCGCCGATGCCTTT
GCCATCGACGACGTCAACATATTCGAGTACCTCGGCGGCACTCCGCAGCCATTCGTCGAC
CTCTCCACCAATTTCTACACCAGGGTTTATGAGGACGAAGAGGAGTGGTTTCGGGAGATA
TTCGGGGGGTCGAAGAAGGAGGATGCCATCCAGAACCAGTATGAGTTCCTGATCCAGCGC
ATGGGCGGCCCACCTCTATTCTCCCAGAGGAGAGGACACCCTGCCCTTATAGGACGACAC
CGACCATTCTTGGTTACCCACCGAGCTGCAGAGCGGTGGCTACACCACATGCAACAAGCT
TTGGACGCAACTGAAAGCATAGATGTGGACTCAAAAACGAAAATGATGAACTTCTTTAGG
CACACTGCTTACTTCCTTGTTGCTGGCAATGAGATGACAAGGCAACAGGGCCAT------
---------GGAGTAGCCTGCAAACATGCAACAAGTAAACCAGCTGAG---------
>Sorbi
ATGCAGTCGCTGCAGGACAAGGCGTCGGAGTGGAGCGGCGTGGCGGCCGCCGATGCCTTC
GCCATCGACGACGTCAACCTATTCGAGTCCCTCGGCGGCACCCCGCAGCCCTTCGTCGAC
CTCTCCACCAATTTCTACACCAGGGTTTTTGAGGACGAAGAGGAGTGGTTCCGGGAGATA
TTCGCGGGGTCGAAGAAGGAGGATGCCATCCAGAACCAGTATGAGTTCCTGATCCAGCGC
ATGGGCGGCCCGCCTCTCTTCTCCCAGAGGAGAGGACACCCTGCCCTTATAGGACGACAT
CGACCATTCTTGGTTACCCACCGAGCTGCAGAGCGGTGGCTACACCACATGCAACAAGCT
TTGGATACAACTGAAAGCATAGATGTGGACTCAAAAACCAAAATGATGAATTTTTTTAGG
CACACTGCTTACTTTCTTGTTGCTGGCAATGAGATGACAAGGCAACAGGGCCAT------
---------GGAGTAGCCTGCAAACATGCAACAAGTAAACCAGCTGAG---------
>Bradi
ATGCAGTCGCTACAGGACAAGGCGTCGGAGTGGAGCGGCGTGGCGGCAAGCGACGCCTTC
GCCATCGACGAGGGCAACGCTTTCGAGGAGCTCGGCGGCACCCCGCAGCCTTTCGTCGAC
CTCTCCACCAACTTCTACACCAGGGTTTATGAGGACGAGGAGGAGTGGTTCCGGGAGATA
TTCTCGGGGTCGCAGAAGGAGGACGCCATCCGGAACCAGTACGAGTTCTTGGTGCAGCGG
ATGGGCGGCCCGCCGCTCTTCTCCCAGAGGAGAGGCCATCCTGCCTTGATAGGACGACAT
CGACCATTCCCAGTAACCCACCGAGCTGCAGAGCGATGGCTACACCACATGCAGCAAGCT
CTGGAGACTACTGAAAGCATAAACCCTGATATAAAAACCAAAATGATGAATTTTTTCAGG
CACACTGCATACTTCCTTGTTGCGGGTAACGAGCTGACAAGGCAAGCCCAAGCA------
---------GTACCACCGTGCAAACATGCAACGAGCAAACCAGCCGTG---------
>Posidonia
------------CAGCAGAAGGCGTCGGAGTGGAGCGGGGTGGCGGCGGCCGACGCCTTC
GCCATCGACGACACCAACCTCTTCCAGAAGCTCGGCGGGCTC---GACCCTTTCGTCGCC
CTCTCCACCAATTTCTACAACAGGGTTTACGAGGACGACGAGGAGTGGTTCCGGTCCATG
TTCGCGCATTCGAGCAAGGAGGGTGCGATCCAGAACCAGTATGAGTTCTTCGTGCAGAGG
ATGGGAGGGCCTCCACTCTATTCCCAGAGGAAAGGCCATCCAGCCCTAATTGGACGTCAC
CGACCATTTCCAGTTACTCATGAAGGTGCAGAGAGGTGGCTGCACCACATGCAACAAGCA
TTGGATAGTACCCCGAGCATAGACCCTGATTCAAAAGTTAAAATGATGAACTTCTTCAGA
CACACTGCATTCTTCCTTGTAGCTGGAAATGAACTGAAAAATCAAAGTCAAGGA------
------------GTTCCCTGCAAACATACGGCGAGCAAGCCAACTAATAGA------
>Arath
ATGCAATCGCTGCAAGATAAGGCATCGGTGTTAAGCGGCGTCGATCAGGCTGAGGCGTTC
GCCATCGACGAGTCCAATCTGTTCGACAAGCTT---GGTCTT---CAGACATTCATCAAC
CTATCCACCAATTTCTATACCAGGGTATATGATGACGAAGAAGAATGGTTTCAATCAATA
TTTTCTAACTCTAACAAAGAAGATGCCATCCAAAACCAGTATGAGTTCTTTGTCCAGCGT
ATGGGAGGCCCTCCTTTGTATTCTCAGAGAAAAGGTCATCCTGCTTTGATCGGACGTCAC
CGTCCATTTCCAGTGACCCATCAAGCTGCTGAGAGATGGCTAGAGCACATGCAAAATGCT
CTGGACGATTCGGTTGACATTGACCAGGACTCAAAAATCAAAATGATGAAGTTCTTTAGA
CACACCGCATTTTTCCTTGTGGCTGGAAACGAGCTGAAGAATCAGAATGAGAAACCGAAG
CATAAGCCTCAATGTGCTTGTAAACACGCAGCCAATAAACCAGCAGAAGAA------
>Vitis
ATGCAGAGCCTACAGGAGAAGGCCTCGGAGTGGAGCGGAGTCTCCCAAAACGACGCCTTT
GAAATCGACAACACCAATCTCTTTCAGAAATTG---GGCCTT---CAGACCTTCATCAAC
CTCTCCACCAATTTCTACACCAGGGTTTATGACGATGAAGAGGAATGGTTTCGTTTGATT
TTTGCTAATTCTAAGAAAGAAGAAGCAATTCAGAATCAATATGAGTTCTTTGTACAGCGA
ATGGGAGGGCCCCCTTTATATTCCCAAAGGAAAGGCCATCCAGCGCTGATTGGACGTCAT
CGGCCATTCCCCGTCACCCACCAAGCTGCGGAGAGGTGGTTGCATCACATGCAACAAGCA
CTGGATAGTGTCACAGAAATTGATGCAGATTCAAAAACCAAAATGATGAATTTTTTCAGG
CACACTGCTTTCTTCCTTGTGGCTGGAGATGAGTTGAAGAATCGTAACCAAGGA------
------------GTTCCCTGTAAGCATGGAGCCAGCAAACCAGCTGCAGTA------
>Poptr
ATGCAGTCATTGCAAGAGAAAGCCTCCGAGTGGAGTGGAGTTGACTCTGCTGACGCTTTT
GCTATTGACAACACTAACTTGTTTCAAAAGCTT---GGCCTT---CAAACTTTCATCAAC
CTCTCCACAAATTTTTATAACAGGGTTTATGACGATGAAGAAGAGTGGTTTAGATCCATA
TTTGTGAATTCTAAGAAAGAAGAAGCCATTCAGAATCAGTATGAGTTTTTTGTGCAGAGA
ATGGGAGGGCCTCCTTTGTATTCTCAAAGGAAAGGTCATCCTGCTCTAATTGGACGCCAT
CGACCGTTTCCTGTCACACACCAAGCTGCAGAGAGGTGGTTACATCACATGCAGAAGGCA
GTGGACAGCACCTCAGATATCGACGACGACTCAAAAATCAAAATGATGAACTTTTTCAGG
CACACCGCATTCTTTCTCGTGGCTGGAGATGAATTGAAGAATCAAAATGGGCGT------
------------GTTCCTTGTAAGCATGGCGCCAGCAAA------------------
