# Supplementary material for: Back to the sea twice: identifying candidate plant genes for molecular evolution to marine life
Source: BMC Evol Biol. 2011 Jan 12;11:8. doi: 10.1186/1471-2148-11-8 (PMC3033329; doi:10.1186/1471-2148-11-8)
Supplement: Additional file 3 — Aligned nucleotide (CDS) sequences of each OrthoMCL cluster, produced with PAL2NAL. [file 1471-2148-11-8-S3.GZ › orthomcl5192.pal2nal]

>Sorbi
ATGATACAGCTCCTCTTCTCGCTGCTAGCGGCGGAGGGCGCCGTGGCGGCGACACTACTC
TTCAAGACGCCGCTGCGGAGGCTGTCCGTGGTCGCGCTCGACCGCCTCAAGCAGGGCCGT
GGGCCCGTCATGGTGCGCACCATCGCGGCCACCGTGCTTGTCGTGCTCGCATCCAGCCTC
CACAGCATGACCAAGATCCGCAGCCGCGCCGATGGGGAGCTCGACGGCGCCGGGATCGTG
GGGCTCACTCCCACCGACCAGGTCCTTCTTGCGCGACACGTCCTCGAGGCCTCGCTCATG
GGATACTCCTTATTCCTTGCTTTAGTCATTGACCGGCTCCACAACTATGTCAAAGAAAAT
CGAAGGCTCAGGAAGAAATTGGAAGAGGTGTCAAAACAGAATGAGACAATGCTGGAAGCA
ACACATGGGCCA---AAAGAGAGCAAGCTGGACCAGAAAGATATTTTCGATGCCAAGGAT
AAT---------------------------------------------------------
------------------------------------------------------------
------------------------------------------------------------
---------------------
>Zma
ATGATCCAGCTCCTGTTCTCGCTGCTGGCCGCGGAGGCCGCGCTGGTGCTGGCGCTGCTC
TTCCCCACGCCCGTGCGCCGCCTGGCTCTGCTCGCCATCGATCGCGCCAAGAGGGGGCGC
GGACCCGTCATGGCCAAGACCATCGCGGGCACCATGCTCCTCGTACTAGTCTCTGCTTTC
TACAGCGTCGCTAAGATCCGCCGCCGCGAGGGC---------GAG---CTCGGACAG---
---CTCACGCCCACCGACCAGGTGCTCGCCAGTCGCCACCTCCTCGAGGCGTCGCTCATG
GGATACTCTCTGTTTCTTGGATTAATTATTGACCGATTACATCACTATATTAGAGAGTTG
AGAATGTTGAGGAAAGACATGGAGGCTGTAACAGAGCAGGGCCGGACACTAGAAGCAGCA
AAATCCGGAAGCACTGACGAGATTCAAGGATACCAGAAAGAGGTTGCGAGTTTGAAGGAA
CAAGTGCAAGAGCTCCAGAACCAATCACAAAAGAAAACAGAGCGACTAAAAACCGCCGAA
GCAAATTCTGTAGCTTTACAGAAACAATCGGAAGGTTTACTCGCTGAATATGACCGTCTC
ATTGCGGAGAACAGGGATTTGAGGGACCAACTGCAGTCAATTGACCTCCGCCTGTCCCAT
TCTGGCGGAAAGAAGAACTCG
>Oryza
ATGATCCAGCTGCTCTTCACGCTGCTGGCCGCGGAGGCGGCGCTGGTGCTCGTGCTGCTC
TTCCGCACGCCGTTCCGACGCCTCGCGCTGCTCGCCATCGACCGCGCCAAGCGCGGGCGC
GGCCCCGTCATGGTCAAGACGGTCGCCGCCACCATGCTCGTCGTGCTGGGCTCCAGCGGC
TACAGCATCGCCAAGATCCGGCGCCGGGTCGGG---------GAT---CTCGGCCAG---
---CTCACGCCCACCGACCAGGTGCTCGCCAGCCGCCACCTCCTCGAGGCATCCCTCATG
GGATACTCTCTGTTTCTTGGGTTAATTATTGACCGGCTACATCACTATATCAGGGAGTTA
CGGACCATGAAGAAAAACATGGAGGCTGTAACAAAGCAGAGCAGGACCTTAGAAGAAGCA
AAACATGGGAGTGTAGAGGAGATTCAACAATATCAGAAAGAGATTTCCAGGTTGAATGAG
CAAGTGCAAGAATTCAAGCGTCTGTCAGAAACGAAAACTGAGGAACTAAAAACAGCTGAA
GCGAATACCTTGGCTTTACAGAAGCAATCTGAAGGTTTGCTTACCGAGTATGAGCGTCTC
ATCGCAGAGAATGAGGAATTCAGGAACCAACTGCAGTCAATGGACCTCCGCTTGTCGCAT
TCTGATAACAAAAAGAATACA
>Bradi
ATGATCCAGCTGCTGTTCACGCTGCTGGCCGCGGAGGCGGGGCTGGTGCTCGTGCTGCTC
TTCCGAACCCCTGCGCGCCGCCTGGCGCTGCTCGCCGTCGACCGCAGCAAGCGCGGCCGC
GGGCCCATAATGGCGAGAACCGTGGCGGCCACCATGTTCATGGTGCTCGGCTCCAGCGGG
TACAGCATCGCCAAGATCCGGCGCCGCGAAGGG---------GAC---TTCGCCCAG---
---CTCACGCCCACCGACCAGGTGCTCGCCAGCCGGCACCTCCTCGAGGCCTCTCTCATG
GGATACTCTCTGTTTCTTGGGTTAGTTATTGACAGGCTACATCACTATATCAGGCAAATA
AGGACGATGAAGAAAAGCATGGAGGCTGTAACAAAGCAGAGCAAGACCCTGGAAGAAGCA
AAACTCCAAGGCGCAGAGGAAATTCAAGGATATCAGAAAAAGATCAGTAGTTTGAATGAA
CAGGTGCAAGCAGTCAAACACCAATATGAAACTAAAACAGAGGAACTAAAAACTGCTGAA
GCGAATACTTTGGCTTTACGGAAACAATCTGAAGGTTTGCTTACTGAGTATGAGCGTCTC
ATTGCGGAGAACGAGGAATTAAGGAACAAACTGCAATCAATGGAAGTCCGCTTTTCCCAT
TCTGACGGCAAGAAGAATTCG
>Poptr
ATGATTCAGCTTTTGTTTGCGGTGATATTTTCAGAGATGGCAATGATATTATTATTTGTT
TTCAAGTCCCCATTAAGGAAGTTTCTGATAATGAGCTTGGATCGACTCAAAAGAGGGCGT
GGACCAGTCATGGTTAAGACAGTTGCAGGGACAGTGTTTTTGGTTTTAATCTCAAGTGTT
TATAGTATGGTGAAGATCCAGAAACGTGGGATC---------GATGTTGGTGGTGTT---
---GTTAATCCTACAGACCAGGTTCTTATGGCTAAACATCTTCTTGAGGCTACTCTTATG
GGTTCCATCCTTTTCCTTTCACTAATGATAGACCGCCTGCACCATTACATCAGAGAGCTT
CGTATGCGGAGGAAGAGCATGGAGGCTGTAAAGAAACAAAATCGAAGTTTTGAGGATGGG
AAGGTT---------GAGGAGACCAAAGCTTTAGAAACAGAGGTGTCCACACTGCAAGAA
AAACTTAAACAGCTGCAATCTGAGCTGGAAGTCAAGTCAAAGGAGGTAAATACATCAGAA
GCCAATGCAGCTGCTCTAAGTAAGCAATCTGAAGGGTTCCTTCTTGAGTATGATCGCTTG
CTTGAAGAAAACCAGAACCTACGGAGCCAGTTGCAATCTATGGACTTGGGACTTTCACGA
TCAACCAGCAAGAAGAATACT
>Vitis
ATGATTCAGCTACTGTTCACGGTGATATTCGCCGAAATGGCTATGATCATGGTGCTCCTC
TTCAAGACTCCACTGAGGAAGCTGGTGATCATGGGGCTGGATAGAGTGAAGCGCGGTCGA
GGCCCTATTATGGTGAAGACGGTGGCGGCAACGGTGCTGGTGGTGCTGATCTCGAGTGTG
TACAGTATGATGAAGATCCGGAAGCGTGGGATC---------GAT---GATGATGTT---
---GTTAATCCCACGGATCAGGTTCTGATGGCCAAGCATCTTCTGGAGACTTCGCTTATG
GGATTCACCCTCTTCCTTGCACTAATGATAGACAGACTACACCACTACATCAGAGAACTC
CGTTTAAGAAGGAAGAGCATGGAAGCTATAAAGAAACAAAACCGAGGCTTTGAGGATGGA
AAAACTGGTGGTTCAGCAGAAATCAAAGCCATGGAGGAAGAGATGGCAGCATTAGGGGCA
AAGCTTAAGCAGCTGGAATCTGAAATTGAGACAAAAACAAAAGAAGCAAAGGCTGCAGAA
ACCAATGCTGTGGCTCTGAGGAAACAATCTGAAGGCTTCCTTCTTGAATACGACCGTTTG
CTTGAGGAAAACCAGAATCTTCGGAACCAGTTGCAGTCATTAGACCGAAGATTGTCACAT
TCTGGTAGCAAGAAGAACACA
>Medtr
atgttgcagttactttacactgcgattttcggcgaaatgctattgatcctaaccctagtt
ttcaaaaccccacttcgaaaattggtgattgtttcattggatcgagtcaaaagaggtcgt
ggaccaatcgttgttactacagttggtgctacgttgatcgttgtgctttcttctagtctt
tatagtatggctaagatccaacaacgtacggtg---------gaa---gctggtgtt---
---cttaaccccactgatcaagttcttatgtctaaacatatgcttgaagcttctttaatg
ggttttgtgctgttcctctctctaatgattgatagattgcaccactacataagagagctt
cgtttactcaggaagaccatggaagctgttaagaaacaaacccgaagttttgaggacggt
aaaaatggcagcacagaggagcaaaaagcattgaccgaagaaattaccacattgaagtct
aaggttaagaagctcgaatctgaatgtgaggcgaaaggaaccaaggaaaagacattggaa
actgaagtagaggctcttaaaaagcaatctgaggggttccttatggaatatgatcgtctc
ttggaagacaatcagaatcttcggagtcagttggaggccatcgaccagagctcttcacac
cttgataacaaaaagagtaca
>Arath
ATGATCCACCTCCTTTACACAGTGATCTTCGCCGAAATGGCACTGATCCTTCTCCTCCTC
TTCAAAACTCCTCTCCGAAAGCTAATCATCCTCACCTTCGATCGAATCAAACGTGGCCGT
GGTCCCGTCGTCGTCAAAACCATAGGAACCACCGTATTCGTCGTTCTCTTGTCGAGTATC
TACAGTTTGGTTAATATCCAACGCCGATCTGAA---------GAT---GGTGCTGTT---
---CTTAATCCCACTGATCAAGTCCTTGCGTCTAAGCATCTTCTCGAAGCTTCTCTTATG
GGGTTTGTGTTGTTTCTCTCGCTTATGATTGATAGACTACACCATTACATTAGAGAGCTT
CGTTTGTTGAGGAAGACAATGGAGACTGCAAAGAAGCAGAACAGAGGTTTTGAGGATGGG
AAAACCACAAGTGGGGAGGAAGTGAAAGCGCTCGGGGAAGAGATCGCGGCGTTAAAAGCG
AAGATAAAGACGTTAGAATCGGAGAGTGAAAGTAAAGGCAAAGAATTGAAAGGTGCACAA
GGTGAAACAGAGGCTTTGAGAAAGCAAGCTGATGGGTTTCTTATGGAGTATGATAGGTTG
CTTGAGGATAATCAGAATTTGAGGAACCAGTTGGAGTCTATTGGGCATAGT---------
CCTGAGGGAAAGAAGGGTATG
>Posidonia
ATGATCCAGCTCCTGTTCACGGTTCTCGCGGCGGAGGTGGCGGTCGTGCTGCTCCTCCTG
ATCAAGAACCCCCTCCGGAAGCTGGTCACCTTGGGCCTCGACCATCTCAAGAGAGGGAGG
GGCCCGATCATGGTCAAGACCGTCGCCGCCACCGTGTTGCTTGTCCTCCTGTCCAGCGTC
TACAGCTTGGAGAAGATCCAGATGAGGTCCACC---------GAG---GTCGGGACG---
---CTCACGCCTACCGATCAGGTCCTCTGGAGCAGACACCTCCTCGAGGCCTCGCTGATG
GGATATTCCCTCTTTCTCTCGCTGATCATTGACCGGATGCACCACTATATCAGGGAGCTT
CGTGGGCTTAAAAAGAACAAGGAGGCATTGATGAAACAGAATAAGGTGCTAGAGGATGGA
AAAAGTGGAAATTCTGAAGAGATAAAATCACGGGACAGAAAAATTGCAGCGTTGAGAGAA
AGGATCAAAGAACTGGAGTCAGGATATGCTTCCAAA------------------------
------------------------------------------------------------
------------------------------------------------------------
---------------------
>Zostera
ATGATTCAGCTCCTGTTCTCGGTGTTGACGGTGGAGGCCAGCGTCGTTGTCCTTCTGTTG
GTGAAAACCCCAATCCGTAAATTAGTCACTTTGGGACTCGATCGTCTGAAGAGAGGAAGG
GGTCCGGTGATGGTGAAAACCCTTGCGGGGGCTTTGTTCGTCATGTTCGGTTCCAGTCTT
TACAGCATGCAGAAGATTGGGACTCGGTCCGAT---------GAC---ATCGGATCT---
---CTGTCGGCGACGGATCAGGTCCTTTGGAGCAGACATCTCCTGGAAGCATCTCTCATG
GGGTACTCGTTGTTTTTGTCTCTGATCATCGACCGGTTGCATCACTACATTAAGGAGCTT
CGATCGATGAAAAAGAGCAAGGAGGCTTTGACCAAACAGAACAAGACATTGGAAGAATCT
AATGCC---------GACAAGTTGAATTCTAAAAACAGAAAAATCAGCAAGATGGAGGAA
AGGATCGCACAACTTGAATCGGAATTGAATGGCAAATCAAAAGATGCGGAGCTTGCCGAG
ACAAATGTGATGAATCTC------------------------------------------
------------------------------------------------------------
---------------------
