# Supplementary material for: Back to the sea twice: identifying candidate plant genes for molecular evolution to marine life
Source: BMC Evol Biol. 2011 Jan 12;11:8. doi: 10.1186/1471-2148-11-8 (PMC3033329; doi:10.1186/1471-2148-11-8)
Supplement: Additional file 3 — Aligned nucleotide (CDS) sequences of each OrthoMCL cluster, produced with PAL2NAL. [file 1471-2148-11-8-S3.GZ › orthomcl518.pal2nal]

>Arath
------------------------------------------------------------
---------------------------------------------------ATGTCAGGT
GATGAGGCTGTTGCTGCT---------CCTGTGGTTCCTCCTGTTGCTGAGGCAGCAGTG
ATCCCAGAGGACATGGATGTGAGTACTGCATTGGAGTTGACTGTAAGGAAATCTCGTGCT
TATGGTGGTGTTGTTCGTGGTCTCCATGAAAGCGCTAAGCTTATTGAGAAGCGTAATGCT
CAGCTCTGTGTCCTGGCTGAAGATTGCAACCAACCTGATTATGTCAAGCTTGTTAAAGCT
CTTTGCGCTGACCACAGCATCAAATTGCTTACTGTTCCAAGTGCCAAAACACTCGGCGAA
TGGGCTGGTCTTTGCAAGATTGATTCTGAGGGCAATGCAAGGAAGGTTGTTGGATGCTCA
TGTCTCGTGATCAAGGATTTCGGTGAGGAGACAACTGCACTAAACATTGTCAAGAAGCAT
CTTGATTCTAAC
>Medtr
------------------------------------------------------------
---------------------------------------------------atgtcaggt
gaggacgctgttgttgca---------gttgagcctgttgccgccgccgctgctggaatt
ccaggcgagccaatggacatcatgactgccttgcaacttgtgcttaggaagtcattggca
tatggtggtcttgcacgtggcctccatgaaggtgcaaaagtaattgagaagaacacagga
cagctttgtgttcttgcagaagattgtgaccagcctgactatgttaaacttgtcaaggct
ctttgtgctgagcacaatgttagtcttctgacagttcctagtgcgaagacacttggagaa
tgggctggtttgtgtaagattgactccgagggaaaagctaggaaggtaaccggctgctcc
tgtgtggtggtcaaggactttggggaggaacatgaagcctacaatgttgttctgcagcac
gtgaaagctcaa
>Poptr
------------------------------------------------------------
---------------------------------------------------ATGTCAGGT
GAAGAAGGTGCTGTTCCTCAGAATGAGACTCCAGCTGTTGCTGATGCACCCGCACCC---
CTCGGTGAGCCAATGGACTTGATGACAGCATTGCAGCTTGTTCTGAGAAAATCACTTGCT
CATGGTGGGCTTTCTCGAGGGCTTCATGAAGGGGCCAAAATGATTGAGAAGCATACTGCT
CAACTTTGTGTCTTGGCCGAGGATTGTAACCAACCTGACTATGTCAAACTTGTTAAGGCA
CTTTGTGCTGACCACAAAGTGAACTTGCTATCTGTTCCAAGCGCAAAGACCCTAGGAGAG
TGGGCTGGTTTGTGCAAGATTGATTCAGAGGGGAAGGCCAGGAAAGTAGTTGGTTGCTCT
TGCGTTGTTGTGAAGGATTTTGGAGAGGACAGTGAAGCTCTTAATGTTGTCCAACAGCAT
ATCAAAGCTAAC
>Vitis
ATGAAGTTAAAAGAAGATTTAAATTTCTCTTATACAAATATAAGGGGTAAGCTTGCATAC
CAGGATCATCTAGGGAGGACGCTTCTCATCTGTGAACTTACACTGAGAAAAATGTCTGGA
GATGAA---------------------GCTGTTGTGGTTGAGGCTGCTGCTGCCCCTCCT
CTAGGTGAGACCTTGGACCTCATGACAGCCTTGCAGCTTGTCCTGAGGAAATCATTGGCT
CATGGTGGACTTGTACGAGGCCTCCATGAAGGTGCTAAGGTGATTGAGAAACATGCTGCC
CAGCTCTGTGTATTGGCAGAGGACTGCAACCAGCCTGACTATATTAAACTTGTCAAAGCG
CTTTGTGCTGACCATAATGTCAGCCTTATATCAGTGCCTAGTGCTAAAACTCTTGGTGAA
TGGGCTGGTCTGTGCAAAATTGATTCTGAAGGGAAAGCAAGGAAGGTGGTCGGTTGTTCT
TGTGTTGTTGTGAAGGATTATGGGGAAGAAACTCCAGGTCTTCATATAGTCCAGGAGCAT
GTGAAGTCCAAT
>Oryza
------------------------------------------------------------
---------------------------------------------------ATGGCGGAA
GAGACT---------------------------CCAGTTGAGGCCCCACCTGCCCCGGTT
CTTGGAGAGCCGATGGACCTGATGACTGCTCTGCAGCTTGTGATGAAGAAGTCAAGCGCT
CATGATGGGCTCGTGAAGGGGCTCCGTGAGGCGGCCAAGGCCATTGAGAAGCATGCCGCT
CAGCTTTGCGTGCTTGCTGAGGACTGTGACCAGCCTGATTATGTCAAGTTGGTCAAGGCA
CTCTGCGCTGAGCACAATGTTCACCTCGTTACCGTGCCTAGTGCTAAAACTCTTGGCGAG
TGGGCAGGGCTTTGCAAGATTGATTCTGAGGGCAAGGCGAGGAAGGTCGTAGGCTGCTCC
TGCGTCGTTGTCAAGGACTTCGGTGAAGAGTCAGAGGGCCTCAACATAGTCCAGGACTAT
GTCAAGTCCCAC
>Bradi
------------------------------------------------------------
---------------------------------------------------ATGGCTGAG
GATGCCCCAGCTGCAGTA---------GTGCCTGCCCCTGTGGAGGCGCCTACCCCTGTT
CTGGGAGAGCCAATGGACTTGATGACTGCTCTGCAGCTTGTGATGAAGAAGTCGAGTGCT
CATGATGGGCTTGTGAAGGGTCTCCGTGAGGCTGCCAAGGCCATTGAGAAGCATGCCGCT
CATCTATGTGTGCTGGCTGAGGATTGTGACCAGCCTGATTACGTGAAGTTGGTTAAGGCA
CTATGCTCTGAACACAATGTTCACCTTGTTACAGTGCCTAGTGCTAAAACTCTTGGCGAG
TGGGCAGGGCTTTGCAAGATTGACTCTGAGGGCAAGGCAAGGAAGGTTGTAGGCTGCTCT
TGCGTTGTTGTCAAGGACTATGGTGAAGAATCCGAGGGCCTTAACATCGTGCAGGAGTAT
GTCAAATCGCAC
>Zma
------------------------------------------------------------
---------------------------------------------------ATGGCTGAA
CAGGAG---------------------GCCCCAGTCGCGGTTGAGGCACCAACCCCAGTT
CTTGGGGAGCCTATGGACTTGATGACTGCTCTGCAGCTCGTGATGAAGAAGTCAAGTGCT
CATGACGGTCTTGTGAAGGGTCTCCGTGAGGCTGCCAAGGCCATCGAGAAGCACGCCGCT
CAGCTTTGCGTGCTTGCTGAGGACTGTGACCAGCCAGATTACGTCAAGTTGGTGAAGGCA
CTCTGCGCTGAGCACAATGTTCACCTGGTCACTGTTCCTGCCGCTAAGACTCTTGGCGAG
TGGGCCGGGCTTTGCAAGATTGACTCTGAGGGCAAGGCAAGGAAGGTTGTAGGCTGCTCC
TGCGTCGTCGTCAAGGACTACGGTGAAGAATCTGAGGGCCTTAACATAGTGCAGGAGTAT
GTCAAGTCGCAC
>Sorbi
------------------------------------------------------------
---------------------------------------------------ATGGCTGAT
CAGGAG---------------------GCCCCAGTCGCTGTTGAGGCACCGACCCCAATT
CTTGGAGAGCCGATGGATTTGATGACTGCTCTGCAGCTCGTGATGAAGAAGTCAAGTGCT
CATGACGGACTTGTCAAGGGTCTTCGTGAGGCTGCCAAGGCCATTGAGAAGCACGCTGCT
CAGCTTTGTGTGCTTGCTGAGGACTGTGACCAGCCTGATTATGTCAAGCTGGTGAAGGCG
CTCTGTGCTGAGCACAATGTTCACCTGGTCACTGTTCCTGCTGCTAAGACTCTTGGCGAG
TGGGCTGGGCTTTGCAAGATCGACTCTGAGGGCAAGGCAAGGAAGGTTGTAGGCTGCTCC
TGTGTCGTTGTCAAGGACTACGGTGAAGAATCTGAGGGCCTTAACATAGTGCAGGAGTAT
GTCAAGTCACAC
>Posidonia
------------------------------------------------------------
---------------------------------------------------TGATTGCTG
AGAAAA------------------------AGTAAAACCATCCATCATGAGTAAAATCTA
GATAGATCATAAGACGAATTAAGACAAGTCTTTTAACTCAAGTAACAATTCAAAAACCTG
GCAGTGACCAACTATTTTCTAACATCTCATACTCAGTGTGACTTGACATACTCCTGAACA
ATATGAAGGCCCTCTGATTCTTCCCCATAGTCCTTCACGACAACACATGAACAGCCTACA
ACCTTTCTTGCCTTTCCTTCTGAGTCAATCTTGCAGAGCCCAACCCATTCACCAAGAGTT
TTGGCACTGGGGACAGTAATGAGATGAACATTATGGTCAGCGCAAAGGGCCTTGACCAAC
TTGACATAGTCAGGCTGGTCACAGTCCTCAGCCAGAACGCAGAGCTGCGCGGCGTGCTTC
TCGATCGCCTTG
>Zostera
------------------------------------------------------------
---------------------------------------------------ATGAGTGAT
GAAGCA------------------------CCTGTTATTCCAGTCGCCGAGGCTCCAGCT
TTGGGCGAACCAATGGACCTCATGACTGCTCTTCAGCTTGTGTTAAAGAAGGCTTTGGCT
CATGATGGTATTTCACGTGGTCTGCACGAAGTTGCAAAAGCAATCGAGAAACACGCAGCA
CAGCTTTGCATCTTGGCAGAAGACTGTGACCAGCCTGATTACGTCAAGTTGGTCAAAGCT
CTTTGTGCTGACCACAATGTACATCTCGTTGCAGTGCCAAGTGCAAAAACTCTAGGCGAA
TGGGTTGGGCTTTGTAAGATTGATTCTGAAGGCAAAGCGAGGAAGGTTGTAGGTTGCTCT
TGTGTTGTTGTTAAGGATTATGGTGAAGAATCCGAAGGACTTCACATTGTTCAAGAGTAT
GTCAAGTCTCAA
