# Supplementary material for: Back to the sea twice: identifying candidate plant genes for molecular evolution to marine life
Source: BMC Evol Biol. 2011 Jan 12;11:8. doi: 10.1186/1471-2148-11-8 (PMC3033329; doi:10.1186/1471-2148-11-8)
Supplement: Additional file 3 — Aligned nucleotide (CDS) sequences of each OrthoMCL cluster, produced with PAL2NAL. [file 1471-2148-11-8-S3.GZ › orthomcl5157.pal2nal]

>Zostera
---------------------ATGTCGTCCACCTCCATCCTCGCTCCAACGCCGTTCCTC
GGCCAGACAAAGGCTTCTTCAAAT---AACTCTCTTAGAGATGTTGTCTCTCTCGGCAAT
---GCCAAGTACACCATGAGTAACGATTTGTGGTATGGCCCCGATCGTGTCAAGTACCTC
GGACCTTTCTCGGCTCAGACTCCTTCCTATCTTAAAGGTGAGTTTCCTGGTGACTACGGT
TGGGACACTGCCGGCCTCTCAGCCGACCCAGAAGCTTTCGCCAAGAACCGTGCTCTTGAG
GTGATCCACGGGAGATGGGCGATGCTGGGAGCATTCGGGTGCATAACACCGGAGGTTCTT
GGGAAATGGGTAAAGGTGGAGTTTAAGGAACCAGTGTGGTTCANGGCAGGCTCGCAAATC
TTCTCTGACGGTGGGTTAGACTACCTGGGAAATCCCAGTCTGGTCCATGCACAGAGTATC
CTAGCAGTTTTGGGATTTCAGGTGCTTCTCATGGGTTTGGTGGAGAGCTACCGTATCAAT
GGTCTGGAGGGTGTTGGGACCGGCGATGATCTTTACCCAGGTGGTACTTACTTCGACCCA
CTTGGTCTCGCCGATGACCCT---------------------------------------
------------------------------------------------------------
------------------------------------------------------------
---------------------------
>Posidonia
---------------TACGTTCAAAGGAACTCGTATCATTAAGATTAAGTGAGATTACAA
TGCAATCAATTACAGGATATGGTT---CTCATTCACTCTTAGCAGTACATAATCTACAAC
---GAGAGGGCAGGTGTCACTTAAGCGCCGGGAACAAACTTGGTGGCGTAGGCCCAGGCG
TTGTTGGCAACTGGGTTGTCAAGGTGGTCCAAGAGGTTCTCCAGAGGGCCCTTTCCGGTG
ACGATGGCTTGCACGTAAAATCCGAACATGGAGAACATAGCCAGCCTGCCGTTCTTGATC
TCTTTCACCTGGAGCTCGGCGAAGGTGACCGGGTCATCGGCAAGGCCCAGTGGGTCGAAG
TACTGCCCTCCCGGGTAGAGGTCGTTACCTTCGCCAACTCCCGGCAGGCCGTTGATGCGG
TAGCTCTCGACTAGGCCCATAAGGATGACTTGGATTCCCAACACTGCAAGGATGCTTTGA
GCATGGACCAAGTTGGGGTTGCCCAAGTAGTCCAGCCCGCCAGCGGAGAAGATCTGGGAT
CCGGCCTTGAACCACACTGGCTCCTTAAATTGCACCTTCAACCATTTTGCGAGCACTTCG
GGTGTGATGCACCCGAATGTTCCAAGCATCGCCCACCTACCGTGAATCACCTCGAGAGCA
CGGTTCTTGGCGAACGCCTCGGGGTCGGCGGACAACCCAGCGGTGTCCCAGCCGTAGTCA
CCAGGGAACTCACCCTTGAGGTAGGTTGGAGTCTGGGCTGAGAAGGGTCCCAAGTACTTA
ACACGGTCAGGTCCATACCAAAGTTCA
>Bradi
ATGGTATCGACCCTCATGGCCCCCGCCTCCCGCGCCGTCGCCGGCAAGACGCCATTCCTC
GGCGCCCGCCCCGCCGTCGCCAGC------CCCCTCCGCGACGTCGCCGCCGCCGCGTCC
AACGGCAGGATCTCCATGAGCAACGAGCTGTGGTACGGGCCAGACCGGGTGAAGTACCTG
GGCCCATTCTCGGCCCAGACGCCGTCATACCTGAGCGGCGAGTTCCCGGGCGACTACGGC
TGGGACACGGCCGGGCTATCGGCCGACCCTGAAGCCTTCGCCCGGAACAGGGCGCTGGAG
GTGATCCACGGGCGATGGGCGATGCTCGGCGCCCTCGGCTGCGTGTTCCCGGAGGTGCTC
CAGAAGTGGGTGGGCGTGGAGTTCAAGGAGCCCGTGTGGTTCAAGGCGGGCGCCCAGATC
TTCTCCGAGGGCGGGCTCGACTACCTGGGAAACCCCAACCTGGTCCACGCGCAGAGCATC
CTGGCGGTCCTCGGCTCGCAGGTGCTCCTCATGGGCCTCGTCGAAGGGTTCCGCATCAAC
GGGCTCGACGGCGTCGGGGAAGGCAACGACCTTTACCCGGGCGGGCAGTATTTCGACCCG
TTGGGACTAGCCGATGACCCTGTCACTTTTGCTGAGCTCAAGGTGAAGGAGATCAAGAAC
GGCCGGCTCGCCATGTTCTCCATGTTCGGGTTCTTCGTGCAGGCCATCGTTACCGGGAAG
GGGCCCTTGGAGAACCTCTTCGACCACCTTGATGACCCCGTCGCCAACAACGCCTGGGTT
TTCGCCACCAAGTTCGCGCCTGGGTCT
>Arath
------ATGGCATCAACATTCACGAGCTCAAGCAGTGTTCTTACCCCAACAACATTCCTT
GGCCAGACTAAAGCCTCAAGCTTT---AACCCCCTTCGTGATGTTGTCTCTCTCGGATCT
---CCCAAGTACACTATGGGAAATGATCTTTGGTATGGACCTGACAGAGTGAAGTACTTA
GGACCCTTTTCCGTTCAAACTCCGTCTTACCTCACCGGAGAATTCCCTGGCGATTATGGT
TGGGACACCGCCGGTTTATCCGCAGACCCTGAAGCCTTTGCCAAAAACAGAGCTCTTGAG
GTGATCCATGGGAGATGGGCAATGTTGGGAGCTTTTGGTTGCATAACCCCTGAAGTTCTT
CAAAAGTGGGTCCGTGTGGACTTCAAAGAACCAGTCTGGTTCAAAGCCGGTTCACAAATC
TTCTCCGAAGGCGGTTTGGACTACTTAGGCAACCCAAACCTAGTCCATGCTCAGAGCATT
TTAGCCGTCCTTGGCTTCCAAGTCATCCTCATGGGTTTGGTTGAAGGTTTCCGCATCAAC
GGTCTTGATGGTGTTGGCGAAGGCAACGACTTGTACCCCGGTGGGCAATACTTTGACCCG
TTGGGTCTCGCTGATGATCCAGTTACTTTTGCTGAGCTTAAGGTGAAAGAGATCAAGAAC
GGAAGATTGGCTATGTTCTCTATGTTTGGCTTCTTTGTTCAAGCCATTGTTACTGGAAAA
GGTCCTTTGGAGAATCTCCTTGACCATCTTGACAACCCTGTTGCTAACAATGCGTGGGCT
TTCGCAACTAAGTTTGCACCTGGAGCT
>Oryza
ATGGCGTCCACGATCATGGCCCCAACCTCCCGCGTCCTCGCCGCCAAGACCCCCTTCCTC
GGCCATCCCCGCCCCTCCAATGCC------CCCGTCCGCGACATCGCCGCCGCCGCCACC
---GGCCGCATCACCATGAGCAAGGAGCTGTGGTACGGGCCGGATAGGGTGAAGTACCTG
GGGCCATTCTCGGCGCAGACGCCGTCGTACCTGAGGGGCGAGTTCCCGGGCGACTACGGG
TGGGACACGGCGGGGCTCTCCGCGGACCCGGAGGCGTTCGCGAGGAACAGGGCGCTGGAG
GTGATCCACGGCCGGTGGGCGATGCTCGGCGCGCTGGGCTGCATCACGCCGGAGGTGCTC
GAGAAGTGGGTGCGCGTCGACTTCAAGGAGCCCGTGTGGTTCAAGGCCGGCGCCCAGATC
TTCTCCGACGGCGGCCTCGACTACCTCGGCAACCCCAACCTGGTGCACGCCCAGAGCATC
CTCGCCGTGCTGGGATTCCAGGTCGTCCTCATGGGCCTCGTCGAGGGCTACCGCATCAAC
GGCCTCCCCGGCGTCGGCGACGGCAACGACCTCTACCCCGGCGGCCAGTACTTCGACCCG
CTCGGCCTCGCCGACGACCCCGTCACCTTCGCCGAGCTCAAGGTCAAGGAGATCAAGAAT
GGCCGCCTCGCCATGTTCTCCATGTTCGGCTTCTTCGTCCAGGCCATCGTCACCGGCAAG
GGCCCCTTGGAGAACCTGCTCGACCACCTCGCCGACCCCGTCGCCAACAACGCCTGGGTC
TACGCCACCAAGTTCACGCCGGGCTCG
>Zma
ATGGCGTCGACGATCATGGCCGCCACCTCCCGCATCGTCGCGGCCAAGACGCCGTTTCTT
GGCCAGGGTCGCGCCGCCGCCAATGCCAGCCCCCTCCGCGACGTCGCCGCCGCCGCTGCT
GGCGGCCGGATCACCATGGGCAACGACCTGTGGTACGGCCCGGACCGCGTCAAGTACCTG
GGCCCCTTCTCCGCCCAGACGCCCTCGTACCTGACCGGCGAGTTCCCCGGCGACTACGGC
TGGGACACCGCCGGGCTGTCCGCGGACCCGGAGGCGTTCGCGCGGAACAGGGCGCTGGAG
GTGATCCACGGGCGGTGGGCGATGCTGGGTGCGCTGGGCTGCATCACCCCGGAGGTGCTG
GAGAAGTGGGTGCGCGTGGACTTCAAGGAGCCCGTGTGGTTCAAGGCCGGCGCGCAGATC
TTCTCGGAGGGCGGGCTGGACTACCTGGGCAACCCCAACCTGGTGCACGCGCAGAGCATC
CTGGCCGTGCTCGGCTTCCAGGTCATCCTCATGGGCCTCGTCGAGGGCTTCCGCATCAAC
GGCCTCGACGGCGTCGGCGAGGGCAACAACCTCTACCCCGGCGGCCAGTACTTCGACCCG
CTGGGCCTCGCCGACGACCCCGTCACCTTCGCCGAGCTCAAGGTCAAGGAGATCAAGAAC
GGCCGCCTCGCCATGTTCTCCATGTTCGGCTTCTTCGTCCAGGCCATCGTCACCGGCAAG
GGGCCCCTCGAGAACCTGCTCGACCACCTCGACGACCCCGTCGCCAACAACGCCTGGGTC
TACGCCACCAAGTTCGCACCAGGGTCT
>Sorbi
ATGGCGTCGACGATCATGGCCGCCACCTCCCGCGTCGTCGCGGCCAAGACGCCGTTCCTC
GGCCAGGGCCGCGCCGCCGCCAATGCCAGCCCCCTCCGGGACGTCGCCGCCGCCGCCAGC
---GGCCGGATCACCATGGGCAACGACCTGTGGTACGGCCCGGACCGCGTCAAGTACCTG
GGCCCCTTCTCCGCGCAGACGCCGTCGTACCTCACCGGCGAGTTCCCCGGCGACTACGGG
TGGGACACCGCCGGGCTGTCGGCGGACCCGGAGGCGTTCGCGCGGAACAGGGCGCTGGAG
GTGATCCACGGGCGGTGGGCGATGCTGGGGGCGCTGGGCTGTATCACCCCTGAGGTGCTC
GAGAAGTGGGTGCGCGTGGACTTCAAGGAGCCCGTCTGGTTCAAGGCCGGCGCGCAGATC
TTCTCCGAGGGCGGCCTGGACTACCTCGGGAACCCCAACCTGGTGCACGCGCAGAGCATC
CTCGCCGTGCTCGGCTTCCAGGTCATCCTCATGGGCCTCGTCGAGGGCTTCCGCATCAAC
GGCCTCGACGGCGTCGGCGAGGGCAACAACCTCTACCCCGGCGGCCAGTACTTCGACCCC
TTGGGCCTCGCCGACGACCCCGTCACCTTCGCCGAGCTCAAGGTCAAGGAGATCAAGAAC
GGCCGCCTCGCCATGTTCTCCATGTTCGGATTCTTCGTCCAGGCCATCGTCACCGGCAAG
GGGCCACTCGAGAACCTGCTCGACCACCTCGATGACCCCGTCGCCAACAACGCCTGGGTC
TACGCCACCAAGTTCGCGCCAGGGTCT
>Poptr
---------ATGGCATCGCTTGCTAGCTCCAGCACCATTGTTAGACCAACCCCGTTTCTT
GGCAAAAGGGGTTCAAATGCTAAC------CCTCTTAGAGATGTTGTCTCCATGGGAAAT
---GGCAAATACATCATGAGCAATGAGTTGTGGTATGGACCTGACAGGGTGAAGTACTTG
GGACCATTTTCAGCTCAGACTCCTTCATACCTGACTGGAGAATTCCCAGGTGACTATGGA
TGGGACACTGCTGGTTTATCAGCTGATCCTGAGGCCTTTGCTAAAAACAGGGCTCTTGAG
GTGATCCATGGCAGATGGGCTATGCTTGGAGCACTAGGCTGCATCACCCCAGAGGTCCTT
GAGAAATGGGTTAAAGTAGACTTCAAGGAACCAGTGTGGTTCAAAGCTGGAGCTCAAATC
TTCTCAGAAGGTGGCTTGGACTACTTGGGCAACCCCAACCTTGTCCATGCCCAAAGCATC
CTTGCTGTCCTTGGATTCCAAGTTGTCCTCATGGGCCTTGTTGAGGGATTCCGCATCAAT
GGTCTCCCCGGAGTAGGAGAGGGTAATGACCTTTACCCTGGTGGCCAATACTTCGACCCT
CTCGGCCTGGCCGATGATCCAGCTACATTCGCCGAGCTCAAGGTGAAGGAAATCAAGAAT
GGACGGCTAGCCATGTTCTCCATGTTTGGATTCTTTGTTCAGGCTATTGTTACTGGAAAA
GGTCCCCTGGAGAATCTCTTGGACCACCTGGACAACCCTGTTGCTAACAACGCTTGGGTC
TACGCCACCAAGTTTGTGCCTGGGTCA
>Medtr
------atggcattgatggcagcaagctcagcagctgttgttaaacaaactcctttcctt
ggtcaaaggaagggtgctgccaac------cctcttagagatgttgtcgccatgggaacc
---tcaagattcaccatgggaaatgaattgtggtatggaccagacagagtgaaatatttg
ggaccattttcagctcagactccttcatacttaactggagaattccctggtgattatgga
tgggacactgctggtttatctgctgatccagaagcatttgccaagaacagggctcttgag
gtgatccatggaagatgggctatgctaggagcactaggatgcatcacaccagaagtactt
gaaaaatgggtaagagttgacttcaaagaaccagtttggttcaaagcaggatcacaaatc
ttctcggaaggtggtcttgactatttagggaacccaaaccttgttcatgcacaaagcatc
ttagcagtactaggtttccaagttgttctaatgggtcttgttgaaggctttcgcatcaac
ggtcttcctggtgtcggagagggcaacaacctctaccctggtggccaatactttgaccct
cttggtctagccgacgatccagttactttcgccgagcttaaagtgaaggaaatcaaaaat
ggaagattggctatgttttcaatgtttggtttctttgttcaagctattgttactggtaaa
ggacctttggagaatcttttggatcacattgataaccctgttgccaataatgcttgggtt
tatgccaccaagtttgtgcccggttct
>Vitis
------------------------------------------------------------
---------------------------------------------------ATGGGAACT
---GGGAAATACACCATGGGGAATGAGCTGTGGTATGGACCTGACAGAGTGAAGTATTTG
GGACCCTTCTCAGCTCAGACTCCCTCGTACCTGACTGGAGAATTTCCAGGAGACTATGGA
TGGGACACCGCTGGATTGTCTGCTGATCCTGAGGCCTTTGCCAGGAACAGGGCTCTTGAG
GTGATCCACGGGCGTTGGGCTATGCTTGGAGCACTGGGCTGCATCACCCCAGAAGTCCTT
GAGAAGTGGCTTAGAGTGGACTTCAAAGAACCAATCTGGTTCAAAGCTGGAGCTCAAATC
TTCTCCGAGGGCGGCCTGGACTACTTGGGCAACCCCAACCTTGTTCATGCCCAGAGCATT
CTGGCAGTCCTCGGCTTCCAAGTTGTCCTCATGGGTCTTGTTGAGGGCTTCCGCATTAAT
GGCCTTCCTGGAGTTGGAGATGGCAACAACCTGTACCCTGGTGGACAATACTTCGATCCT
CTTGGCCTCGCTGATGACCCGGTCACATTTGCTGAGCTCAAGGTCAAGGAAATCAAGAAT
GGACGGCTAGCCATGTTCTCCATGTTTGGCTTCTTTGTCCAAGCTATTGTGACCGGAAAA
GGCCCCCTTGAGAACCTCTTGGACCACCTTGACAACCCAGTTGCTAATAACGCATGGGTC
TACGCCACCAAGTTTGTGCCTGGATCT
