# Supplementary material for: Back to the sea twice: identifying candidate plant genes for molecular evolution to marine life
Source: BMC Evol Biol. 2011 Jan 12;11:8. doi: 10.1186/1471-2148-11-8 (PMC3033329; doi:10.1186/1471-2148-11-8)
Supplement: Additional file 3 — Aligned nucleotide (CDS) sequences of each OrthoMCL cluster, produced with PAL2NAL. [file 1471-2148-11-8-S3.GZ › orthomcl5132.pal2nal]

>Zostera
------------------------AGGGCGGGGAATGGTCCGAAGCCTTCCAAGGGTCAG
AGCGTCACTGTTCATTGCACTGGTTTCGGTAAGAATCGTGATCTCTCCCAAAAGTTTTGG
AGCACCAAAGACCCAGGACAGCAGCCTTTCACGTTTAATGTTGGCATGGGCACAGTAATA
AAAGGATGGGACGAAGGTGTGCTAGATATGAATATTGGTGAAATTGCTCGTCTTGAGTGC
ACTCCTGATTATGCATATGGAGCAAGTGGATTCACAGCATGGGGAATACAACCCGACTCT
CCTTTAGTTTTTGAAATCGAAGTCCTCAGCATCCAG
>Oryza
ATGGGCTTCGAGAAGACGATCCTGAAAGCCGGCACCGGTCCCAAGCCCGTCAAGGGCCAG
AAGGTCACCGTCCACTGCACCGGCTTCGGGAAAGATAATGATCTCGCTAAGAAGTTTTGG
AGCACAAAGGACGCAGGCCAGGAGCCATTCAGTTTCAATATAGGCCAGGGTTCGGTGATC
AAAGGATGGGACGAGGGAGTTATGACCATGCAAGTGGGTGAAGTTGCTCGTATTCAGTGC
ACCCCGGATTATGCGTATGGAGCTAGTGGGTTTCCGGCCTGGGGAATTCGACCAAACTCA
GTGCTGGTGTTCGAGATTGAGGTTCTTAGCGCCCAG
>Bradi
ATGGGGTTCGAGAAGGAGATCCTCAAAGTCGGCACAGGCCCCAAGCCCGTCAAGGGCCAG
AAGGTCACCGTCCACTGCACCGGCTACGGGAAGGATGGTGATCTGTCCAAGAAGTTCTGG
AGTACCAAGGACCCTGGGCAGCAGCCATTTAGTTTCAACATTGGCCTGGGTTCAGTGATC
AAAGGATGGGATGAGGGAGTTATGACCATGCAGTTGGGCGAAATTGCTCGTATTCGGTGC
ACCCCAGATTACGCTTATGGATCCGGTGGCTTCCCAGCCTGGGGAATTCAACCAAACTCG
GTGCTGGTGTTCGAGATTGAGGTTCTTAGCGCAAAG
>Zma
ATGGGCTTCGAGAAGCAGATCCTGAGATCCGGCACCGGCCCCAAGCCGATAAAGGGCCAG
AAGGTCACCGTTCACTGCACCGGCTACGGGAAGGATCGTGATCTGTCCAAGAAATTTTGG
AGCACCAAGGACCCTGGGCAGCAGCCATTCAGTTTCAGCATTGGTCAGGGTTCAGTGATC
AAAGGATGGGACGAGGGAGTTATGACCATGCAAGTGGGTGAAGTTGCTCGTATCCAGTGC
ACGCCTGATTATGCTTATGGAGCCGGCGGGTTCCCAGCCTGGGGAATTCAACCAAACTCA
GTGCTTGTGTTCGAGATTGAAGTCCTCAGTGCCCAG
>Sorbi
ATGGGCTTCGAGAAGCAGATCTTGAGAGCCGGGACCGGCCCCAAGCCGGTAAAGGGCCAG
AAGGTCACCGTCCACTGCACCGGCTACGGGAAGGATCGTGATCTATCCAAGAAATTTTGG
AGCACCAAGGACCCTGGGCAGCAGCCATTCAGTTTCAACATTGGTCTGGGTTCAGTGATC
AAAGGATGGGATGAGGGAGTTATGACCATGCAAGTGGGTGAAGTTGCTCGTATCCAGTGC
ACACCTGATTATGCTTACGGAGCTGGCGGGTTCCAAGCCTGGGGAATTCAACCAAACTCA
GTGCTGGCGTTCGAGATTGAAGTCCTCAGTGCCCAG
>Posidonia
TGAACAATGATATCTTGCATTACTCCCATCAAAGAGTATTTAAACATACTTATTAGAAGA
GGAACATCTATATTACCAGACAAATATGGATTCAGCACCACATCTATAACAATCTCAAGA
TGGATGGATTAGAGTTGCCAGACATGGCTAAATCACATACACGATACCGCTTGGAATTTC
ACATATACTTCATTACTGGACATTGAGGACCTCAATCTCAAAAATTAAAGGGAATTGGGT
TGTATTCCCCATGCTGGAAATCCACCTGCTCCATAAGCATAATCAGGAGTGCACTGAAGA
CGAGCAACTTCTCCAACTTGCATGCCCAATACTCCT
>Arath
ATGGGTGTGGAGAAGCAAGTCATCAGACCCGGCAACGGTCCCAAACCCGCTCCGGGCCAA
ACCGTCACCGTCCATTGCACCGGATTCGGGAAAGATGGTGATCTATCCCAGAAGTTCTGG
AGTACAAAGGACGAGGGACAAAAACCTTTCTCGTTCCAAATCGGTAAAGGTGCTGTGATC
AAAGGATGGGATGAAGGCGTTATCGGAATGCAAATTGGAGAGGTTGCTCGCTTGCGGTGC
TCATCGGATTACGCATATGGCGCTGGTGGATTTCCGGCATGGGGGATCCAGCCAAACTCT
GTTCTCGACTTTGAAATCGAAGTACTGAGCGTGCAG
>Vitis
ATGGGAGTGGAGAAGGTGTTGTTGAGTGCCGGAACCGGTCCTAAGCCGGTACGCGGTCAG
AACGTCACTGTCCACTGCACTGGATTTGGAAAAAATGGTGATCTTTCTCAGAAGTTTTGG
AGCACAAAGGATCCTGGGCAGAAGCCTTTCACATTTAAAATTGGCCAAGGTTCTGTTATA
AAAGGATGGGATGAAGGTGTGATGGGAATGCAAGTGGGAGAAGTTGCTCGTCTGCAGTGC
TCTCCAGACTACGCCTATGGCCCTAATGGATTTCCAGCATGGGGAATACAACCTAACTCG
GCTTTAGTTTTTGAGATTGAAGTCCTAAGCTTGCAG
>Medtr
atgggagttgagaagcaaatcgttcgacctggaaacggtcctaagccaactcctggtcaa
aacgttactgtccactgcaccggatacgggaaaaaccgtgacctttctcagaagttctgg
agtacaaaagatcctggccagaatccattcactttcaaaatcggcaaaggttctgtcatc
aaaggatgggatgaaggtgtcattggcatgcaaatcggagaagttgctcgtcttcggtgc
tctcctgattatgcttatggtgctagtggctttcctgcttggggaatacaacccaactct
gtcttggagtttgagattgaggtcttgagtgcagaa
>Poptr
ATGGGAGTGGAGAAACAAGTTGTCAGACCCGGAACTGGTCCCAAACCAACTGCTGGTCAA
AACGTGACCGTTCATTGCACTGGTTTTGGGAAAAATCGTGATCTCTCACAGAAGTTTTGG
AGCACCAAGGATCCAGGGCAAAAGCCTTTCGCGTTCAAAATTGGCCAAGGATCTGTCATA
AAGGGATGGGATGAAGGTGTCATGGGAATGCAAGTGGGAGAAGTTGCTCGCCTGCGGTGT
TCTCCTGACTATGCTTATGGAGCTGGTGGATTTCCAGCTTGGGGAATACAACCAAACTCG
GTCCTGGATTTTGAGATTGAAGTCATAAGTTTGGAG
