# Supplementary material for: Back to the sea twice: identifying candidate plant genes for molecular evolution to marine life
Source: BMC Evol Biol. 2011 Jan 12;11:8. doi: 10.1186/1471-2148-11-8 (PMC3033329; doi:10.1186/1471-2148-11-8)
Supplement: Additional file 3 — Aligned nucleotide (CDS) sequences of each OrthoMCL cluster, produced with PAL2NAL. [file 1471-2148-11-8-S3.GZ › orthomcl5121.pal2nal]

>Arath
---------ATGGCGCTTTGTGCTACTACTCAAAGGACTATCCGTATAGCGGCGACGCTC
CGG------------------------CGTGTTGCTCGACCTTTCGCTACTGACGCGGTG
GTTGAGTCGGATTACAAGCGTGGTGAGATCGGTAAGGTCTCCGGAATCCCAGAGGAGCAT
CTTTCTCGCAAGGTGATAATATACTCACCTGCTAGAACAGCTACCCAGTCAGGATCTGGA
AAACTCGGAAAATGGAAGATTAACTTCGTCTCCACCTTAAAGTGGGAGAATCCGTTGATG
GGATGGACTTCTACAGGTGACCCCTATGCTAATGTTGGTGACTCTGCTCTTGCTTTTGAT
TCTGAAGAAGCTGCTAAGTCTTTTGCTGAGCGTCATGGTTGGGATTATAAGGTCAAGAAG
CCCAACACACCATTATTGAAGGTCAAGTCTTACTCGGACAACTTCAAGTGGAAAGGCAAT
CCTCAACCAGAAAAC---------
>Medtr
---------------atgacgaacatcctgctacgcacggcgagtcgcggtggttcccta
cgcgcc---------------------accctcatccgccggttctccactgatgcattg
gttgag------tccaaacccggcgagatcggtttggtttctggaatcccacaagaacac
cttcgtagaagggttttgatttactcacctgctagaactgctggtcaacaaggatctggg
aatgttggaagatggaggatcaacttcttatcaacccagaagtgggaaaatccactgatg
gggtggacatccaccggagacccatattcccatgttggtgattctgcgttggattttgat
actgaagaagcggcaaaggaatttgcagagagacatggttgggaatacgtggtcaagaag
caccacacaccattgctgaaggttaagttatacgcagacaactttaaatggaagggtcca
cccaaggctgctgaagctgaacag
>Bradi
---------------ATGGCCGCTCCACTCCGGCGGGTCCTCCCGCCCTTCGGCCGCGCC
CTCCTC------TCGCCCACGCCGGCGCGGATGCTCTCCGCGGAAGCCTCCGACGCTCTT
GTGGAG------ATCAAGCCCGGTGAGATCGGCATGGTATCCGGCATCCCCGAGGAGCAC
CTCCGCCGCAGGGTTGTAATCTATTCACCAGCTAGGACTGCATCTCAGCAAGGTTCAGGC
AAAGTTGGGAGGTGGAAAATCAACTTCGTGTCAACCCAAAAGTGGGAGAACCCATTAATG
GGATGGACATCTACTGGAGATCCATATGCTAATGTTGGTGAAGCAGGACTTACATTTGAC
AGTGCTGATTCAGCAAAAGCATTTGCTGAAAAGCACGGATGGGATTATGTGGTTAGGAAA
CGTCATACACCTCTTTTGAAGCCCAAAACGTACGCAGAAAACTTCAAGTGGAAAGGTCCC
CCGAAGACGGAGGAAGCAGCC---
>Oryza
---------------ATGGCCGCCCCGCTCCGGCGGAGCCTCCCCTCCCTGGGGCGCACG
CTCCTCTCGCCGTCCCCCGCGCCCGCGCGGATGCTCTCCGCGGCGGCGTCCGACGCCCTC
GTCGAG------ATCAAGCCAGGCGAGATCGGCATGGTCTCCGGCATCCCCGAGGAGCAC
CTCCGCCGCAAGGTTGTAATATATTCACCCGCTAGGACTGCATCTCAGCAGGGTTCAGGC
AAAGTCGGGAGGTGGAAAATCAACTTTGTGTCAACCCAAAAGTGGGAGAACCCATTAATG
GGATGGACATCTACTGGAGATCCATATGCTAATGTTGGTGAAGCAGGGCTTACGTTTGAC
AGTGCAGATTCAGCAAAGGCATTTGCTGAAAAGCATGGATGGGATTATGTGGTTAGGAAA
CGCCATACACCTCTTTTGAAGGCCAAATCTTATGCAGAGAACTTCAAGTGGAGGGGTCCC
CCGAAGGCAGAGCAAGCC------
>Zma
---------------ATGGCCGCCCCGCTCCGGCGGAGCCTCCCCTCCCTTGGCCGCGCG
CTTCTC------ACGCCGGCGCCGGCGCGGATGCTCTCCGCGGAGGCCTCTGATGCCCTC
GTTGAG------ATCAAGCCCGGGGAGATCGGGATGGTCTCCGGCATCCCTGAGGAGCAT
CTCCGCCGTAAGGTTCTAATTTATTCACCAGCTAGGACTGCATCCCAGCAAGGTTCAGGC
AAAGTCGGGAGGTGGAAAATTAATTTTTTGTCAACCCAAAAGTGGGAGAACCCGTTGATG
GGATGGACATCTACTGGGGATCCATATGCTAATGTCGGTGAAGCAGGACTTACGTTTGAC
AGTGCAGAGTCAGCAAAGGCGTTTGCCGAAAAACATGGATGGAATTATGTGGTTCGGAAA
CGCCATGCACCTCTTCTGAGGCCTAAGGCCTACGCTGAGAACTTCAAGTGGAGAGGCCCT
CCAAAAGCGGAGCAAGCA------
>Sorbi
---------------ATGGCCGCCCCGCTCCGGCGGAGCCTCCCCTCCCTTGGCCGCGCG
CTTCTC------ACGCCGGCTCCGGCGCGGATGCTCTCCGCGGAGGCCTCCGATGCCCTC
GTCGAG------ATCAAGCCTGGGGAGATCGGGATGGTCTCCGGCATCCCTGAGGAGCAC
CTCCGCCGCAAGGTTTTAATTTATTCACCAGCTAGGACTGCATCCCAGCAAGGTTCAGGC
AAAGTCGGGAGGTGGAAAATTAACTTTTTGTCAACCCAAAAGTGGGAGAACCCGTTGATG
GGATGGACATCTACTGGGGACCCATATGCTAATGTCGGTGAAGCAGGACTTACATTCGAC
AGTGCGGAGTCAGCAAAGGCGTTTGCTGAAAAACATGGATGGAATTATGTGGTTCGGAAA
CGCCATACACCTCTTCTGAAGCCTAAGGCTTACGCTGAGAACTTCAAGTGGAGAGGCCCT
CCGAAGGCGGAGCAAGCA------
>Posidonia
------------TAAAACAACTTAGTATATTGTTGTTTGACATGCTTTAGTGCTTCTGTT
TAATTT------CTCAGATTTACACACCATAAACACTTTTTTATTGATAAAGAAAAGATA
CAAGAA------GACACTCTACTGGAGGCGACACGCACAGCGATTCACTCCCCAACCAAC
TACGGGTGGCCCTTCCATTTGAAGTTATCAGCATACGCCTTGGGCTTCAAAAGAGGCGTA
TGACGTTTTTTGACCACGCAATCCCAGCCATGCTTCACAGCAAATACCTTGGCAGCTTCC
TCACTGTCAAAACTAAGTCCTGCATCACCCACATTGGCATACGGATCGCCTGTGGATGTC
CACCCCATCAATGGGTTTTCCCACTTTTGAGTTGACATAAAATTGATCTTCCATGTTCCA
AGTTTTCCTGATCCCTGTTGAGTTGCCGTTCGAGCTGGTGAATAAATTATAACCTTCCGG
CGG---------------------
>Zostera
ATGGCGTTTCTCCTCAAGACTACGACGAATGCTCACACTTCTCCTCAAGTCGGACGGATT
GTTTCA------------TCCATATTCACGCAATGGAGATCTCTATCCTCCGAAGCTCTC
GTTGAG------ATCAAACCCGGTGAGATCGGAGTCGTTTCCGGTATTCCGGACGAGCAC
CTCCGTCGAAGGGTTGTTATTTATTCTCCAGCTCGAACTGCAACTCAGCAGGGATCTGGA
AAACTTGGTGAATGGAAGATCAATTTCATGTCAACTCAGAAGTGGGAGAATCCATTGATG
GGCTGGACATCTACTGGTGATCCTTATGCTAATGTTGGTGATTCAGCACTCAGTTTTGAC
AGTGAAGAAGCTGCAAAGGAATTTGCCAATAAGCATGGTTGGGACTATACAGTTAAGAAG
CACAACACACCTTTGCTGAAGGTTAAATTGTATGCTGACAACTTCAAGTGG---------
------------------------
>Poptr
---------------ATGTCGAGTTCTCTGCCAAAAATCTGGAAAAATGGTTGCGCCCTT
CGAGCAAGCAGCATAGGCCCATTATGGAGGAGGCCGTTCTCCGCTTCTTCCGATGCATTG
GTAGAG------TACAAAGCTGGGGAGATCGGCATGGTCTCTGGCATCCCCCAAGACCAC
CTTCGCAGGAGAGTTGTCATTTACTCACCTGCTAGAACTGCAACCCAACAAGGATCTGGA
AAAGTTGGAAGGTGGAAAATCAATTTTATGTCAACACTAAAGTGGGAGAATCCATTGATG
GGGTGGACATCTACAGGGGATCCATATGCCCATGTGGGTGATTCTGCACTCGGTTTTGAC
AGTGAAGAAGCTGCAAAGGCATTTGCTGAGCGTCATGGTTGGGAGTATGTGGTTAAAAAG
CGCCACACACCACTATTGAAGGTTAAGGCATATGCAGACAACTTCAAATTCAAGGGGCAT
CCCAAGACTGATGACAAA------
>Vitis
------------------------------------------------------------
------------------------------------------------------------
---------------------------------ATGGTCTCTGGTATACCCGAAGAGCAC
CTTCGAAGGAGGGTTGTAATTTTCTCACCTGCTAGAACTGCAACTCAACAAGGATCAGGA
AAAGTTGGGAGGTGGAAAATCAATTTTATGTCAACTCAAAAGTGGGAAAATCCATTGATG
GGCTGGACATCCACAGGGGACCCATACGCTAATGTTGGTGATGCGGGTTTGGGTTTTGAT
AGTGAAGAAGCTGCCAAGGCATTTGCTGAGAAACATGGTTGGGAATATACGGTTAAGAAG
CGCCAAACACCCTTATTGAAGACTAAAGCATATGCAGACAACTTCAAGTGGAAGGGACCT
CCCAAAACTGAGGAC---------
