# Supplementary material for: Back to the sea twice: identifying candidate plant genes for molecular evolution to marine life
Source: BMC Evol Biol. 2011 Jan 12;11:8. doi: 10.1186/1471-2148-11-8 (PMC3033329; doi:10.1186/1471-2148-11-8)
Supplement: Additional file 3 — Aligned nucleotide (CDS) sequences of each OrthoMCL cluster, produced with PAL2NAL. [file 1471-2148-11-8-S3.GZ › orthomcl510.pal2nal]

>Zostera
------------------------------------------------------------
------------------------------------------------------------
---------ATGGCTCCCAAGAAGGTCGCCAAGCCAACACCGTCGGCATCCAAGCCAGCT
AAGTCCGGCGGAGGAAAGCAGAAGAAAAAGAAATGGAGCAAGGGAAAGCAAAAGGAGAAG
GTTAACAACCAGGTTCTTTTCGACCAAGTTGGTTATGAGAAGATGCTTTCCGAAGTTCCC
AAATACAAGCAGATTACTCCATCTGTCCTTTCTGAAAGGCTCAGGATCAACGGATCATTA
GCAAGGCGTGCTATTAAAGATCTTTTGACCAGGGGTTCTATCAGAGTTGTTTCTGCACAT
GCCAGTCAGCAGATCTACACCAGAGCAACCAACACT
>Posidonia
------------------------------------------------------------
------------------------------------------------------------
---------ATGGCGCCGAAGAAGGACTCCAAGGCTCCTCCCCCGTCCTCCAAGCCCGCG
AAGTCCGGCGGTGGCAAGCAGAAGAAGAAGAAATGGAGCAAGGGAAAGCAAAAGGAGAAG
GTGAACAACCAGGTTCTTTTCGATCAAGCCGGGTATGATAAAATGCTCACCGAAGTGCCG
AAGTACAAGCAGATTACTCCCTCTGTGCTGTCTGAGAGGCTCAGGATCAATGGATCATTG
GCAAGAAGAGCTATCAAGGATTTGTTGGCTAGGGGTTCCATTAGGGTGGTGTCTGCACAT
TCCAGCCAGCAGATCTACACAAGAGCTACAAATACT
>Oryza
------------------------------------------------------------
------------------------------------------------------------
---------ATGGCCCCGAAGAAGGAC---AAGGCCCCGCCGCCGTCGTCGAAGCCGGCC
AAGTCCGGCGGTGGCAAGCAGAAGAAGAAGAAGTGGAGCAAGGGAAAGCAAAAGGAGAAG
GTGAACAACTCGGTGCTGTTCGACCAGGCCACCTACGACAAGCTGCTCTCCGAGGTGCCC
AAGTACAAGCAGATCACCCCCTCCGTTCTCTCTGAGAGACTCAGGATCAACGGGTCCCTG
GCTCGTAGGGCCATCAATGATTTAATGACACGGGGCCTAATCCGCATGGTCTCGGTTCAC
TCAAGCCAGCAGATCTACACCAGGGCAACCAACACC
>Bradi
------------------------------------------------------------
------------------------------------------------------------
---------ATGGCCCCGAAGAAGGAG---AAGGCCCCGCCGCCGTCGTCGAAGCCGGCC
AAGTCTGGCGGTGGCAAGCAGAAGAAGAAGAAGTGGAGCAAAGGCAAGCAAAAGGAGAAG
GTGAACAACGCGGTGCTCTTCGACCAGCCCACCTACGACAAGCTGCTCTCCGAGGTGCCC
AAGTACAAGCAGATCACCCCCTCCGTCCTCTCCGAGAGGCTTCGGATCAATGGTTCCCTT
GCTCGTAGGGCGATCAAGGATCTGATGGAGCGGGGCCTCATCCGCATGGTCTCTGTTCAC
TCAAGCCAGCAAATCTACACCAGGGCAACCAACACC
>Zma
------------------------------------------------------------
------------------------------------------------------------
---------ATGGCCCCGAAGAAGGAC---AAGGCCCCGCCGCCGTCGTCGAAGCCGGCC
AAGTCCGGTGGTGGCAAGCAAAAGAAGAAGAAGTGGAGCAAGGGAAAGCTAAAGGAGAAG
GTAAACAACGCGGTGCTGTTCGACCAGGCTACCTACGACAAGCTGCTCTCGGAGGTGCCC
AAGTACAAGCAAATCACCCCTTCCATCCTCTCCGAGCGTCTGAGGATCAACGGCTCCCTT
GCTCGGAGGGCCATCAAGGACTTGATGGCGCGTGGCCTCATTCGGATGGTCTCGGTCCAC
TCAAGCCAGCAGATCTACACCAGGGCAACCAATACA
>Sorbi
------------------------------------------------------------
------------------------------------------------------------
---------ATGGCCCCGAAGAAGGAC---AAGGCCCCGCCGCCGTCGTCGAAGCCCGCC
AAGTCCGGCGGTGGCAAGCAGAAGAAGAAGAAGTGGAGCAAGGGTAAGCAAAAGGAGAAG
GTGAACAACGCTGTGCTGTTCGACCAGGCCACCTACGACAAGCTGCTCTCTGAGGTGCCC
AAGTACAAGCAGATCACCCCCTCCGTCCTCTCCGAGCGCTTGAGGATCAATGGCTCCCTT
GCTCGGAGGGCCATCAAGGACCTGATGGCGCGTGGCCTCATCCGGATGGTCGCTGTCCAC
TCAAGCCAGCAGATCTACACCAGGGCAACCAATACC
>Medtr
------------------------------------------------------------
------------------------------------------------------------
---------atggcacccaagaaggca------gctcctcctccttcatccaagccagcc
aaatctggcggtggcaaacagaagaagaagaagtggagcaagggaaagcaaaaggagaag
gtgaacaacatggtgctgtttgatcagggtacctatgacaagctcctaactgaagcaccc
aaatacaagctcatcactccttctgtcctctctgatcgtttgaggattaatggatcactt
gcaaggagggcaataagagacttgatggctaaaggtttaatcaggttggtgtctgctcat
tcaagtcagcagatttacaccagggctacaaacacc
>Arath
------------------------------------------------------------
------------------------------------------------------------
---------ATGGCGCCAAAGAAGGAT---AAGGTTCCACCACCGTCATCAAAGCCGGCC
AAATCTGGAGGTGGAAAACAGAAGAAGAAGAAGTGGAGCAAGGGAAAGCAAAAGGAGAAG
GTGAACAACATGGTGTTGTTTGATCAAGGCACTTATGACAAGCTTCTCACTGAAGCTCCC
AAGTTCAAGCTCATCACTCCATCAATCCTCTCCGACCGTATGAGGATTAATGGGTCTCTT
GCGAGGAGGGCGATTAGGGAGCTAATGGCAAAAGGTTTGATCAGGATGGTCTCTGCACAC
TCGAGCCAGCAGATCTACACTCGTGCCACCAACACC
>Vitis
ATGGCATTAACTTTGGCAGGTCACTGGGGACTAAAAACATCATGCCTGAAAGGATATAAG
GTTGGAAAGAGAATCTTGTGCTACTCCCATCTTCCTCCATTTTCTGAAACTCCGAGATCT
GACTTTGTTATGGCGCCAAAGAAAGAA---AAGGCTCCTCCACCTTCTTCGAAGCCTGCC
AAATCTGGCGGAGGAAAACAGAAAAAGAAGAAATGGAGCAAAGGTAAGCAAAAGGAGAAG
GTGAACAACATGGTTCTATTTGACCAAGGAACTTATGATAAGCTTCTTTTGGAGGTTCCC
AAGTACAAGCTTATTACTCCTTCAATCCTATCAGACAGGCTGAGGGTCAATGGGTCATTA
GCACGTCAAGCAATCAAGGATTTGATGGCGAGAGGTTCCATTAGGATGATATCTGCTCAT
GCCAGCCAACAGATTTACACCAGGGCCACCAATCAC
>Poptr
------------------------------------------------------------
------------------------------------------------------------
---------ATGGCACCAAAGAAGGAG---AAGGCTCCTCCTCCGTCTTCAAAGCCAGCA
AAATCCGGGGGTGGCAAGCAGAAGAAGAAGAAATGGAGCAAGGGAAAGCAAAAGGAGAAG
GTGAACAACATGGTTTTGTTTGATCAAGCTACATACGATAAGCTACTTTCTGAAGCTCCA
AAGTATAAGCTTATCACTCCTTCTGTCTTGTCTGACAGATTGAGGATTAGTGGCTCTCTT
GCACGCAAAGCAATCAAGGATTTAATGGCCAGAGGATCTATTAGAATGGTTTCTTCACAT
GCCAGCCAACAGATCTACACTAGGGCTACCAACACC
