# Supplementary material for: Back to the sea twice: identifying candidate plant genes for molecular evolution to marine life
Source: BMC Evol Biol. 2011 Jan 12;11:8. doi: 10.1186/1471-2148-11-8 (PMC3033329; doi:10.1186/1471-2148-11-8)
Supplement: Additional file 3 — Aligned nucleotide (CDS) sequences of each OrthoMCL cluster, produced with PAL2NAL. [file 1471-2148-11-8-S3.GZ › orthomcl505.pal2nal]

>Arath
ATGGCGATGGTATCAGGAAGA---CGATCTACTCTAAACCCCGACGCACCTCTTTTTATT
CCGGCAGCTGTACGACAAGTGGAAGATTTCTCACCGGAGTGGTGGCAATTGGTGACAACT
TCGACTTGGTACCCTGATTACTGGATCAGTCAGCAGCAGCAAGGCGCGGATGGTTTC---
---TATGACAACGGAGAGAATGAGAATGGT---GGAGGTCATATCGATGTAGCTGATCTT
CTTCCAGAA---TCA---------TTTGATTTTGATGATATGGAAGATTTCTTTGACACT
GATGCTGCTGAG---------------TTTGATCAAGGATTCGATGGAAGAATGTATTAC
CAAGCACCTTCCGAATTTGGTAAGTCGGTTTCATTCCCC---------------------
------------------------------------------------------------
------------------------------------------------------------
------------------
>Zostera
ATGGCAGTTTCATCTAGAGGATTAAGGTCTACTCTGAATCCAAATGCCCCAGTTTTTATT
CCAGCTGCTCTTCGACAAGTTGAGGAATTCTCACCTGAATGGTACGAGCTGGTCAAAACA
TCTCCATCGTTTCGTGAACACTGGTATAGTCAGCAGCAGCAA---GAAGGGATATATGAA
TTGGATGAAGCCATTTTCCAACAAGCTTTTGTGTCTTCTGAGGATTCCATTCCTTATGTT
TCTAAAGATGGCAAG---------TTTAAAACTGGCACAGAATCTCTGTTGAAGAATCTC
AATTTGAAATCTCCAAACAATTATGATATGAAGAGTCTAACAGAGGCAGCAAAATACAGG
GAGAAGCCTGTGCAAGCAATCAGCCCAAAACCCAGCTCT---------------------
------------------------------------------------------------
------------------------------------------------------CGTCGC
ATCATCCAACAACCTCGC
>Poptr
ATGGCTACTTTGATCTCTGGA---AGAACCACATTGAATCCTAATGCACCTCTCTTTATC
CCTAATGTGTATCTACAAGTGGAGGATTTCTCACCGGAATGGTGGGAACTTGTGAAGACC
TCGACTTGGTTCCGGGATTTTTGGTTGAGTCAACATCCAGAG------GAGAGTTTTGAT
GGCAGTGCTGGTGCTGAT---------------------GATGATGATCTTACAGATTTG
CTGCCGGAG---GAT---------TTGGATGTTGGTGTGGAGGAGGAGTTTCCTAATTTG
GAAGCTCAGTTTGAGGAGATGGTCAAGTTGGCTGAAGCTGAAGAGAAAACTGACTCTAGC
GCTGCCGATCCCAAAGTTGAAAGGAAGCCTCCAAATGGTCTTATAATGGATGTGAAAACT
TTGCTCAAGGACATGAACATTCCAAAATCTCCCAAGGAAAGAAGTCCCAGATCTCCAAGA
ACCCTTGCAAAGTACCAAATGAAGCCACCACACTGCGTTGTTGCCAAGCGCACAGCGCTG
TACATTCACCAGCCTCGC
>Zma
ATGAGCACCACAACGGCG---------TCGTCGCTGAACCCCAACGCGCCGCTCTTCATC
CCGGCGGCGTACCGGCAGGTGGAGGACTTCTCGCCCGAGTGGTGGGAGCTCGTCAACACC
ACCGCCTGGTTCCGGGACCACTGCTTCCGGCAGCGCCAGCTC---CACGAGGCCGCC---
---------------------------------------TGCGACGACGTCGCCGCGCTC
CTCCCCGAC------------------GACCTCCTCGACACCAACGACCTCTTCTACGCG
CCCGACGTCGTCCACCACCAACCAGCGACGGCGCTGCTGCCCGGGTACGATGTCCTCGAC
GTGCTCGCGGCGCTGAGCCTCAGCTCCCCC------------------------------
------------------------------------------------------------
---------------------------------------------------------AGG
GCCATCCGCCAGCCTCGC
>Sorbi
ATGAGCACCGTGGCAGCCATGGCGTCGTCGTCGCTGAACCCGAACGCGCCGCTCTTCATC
CCGGCGGCGTACAGGCAGGTGGAGGACTTCTCGCCCGAGTGGTGGGAGCTCGTCAAGACC
ACCGCTTGGTTCCGCGACCACTGGTTCCGCCAGCACCAGCTC---CACGAGGCCGCC---
---TACGACGCCGCCTTTGCCGCCGACGCA---GCGGACGACTTCGACGTCGCCGCGCTT
CTCCCCGATGACTCCGTCGACCTCCTCGACATGGTCGACACCGACGACCTCTTCTACGCG
CCCGACGTCCACCACCACCAGGCCGCCAAGCCGGCGCCGGCGCCCGGGTACGACCTCGAC
GTGCTCAGGGCGCTCAGCGTCAGCTCCCCCAGGGCTGCC---------------------
------------------------------GCCACTGTCGTCGCCGCGCCGTCGCCGCAG
CAGCAGAGGTACGCGGACAAGCCGGCGTACCACGCCGGCGGCAGGGGCGCCGCCCGCCGC
GCCATCCACCAGCCTCGC
>Bradi
ATGAGCGCCATGGTCGCG---------TCGTCGCTGAACCCGGAGGCGCCGCTCTTCATC
CCGGCGGCGTTCTGGCAGGTGGAGGACTTCTCCCCGCAGTGGTGGGACCTCGTCAAGACC
ACCCCATGGTTCCGCGACTACTGGTTCCACCAGCACCAGCAG---CTCGACGATATG---
---GCCGACTCCCTCCAAGCCTTCGAGGCC---------GAGGACGACGTCGCCGGCCTC
CTCCCCGAC------------------------GCCATCGACGACGACCTCTTCTAC---
---GGCCAGCACCACCACACCGTCGCCCTTGAGGCAGCCCAGCCACCGGTTCCACTCAAG
ACTGATGCGGTGCTCAAAGCGCTGAGCCTGGCGTCCCCC---------------------
------------------AAGGGCGGCGACGCCCTGCGCGGGTTCCAGGAGAAGCCTAGG
CACTCCGAGAAGCCCACCAAGTACGCCGGCAGCCCGAGGAGCGGCGGCAGCGCACCCCGC
TTCATCCACCAGCCTCGC
>Oryza
ATGAGCGCCACGGCGGTG---------TCGTCGCTGAACCCGGACGCGCCGCTCTTCATC
CCGGCGGCGTTCCGGCAGGTGGAGGACTTCTCGCCGCAGTGGTGGGACCTCGTCAAGACC
ACCGCCTGGTTCCGCGACCACTGGTTCCACGAGCACCAGCAG---CTCGACGAGATG---
---GCCGACTCCCTCGCCCTCCACGACGCCGCCGCCGACGACGACGACCTCGCCGGCCTC
CTCCCCGACGACGCC---------TTCGACGACGACGACGACGACGACCTCTTCTTC---
---GACCAGACCCATAACCTCCTCGTCGATCCCCCGCAGCCGCCCGCCGCTCTCAAGACT
GGTACCGAC---------------------------------------------------
------------------------------------------------------------
------------------------------------------------------------
------------------
>Medtr
atggcattagtttcaggagga---agatcaacactaaaccctaatgcaccactttacatt
ccagctgcatttcgctatgtcgaggatttttctccggaatggtggcagctggtgacaaca
ctgaaatggtaccatgattactggcttagccagcaacatgat---gacgaaggcttt---
---tatgatgatgtagatgagtttgacggt------------aatgatgtcgttgatttg
cttcctgat---gcg---------tttgatcttgatgcggatgaagatatttcgattgaa
gctcagcttgaagagtttatcaagtcttctgaagcacaagaggaaagttttgtggagcaa
ggagcaaagaaatttaatgga---------------------------------------
------------------------------------------------------------
------------------------------------------------------------
------------------
>Posidonia
ATGGCAATAGCATCTGGAGGATTAAGATCCAGTTTGAACCCAAATGCCCCACTTTTCATC
CCAGCAGCCCTTCGACAAGTGGAGGACTTCTCTCCTGAATGGTATGAGCTGGTGAAGACA
TCTACATGGTTCCGTGAACACTGGTTCAGTCAGCACCAAGAG---CAAGATACTTTTGAT
GGTTATGAGGAT---------------------------GATGATGATGTTGTAAACATG
TTGCCAGAT---TCC---------TTTGATCTTGGCATTGATGATGAGCTATCAAATTTT
GGTGGTTTGGAA------------------------------------------------
------------------------------------------------------------
------------------------------------------------------------
------------------------------------------------------------
------------------
>Vitis
ATGGCACTGGTATCAGGAGGG---AGATCTACATTGAACCCTAATGCCCCTCTCTTCATT
CCTGCTGCTTTCCGCCAAGTGGAGGATTTCTCACCTGAGTGGTGGAAACTGGTGAAGACT
TCAACATGGTTTCGTGACTACTGGCTGAGCCAACATCAGGAT---GACGAGAATTTTGAA
GTCAATGATGGTGCT------------------------GATGATGATGTTTTGAATTTA
CTGCCAGAG---ACA---------TTTGACCTTGGCATTGATGAAGAATCCCTTGATTTG
GAAGTTCAGATGGAGGAACTGATCCAGCTTTCTGAAACCAAAGAAGGAACTGAATCAGCC
TCCACAGTTTCAAAAACTGGAAGGAAGCCCGTCAATGGACTCAAACTGGAGACTGAAGCA
TTGATGAAGAACCTCAACTTGGGCAATTCTCCAAAGGGAAAAAGTCCCAAGACTCCGGTG
GGGCCTGCAAAATACCACGAGAAGGCAGCACAGTGCATGAGCCCCAAATATGGCCCCCGA
CGCATTAACCAGCCTCGT
