# Supplementary material for: Back to the sea twice: identifying candidate plant genes for molecular evolution to marine life
Source: BMC Evol Biol. 2011 Jan 12;11:8. doi: 10.1186/1471-2148-11-8 (PMC3033329; doi:10.1186/1471-2148-11-8)
Supplement: Additional file 3 — Aligned nucleotide (CDS) sequences of each OrthoMCL cluster, produced with PAL2NAL. [file 1471-2148-11-8-S3.GZ › orthomcl498.pal2nal]

>Bradi
------------------------------------------------------------
------------------------------------------------------------
------------------------------------------------------------
------------------------------------------------------------
------------ATGGCGCTGCCGAACCAGGGGACCGTCGATTACCCCAGCTTCAAGCTC
GTCATCGTCGGCGATGGCGGGACTGGTAAAACCACATTCGTGAAGAGGCATCTCACCGGA
GAGTTTGAAAAGAAATATGAACCAACAATTGGTGTTGAAGTTCACCCATTGGATTTCACC
ACCAACTGTGGAAAGATCCGTTTCTACTGCTGGGACACTGCTGGGCAAGAGAAGTTTGGT
GGCCTTAGGGATGGATATTATATCCATGGTCAGTGTGCGATAATAATGTTTGATGTCACT
TCAAGGCTGACCTACAAGAATGTTCCTACCTGGCACAGGGACTTGTGCAGGGTGTGCGAG
AACATCCCCATTGTCCTCTGTGGTAACAAGGTTGATGTGAAGAACAGGCAGGTTAAAGCT
AAGCAGGTTACATTCCACAGGAAGAAGAACCTGCAGTACTATGAAATTTCTGCCAAGAGC
AACTACAACTTTGAGAAGCCCTTCCTTTACCTTGCAAGGAAATTGGCTGGCGATGCCAAC
ATTCACTTTGTTGAGGCTGTTGCTCTGAAGCCTCCGGAAATTGTCTTGGACCTGGCAATG
CAGCAACAGCATGAAGCTGAGCTTGCGGCCGCTGCAGCGCAACCACTGCCTGATGACGAT
GACGATCTTGTCGAG
>Oryza
------------------------------------------------------------
------------------------------------------------------------
------------------------------------------------------------
------------------------------------------------------------
------------ATGGCGCTGCCGAATCAGGGGACCGTGGATTACCCCAGCTTCAAGCTG
GTCATCGTCGGCGATGGCGGGACTGGTAAAACTACATTTGTGAAGAGGCATCTCACTGGA
GAGTTTGAAAAGAAATATGAGCCAACCATTGGTGTCGAAGTTCACCCTCTAGATTTTACC
ACCAACTGTGGTAAGATCCGCTTCTACTGCTGGGACACTGCTGGACAAGAGAAGTTTGGT
GGACTTAGGGATGGATACTATATCCATGGTCAATGTGCGATAATTATGTTTGATGTCACT
TCAAGGCTGACTTACAAGAATGTTCCAACATGGCATAGGGACTTGTGCAGGGTGTGTGAA
AACATCCCCATTGTCCTGTGTGGTAACAAGGTTGATGTGAAGAACAGGCAGGTTAAAGCC
AAGCAGGTCACATTCCACAGGAAGAAGAATCTCCAGTACTATGAAATTTCTGCCAAGAGC
AACTACAACTTTGAGAAGCCCTTCCTTTATCTTGCAAGGAAGCTTGCTGGTGACCCGAAC
CTGCATTTCGTTGAAGCTGTTGCTCTTAAACCTCCGGAAGTTCCCATTGACCTGGCAATG
CAGCAACAG---------------------------------------------------
---------------
>Zma
------------------------------------------------------------
------------------------------------------------------------
------------------------------------------------------------
------------------------------------------------------------
------------ATGGCGCTGCCGAATCAGGGGACCGTTGATTACCCCAGCTTCAAGCTC
GTCATCGTCGGCGATGGTGGAACTGGTAAAACTACATTTGTGAAGAGGCATCTCACTGGA
GAGTTTGAGAAGAAATATGAACCAACCATTGGTGTGGAAGTTCATCCGTTGGATTTCACC
ACTAACTGTGGTAAGATCAGGTTCTACTGCTGGGATACCGCAGGGCAAGAGAAGTTTGGT
GGCCTCAGGGATGGATACTATATCCATGGCCAGTGTGCGATCATCATGTTTGATGTAACC
TCAAGGCTTACTTACAAGAATGTTCCTACGTGGCATAGGGACCTGTGCAGGGTCTGTGAA
AACATCCCCATTGTCCTCTGCGGTAATAAGGTTGATGTGAAGAACAGGCAGGTCAAAGCC
AAGCAGGTTACTTTCCACAGGAAGAAGAATCTGCAGTACTATGAAATTTCTGCCAAGAGC
AACTACAACTTTGAGAAACCTTTCCTGTACCTTGCAAGGAAGCTGGCTGGTGATCCGAAC
CTTCACTTTGTTGAAGCTGTTGCTCTTAAGCCTCCGGAAGTTACCATCGACATGGCTATG
CAGCAGCAGCATGAAGCTGAGCTTGCTGCAGCAGCTGCACAACCTCTTCCTGATGACGAT
GATGATCTGATTGAG
>Sorbi
------------------------------------------------------------
------------------------------------------------------------
------------------------------------------------------------
------------------------------------------------------------
------------ATGGCGCTCCCGAATCAGGGGACCGTCGATTACCCCAGCTTCAAGCTC
GTCATCGTCGGCGATGGCGGAACGGGTAAAACTACGTTCGTGAAGAGGCATCTCACTGGA
GAATTTGAGAAGAAATATGAACCAACAATTGGTGTCGAAGTCCACCCATTGGATTTCACC
ACGAACTGTGGTAAGATCAGGTTCTACTGCTGGGACACTGCTGGGCAAGAGAAGTTCGGT
GGCCTTAGGGATGGATACTATATCCATGGCCAATGTGCTATCATCATGTTTGATGTAACC
TCAAGGCTGACTTACAAGAATGTTCCTACATGGCATAGGGACCTGTGCAGGGTGTGTGAA
AACATCCCCATTGTCCTCTGCGGTAACAAGGTTGATGTCAAGAACAGGCAGGTGAAAGCC
AAGCAGGTCACCTTCCACAGGAAGAAGAATCTGCAGTACTATGAAATTTCTGCCAAGAGC
AATTACAATTTTGAGAAACCTTTCCTTTACCTTGCGAGGAAGTTGGCAGGTGATCCGAAC
CTTCACTTTGTTGAAGCTGTTGCTCTGAAGCCCCCGGAAGTTACCATCGACATGGCTATG
CAGCAGCAGCATGAAGCTGAGCTTGCTGCAGCGGCTGCACAACCTCTTCCCGATGACGAT
GATGATCTGATCGAG
>Vitis
ATGCCATTTTGTTACAATAATAATTATTGCTATTTTATAAAATCAAAGAAAATTGTAATT
ACAAAACTATTTCGGGATCTAATCCAACGGTTGAGAGAAATAGCGTCCATCAAAGGCTAT
AATGAAAACACGCGGCGCCTACTTATATATATACGGCTAAAACTCCTACTACCACCGCAT
TCAAAACTCAAACCTTCTTTCCAAAGCGCTCCTTGGCGGCTTCCATACGAGAAACTCACG
CTCACCCTCCAGATGGCGCTTCCAAATCAGCAAACTGTGGATTACCCTAGCTTCAAGCTC
GTGATTGTCGGTGATGGCGGAACAGGAAAGACTACATTTGTGAAACGGCATCTCACTGGA
GAGTTTGAGAAGAAATATGAGCCAACCATTGGTGTGGAAGTTCACCCATTGGACTTCTTC
ACAAACTGTGGAAAGATCAGGTTCTATTGCTGGGATACAGCTGGGCAGGAAAAATTCGGT
GGGCTCAGAGATGGATACTATATTCATGGACAGTGTGCCATCATCATGTTTGATGTCACT
GCTCGTCTGACATACAAAAATGTTCCAACATGGCATCGGGATCTCTGCAGGGTGTGCGAG
AATATTCCAATTGTTTTATGTGGAAACAAGGTGGATGTGAAAAATAGGCAGGTCAAAGCA
AAGCAGGTTACTTTCCACAGGAAAAAGAATCTCCAGTACTATGAAATTTCTGCAAAGAGC
AATTATAACTTTGAGAAGCCCTTCTTGTACCTTGCTCGAAAACTTGCAGGAGATGTCAAT
CTCCACTTTGTTGAGTCACCTGCTCTTGCTCCTCCTGAAGTTCAAATTGATATGGCTGCA
CAAGCTCACCATGAAGCAGAGTTGGCAGCAGCCGCAGCACAACCACTTCCTGATGATGAT
GATGACACGTTTGAG
>Zostera
------------------------------------------------------------
------------------------------------------------------------
------------------------------------------------------------
------------------------------------------------------------
------------ATGGCGCTTCCGAATCAGCAAACAGTCGATTATCCCAGTTTCAAGCTG
GTCATTGTTGGCGATGGAGGAACAGGGAAGACTACGTTCGTAAAGAGGCATATGACCGGG
GAGTTCGAGAAGAAGTACGAACCTACTATTGGTGTTGAGGTCCATCCTTTGGATTTCTTC
ACAAATTGTGGGAAGATCAGGTTTTACTGCTGGGATACAGCTGGTCAGGAGAAATTTGGT
GGTTTGAGAGATGGATACTATATTCATGGGCAATGCGCAATTATAATGTTTGACGTCACT
GCAAGATTGACACATAAAAATGTCCCAACATGGCACAGAGATCTTTGCAGGGTGTGTGAG
AACATTCCCATTGTTCTCTGTGGAAATAAGGTTGATGTAAAAAACAGGCAGGTTAAAGCT
AAGATGGTTACATTCCACAGAAAGAAGAATCTCCAATATTATGAGATATCAGCTAAAAGC
AACTACAATTTCGAAAAGCCTTTCCTCTATCTTGCCATAAAACTTGCCGGGGACCCCAAA
CTACATTTTGTTGAATGTCCGGCACTTCTCCCTCCCGATGTAGAAATCGATGTTGCTGCA
TGCCAGAAGTACGAAGCTGAGATTGCAGCAGCTGCTGCACAACCCCTTCCTGATGATGAT
GACGACGCTTTTGAT
>Poptr
------------------------------------------------------------
------------------------------------------------------------
------------------------------------------------------------
------------------------------------------------------------
------------ATGGCTTTGCCAAATCAGCAAACTGTTGATTATCCAAGCTTCAAGCTT
GTAATTGTCGGTGATGGCGGTACAGGGAAAACCACATTCGTTAAGAGGCATCTTACCGGA
GAGTTTGAGAAGAAATATGAGCCAACTATTGGTGTGGAAGTTCATCCTTTGGATTTCTTC
ACCAACTGTGGAAAAATTAGATTCTATTGCTGGGATACAGCTGGTCAAGAGAAGTTTGGT
GGTCTCAGAGATGGATATTACATCCATGGACAGTGTGCCATCATTATGTTCGATGTTACT
GCACGATTGACATATAAGAATGTCCCTACATGGCATAGGGATCTTTGCAGGGTCTGTGAA
AACATTCCTATTGTTCTCTGTGGAAACAAGGTGGACGTAAAGAACAGGCAGGTGAAGGCA
AAGCAGGTTACTTTTCACAGGAAGAAGAACTTGCAATACTATGAGATTTCAGCTAAGAGC
AATTACAATTTTGAGAAGCCATTTTTGTACCTTGCCAGAAAACTTGCTGGGGATCCTAAC
TTGCATTTTGTTGAGACTCCAGCCTTGGCTCCCCCAGAAGTGCCTATTGACCTTGCAGCA
CAGGCACAGCACGAGGCTGAGCTTGCTGCTGCCGCTAGTCAACCTCTTCCGGATGACGAT
GATGACGCATTTGAG
>Arath
------------------------------------------------------------
------------------------------------------------------------
------------------------------------------------------------
------------------------------------------------------------
------------ATGGCTCTACCTAACCAGCAAACCGTGGATTACCCTAGCTTCAAGCTC
GTTATCGTTGGCGATGGAGGCACAGGGAAGACCACATTTGTAAAGAGACATCTTACTGGA
GAGTTTGAGAAGAAGTATGAACCCACTATTGGTGTTGAGGTTCATCCTCTTGATTTCTTC
ACTAACTGTGGCAAGATCCGTTTCTACTGTTGGGATACTGCTGGCCAAGAGAAATTTGGT
GGTCTTAGGGATGGTTACTACATCCATGGACAATGTGCTATCATCATGTTTGATGTCACA
GCACGACTGACATACAAGAATGTTCCAACATGGCACCGTGATCTTTGCAGGGTTTGTGAA
AACATCCCAATTGTTCTTTGTGGGAATAAAGTTGATGTGAAGAACAGGCAAGTCAAGGCC
AAGCAGGTAACATTCCACAGGAAGAAGAACCTCCAGTATTACGAGATATCTGCCAAGAGC
AACTACAACTTCGAGAAGCCATTCTTGTACCTTGCTAGAAAGCTCGCCGGGGACGCTAAT
CTTCACTTTGTGGAATCACCTGCCCTTGCTCCCCCGGAAGTTCAAATCGACTTGGCTGCT
CAGCAGCAGCATGAGGCGGAGCTTGCAGCAGCAGCAAGTCAGCCACTTCCTGATGACGAT
GATGACACCTTCGAG
>Posidonia
------------------------------------------------------------
------------------ATCATCATTCTTACCAAAACCCTCGTCTCTGATCCATCGTCG
ACTTCCGCAACCCGGAGG------------------------------------------
---------------------------------------------------AGAAGAGGA
GGAGAGACGGAAATGGCGCTTCCCAACCAGCAGACCGTCGACTACCCTAGCTTCAAGCTC
GTTATCGTCGGTGACGGTGGAACAGGGAAGACGACATTCGTGAAGAGGCATCTTACCGGG
GAGTTCGAGAAGAAATATGAACCTACTATTGGTGTGGAAGTACATCCTTTGGATTTCTTC
ACCAACTGTGGGAAGATCAGGTTCTACTGCTGGGATACCGCAGGTCAGGAGAAGTTTGGC
GGTTTGAGGGATGGATACTACATTCATGGACAATGTGCTATAATAATGTTTGATGTCACT
GCTCGG------------------------------------------------------
------------------------------------------------------------
------------------------------------------------------------
------------------------------------------------------------
------------------------------------------------------------
------------------------------------------------------------
---------------
>Medtr
------------------------------------------------------------
------------------------------------------------------------
------------------------------------------------------------
------------------------------------------------------------
------------atggctttgcctaatcagcaaaccgttgattatcctagtttcaagctt
gttatcgtcggtgacggtggcactggaaagacaactttcgtcaagaggcatcttactgga
gagttcgagaagaaatatgaacctacaattggtgtggaagtgcatccattggatttcttc
acaaactgcggaaagattcggttctactgctgggatactgctggacaagagaagtttggt
ggcctcagagatggatactatatccatgggcagtgtgctattataatgtttgatgttaca
gcccgactgacatacaagaatgtccctacctggcaccgtgatctttgccgggtttgtgaa
aacatcccgattgttctctgtggtaataaggttgatgtgaagaacagacaagtaaaggca
aagcaggttaccttccacaggaagaagaatttgcagtactatgagatttcagctaagagc
aactataactttgagaagcctttcctttaccttgccaggaaacttgcaggggatcctaac
ttgcactttgtagaatctcctgcattggctccaccagaagttcaaattgatttagctgca
caacaagtacatgagaatgagcttctccaagctgctaatcaaccccttcctgatgacgat
gatgatgcttttgag
