# Supplementary material for: Back to the sea twice: identifying candidate plant genes for molecular evolution to marine life
Source: BMC Evol Biol. 2011 Jan 12;11:8. doi: 10.1186/1471-2148-11-8 (PMC3033329; doi:10.1186/1471-2148-11-8)
Supplement: Additional file 3 — Aligned nucleotide (CDS) sequences of each OrthoMCL cluster, produced with PAL2NAL. [file 1471-2148-11-8-S3.GZ › orthomcl4853.pal2nal]

>Bradi
ATGAAGCGGAAGACGCGGAACAAGATCGTGGTGACGGTGCTGCTGGTGGGGGCGGCGGCG
GTGCTGGTGGGCGGCACGCTGGCGCTGATCCTGACGGCGGGGACGTGGAAGATGAAGGTG
AAGGAGGCGCAC---GAGAAGGTGTGCAGCAAAGGGTGGGAGTGCTCCAAC---AGCAAG
TACTGCTGCAACCAAACCATCAGCGACTTCTTCAAGGTGTACCAGTTCGAGAACCTCTTC
GCCAAGCGCAACACCCCCATCGCCAAGGCCGTCGGCTTCTGGGACTACCAGTCCTTCATC
ACCGCCTCCATCCCCTTCCAGCCCCAGGGCTTCTGCACCACCGGCGGCAAGGACATGCAG
ATGATGGAGCTCTGCGCCTTCCTCGGCCACGTCGGCGCCAAGACATCATGTGGATTTGGT
GTGGCGACCGGCGGTCCGACGGCGTGGGGGCTCTGCTACAACCGCGAGATGAGCCCTGAG
GGGATCTACTGCGACGATACCTAC---ACACAGTACCCCTGCGTCAAGGGTGCTGAGTAC
TATGGCCGCGGCGCCATCACCGTCTACTGGAATTACAACTATGGCGCTGCGGGCGATGGC
ATCAAGGAGGATCTGCTCCATCACCCAGAGTACCTAGAGCAGAACGCGACGCTGGCGTTC
CAGGCGGCAATGTGGCGGTGGATGACGCCGATCAAGAAGAACCAGCCATCGGCGCACGAC
GCGTTCGTTGGTAACTGGAAGCCCACCAAGAACGACACGCTCAGCAAGAGGCTCCCAGGC
TTCGGCGCCACCATGAACCTCCTCTATGGCGAGTCCATTTGTGGTAGGGGATTCATCGAT
GAAATGAACGTCATCATCTCGCATTACCAGTACTACCTCGACCTCATGGGTTTCGGCCGG
GAGAGGTCTGGC------TTGAACCTCGACTGCGCCGAGCAGGCCCCTTTCAACCCCACC
ACCAAGAAGGCCGATGACCAGCAGCCATCAGGC------
>Oryza
ATGAAGAGGAAGACTCGGAACAAGATAATCCTGACGACGCTGCTGGTGTCGGCGGCGGCG
ATCCTGATCGGCGGGACGGTGGCGCTGATCCTGACGGCGGGGACATGGAAGGTGAAGATG
AAGGAGTCGCGC---GAGAAGATCTGCGACAAGGGGTGGGAGTGCTCGGGT---AGCAAG
TACTGCTGCAACGACACCATCACCGACTTCTTCAAGGTGTACCAGTTCGAGAACCTCTTC
TCCAAGCGCAACAGCCCCGTCGCCCACGCCGTCGGCTTCTGGGACTACCAGTCCTTCATC
ACCGCCGCCGCCCTCTTCGAGCCCCTCGGCTTCTGCACCACCGGCGGCAAGCAGATGCAG
ATGATGGAGCTCTGCGCCTTCCTCGGCCATGTCGGCTCCAAGACCTCATGTGGATTTGGT
GTGGCGACCGGCGGGCCGACGGCGTGGGGGCTCTGCTACAACCACGAGATGAGCCCTAAG
GAGGATTACTGCGACAAGACGAAC---CTGCAGTATCCCTGCGTCGAGGGCGCCGAGTAC
TACGGCCGCGGCGCCATCCCCGTCTTCTGGAACTACAACTATGGCGCGGCGGGCGACGGG
ATACACGAGGACCTGCTCCACCACCCGGAGTACCTGGAGCAGAACGCGACGATGGCGTTC
ATGGCGGCGATGTGGCGGTGGATGACGCCGATGAAGAAGAAGCAGCCGTCGGCGCACGAC
GTGTTCGTGGGCAACTGGAAGCCCACCAAGAACGACACGCTCGCCAAGCGCCTCCCCGGG
TTCGGCGCCACCATGAACGTGCTCTACGGCGACCAGATCTGCGGCAAGGGCTACATCGAC
GACATGAACGTCATCATCTCGCACTACCAGTACTACCTCGACCTCATGGGCGTCGGCCGC
GAGCACTCCGGC------GACAACCGCGACTGCGCCGAGCAGGCCGCCTTCAACCCCTCC
TACAAGAAGCCCGACGATCAGCAGCAACAAAGC------
>Zma
ATGAAGCGGAAGACGCGGAACAAGATCATCGTATGGACGCTGGCCCTGGCTGCAGTGGCG
ATTCTGGTGGGCGGCACGATTGCGCTGGTGCTCACGGCGGGGACGTGGAAGGCCAAGATA
AAGAAGTCGCAG---GAGAAGATCTGTAACAAGGGGTGGGAGTGCTCGGGG---AGCAAG
TACTGCTGCAACGACACCATCACCGACTTCTTCAAGGTGTACCAGTTCGAGAACCTCTTC
GCCAAGCGCAACACCCCCGTCGCGCACGCCGTCGGGTTCTGGGACTACCAGGCCTTCATC
ACCGCCGCGGCCCTCTTCGAGCCCCAGGGGTTCTGCACCACCGGCGGCAAGCAGATGCAG
ATGATGGAGCTCTGCGCCTTCCTCGGGCACGTCGGCGCCAAGACTTCATGTGGGTACGGC
GTGGCGACCGGCGGGCCGACGGCGTGGGGGCTGTGCTACAACCACGAGATGAGCCCCGAC
CAGACCTACTGCGACAAGACCTAC---ACCCAGTACCCCTGCGTCGAGGGCGCCGAGTAC
TACGGCCGAGGCGCGATTCCTGTCTACTGGAACTACAACTACGGCGCTGCCGGTGACGGG
ATCAAGGCGGATCTGCTCCACCACCCAGAGTACCTGGAGCAGAACGCGACGCTGGCATTC
ATGGCGGCGATGTGGCGGTGGATGACGCCGATCAAGAAGAGCCAGCCGTCGGCGCACGAC
GCCTTCGTGGGCAACTGGAAGCCCACCAAGAACGACACGCTCAGCAAACGCCTGCCTGGG
TTCGGCGCCACCATGAACATACTCTACGGCGAGTCGATCTGCGGCAAGGGATACGTCGAC
GCCATGAACGTTATAATCTCGCACTACCAGTATTACCTTGATCTCATGGGCGTCGGCCGT
GAGCACTCTGGC------GACAACCGTGATTGCGCCGAGCAGGCACCGTTCAACCCCTCC
AGCCCGACGGATGACCAGAAGCAGCAGCAATCAGGAAGC
>Sorbi
ATGAAGCGGAAGACGCGGAACAAGGTCATCGTGTGGACGCTGGCCCTGGCCGCGGCGGCG
ATTCTGGTGGGCGGCACGATCGCGCTGGTGCTCACGGCGGGGACGTGGAAGGCCCAGATA
AAGAAGTCGCAG---GAGAAGATCTGCAACAAGGGGTGGGAGTGCTCGGGC---AGCAAG
TACTGCTGCAACGACACCATCACCGACTTCTTCAAGGTGTACCAGTTCGAGAACCTCTTC
GCCAAGCGCAACACCCCCGTCGCGCACGCCGTCGGCTTCTGGGACTACCAGGCCTTCATC
ACCGCCGCGGCGCTCTTCGAGCCCCAGGGGTTCTGCACCACCGGCGGCAAGCAGATGCAG
ATGATGGAGCTCTGCGCGTTTCTCGGGCACGTCGGCGCCAAGACTTCATGTGGGTATGGC
GTGGCCACCGGCGGGCCGACGGCGTGGGGGCTATGCTACAACCACGAGATGAGCCCCGAC
CAGACCTACTGTGACAAGACCTAC---ACCCAGTGGCCCTGCGTTGAGGGCGCCGAGTAC
TACGGCCGCGGCGCGATACCTGTCTACTGGAACTACAACTATGGCGCCGCAGGTGACGGG
ATCAAGGTGGACCTGCTCCACCACCCAGAGTACCTAGAGCAGAATGCGACGTTGGCATTC
ATGGCGGCAATGTGGCGGTGGATGACACCGATCAAGAAGAGCCAGCCGTCAGCGCACGAA
GCGTTTGTGGGCACCTGGAAGCCCACAAAGAACGATACGCTCAGCAAACGCCTGCCTGGG
TTCGGCGCCACCATGAACATACTCTATGGAGAATCGATCTGTGGCAAGGGATTCGTTGAC
TCCATGAATGTTATAATCTCTCACTACCAGTATTACCTTGACCTCATGGGCGTTGGCCGT
GAGCACTCTGGC------GACAACCGTGATTGTGCTGAGCAGCTCCCGTTCAACCCCTCA
AGCCCAACGGATGACCAGAAGCAGCAGCAATCAGGAAGC
>Posidonia
------------------------------------------------------------
------------------------------------------------------------
------------------------------------------------------------
------------------------------------------------------------
------------------------------------------------------------
---------------------------GGGTTCGGGACGACCGGTGGGAAGAAGATGCAG
GTGAAGGAGATCGCCGCTTTCCTCGGCCATGTCGGCAGCAAGACCTCTTGTGGGTATGGT
GTTGCAACTGGTGGCCCTTTAGCATGGGGCCTCTGCTACAAAAAAGAGATGAGCCCAAGC
CAGTCTTACTGTGATACCAATGAC---GTTGTATATCCTTGCTCCCCTGGAGCCGACTAC
TATGGCCGTGGAGCTCTTCCTGTCTACTGGAACCACAATTATGGTATCATTGGAGATGGA
ATCAAGGCAGATCTTCTGAACCATCCAGAGTACCTTGAGCAGAATGCAACGACTGCTTTC
CGTGCTGCCATGTGGAGGTGGATGACCCCAATGAAGAAGAAGCAACCTTCGGCCCATGAT
GTGTTTGTGGGTAACTGGAAGCCAACAAAGAATGATACAGAATCCAAGAGGCTCCCTGGT
TTTGGTGCGACAATGAATATTCTCTATGGTGACCTGTTGTGTGGCCAGGGCTTCGTTGAC
GACATGAACACCATCATCTCCCACTACCAGTACTACCTTGACCTCATGGGGGTTGGCCGT
GACGACTCAGGA------GATAATCTGGACTGTGCAGAACAAGTGGCTTTCAATCCTTCA
GCCAAAACCTCCACTTCTGCATCTTCC------------
>Zostera
------------------------------------------------------------
------------------------------------------------------ATGGGC
AAGTCAAAGAAA---CTGAAGGTTTGCGACAAGGGTTGGGAGTGTTCTCAC---AGTGTC
TACTGTTGTAACGAGACCATCACTGATTTCTTCCAAGTTTACCAATTTGAGGATCTCTTC
TCCAAGCGCAACTACCCTGTTGCGCACGCAGTGGGTTTCTGGGATTACCATTCCTTCATC
ACCGCCGCCGCTCTCTTTGAGCCGCTTGGGTTTGGTACCACTGGAGGCAAGTTGAAGCAG
ATGCAAGAAGTTGCCGCTTTCCTTGGCCATGTTGGCAGCAAGACCTCTTGTGGATATGGT
GTCGCGACCGGTGGTCCTATGNCATGGGGGCTGTGCTATAACCATGAGATGAGCCCAGAT
AAATCCTACTGCGACGATAAT------TTGGTGTACCCTTGCGCCCCTGGAGCTGAGTAC
TACGGCCGTGGAGCTCTTCCCGTATACTGGAACTACAATTATGGTGTTATCGGAGATGGA
CTCAAAGAGGATCTTCTAAACCATCCTGAACAGCTCCAACAGAATGCTACAACTGCCTTC
CGTGCCGCGATATGGAGGTGGATGACACCAATGAAGAAGAAACAGCCATCAGCACATGAC
GTCTTTGTTGGCAATTGGGAACCAACCAAGAACGATACACTTTCCAAAAGACTTCCTGGT
TTTGGGGCAACAATGAATGTTCTCTATGGTGATCTTGTTTGTGGACAGGGATTTGCTGAC
AACATGAACAACATCATCTCCCATTACCAGCATTACCTTGATCTCATGGGAGTTGGGCGT
GGGCAATCAGGA------GATAACTTGGATTGCGCCGAACAAGAGGCTTTCAATCCTACA
GATAAATCCAAATCCTCCGCTGATGCATCTTCA------
>Arath
---------------------ATGGTGACAATCAGGAGTGGTTCAATCGTGATTTTGGTT
CTGCTGGCTGTATCATTTCTGGCCTTGGTTGCCAATGGAGAGGACAAAACGATTAAAGTG
AAGAAAGTGAGGGGAAATAAGGTGTGCACGCAAGGATGGGAATGCAGCTGGTGGTCTAAA
TACTGCTGTAACCAGACGATATCAGATTACTTTCAGGTTTATCAGTTTGAGCAACTCTTT
TCCAAAAGGAACACTCCCATTGCTCATGCTGTTGGTTTCTGGGACTACCAGTCTTTCATT
ACTGCTGCTGCCCTCTTTGAGCCTCTTGGTTTTGGTACCACTGGAGGAAAGCTCATGGGA
CAGAAAGAAATGGCTGCCTTTCTCGGTCATGTAGCCAGCAAAACGTCCTGTGGCTATGGA
GTTGCAACAGGAGGGCCTTTAGCTTGGGGTCTGTGCTACAACAGGGAAATGAGCCCAATG
CAATCCTACTGTGACGAGTCCTGGAAATTCAAGTACCCCTGCAGCCCTGGAGCTGAATAC
TACGGACGCGGTGCCTTACCCATTTACTGGAACTTCAACTACGGAGCAGCTGGGGAAGCC
CTGAAAGCTGATCTCTTGAACCACCCTGAGTACATTGAGCAAAACGCGACACTTGCATTC
CAAGCTGCAATCTGGAGATGGATGACTCCAATCAAGAGAGCTCAGCCCTCAGCTCACGAC
ATCTTTGTCGGAAACTGGAAACCTACAAAGAACGACACTTTGTCCAAGCGTGGCCCGACT
TTTGGCAGCACCATGAACGTCCTCTACGGAGAGTACACATGTGGTCAAGGTTCCATTGAT
CCAATGAACAACATAATCTCACACTACTTATACTTCCTTGACCTCATGGGTATTGGAAGA
GAAGACGCGGGACCAAACGATGAGCTCAGCTGCGCAGAACAGAAACCTTTCAACCCTTCA
ACTGTACCTTCCTCTTCCTCTTCG---------------
>Poptr
---------------------ATGGAGGCCAAATGGTGTTCTCTTGTGACAATGGCATTG
TTAGTAATGTTAGTGGTAGTAGTAAATGGAGATGAATCATCTCAAGTAAAGACAGTAGTG
AAGATAGTGAAGGGAAAGAAGGTTTGTGACAAGGGATGGGAATGCAAAGGCTTGTCTGCT
TATTGCTGCAACCAAACCATTTCTGATTTTTTCCAGACCTACCAGTTCGAAAACTTGTTT
TCGAAACGTAACACTCCTGTGGCTCATGCTTCGGGATTTTGGGATTACCATTCTTTTATT
ACTGCAGCTGCAGAATACCAGCCTCATGGATTTGGTACCAGCGGAGGGAAACTTACGGGG
CAGAAGGAAGTTGCTGCTTTCCTTGGGCATGTTGGAAGCAAAACCTCATGTGGTTATGGA
GTGGCCACTGGAGGACCATTGGCATGGGGTTTGTGCTACAACAAGGAAATGAGTCCCAGC
AAGACATACTGCGATGATTACTACAAGTACACCTATCCTTGCACTCCCGGAGTTTCGTAT
CACGGCAGGGGTGCGCTGCCTCTTTACTGGAACTACAACTATGGCAAAACTGGGGAAGCC
CTGAAGACTGATCTGTTGAACCATCCAGAATACCTCGAAAACAATGCTACACTAGCTTTC
CAGGCTGCTATTTGGAAGTGGATGACACCAGAAAAGAAGCATCTCCCTTCAGCACACGAT
GTATTTGTTGGCAAATGGAAACCTACCAAGAATGACACTTTGGCCAAGAGGGTACCTGGA
TTTGGCACCACCATGAATGTTCTGTATGGGGATCAAGTTTGCGGCAAAGGCGATGATGAG
TCAATGAACAACATTGTCTCTCATTACCTATATTATCTCGACCTAATGGGTGTTGGCAGA
GAGGAAGCCGGGTCTCATGACGTGCTTAGCTGTGCTGAGCAGCTTCCTTTCAACCAAGCC
TCTGCCTCTGCATCATCTTCT------------------
>Medtr
---------------------atggcgaaactaaacgctgtcgttttgttattcgcattc
ttcattcttctcacaacaacggttaacggtgatgaatcatcaaacacaaaggtacaagtg
aaatacaagcatggaaaaaagtactgtgataaaggatgggaatgtaaaggatggtcaata
tattgttgtaatttaacaataactgattattttcaaacctatcaatttgagaatctgttt
tcaaaaaggaatactccaattgctcatgctgttgggttttgggattatcattcttttatt
aatgcagcttctctttttgagcctttgggttttggtactactggtaataagactacacag
atgatggagattgccgcttttctcggacacgttggaagcaaaacctcttgtggatacgga
gtggcaaccggaggacctttggcctggggtctatgttacaatcatgaaatgagtcctgcc
cagacatattgtgatgactattacaaattaacatacccctgcactcctggagctgaatac
tacggacgtggagccattcctatctactggaactacaattatggagctgctggagaagct
ctgaaagtgaatctacttgaccacccagagtacatagagcagaatgcaaccctagctttc
caagctgcaatttggaaatggatgacgccgatcaaaaagtcacaaccctctgctcatgat
gcctttgttggcaactggaagcctaccaagaacgacaccatggagaatcgggttcctggt
ttcggtgctacaatgaacatcctctacggagaaggtgtttgtggacagggtgatgttgac
tcaatgaacaatattgtttcccattacctatattatctcgaccttcttggtgtcggtcgt
gaacgagctgggacccatgatgtccttacatgtgctgagcagcgtcctttcaacccaaac
accaaacttgcagcatct---------------------
>Vitis
------------------------------------------------------------
------------------------------------------------------------
------------------------------------------------------------
------------------------------------------------------------
------------------------------------------------------------
------------------------------------------------------------
ATGAAGGAGCTGGCCGCATTCCTCGGCCACGTCGGCTGCAAAACTTCATGTGGGTACGGA
GTGGCCACAGGAGGGCCATTGTCCTGGGGTCTCTGCTACAACAAGGAAATGAGCCCCAGT
AAGTCATACTGTGACGATTTCTACAAATACACCTACCCCTGCACTCCTGGTGCCGAATAC
TATGGCCGTGGTGCATTGCCTATCTTCTGGAACTACAACTATGGAGCAACTGGAGAAGCC
TTGAAGGTGAATCTGCTGGACCATCCAGAATACATCGAACAAAATGCTACCTTGGCCTTC
CAGGCTGCAATTTGGAGGTGGATGACCCCAGTTAAGAAGTCACAGCCTTCTGCACATGAC
GTCTTTGTTGGCAACTGGAAGCCCACCAAGAATGACACTTTGGCCAAGCGGGTGCCTGGT
TTTGGAACCACAATGAACATTCTATACGGGGACCAGGTTTGCGGGCAGGGCGACGTTGAT
TCCATGAACAACATCATCTCCCATTACCAATATTACCTCGACCTGTTGGGTGTTGGTAGA
GAACAGGCAGGACCCCACGAAAACGTCACCTGTGCTGAGCAGATTGCATTCAACCCATCC
TACACTGCATCCTCT------------------------
