# Supplementary material for: Back to the sea twice: identifying candidate plant genes for molecular evolution to marine life
Source: BMC Evol Biol. 2011 Jan 12;11:8. doi: 10.1186/1471-2148-11-8 (PMC3033329; doi:10.1186/1471-2148-11-8)
Supplement: Additional file 3 — Aligned nucleotide (CDS) sequences of each OrthoMCL cluster, produced with PAL2NAL. [file 1471-2148-11-8-S3.GZ › orthomcl4752.pal2nal]

>Posidonia
------------------------------------------------------------
------------------------------------------------------------
------------------------------------------------------------
------------------------------------------------------------
------------------------------------------------------------
------------------------------------------------------------
------------------------------------TGACAACAAAGAAGAAATGAAACC
ATAGATCAGAAAAGGAAAACACACATAATAACTATTACATCCGAGATAACTGCTAATCCA
CATTTATGGAGGGGAAGGAAAACAAGAATTGCGCAATGAAGCCCAAACTAAATTTATTGA
ACTGATTCGAAG
>Oryza
ATGGCTCTGAGGCTGTGGGCTAGCTCAGCTGCCAATGCCCTCAAGATC------------
TCATGCAGTGGAGCCACCAGGGCTGCACCTGCCTACTCA------ATCTCCAGATACTTC
---TCCACTGTTCTTGATGGGTTGAAGTACAGCTCCTCTCATGAGTGGGTCAAGAATGAT
GGCTCTGTGGCCACAATTGGAATTACAGACCATGCTCAGGGCCATCTGGGAGAGGTGGTG
TTCGTGGAGCTGCCGGAGGCGGGGGCGAAGGTGAGCCAGGGAGGTGCATTCGGCAACGTG
GAGAGTGTGAAGGCCACCAGCGACATCAACTCCCCCATCTCCGGTGAGGTCGTCGAGGTT
AACGACAAGCTCTCTGAGACACCCGGCCTGATTAACTCAAGCCCGTACGAGGACGGGTGG
ATGATCAAGGTGAAGCCGAGCAGCCCGTCGGAGCTGGACGCCCTGCTGGACCCGGCCAAG
TACACCAAGCACTGCGAGGAGGAAGACGCT---CAC------------------------
------------
>Bradi
ATGGCTCTGAGGCTGTGGGCGAGCTCAGCTGCCAATGCCCTCAAAATT------------
TCCAGCAGTGGAGCCAGGGCCGCTGCACCTGCCTACTCT------ATCTCCAGATACTTC
---TCCACTGTGCTCGATGGCTTGAAGTACAGTTCCTCACACGAGTGGGTCAAGAACGAG
GGCACCGTGGCCACAATTGGCATCAGTGACCATGCCCAGGGACATCTCGGGGAGGTGGTG
TTCGTGGAGCTGCCGGAGGCCGGCACGAAGGTGACCCAGGGCGGAGCGTTCGGCAACGTG
GAGAGCGTGAAGGCCACCAGCGACGTGAACTCGCCCATCTCCGGCGAGGTCGTCGAGGTC
AACGAAAAGCTCTCCGGGACTCCCGGCCTGATCAACACGAGCCCGTACGAGGATGGGTGG
ATGATCAAGGTGAAGCCGAGCAGCCCGTCGGAGCTGGACGCCCTGCTGGACCCGGCCAAG
TACACCAAGCACTGCGAGGAGGAAGACGCT---CAC------------------------
------------
>Zma
ATGGCTCTGAGGATGTGGGCGAGCTCAGCCGCCAATGCGCTCAAGCTC------------
TCGGCGGGCGGCGCCGGAGCCCGGGCTGCTGCCTTCTCT------ATCTCCAGGTTCTTC
---TCCACTGTTCACGATGGGTTGAAGTACACTCAGTCTCACGAATGGGTCAAGACGACG
GGCGACGTCGCCACCGTTGGCATCACGGACCATGCTCAGGGCCACCTGGGAGAGGTGGTG
TTCGTGGAGCTGCCGGAACCCGGCACGAAGGTGGCCGCGGGAGGACCCTTCGGCAACGTG
GAGAGCGTGAAGGCCACCAGCGACGTCAACTCCCCGATCTCCGGCGAGGTCGTCGAGGTC
AATGCCAAACTGTCAGAGACGCCCGGCCTGATCAACACGAGCCCGTACGAGGACGGGTGG
ATGATCAAAGTGAAGCCGAGCAGCCCGGGGGAGGCGGACGCCCTGCTGGACGCCGCCAAG
TACACCAAGCACTGCGAGGAGGAAGACGCT---CAC------------------------
------------
>Sorbi
ATGGCTCTGAGGCTGTGGGCGAGCTCAGCTGCCAATGCGCTCAAGCTCTCAGGCACCGCC
GGAGCCTGCGGGGCTTCTGCTGCTGCCCCGGCCTTTGCCTTGTCAATCTCCAGATTCTTC
---TCCACTGTTCATGATGGGTTGAAGTACACTCAGTCTCATGAATGGGTCAAGACAGCC
GACGGCGTGGCTACTGTTGGCATCACGGACCATGCTCAGGACCACCTTGGAGAGGTGGTG
TTCGTGGAGCTGCCGGAGCCCGGCACGACGGTCTCCGCGGGAGCATCCTTCGGCAACGTG
GAGAGTGTGAAGGCCACCAGCGACGTCAACTCCCCAATCTCCGGCGAGGTCGTTGAGGTC
AATTCCAAACTGTCAGAGACGCCCGGCCTGATCAACACGAGCCCTTACGAGGATGGGTGG
ATGATCAAGGTGAAGCCGAGCAGCCCGGGGGAGGCGGACGTCCTGCTGGACGCCGCCAAG
TACACCAAGCACTGCGAGGAGGAAGACGCT---CAC------------------------
------------
>Zostera
ATGGCGTTGAGACTGTGGGCTTCTTCGACAGCTAATGCACTGAGAATC------------
TCTACTTCTGGCAGG------TTACCATCGTCTTTCACT---CCCTTATCCAGACTCTTC
TCTTCATCAGTTGTGGATGGGTTGAAATATGCATCTTCTCATGAATGGGTCAAGCCTGAT
GCAGCAGTGGCTACCATTGGAATCACAGACCATGCTCAGGACCATCTTGGAGAAGTGGTG
TTTGTAGAGCTTCCAGAGTGTGGAAGTTCAGTTTCTCAAGGTGAAAGCTTTGGAGCTGTG
GAGAGTGTTAAAGCTACAAGCGATATCAACTCTCCGATTTCCGGGGAGGTTGTTGAGATC
AATACCAAGCTAACTGAAACACCTGGGCTGATCAACTCAAGTTCGTATGAAGATGGTTGG
ATGATTAAGGTAAAACCCAGCACCCCATCGGAATTGGAGTCATTGATGAGTTCCTCAGAA
TACACAAAGTTCTGCGAGGAGGAGGATGCGTCTCAT------------------------
------------
>Arath
ATGGCACTAAGAATGTGGGCTTCTTCTACAGCAAACGCTCTCAAGCTTTCT---------
TCTTCTGTTTCCAAGTCTCATCTCTCTCCT---TTCTCC------TTCTCTAGATGCTTC
---TCCACAGTTTTGGAGGGTTTGAAGTATGCAAATTCACATGAGTGGGTTAAACATGAA
GGCTCTGTTGCCACCATTGGCATCACTGCCCATGCTCAGGACCATTTAGGTGAAGTGGTG
TTTGTTGAACTGCCAGAGGACAATACTTCAGTGAGCAAAGAGAAAAGCTTTGGAGCAGTG
GAGAGTGTGAAGGCAACAAGTGAGATCTTATCACCAATCTCAGGTGAAATCATTGAGGTT
AACAAGAAGCTCACAGAATCACCTGGCTTGATCAACTCAAGCCCCTATGAAGATGGTTGG
ATGATCAAAGTGAAACCAAGTAGCCCCGCGGAGTTGGAATCTTTGATGGGTCCAAAGGAA
TACACCAAGTTCTGCGAGGAGGAAGATGCTGCTCAC------------------------
------------
>Poptr
ATGGCACTGAGGTTGTGGGCTTCTTCTACAGCCAATGCACTGAGAATC------------
TCAGTCGCCTCCACAGCTCACGTCTCTCCTTCATACTCC------CTCTCAAGATGCTTC
---TCCACTGTACTAGATGGGTTGAAGTATGCAACTTCACATGAATGGGTGAAGCATGAA
GGCTCGCTGGCTACTATTGGCATTACCGATCATGCTCAGGACCATTTGGGTGAAGTAGTG
TTCGTGGACCTGCCAGAGCCGGATGGTTCTGTCAGCCAAGGGAAGAGCTTTGGAGCAGTG
GAAAGTGTGAAGGCAACTAGTGATATCAATTCTCCGATCTCCGGTGAGATTGTTGAGGTT
AATACACAGCTTAGTGAGACTCCTGGACTGATAAATAAAAGTCCATATGAAGAGGGATGG
ATGATCAAGGTGAAGCCAAGCAACCCATCAGAACTAGAATCCTTACTGGGTGCAAAGGAA
TACACCAAACTCTGCGAGGAAGAAGAT------CAT------------------------
------------
>Medtr
atggcactgaggatgtgggcttcttcaactgccaatgctctcaaactctct---------
tcttcttcctccagattacatctctcccctcctttttcc------atctccagatgtttc
---tcaactgtgttggatggactcaagtatgcatcttcacatgaatgggtgaagcatgaa
ggctcagtagccactattggtatcactgaccatgctcaggaccatcttggagaggttgtg
tttgtggagcttccagaacctgggggttcagttacaaagggtaatggtttcggagctgtt
gaaagtgttaaggcaacaagtgatgtaaactctccaatatctggtgagattgttgaagtt
aatgataagctcactggaaaacctggcctgatcaactcaagcccatatgaagatggatgg
atgatcaaaataaagccaagtgatccatctgaattagaatccttgttgggtgcaaaggag
tacacaaaattttgtgaggaagaagatgctgcacat------------------------
------------
>Vitis
ATGGCACTGAGAATGTGGGCTTCTTCTACTGCTAATGCTCTGAGAGTC------------
TCTTGTGCCTCCAAAGCTCATGTGTCTCCTGCATTTTCT------CTCTCAAGATGCTTT
---TCCTCTGTTTTGGATGGATTGAAGTATGCAACTTCACATGAATGGGTGAAGCATGAA
GGCTCAGTGGCAACAATTGGTATCACTGATCATGCTCAGGACCACCTAGGAGAAGTAGTG
TTTGTGGAGATACCAGAGCCTGGTGGTTCAGTTTCAAAAGGAAACGGCTTTGGAGCTGTG
GAAAGTGTGAAAGCAACCAGTGATGTCAATTCCCCAATCTCTGGCGAGGTTGTTGAGGTC
AACTCTAAGCTTAGTGAAGCGCCTGGTTTGATCAATTCAAGCCCATATGAAGATGGATGG
ATGATCAAGGTGAAGCCTAGTAATCCATCAGAGTTGGAATCCTTGATGGGTCCAAAGGAA
TATACGAAATTCTGTGAGGAAGAAGATGCTGCCCAT------------------------
------------
