# Supplementary material for: Back to the sea twice: identifying candidate plant genes for molecular evolution to marine life
Source: BMC Evol Biol. 2011 Jan 12;11:8. doi: 10.1186/1471-2148-11-8 (PMC3033329; doi:10.1186/1471-2148-11-8)
Supplement: Additional file 3 — Aligned nucleotide (CDS) sequences of each OrthoMCL cluster, produced with PAL2NAL. [file 1471-2148-11-8-S3.GZ › orthomcl4713.pal2nal]

>Posidonia
---ATGGCATCCTCCACCATCTTCTCAGCTCCCACCCTC---CTCAGGAACAACAACAGC
AGCACCACCACACACCTGATCACCCCATCCCACCACTCA---------------------
---------------------------------------------------------AGC
TTCCAAGGCCTCAGGCCCCTCAAGCCCACCGACGCCTTCCTGATCAGGGCATCCACCACC
ATGACTGCGCCCAAG---TCGAAGGCCATCAGGCCGGCC---GGC---------GTCCGT
GCCGAGCTGAACCCGCAGGTGGTGATCTGCCTTAGCACGGGGCTCTCCTTGTTCTTGGGC
AGGTTCGTGTTCTTCAACTTCCAGAGGGAGAACGTGGCGAAGCAAGGCCTGCCGAAGCAG
AACGGCATCAGCCACTTCGAGGCCGGGGACGAGCGCGCCAAGGAGTACGTCGGCCTGCTC
AAGTCCAACGACCCCGTTGGGTTCAACATCGTCGATGTCTTGGCCTGGGGATCGATAGGA
CATATTGTT---------------------------GCTTACTATGTGCTTGCTACGTCC
AGCAACGGATAC------GACCCC------------------AACTTC---------TTT
GGT
>Zostera
------ATGGCATCCTCCACACTTTTCTCCGCCGCCACT---CTTTTCAAAGGTAACACC
GCCACAAGTGCAACACTACTCACCCCGACTCACCAC------------------------
---------------------------------------------------------ACT
TTCCAAGGTCTCAGGCCACTGAAGCCAACAGACACCTTCTTGAAGTCATCGTCGTCATCA
TCATCATGTGGTAAGGTGGCAAGGCCGGTGAAGAAAGCCAACGGC---------GTGCGA
GCGGAACTGAGCCCATCAGTTGTGATCAGTCTAAGCACTGGTCTATCTTTGTTCTTGGGT
AGGTTTGTCTTCTTCAACTTCCAGAGGGAGAATGTGGCGAAACAAGGTTTGCCTGAGCAA
AACGGCAAGAGTCATTTTGACTCTGGTGATTCTCGTGCCAAGGAGTATGCTGGTCTGCTT
AAGTCTAATGATCCTGTTGGGTTCAACATAGTTGATGTTCTTGCTTGGGGATCTATTGGT
CATGTTGTT---------------------------GCTTACTATGTTCTTGCAACTTCT
AGCAATGGATAT------GACCCT------------------AGTTTC---------TTT
GGT
>Medtr
atggcagcttcagcctcatccatgatatcaactcatgca---ttaacaaccaccattcaa
aaacacaaaactcacaatctcaagccatcaagctta------------------------
---------------------------------------------------------tcc
ttccaaggtttcaaccctctcacaaggtcaaca---------------------aaagtc
aacacattcaca------------ccaagcaaaaagagattttcaagtcttgttgtcaaa
gctgaactcaacccttcacttgtgataagcttaagcact---------------------
---------------------------gaaaatgtagccaaacaaggtttacctgagcaa
aatggtgtgacacactttgaagctggtgacaaacgtgctaaggaatatgttagcttgctt
aaatccaatgatcctgttggttttaaccttgttgatgttttggcttggggttctttaggt
catattgtt---------------------------gcttactatatcttggctacttct
agcaatggttat------gatcct------------------agtttc---------ttt
ggt
>Poptr
---------------------ATGGCAACCTCTAGCCTG---CTCTTCACGCCCACTATC
CAAAAGAACCACCACAACCTCACCCCATCCAACCTC------------------------
---------------------------------------------------------TCA
TTCCAAGGCCTTAGACCCCTCACCAGGGCCAAA---------------------ACCACC
TCCCTCTCCAAGATCAGCACCGCTGCACCAAAAAGGAGCTTAGCT---------GTGAAA
GCAGAGCTTAACCCATCACTGGTCATAAGCTTGAGCACAGGGGTATCACTCTTTTTGGGA
AGGTTTGTGTTCTTTAACTTCCAAAGGGAGAACGTGGCAAAACAA---GTGCCTGAGCAG
AATGGTTTGACTCACTTTGAGGCAGGAGATAAGCGTGCCAAGGAATATGTAAGCCTCCTG
AAATCAAATGATCCAGTTGGTTTCAACATTGTTGATGTTCTTGCTTGGGGATCCATTGGC
CATATTGTT---------------------------GCCTACTACATCTTAGCCACAGCC
AGCAATGGCTATGACTGGGATCCC------------------AGCTTCCCATGTTGCTTT
---
>Vitis
ATGATCTTTATTCATATCTTATGTATATCCTCATCCCTCTCCCTCTTTCTCCCTGTAATT
CAATCTGATCATTTCTTTCTCTCCCACCTACACCTCGCAATGGCATCCTCCGCCTTCTTC
TCGGCACCGACCTTCTCATCCGCCGCCACCACCCTCCAGAAGCACCTTCCCCACCAATCC
TTCCAAGGTCTCAGACCCCTCAGCAAGCCCACTGACCTCTCCCTCACCATCCCCAGAATG
TCCACCAGACCC------------ATCCCCAAGAGGAGCGCCGGC------GTGGTGAGA
GCCGAGCTGAACACCTCTCTGGTGATCAGCTTGAGCACTGGGCTATCCCTCTTCCTTGGG
AGGTTCGTCTTCTTCAACTTCCAGAGGGAGAACGTGGCCAAGCAA---GTCCCTCAGCAG
AACGGCTTGACCCACTTCGAGGCTGGCGACTCAAGGGCCAAGGAGTACGTAAGCCTCCTC
AAATCCAACGACCCTGTTGGTTTCAACATCGTTGATGTCCTGGCTTGGGGCTCCATCGGC
CACATCGTG---------------------------GCTTATTACATCCTTGCCACCTCC
AGCAACGGCTAT------GACCCC------------------AAGTTC---------TTC
GGC
>Bradi
---------------ATGGCTACCTCGACCGCCGCCGTG---CTGTCCCCGCCGTCTGTG
GCCGGGCTCCGCCTGGCGCCGTCGCCCCGC------------------------------
------------------------------------------------------------
------------------GCGGCGGTCTCGTTC---------------------CGGGCG
GCCCCGGCC---------------ACGGCGAGGCGGTCCGTGGCG---------GCGCGG
GCGGCGCTGGAGCCGTCGGTGGTGATCAGCCTCAGCACGGGGCTGTCGCTCTTCCTGGGC
CGCTTCGTCTTCTTCAACTTCCAGCGGGAGAACGTGGCGAAGCAG---GTCCCCGCGCAG
AACGGCAAGACGCACTTCGAGGCCGGCGACCAGCGCGCCAAGGAGTTCGCCGGCATCCTC
AAGTCCAACGACCCCGTCGCT---TCAACATCGTCGACGTCCTCGCATGGGGATCCATCG
GCCACATCGTCGCCTACTACATCCTCGCCACCACCAGCAATGGATACGACCCCAGCTTCT
TCGGCTGATCAT------ATACCTCTCTCTCCTGCCCGGAGGAGTTTG---------TTG
---
>Arath
---------------ATGGCCACAAGCGCATCAGCTTTG---CTCTCACCAACCACATTC
TCCACTGCAATCTCCCACAAAAACCCTAACTCCATC------------------------
---------------------------------------------------------TCA
TTCCATGGCCTTCGTCCCCTCCGTCTAGGTGGC---------------------TCCTCC
TCCGCCCTACCCAAACTATCAACCACCGGGAGAAAATCCTCCTCC---GCTGTCGTGAGA
GCTGAGCTAAGCCCTTCCATCGTCATAAGTCTCAGCACAGGTCTCTCCCTCTTCCTCGGC
CGTTTCGTCTTCTTCAACTTCCAGAGAGAGAACGTAGCAAAACAGGGCTTACCGGAGCAG
AACGGAAAAACCCATTTCGAAGCTGGAGATGATCGTGCTAAGGAGTACGTCAGTCTCTTG
AAATCGAACGATCCAATTGGATTCAACATTGTTGATGTTCTTGCTTGGGGTTCTATTGGA
CACATCGTT---------------------------GCTTACTACATCTTGGCTACTTCC
AGCAATGGATAC------GACCCA------------------AGCTTC---------TTT
GGA
>Oryza
------------------------ATGGCCGCCACCTCG---CTGTCGCCGCCGACCGTG
GCCGGGCTGCGGCTGGCGCCGTCGCCGCGC------------------------------
------------------------------------------------------------
---------GTGCGGTCGCCGTCTGTGGCGTTC---------------------AGGGCG
GCGCCGGCGAGG------------------AGGAGGTCGGTGGCG---------GCGAGG
GCGGAGCTGAGCCCGTCGCTGGTGATCAGCCTGAGCACCGGCGTCTCCCTGTTCCTGGGG
CGGTTCGTGTTCTTCAACTTCCAGCGGGAGAACGTGGCGAAGCAG---GTGCCGGAGCAG
AACGGCAAGACGCACTTCGACGCCGGCGACGAGCGCGCCAAGGAGTTCGCCGGCCTGCTC
CGGTCCAACGACCCCGTCGGCTTCAACCTCGTCGACGTCCTCGCCTGGGGCTCCCTCGGC
CACATCGTC---------------------------GCCTACTACATCCTCGCCACCTGC
AGCAACGGATAC------AACCCA------------------AACTTC---------TTC
---
>Zma
------------ATGGCCGCCACATCGACCGCCGCCGCCGTGCTGTCCCCGCCGTCCGTG
GCCGGGCTCCGCCTGGCGCCGTCTCCCGGCCGGGCG------------------------
------------------------------------------------------------
---------------------CGCGTGTCGTTC---------------------CGCGCG
GCGCCGGCGCCG---------------GCGCGGCGGTCCGTGGCG---------GCGCGC
GCGGAGCTGAGCTCGGCGCTGGTGATCAGCCTGAGCACGGGCGTGTCGCTCTTCCTGGGC
CGCTTCGTCTTCTTCAACTTCCAGCGGGAGAACGTGGCGAAGCAG---GTGCCCGCGCAG
AACGGCAAGACGCACTTCGACGCCGGCGACGAGCGCGCCAAGGAGTTCGCGGCCCTGCTC
AAGTCCAACGACCCCGTGGGCTTCAACCTCGTCGACGTCCTCGCCTGGGGCTCGCTCGGC
CACATCGTC---------------------------GCCTACTACATCCTCGCCACCTCC
AGCAACGGATAC------GACCCC------------------AACTTC---------TTC
---
>Sorbi
---------------ATGGCCACATCGACCGCCGCCGTG---CTGTCCCCGCCGTCCGTG
GCCGGGCTCCGCCTGGCGCCGTCCCCCCGC------------------------------
------------------------------------------------------------
------------CGGGCGGCGCGCGTGGCGTTC---------------------CGCGCG
GCGCCGGCG---------------------CGGCGGTCCGTGGCG---------GCGCGC
GCGGAGCTGAGCGCGTCGCTGGTGATCAGCCTGAGCACGGGCGTGTCGCTGTTCCTGGGC
CGCTTCGTCTTCTTCAACTTCCAGCGGGAGAACGTGGCGAAGCAG---GTGCCCGCGCAG
AACGGCAAGACGCACTTCGACGCCGGCGACGAGCGCGCCAAGGAGTTCGCGGCCCTGCTC
AAGTCCAACGACCCCGTGGGCTTCAACCTCGTCGACGTCCTCGCCTGGGGCTCGCTCGGC
CACATCGTC---------------------------GCCTACTACATCCTCGCCACCTCC
AGCAACGGATAC------GACCCC------------------AACTTC---------TTC
---
