# Supplementary material for: Back to the sea twice: identifying candidate plant genes for molecular evolution to marine life
Source: BMC Evol Biol. 2011 Jan 12;11:8. doi: 10.1186/1471-2148-11-8 (PMC3033329; doi:10.1186/1471-2148-11-8)
Supplement: Additional file 3 — Aligned nucleotide (CDS) sequences of each OrthoMCL cluster, produced with PAL2NAL. [file 1471-2148-11-8-S3.GZ › orthomcl4705.pal2nal]

>Posidonia
ATGGAGGCT------------------------------------------GCGGGCAGA
CAACTCCTTGGTGGAAGGAGA---CTTCAGACTACCACCTCCAGATCATTTGGGTTATCA
AGAAAGGGCACCACCTTTGTTGTCAGAGCTACTTCCACTCCCCCAGCCAAGCAA---GGA
GCAGGCAGGCAGCTGTGGTTTGCGTCCAAGCAAAGTCTCTCCTACTTGGATGGCAGCCTT
CCTGGTGACTTCGGCTTCGACCCACTTGGCCTCTCGGACCCGGAGGGCACCGGAGGCTTC
ATCAATCCAAGGTGGCTGGCATATGCTGAGATCATGAACGGCCGCTTCGCCATGCTCGGA
GCAGCAGGCTCCATAGCTCCTGAGCTCTTCGGCAAGCTCGGTCTCATCCCACAGGAGACC
GCCCTCCCGTGGTTCCAGAGCGGCGTGATCCCGCCGGCGGGGACCTACAGCTACTGGGCT
GATCCATACACCCTCTTCGTGTTCGAACTGGCCTTGATGGGCTTCGCCGAGCACCGGCGA
TACCAGGACTGGTCCAAGCCGGGATCCATGGGGAAGCAGTACTTCTTGGGATTAGAGAAG
GGCTTGGGTGGCTCCGGCGACCCGGCGTACCCCGGGGGCCCCTTCTTCAACCCTCTTGGC
TTTGGA---AAGGACGAGAAGTCCATGAAGGAGTTGAAGCTGAAGGAGATCAAGAACGGA
AGACTGGCCATGCTGGCCATCTTGGGGTACTTCATCCAGGGGCTTGTGACTGGTGCAAGT
CCACTCCAAAACCTTCTTGATCACTTGGCCGACCCTGTCAACAACAATGTGCTCACAAGT
CTCAAGTTCCAT---
>Zostera
---------------------------------------------ATGGAGGCTGGAAGA
CAACTCCTTGGTGGAAGACCA---CTTCAGACCACATTTTCCAGATCAATCGTGTCATCA
CCAAGAAAGGCTACCTTTGTTGTAAGAGCAGAATCCACACCACCCGTCAAGAGT---GGA
GGAAACAGGAAGCTTGTGTTTGCTTCGAAGCAGTCTCTCTCTTACTTAGATGGAAGTCTT
CCAGGTGATTTTGGCTTCGACCCACTTGGCATGTCAGACCCAGAAGGTGCAGGCGGATTC
ATCACACCCAAATGGCTCGCGTATGCTGAGCTTATGAACGGTCGCTTTGCCATGCTAGGA
GCTGCAGGTGCAATTACACCTGAAATATTCGGAAAGCTGGGGTTAATCCCTGCTGAAACT
GCACTCCCATGGTTCCAATCCGGTGTGATCCCACCAGCAGGAGCTTATCCTTATTGGGCT
GACCCTTACACCTTATTCGTATTTGAGTTGGCTCTAATGGGATTTGCAGAGCACAGGCGG
TACCAAGATTGGGCCAAACCAGGATCCATGGGGAAACAATACTTCCTAGGATTAGAGAAA
GGTCTCGGTGGATCAGGTGATCCAGCATACCCTGGCGGACCATTCTTCAACCCTCTAGGA
TTTGGT---AAGGATGAAAAGTCCATGAATGATTTAAAGCTCAAGGAAATCAAGAATGGA
AGGTTAGCCATGCTCGCCATATTGGGCTACTTCATTCAGGCTATTGTAACCGGTGTC---
------------------------------------------------------------
---------------
>Oryza
ATGGCGGCTCAGGCTCTTCTC------------------------------TCTGGGAGG
CAGCTGCTGGGG---AGGCCA---TTGCAATCTTCAGTCTCCAGGTCTTCT------TCC
TCCAGGAAGGCACCCTTCATGGTCAGGGCAGAGGCCACTCCCCCTGCCAAGCAA---GGT
GCTGACAGGCAGCTGTGGTTCGCATCCAAGCAGTCCCTGAGCTACCTGGATGGCACGCTT
CCGGGAGACTTCGGGTTCGACCCGCTGGGGCTATCGGACCCGGAGGGGACCGGTGGGTTC
ATCGAGCCACGGTGGCTGGCCTACGGCGAGGTGTTCAACGGCCGGACGGCGATGATGGGC
GTCGTCGGCATGGTCGCCCCGGAGCTCCTCGGCAAGCTGGGCCTCGTCCCCGCCGAGACG
GCGATCCCGTGGTTCCAGACCGGCGTGATCCCCCCCGCGGGCACCTACACCTACTGGGCC
GACCCTTACACTCTCTTCGTCTTCGAGCTCGCCCTCGTCGGCTTCGCCGAGCACCGCCGC
TTCCAGGACTGGTACACGCCGGGCTCCATGGGGAAGCAGTACTTCCTCGGCCTCGAGAAG
TACCTCGCCGGCTCCGGCGAGCCGGCCTACCCCGGCGGCCCGCTCTTCAACCCGCTCGGC
TTCGGGACCAAGAGCGAGGCGGAGATGAAGGAGCTCAAGCTCAAGGAGATCAAGAATGGC
AGGCTCGCCATGCTCGCCTTCCTCGGCTTCTCCGTCCAGGCGCTCTTCACCGGGGTTGGC
CCCGTGCAGAACCTGCTTGATCACCTCGCTGATCCCGTCCACAACAACATCCTCACCAGC
CTCAAGTTCCAT---
>Bradi
ATGGCGGCTCAGGGTCTTCTA------------------------------TCTGGGAGG
CAGCTGCTGGGG---AGGCCC---CTGCAGTCCTCCTTCTCCAGGTCGTCT------TCC
TCCAGGAAGTCCCCCTTCATCGTCAGGGCAGAGTCCAGCCCCCCTGCCAAGCAA---AAT
GATAACAGGCAGCTGTGGTTCGCGTCCAAGCAGTCCCTGAGCTACCTTGATGGAACACTG
CCGGGTGACTTCGGCTTCGACCCGCTGGGCCTGTCGGACCCGGAGGGCACCGGCGGGTTC
ATCGAGCCCAAGTGGCTGGCCTACGGCGAGGTCTTCAACGGGCGGACGGCGATGATGGGC
GTGGTGGGCATGATCGCACCGGAGGCCTTGGGCAAGGTCGGGCTTGTCCCGCCGGAGACG
GCGATCCCGTGGTTCCAGGCGGGCGCCATCCCGCCTGCGGGCACGTACCAGTACTGGGCC
GACCCCTACACGCTGTTCGTGTTCGAGATGGCGCTGATCGGGTTCGCGGAGCACCGGCGG
CTGCAGGACTGGTACAACCCAGGCTCCATGGGGAAGCAGTACTTCCTGGGCCTGGAGAAG
TTCCTCGGCGGCTCCGGCGACCCCGCCTACCCCGGCGGGCCCATCTTCAACCCGCTCGGC
TTCGGCACCAAGAGCGACAAGGAGTTGGCAGAGCTCAAGCTCAAGGAGATCAAGAACGGC
CGCCTTGCCATGCTCGCCTTCCTCGGCATGTCCATCCAGGCCATCTTCACCGGCGTCGGC
CCCTTCCAGAACCTCCTCGACCACCTCTCCGACCCCGTCAACAACAACATCCTCACCAGC
CTCAAGTTCCAC---
>Zma
ATGGCGGCCCAGGCTCTCCTC------------------------------TCCGGCCGG
CAGCTGCTGGGC---CGCCCC---GTGCAGTCGGCCGTCTCTAGGTCG---------TCG
GCGAGGAAGGCGCCCTTCGTCGTCAGGGCCAGCTCCAGCCCTCCAGCCAAGCAA---GGT
GCCGACAGGCAGCTGTGGTTCGCGTCCAAGCAGTCCCTCTCCTACCTCGATGGCACGCTG
CCCGGCGACTATGGCTTCGACCCGCTGGGCCTCTCGGACCCGGAGGGCACCGGGGGCTTC
ATCGAGCCCAAGTGGCTGGCCTATGGCGAGGTGATCAACGGCCGCTACGCCATGCTGGGC
GCGGTGGGCGCCATCGCCCCGGAGATCTTCGGCAAGATGGGCATCATCCCCCCGGAGACC
GCGCTGCCGTGGTTCAAGACGGGCGTCATCCCGCCCGCGGGCACCTACAACTACTGGGCC
GACTCCTACACGCTCTTCGTCTTCAACATGGCGCTCATGGGCTTCGCCGAGCACCGCCGC
CTCCAGGACTGGTACAACCCGGGCTCCATGGGCAAGCAGTACTTCCTCGGCCTCGAGAAG
TTCCTCGCCGGCTCCGGCGACCCGTCCTACCCCGGCGGGCCCCTCTTCAACCCGCTCGGC
TTCGGC---AAGACCGAGAAGGAGATGAATGAGCTCAAGCTCAAGGAGATCAAGAACGGC
AGGCTCGCCATGCTCGCCATCCTCGGTTACTTCATCCAGGGGCTCGTCACCGGCGTCGGC
CCGTTCCAGAACCTGCTCGACCACCTCGCCGACCCCGTCAACAACAACGTGCTCACCAGC
CTCAAGTTCCAC---
>Sorbi
ATGGCGGCTCAGGCTCTCCTC---------------------------------------
------------TCCCGCCCGGCCGTGCAGTCGGCCGTCTCCAGGTCG---------TCG
GCGAGGAAGGCGCCCTTCGTCGTCAGGGCCAGCTCCAGCCCTCCAGCCAAGCAA---GGT
GCCGACAGGCAGCTGTGGTTCGCGTCCAAGCAGTCCCTCTCCTACCTCGATGGCACGCTG
CCCGGCGACTATGGATTCGACCCGCTGGGGCTCTCGGACCCGGAGGGCACCGGCGGCTTC
ATCGAGCCCAAGTGGCTGGCCTACGGCGAGGTGATCAACGGGCGCTTCGCGATGCTGGGA
GCGGCGGGCGCCATCGCCCCGGAGGTCTTCGGGAAGCTGGGCATCATCCCGCCGGAGACG
GCGCTGCCGTGGTTCAAGACGGGGGTGATCCCGCCGGCGGGCACCTACAACTACTGGGCC
GACTCCTACACGCTCTTCGTCTTCAACATGGCGCTCATGGGCTTCGCCGAGCACCGCCGC
CTCCAGGACTGGTACAACCCGGGCTCCATGGGCAAGCAGTACTTCCTCGGCCTCGAGAAG
TTCCTCGCCGGCTCCGGCGACCCGTCCTACCCCGGCGGCCCACTCTTCAACCCGCTCGGC
TTCGGC---AAGACCGAGAAGGAGATGAATGAGCTCAAGCTCAAGGAGATCAAGAACGGC
AGGCTCGCCATGCTCGCCATCCTCGGCTACTTCATCCAGGGGCTCGTCACCGGCGTCGGC
CCGTTCCAGAACCTGCTCGACCACCTCTCCGACCCCGTCAACAACAACGTGCTCACCAGC
CTCAAGTTCCAC---
>Vitis
ATGGCTGCTCAGGCCTTGGTT---TCATCTTCTCTTACTTCCTCAGTGGAGACTGCCAGA
CAGATACTTGGGTCAAGGCCT---CTGCAATCTCCA---------------------TCA
AGGAAGTCTTCTTCCTTTGTGGTCAGGGCAGCTTCTACTCCACCAGTCAAGCAA---GGA
GCTGACAGGCCCCTCTGGTTTGCATCCAAGCAGAGCCTTACTTACTTGGATGGCAGTCTT
CCAGGTGACTATGGGTTCGATCCACTGGGACTTTCAGACCCTGAAGGCACAGGAGGGTTC
ATCGAGCCAAGATGGTTAGCCTACGGGGAGGTCATCAACGGGCGATTC------------
------------------------------------------------------------
------------------------------------------------------------
------------------------------------------------------------
---CAAGACTGGGCCAACCCAGGGTCAATGGGGAAGCAGTACTTCCTCGGGCTTGAAAAA
TACTTGGGAGGGTCTGGCGACCCAGCCTACCCAGGAGGCCCACTGTTCAACCCTCTCGGG
TTTGGT---AAAGATGAGAAATCCCTCAAGGATCTGAAGCTCAAAGAGGTTAAGAATGGG
AGATTGGCTATGTTGGCCATATTGGGCTACTTTGCACAAGGGCCTGTGACAGGAGTCGGG
CCCCTCCAAAACCTGCTGGACCATTTGGCAGACCCTGTCAACAACAATATCATAACCAGC
CTCAAGTTCCACAAC
>Poptr
ATGGCAGCACAAGCACTCGTG---TCATCATCTCTTACCTCTTCAGTGGAGACTGCTAGG
AAAGTGCTAGGAGCAAGACCA---ACCCAGTCACCATTCGTG---------------TCC
TCAAGGAAAAGCTCTTTTGTTGTTAGAGCAGCTTCTACTCCCCCTGTTAAGCAA---GGA
---AACAGGCAGCTGTGGTTCGCATCGAAACAAAGCCTGTCTTACTTGGATGGCAGCCTT
CCAGGTGACTTCGGATTCGACCCACTCGGACTTTCAGACCCTGAAGGCACAGGAGGTTTC
ATTGAGCCAAAATGGTTAGCCTACGGTGAGATCATTAACGGACGATATGCCATGTTGGGG
GCGGTTGGTGCCATTGCACCAGAAATTCTTGGAAAGGCTGGCCTCATACCTCCGGAGACC
GCCCTCCCTTGGTTCAGGACTGGTGTCATCCCACCGGCCGGGACATACAGCTACTGGGCA
GATCCATACACGCTGTTTGTTTTCGAGATGGCACTCATGGGATTCGCAGAGCACAGGAGG
TTACAGGACTGGGCAAAACCAGGTTCCATGGGCAAGCAGTATTTCCTGGGATTCGAGAAG
TATTTGGGTGGGTCCGGAGAACCAGCCTACCCTGGCGGACCCTTGTTTAACCCCCTTGGA
TTTGGG---AAAGACGAGAAGTCGTTGAAAGACTTGAAGTTGAAGGAGGTGAAGAATGGC
AGGTTGGCTATGTTGGCCATCTTGGGTTACTTTGTGCAAGGTCTCGTGACCGGAGTCGGA
CCATACCAAAACCTCCTGGATCACCTGGCCGATCCTGTCCACAACAATATCTTGACCAGC
CTTAAATTTCAT---
>Medtr
atggctacacaagctctagtgtcgtcatcatctcttacttttgcagctgaagctgtgaga
cagagttttggagcaagatca---ctcccatcttcaataggg---------------tct
tctagaaaaggttcctttgttgtcaaggcagcttcttctcctcctgttaagcaaaatgga
gcaaatagacaattgtggtttgcatcaaagcaaagtctttcttacttggatggcagcctt
ccgggtgactttggatttgaccctctaggactttcagatcccgaaggaaccggtggattc
attgaaccaagatggttagcatacggtgagataatcaacggccgatttgcaatgttggga
gcagccggagctatagcacctgaaattcttggcaaagcaggtttaattcccgcggaaaca
gcactcccttggttccaaaccggcgtgattccaccagcgggaacatacaactactgggca
gacaattacacactctttgtgatggaaatggcattcatgggatttgcagaacacagaaga
ttccaagattggtacaatcctggctccatgggaaaacaatacttcttaggacttgagaaa
gggcttggaggttccggcgaaccagcataccctggtggacctatatttaaccctcttggt
tttggt---aaagatgagaaatcattgaaggaattaaagctgaaggaagttaagaatgga
aggttagcaatgttggcaatattgggttactttattcaagctcttgttacaggagttgga
ccataccaaaacctcttagatcatttggctgaccctgtcaacaacaacatcttgaccagt
ctcaagttccac---
>Arath
ATGGCAGCACAAGCACTTGTG---TCTTCTTCACTTACCTCCTCTGTTCAGACAGCTAGA
CAGATATTTGGCTCAAAACCA---GTTGCGTCTGCC---------------------TCA
CAGAAGAAGAGTTCCTTTGTTGTTAAAGCTGCTGCAACTCCACCTGTCAAGCAA---GGA
GCCAACAGACCATTGTGGTTTGCTTCATCGCAGAGTCTCTCTTACTTGGATGGCAGCTTA
CCTGGTGACTATGGATTCGACCCTCTTGGTCTTTCAGACCCAGAAGGTACTGGAGGATTC
ATTGAGCCAAGATGGCTAGCATACGGAGAGATCATCAACGGACGGTTCGCCATGTTGGGT
GCAGCTGGAGCTATTGCTCCTGAGATTTTAGGAAAGGCTGGTCTGATTCCAGCAGAGACT
GCTCTTCCTTGGTTCCAAACCGGTGTGATTCCACCAGCAGGGACATACACTTACTGGGCA
GACAATTACACACTCTTTGTTCTCGAGATGGCTCTGATGGGATTCGCTGAGCACCGGAGG
TTACAGGACTGGTACAACCCAGGATCTATGGGAAAACAGTACTTCTTGGGGTTAGAGAAG
GGTTTGGCCGGTTCAGGTAACCCGGCTTACCCCGGTGGACCTTTCTTCAACCCTCTTGGG
TTTGGG---AAAGATGAGAAGTCACTGAAGGAGTTGAAACTCAAGGAGGTCAAGAACGGT
AGACTGGCTATGCTCGCCATCCTCGGTTACTTTATCCAAGGACTAGTGACCGGTGTGGGA
CCTTATCAGAACCTGCTTGATCACTTGGCTGATCCCGTCAACAACAACGTCTTGACCAGC
CTCAAGTTCCAC---
