# Supplementary material for: Back to the sea twice: identifying candidate plant genes for molecular evolution to marine life
Source: BMC Evol Biol. 2011 Jan 12;11:8. doi: 10.1186/1471-2148-11-8 (PMC3033329; doi:10.1186/1471-2148-11-8)
Supplement: Additional file 3 — Aligned nucleotide (CDS) sequences of each OrthoMCL cluster, produced with PAL2NAL. [file 1471-2148-11-8-S3.GZ › orthomcl469.pal2nal]

>Posidonia
ATGTCGCTCCTCAACGACCTCATCAACCTTAACCTCTCCGATACCACCGACAAGATCATC
GCGGAGTACATATGGATCGGTGGATCTGGGATGGACATGAGGAGCAAGGCAAGGACTCTG
CCGGGGCCGGTGTCGGATCCGAAGAAGCTGCCGAAGTGGAACTACGACGGATCGAGCACC
GGGCAGGCGCCTGGTCAAGACAGTGAAGTCATTCTCTATCCTCAGGCTATCTTCAAGGAT
CCATTCAGGAGAGGCAACAACATTCTGGTTATGTGTGACACATACACGCCAGCTGGGGAG
CCGATTCCCACCAACAAAAGGTTCAACGCTGAGAAGGTCTTTAGCATACCCGAAGTTGCT
GCCGAAGAGCCATGGTACGGCATCGAGCAGGAGTATACTCTCCTTCAAAAGGACATTAAG
TGGCCTCTAGGATGGCCTGTTGGTGGCTTCCCTGGTCCTCAGGGTCCATACTACTGTAGT
GCTGGAGCTGATAAGTCGTTTGGCCGAGACATTGTTGATTCTCACTATAAGGCATGCCTT
TATGCTGGTGTCGACATAAGTGGTATTAACGGAGAAGTTATGCCTGGACAATGGGAATTT
CAAGTCGGTCCCTGCGTCGGAATATCTTCAGGTGATCAATTGTGGGTGGCTCGGTACATT
CTTGAGAGATTACTGAAATTGCTGGGGTTGTGCTTACGTTTGATCCCA------------
------------------------------------------------------------
------------------------------------------------------------
---------------------AACCAATCCCGGGTGACTGGA------------------
------------------------------------------------------------
------------------------------------------------------------
---ATGGTGCTGGGGCTCACACAAACTACAGCACCAATCCTGAAAAAAATG
>Zostera
ATGTCTCTCCTAAGCGATCTCATCAATCTCGACCTCACCAGCACCGCCGAGAAGATCATC
GCAGAGTACATATGGATCGGTGGATCTGGGATGGATATGCGGAGCAAGGCTAGAACTTTG
TCCGTCCCAGTCACGGAACCGCAAAAGTTGCCAAAGTGGAACTACGATGGTTCGAGCACC
GGCCAGGCTCCTGGTCAGGACAGTGAAGTTATACTCTATCCACAGGCAATATTCAAGGAT
CCATTCAGGAGAGGAAACAATATCCTGGTTATGTGTGACGCATATACCCCAGCTGGAGAT
CCGATCCCTACCAACAAAAGATACCAAGCTGCCAAAATCTTCAACGACCCCAAGGTTGTT
GAAGAGGAAACATGGTTTGGTATTGAACAAGAGTACACTCTCCTTCAGAAGGATGTTAAC
TGGCCTTTGGGATGGCCCGTCGGTGGCTTCCCCGGTCCTCAGGGCCCATACTACTGTAGT
GCTGGAGCAGACAAGTCATTTGGCCGAGATATTGTTGATTCTCACTACAAGGCATGCCTT
TATGCCGGAATCGACATCAGTGGAATTAACGGAGAGGTTATGCCGGGACAGTGGGAGTTT
CAAGTTGGTCCTTCTGTTGGAATATCTGCCGGTGACCAACTGTGGATGGCTCGCTACATT
CTTGAGAGGATTACTGAAATTGCTGGAGTTGTTCTTACGTTCGATCCCAAACCAATCCCA
GGTGACTGGAATGGTGCTGGTGCTCACACAAATTACAGCACCAAGTCAATGAGAGAAGAT
GGCGGATATGAGGTGATAAAGAAAGCAATTGAGAAAATGGGTTTGCGACACAAGGAACAC
ATTGCTGCATACGGAGAGGGTAATGAAAGAAGACTCACCGGACGTCATGAAACAGCAGAC
ATCAACACATTCTCTTGGGGAGTTGCTAACCGTGGTGCTTCAATCCGTGTTGGTCGTGAT
ACTGAAAAGGACAGAAAAGGATACTTTGAGGACAGGAGGCCATCGTCCAGCATGGACCCT
TACGTAGTCACATCCATGGTCGCAGAGACCACTCTTCTCTTG---CCT---
>Medtr
atgtctctcctttcagatctcatcaaccttgacctctccgaaaccaccgagaaaatcatc
gccgaatacatatggattggtggatctggtttggacttgaggagcaaagcaaggactcta
ccaggaccagttactgacccttcacagcttcccaagtggaactatgatggttccagcaca
ggtcaagctcctggagaagatagtgaagttattatatacccacaagccattttcaaggat
ccattcagaaggggtaacaatatcttggttatgtgtgatgcatacactccagctggagaa
cccattcccaccaacaagagacacgcagctgccaaggttttcagccatcctgatgttgtt
gctgaagtaccatggtatggtattgaacaagaatacaccttgttgcagaaagacatcaac
tggcctcttggttggccagttggtggttttcctggacctcagggaccatactattgtggt
gctggtgctgacaaggcatttggccgtgacattgttgactcacattacaaagcctgtctt
tatgccggcatcaacatcagtggaatcaatggtgaagtgatgcctggtcaatgggaattc
caagttggtccctcagttggcatctctgctggtgatgaaatttgggttgctcgttacatt
ttggagaggatcactgagattgctgatgtggtgctttcctttgacccaaaaccaattaag
ggtgattggaatggtgctggtgctcacacaaattacagcaccaagtctatgagagaagat
ggtggctatgaagtcatcttgaaagcaattgagaagcttgggaagaagcacaaggagcac
attgctgcttatggagaaggcaacgagcgtaggttgacagggcgacatgagacggctgac
attaacaccttcttatggggtgttgcaaaccgtggtgcgtcgattagagttggaagggac
acagagaaagcaggaaaaggttatttcgaggacaggaggccatcatctaacatggatcca
tatgttgttacttccatgattgcagacaccaccattctctggaaacca---
>Bradi
ATGGCGCTCCTCACCGATCTCCTCAACCTCGACCTCTCCGACTCCACCGAGAAGATCATC
GCCGAGTACATATGGATTGGTGGATCTGGCATGGATCTGAGGAGCAAGGCCAGGACCCTC
TCCGGTCCGGTGACCGATCCCAGCAAGCTGCCCAAGTGGAACTACGACGGCTCCAGCACC
GGCCAGGCCCCCGGCGAGGACAGCGAGGTCATCCTCTACCCACAGGCTATCTTCAAGGAT
CCATTCAGGAGGGGAAACAACATCCTTGTCATGTGCGATTGCTACACTCCAGCTGGCGAG
CCAATCCCCACCAACAAGAGACACGCCGCTGCTAAGATCTTTAGCAACCCTGCTGTTTCT
GCTGAGGAGCCATGGTACGGTATTGAGCAGGAGTACACCCTCTTGCAGAAGGATATCAAC
TGGCCTCTCGGATGGCCCGTTGGTGGGTTCCCTGGTCCTCAGGGTCCTTACTACTGCAGT
ATTGGTGCTGACAAGTCATTTGGGCGTGATATTGTTGACTCCCACTACAAGGCCTGCCTC
TATGCCGGCATCAACATCAGTGGCATCAACGGGGAGGTCATGCCCGGACAGTGGGAGTTC
CAAGTTGGCCCATCCGTTGGCATTTCTGCTGGTGACCAAGTGTGGGTTGCTCGCTACCTT
CTTGAGAGGATCACTGAGATTGCCGGAGTCGTGGTCTCGTTCGACCCCAAGCCCATCCCA
GGAGATTGGAACGGCGCCGGTGCCCACACAAACTACAGCACCGAGTCCATGAGGAAAGAT
GGCGGGTTCCAGGTGATCGTGGCCGCCGTGGAGAAGCTCAAGCTGAGGCACAAGGAGCAC
ATCGCCGCCTACGGCGAGGGCAACGAGCGCCGCCTCACCGGCAAGCACGAGACCGCCGAC
ATCCACACCTTCAGCTGGGGTGTCGCAAACCGCGGCGCGTCGGTGCGCGTGGGCCGGGAG
ACGGAGCAGAACGGCAAGGGCTACTTCGAGGACCGCCGGCCGGCGTCCAACATGGACCCC
TACGTCGTCACCGCCATGATCGCCGACACCACCATCCTCTGGAAGCCC---
>Oryza
ATGGCTTCTCTCACCGATCTCGTCAACCTCAACCTCTCCGACACCACGGAGAAGATCATC
GCCGAGTACATATGGATCGGTGGATCTGGCATGGATCTCAGGAGCAAGGCTAGGACTCTC
TCCGGCCCTGTGACTGATCCCAGCAAGCTGCCCAAGTGGAACTACGATGGCTCCAGCACC
GGCCAGGCCCCCGGCGAGGACAGTGAGGTCATCCTGTACCCACAGGCTATCTTCAAGGAC
CCATTCAGGAAGGGAAACAACATCCTTGTCATGTGCGATTGCTACACGCCAGCCGGAGAA
CCGATCCCCACCAACAAGAGGCACAATGCTGCCAAGATCTTCAGCTCCCCTGAGGTTGCT
TCTGAGGAGCCCTGGTACGGTATTGAGCAAGAGTACACCCTCCTCCAGAAGGACATCAAC
TGGCCCCTTGGCTGGCCTGTTGGTGGCTTCCCTGGTCCTCAGGGTCCTTACTACTGTGGT
ATCGGTGCTGACAAGTCTTTTGGGCGTGATATTGTTGACTCCCACTACAAGGCTTGCCTC
TATGCCGGCATCAACATCAGTGGAATCAACGGCGAGGTCATGCCAGGACAGTGGGAGTTC
CAAGTTGGCCCGTCTGTCGGCATTTCTGCCGGTGATCAGGTGTGGGTTGCTCGCTACATT
CTTGAGAGGATCACCGAGATCGCCGGAGTCGTCGTCTCATTTGACCCCAAGCCCATCCCG
GGAGACTGGAACGGTGCTGGTGCTCACACCAACTACAGCACCAAGTCGATGAGGAACGAT
GGTGGCTACGAGATCATCAAGTCCGCCATTGAGAAGCTCAAGCTCAGGCACAAGGAGCAC
ATCTCCGCCTACGGCGAGGGCAACGAGCGCCGGCTCACCGGCAGGCACGAGACCGCCGAC
ATCAACACCTTCAGCTGGGGAGTTGCCAACCGCGGCGCCTCGGTCCGCGTCGGCCGGGAG
ACGGAGCAGAACGGCAAGGGCTACTTCGAGGATCGCCGGCCGGCGTCCAACATGGACCCT
TACATCGTCACCTCCATGATCGCCGAGACCACCATCATCTGGAAGCCC---
>Zma
ATGGCCTGCCTCACCGACCTCGTCAACCTCAACCTCTCGGACAACACCGAGAAGATCATC
GCGGAATACATATGGATCGGTGGATCTGGCATGGATCTCAGGAGCAAAGCAAGGACCCTC
TCCGGCCCGGTGACCGATCCCAGCAAGCTGCCCAAGTGGAACTACGACGGCTCCAGCACG
GGCCAGGCCCCCGGCGAGGACAGCGAGGTCATCCTGTACCCGCAGGCCATCTTCAAGGAC
CCATTCAGGAGGGGCAACAACATCCTTGTGATGTGCGATTGCTACACCCCAGCCGGCGAG
CCAATCCCCACCAACAAGAGGTACAACGCCGCCAAGATCTTCAGCAGCCCTGAGGTCGCC
GCCGAGGAGCCGTGGTATGGTATTGAGCAGGAGTACACCCTCCTCCAGAAGGACACCAAC
TGGCCCCTTGGGTGGCCCATCGGTGGCTTCCCCGGCCCTCAGGGTCCTTACTACTGTGGA
ATCGGCGCCGAAAAGTCGTTCGGCCGCGACATCGTGGACGCCCACTACAAGGCCTGCTTG
TATGCGGGCATCAACATCAGTGGCATCAACGGGGAGGTGATGCCAGGGCAGTGGGAGTTC
CAAGTCGGGCCTTCCGTGGGTATTTCTTCAGGCGACCAGGTCTGGGTCGCTCGCTACATT
CTTGAGAGGATCACGGAGATCGCCGGTGTGGTGGTGACGTTCGACCCGAAGCCGATCCCG
GGCGACTGGAACGGCGCCGGCGCGCACACCAACTACAGCACGGAGTCGATGAGGAAGGAG
GGCGGGTACGAGGTGATCAAGGCGGCCATCGAGAAGCTGAAGCTGCGGCACAGGGAGCAC
ATCGCGGCCTACGGCGAGGGCAACGAGCGCCGGCTCACCGGCAGGCACGAGACCGCCGAC
ATCAACACGTTCAGCTGGGGCGTGGCCAACCGCGGCGCGTCGGTGCGCGTGGGCCGGGAG
ACGGAGCAGAACGGCAAGGGCTACTTCGAGGACCGCCGCCCGGCGTCCAACATGGACCCC
TACGTGGTCACCTCCATGATCGCCGAGACCACCATCATCTGGAAGCCC---
>Sorbi
ATGGCCTCCCTCACCGACCTCGTCAACCTCAGCCTCTCGGACACCACCGAGAAGATCATC
GCCGAGTACATATGGATCGGTGGATCTGGCATGGATCTCAGGAGCAAAGCCAGGACCCTC
TCCGGCCCGGTGACCGATCCCAGCAAGCTGCCCAAGTGGAACTACGACGGCTCCAGCACC
GGCCAGGCCCCCGGCGAGGACAGTGAGGTCATCCTGTACCCGCAGGCTATCTTCAAGGAC
CCATTCCGGAGGGGCAACAACATCCTTGTCATGTGCGATTGCTACACCCCAGCTGGCGAG
CCAATTCCCACCAACAAGAGGCACAACGCCGCCAAGATCTTCAGCAACCCTGAGGTCGCT
GCTGAGGAGCCCTGGTACGGTATTGAGCAGGAGTACACCCTCCTTCAGAAGGACACCAAC
TGGCCCCTTGGGTGGCCTCTTGGTGGCTTCCCTGGCCCTCAGGGTCCTTACTACTGTGGA
ATCGGTGCGGACAAGTCATTCGGGCGTGACATAGTTGATGCCCACTACAAGGCTTGCATT
TATGCAGGCATCAACATCAGTGGCATCAACGGAGAGGTCATGCCAGGGCAGTGGGAATTC
CAAGTTGGACCGTCCGTCGGCATTTCTTCAGGTGATCAGGTCTGGGTTGCTCGCTACATT
CTTGAGAGGATCACCGAGATCGCCGGTGTGGTGTTGACATTCGACCCAAAGCCCATCCCT
GGTGACTGGAACGGTGCCGGCGCACACACCAACTACAGCACCAAGTCCATGAGGAACGAG
GGCGGGTACGAGGTGATCAAGGCCGCCATTGAGAAGCTGAAGTTGCGGCACAAGGAGCAC
ATCGCGGCCTACGGCGAGGGCAACGAGCGCCGCCTCACCGGCAGGCACGAGACCGCCGAC
ATCAACACCTTCAGCTGGGGAGTGGCAAACCGTGGCGCGTCAGTGCGCGTGGGCCGGGAG
ACGGAGCAGAACGGCAAGGGCTACTTCGAGGACCGCCGGCCGGCGTCCAACATGGACCCA
TACGTGGTGACCTCCATGATCGCCGACACCACCATCCTCTGGAAGCCC---
>Arath
ATGAGTCTTGTTTCAGATCTCATCAACCTTAACCTCTCAGACTCCACTGACAAAATCATT
GCTGAATACATATGGGTTGGTGGTTCTGGAATGGACATGAGAAGCAAAGCCAGGACTCTA
CCTGGACCAGTGACTGACCCTTCGCAGCTACCAAAGTGGAACTATGATGGTTCAAGCACA
GGCCAAGCTCCTGGTGAAGACAGTGAAGTCATCTTATACCCTCAAGCCATATTCAAGGAT
CCTTTCCGTAGAGGAAACAACATTCTTGTCATGTGCGATGCGTACACTCCCGCGGGTGAA
CCAATCCCGACTAACAAAAGACACGCTGCGGCTAAGGTCTTTAGCAACCCTGATGTTGCA
GCTGAAGTGCCATGGTATGGTATTGAGCAAGAATACACTTTACTCCAGAAAGATGTGAAG
TGGCCTGTTGGTTGGCCTATTGGTGGTTATCCCGGCCCTCAGGGACCGTACTATTGCGGT
ATTGGAGCAGACAAATCTTTTGGCAGAGATGTTGTTGATTCTCACTACAAGGCCTGCTTA
TACGCTGGGATCAACATTAGTGGCATCAATGGAGAAGTCATGCCGGGTCAGTGGGAGTTC
CAGGTCGGTCCAGCTGTTGGTATCTCGGCTGCTGATGAAATTTGGGTCGCTCGTTACATT
TTGGAGAGGATCACAGAGATTGCTGGTGTAGTGGTATCTTTTGACCCGAAACCGATTCCC
GGTGACTGGAACGGTGCTGGTGCTCACTGCAACTACAGTACCAAGTCAATGAGGGAAGAA
GGCGGTTACGAGATCATCAAGAAAGCAATCGATAAATTGGGACTGAGACACAAAGAACAC
ATTGCTGCTTACGGTGAAGGCAATGAGCGTCGTCTCACAGGACACCACGAGACTGCTGAC
ATCAACACTTTCCTTTGGGGTGTTGCGAACCGTGGAGCATCGATCCGAGTAGGACGTGAT
ACGGAGAAAGAAGGGAAAGGATACTTTGAGGACAGGAGGCCAGCTTCGAACATGGATCCT
TACATTGTCACTTCCATGATTGCAGAGACTACAATCCTCTGGAATCCT---
>Poptr
ATGTCGTTGCTTTCAGACCTTATCAACCTTAACCTTTCCGACTCTACTGAGAAAATTATT
GCTGAGTACATATGGGTTGGAGGGTCTGGAATGGATATAAGGAGCAAAGGAAGGACTCTT
CCCGGTCCGGTTAGTGATCCTTCAAAACTTCCCAAGTGGAACTATGATGGTTCCAGCACA
GGCCAGGCTCCTGGAGAAGACAGTGAAGTGATTCTATATCCACAAGCTATTTTCAAGGAT
CCATTCAGGAGGGGCAATAATATCCTTGTCATTTGCGATACTTACACTCCTGCTGGCGAG
CCTATTCCAACAAACAAGAGATGCAAGGCTGCTAAGATATTCAGCCATCCTGATGTTGTT
GCTGAGGTTCCCTGGTATGGCCTTGAGCAAGAATACACGTTGTTGCAGAAAGATGTTAAA
TGGCCACTTGGCTGGCCTATCGGTGGTTACCCTGGCCCCCAGGGACCTTACTACTGTGGT
GCTGGTGTTGACAAAGCATTTGGCCGCGACATTGTTGATGCACATTACAAGGCCTGCCTG
TATGCAGGCATCAACATTAGTGGTATCAACGGAGAAGTGATGCCAGGCCAGTGGGAATTT
CAAGTTGGACCTTCAGTCGGTATCTCTTCCGGAGATGAATTATGGGCAGCTCGGTACATT
TTGGAGAGGATCACTGAGGTTGCAGGAGTTGTGCTTTCATTTGATCCTAAGCCCATTCAG
GGAGATTGGAATGGAGCAGGGGCGCACACAAATTACAGTACTAAGTCCATGAGAAATGAA
GGAGGCTATGAAGTCATCAAGAAAGCAATTGAAAAGCTTGGTCTGAGGCATAAAGAACAC
ATTGCAGCCTATGGAGAAGGGAATGAGCGGAGACTCACCGGAAGGCACGAAACAGCTGAC
ATTAACACTTTCAAATGGGGTGTTGCTAATCGTGGGGCTTCCATTCGTGTTGGCCGCGAC
ACGGAGAAAGAAGGAAAGGGGTATTTTGAGGACCGAAGGCCTGCTTCAAACATGGATCCA
TATGTCGTGACTTCCATGATTGCAGAAACCACCATCCTGTGGAAGCCA---
>Vitis
ATGGCTCTGCTTTCAGATCTCATCAACTTGAACCTCTCTGATGTCACTGAGAAAATTATT
GCCGAGTACATATGGATCGGCGGATCCGGAATGGACCTCAGAAGTAAAGCGAGAACGCTA
TCAGGGCCCGTTAGCGACCCCCACAAGCTACCCAAATGGAATTATGACGGATCCAGCACA
GGCCAAGCCCCTGGAGAGGACAGTGAAGTGATCCTATACCCTCAAGCAATTTTCAAGGAC
CCATTCAGGAGAGGCAACAATATTCTTGTCATGTGTGATGCTTACACTCCTGCTGGGGAA
CCCATTCCAACCAACAAGAGGCATAACGCAGCTAAAATATTTAGCCATCCTGATGTCCTT
GCTGAAGAAACTTGGTATGGTATTGAGCAGGAGTACACCTTGTTGCAAAACTCGGTTAAA
TGGCCCATTGGCTGGCCTGTGGGAGGTTATCCCGGCCCCCAGGGACCATACTACTGCGGT
ATTGGTGCTGACAAAGCCTTTGGGCGGGACATTGTTGATTCTCATTACAAGGCATGCCTT
TATGCTGGAATCAACATTAGTGGCATCAATGGTGAAGTTATGCCAGGACAGTGGGAGTTT
CAAGTAGGCCCTTCAGTCGGCATCTCTGCTGGGGATGAATTGTGGGTTGCTCGGTACATT
CTAGAGAGGATTACAGAGATTGCTGGAGTGGTGGTTTCCTTTGATCCCAAACCCATTCAG
GGTGACTGGAATGGTGCCGGCGCTCACACAAATTACAGCACTAAGTCCATGAGAAATGAT
GGAGGTTATGAGATCATCAAGAAAGCAATCGAAAAACTTGGGCTGAGGCACAAAGAACAC
ATTGCTGCATACGGAGAAGGCAACGAGCGCAGACTCACAGGACGACATGAAACTGCTGAC
ATTAACACATTCTTATGGGGCGTCGCAAACCGAGGGGCATCCATCCGAGTAGGCAGAGAC
ACAGAGAAGGAAGGTAAAGGGTATTTTGAGGACAGAAGGCCTGCTTCCAACATGGATCCA
TATGTGGTGACTTCCATGATCGCGGAGACCACCATCCTATGGAAGCCA---
