# Supplementary material for: Back to the sea twice: identifying candidate plant genes for molecular evolution to marine life
Source: BMC Evol Biol. 2011 Jan 12;11:8. doi: 10.1186/1471-2148-11-8 (PMC3033329; doi:10.1186/1471-2148-11-8)
Supplement: Additional file 3 — Aligned nucleotide (CDS) sequences of each OrthoMCL cluster, produced with PAL2NAL. [file 1471-2148-11-8-S3.GZ › orthomcl4684.pal2nal]

>Oryza
ATGCTGGCGATGTCCGTCCACCCCGCCGCCACGCCGGCCCTCGCCTCGCGCGCCCGCATC
TCCCGGCCCAAGCTTTCCGCCGCCTCCCCCTGCACCACCTCCTCCTCCTCCACTCCACGC
CTCGTCCACCTCGGCAGC---------------AGGAGGCTTCCCCTTCGCTCGCTCCGT
GGCCTCGCCGCCGCCGCCGCTTCTGGCGCCGTCGAA---GCGGAGGAGGGAGAAGAGGAG
AAGCAAGTCGGAGGTGGGGATGCGAGCGCCGGCGAGGAAGCGCAGGAGTACAAGGTTAAG
GTGCCTGAAAGGCAGGATCCAATGCTTGTTCTGAAGTTCATATGGATGGAGAAGAACATT
GGCATAGCCCTCGACCAGTTGGTTCCCGGCTATGGCAGCATTCCGTTAAGCCCATACTAC
TTCTGGCCACGGAAAGATGCCTGGGAGGAGCTAAGAGCAAAGCTGGAGGAGAAAGAGTGG
ATCTCTCAGAAACAGATGATCATCCTTCTGAATCAGGCCACTGATATCATCAACCTTTGG
CAACAGGGTGGTGGCAGCTTGTCAACC---
>Bradi
ATGCTCCCGATGTCTGTGCACCCGGCGACTACGGCGACCCTCGTCTCGCGCCCCCGCCTC
TCTGCACCCAAATCTCCTGCCTCCCCT------------AGCACCTCCTCCCTTCCTCAC
CTGGTCCACTTCAAGAGC---------------AGGAGGCTGCCCCTTCGCTCGCTCCGC
GGCCTCGCTGCCGCCGCTGTCGAAGCGGAGCAGTCGTTCGTCGGGTTGGGAGAAGAGGAG
CCTGAAGTTGGAGCTGCGGATGCTGACGCCGTGGTGGAAGGCGAGGAGTACAAGGTGGCA
GTGCCTGAAAGGCAGGATCCCATGCTCGTGCTGAAATTCATATGGATGGAGAAGAACATC
GGCATAGCGCTCGATCAGATGGTTCCAGGCTTTGGTAGCATCCCGTTGAGCCCATACTAC
TTCTGGCCACGGAAAGATGCGTGGGAGGAGCTAAGAGCAAAGCTGGAGGAGAAAGAGTGG
ATCTCGCAGAAGCAGATGATCATCCTTCTCAACCAGGCCACGGACATCATCAACCTCTGG
CAGCAGGGCGGCGGTAGCTTGTCGACA---
>Zma
ATGCTCCCAATGGCCGTCCACCCCACCACCACGCCGGCCTTGTCCCCGCGCGCCCGCGTC
TCGCCGCACAGGCCTCCCATCTCCTCCCTGGCGGACCCCTCGTCCTCCCCCTGCCATCGC
ATCGTCAGTTTCAAAAGC---------------AGGAGGCTGCCACTTCGCTCTCTCCAC
ATCGCCGCTGCCGCTGCCGCCGGGGCAGAGGAAGAA---------------------GAG
GCGCAACTAGGTGGAAGTGTGAACGCGGTCGACGAGGAGGAAGCGGAGAATAAGGTGGTG
GTGCCCGAGAGACAGGACCCGATGCTGGTACTCAAGTTCATCTGGATGGAGAAGAACATC
GGCATAGCACTCGACCAGCTGGTTCCTGGCTATGGCAGCATCCCGTTGAGCCCGTACTAC
TTCTGGCCGCGGAAGGACGCGTGGGAGGAGCTTAGAGCCAAGTTGGAAGAGAAAGAGTGG
ATCTCGCAGAAGCAGATGATCATCCTTCTCAACCAGGCCACCGATATCATCAACCTCTGG
CAGCAGGGTGGTGGGAACCTGTCGACA---
>Sorbi
ATGCTCCCAATGGCCGTGCACCCCACGACCACGCCGGCCTTGTCCCCGCGCACCCGCGTC
TCCCCGCCCAGGCCTTCCACCTCCCTG---GCCGCCACCTCGTCCACCCCCTGCTCTCGC
ACTGTCAGTTTGAAGAGC---------------AGCAGGCTGCGACTTCGCTCGCTCCGA
AGCGTCGTCGCCGCCGCCGCCGCCGATGCC---------GTCGGGGCAGAGGAAGAAGAG
GTGCAACTAAGTGGAGGTGTGGATGCGGTCGACGAGGAGGAAGCGGAGAATAAGGTGGTG
GTGCCTGAGAGACAGGACCCGATGCTGGTACTCAAATTCATCTGGATGGAGAAGAACATC
GGCATAGCACTTGACCAATTGGTTCCTGGCTATGGCAGCATCCCGCTAAGCCCATACTAC
TTTTGGCCGCGGAAAGACGCGTGGGAGGAGCTTAGAGCGAAGTTGGAAGAGAAAGAGTGG
ATCTCGCAGAAGCAGATGATCATCCTTCTCAACCAGGCCACCGATATCATCAACCTCTGG
CAGCAGGGTGGTGGGAGCCTGTCGACA---
>Arath
------ATGATGTCATCAATGGCACTCTCTTCTACTTCCCTCTGCTCTTCTTTCATCTCT
CAACATCCAAAACTCTCCATCACTGCT------------------------TCTCCTCCA
TTGTTCCATACCCAAACA---------------ACCAAACCCATCTCTGTAAAACGGAAA
ATCATAACTCTAGCAGCTCCAGAGACACTCACCGCT---------------------GAA
ACAGTCACCGGAATTGATACTTCCGACAACACTCCACAACAA---------------ACA
ATAAAGCCAGATGAGAAATCAAGAGTGGTACTCAAGTTTGTGTGGATGGAGAAGAACATA
GGATTAGGATTGGACCAACATGTACCTGGACATGGCACAATCCCACTTAGTCCTTACTTC
TTCTGGCCTAGGAAAGATGCTTGGGAAGAGCTTAAGTCTACTCTTGAAGCTAAACCATGG
ATCTCTCAGAAGAAGATGATCATTCTTCTAAACCAAGCCACTGATATCATCAATCTCTGG
CAACAAAGTGGCGGCAATTTAACTTCTCAA
>Poptr
ATGTTATCCATGGCATTTCAATCTGGTGTAAATAACGTGTTCACTTATTATTCATTGCCT
TGCCGAACCCCTAGTTGCAAAACATTCAAAGCCACAATCTCTGTCAATCCCAAACCAAAT
CCGATACGCTCTTCAACATTTTTTGACCGGGAAAGGAGACACGTTTCAAGAAACCAAAGA
TACACAACTTTTGCAGTCCCAGAAGCTCTCGCAGCT---GAAACACCCGCTGATGCTCCA
CCATCCAATGCAGCAGGAGAATCCATCCCCATCCAAGAAACTGAGAAAGCGGAGTTGGTG
GTGAAGCGAGTGGAGAAGCCAAGGCTGGTGCTGAAGTTTGTATGGATGGAGAAGAACATC
GGGCTGGCTCTTGATCAGGTGATACCTGGACATGGCACTGTCCCATTGAGTCCTTACTTT
TTTTGGCCTAGGAAGGATGCATGGGAAGAGCTTAAAGCTACTCTAGAGAGTAAGCCATGG
ATATCCCAGAAGAAGATGATCATACTTCTCAATCAGGCCACGGATATCATCAATTTGTGG
CAGCAAAGTGGTGGTAATCTTACCGCACAA
>Vitis
ATGCTATCAATGGCGGTTCAACCTAATCCCAATGCCGCTCTCAAGTCCTATACATTCCCT
ATGAGTAGTAATAGGAATCACAGACTC---------------ATGTTCAAATCCTCTAAT
GCTTTGTCCTTATATTCC---------------ACTCGCTCCGCTTCCACAAATCTCAGA
CTCCGTGCTTCACCTGCTCCAGTTGTTGCTGTTGCT---------GTTTCTGAACAATCT
TCCGCTCCGCAGGAGTCTCTCTCCGCCTCTCCACTAGATGTTGAGAAGCTAGGAGTTGTG
GTGAAGCCAATGGAGAAACCAAGGCTGGTGTTGAAGTTCATATGGATGGAGAAGAACATT
GGTGTTGCCCTCGATCAAGCAATTCCGGGCCATGGCACCATTCCTCTGAGTCCCTACTAC
TTTTGGCCTAGAAAGGATGCTTGGGAAGAGATCAAGGTCTTACTGGAGAGCAAGCCTTGG
ATATCTCAGAAGCAGATGATTATTCTTCTTAACCAAGCAACTGATATTATCAATTTGTGG
CAGCAGAGTGGCGGCAACCTGGCT------
>Medtr
---atgaacatgttagcatcatcatcatcaacaacatcatcaatgtctgttcttcttcca
acaacttcaaaacctcttttttcaatt------------------------cgacccaac
aacgtacatatg---------------------aacaagttgaagatgaaaacaaaccgg
tttactgtttctgctgttgttgctgaagatgctgct------------------------
------------gctgtttccctccaacctccacctcaatctcagaagctaggagtggtt
gtgaaaccaacagacaaaccaagacttgtgttgaagttcatttggatggaaaagaacatt
ggtattggacttgatcaaatgatacctggccatggaaccattcctctaagcccttattac
ttttggccaaggaaagatgcttgggaagagctcaaggagttgctagagagtaagccttgg
atatcacaaaagcaaatgattattcttctcaatcaagccactgatattatcaatttgtgg
cagcagagcggcggtaacttgtcctcc---
>Posidonia
------------------------TAACCAGAGAAGCACGAGACCTTA------------
------------------------------------------------------------
---------------------------------TAAGACATACACATAGCGTTAAGTACA
AAATAAATCTCCTGTCATTCGACGAGAGAAACATAA---CTCCTTGTAAAGTTGCATGAT
CATAGCAGCAGCAGTAGGACTTACAACAGCATACAATTTGCTAGTAGATAGGACAATTGC
AATAGAAAAACAAATTGTATCCAAGAAAACAAAAAAAGAGAGCAACCAGAGTAAAAGCCT
ACAACCCGCCACCACTCTGTTGCCAAAGATTGATGATATCAGTGGCCTGGTTGAGGAGAA
TGATCATACGCTTCTGGGAGATCCACGGCTTGCTCTCCAGCAACGTCTTCAACTCCTCCC
AAGCATCCTTCCTCGGCCAGAAGTAGTACGGACTTAGAGGAATCGTTCCATGTCCTGGAA
TCGCCTGGTCAAGCGCCAACC---------
>Zostera
------------------------------------------------------------
------------------------------------------------------------
------------------------------------------------------------
------------------------------------------------------------
------------------------------------------------------------
---------------------------------------------------AAGAACATT
GGACTTGGACTTGACCAGTCCATCCCAGGCCATGGAACCATTCCACTCAGTCCTTATTAC
TTCTGGCCAAGGAAAGATGCTTGGGAGGAACTCAAGGCATTGATGGAGAGCAAACAATGG
ATCTCCCAGAAGAGAATGATCATCCTGCTAAATCAGGCCACAGACATTATCAATCTTTGG
CAGCAAAGTGGTGGTGGTTTA---------
