# Supplementary material for: Back to the sea twice: identifying candidate plant genes for molecular evolution to marine life
Source: BMC Evol Biol. 2011 Jan 12;11:8. doi: 10.1186/1471-2148-11-8 (PMC3033329; doi:10.1186/1471-2148-11-8)
Supplement: Additional file 3 — Aligned nucleotide (CDS) sequences of each OrthoMCL cluster, produced with PAL2NAL. [file 1471-2148-11-8-S3.GZ › orthomcl4645.pal2nal]

>Zma
------------ATGGCGGCGGCTGTCTCCTTCTCCCGGGTGCGAGCT------CTCCCG
ACG---------------TGGTCCAGCTCG------GTTTCCGGCGACGACCACCACGCC
TACTCCGTGTTGGCGACGTCGTCGGTGTCAGCCAGACCTCGGTCT---GGCGCGCGACCG
CTGCGGTCGCCGGCGCAGATGATGGGCAACGTGAACGATGGCAAGGGGCTGTTCGCACCG
CTCGTCGTGGTGGCGCGCAACATCATTGGCCGCAAACGCTTCAACCAGCTGAGGGGGAAA
GCAATCGCGCTGCACTCGCAGGTCATCAACGAGTTCTGCAAGACCATCGGCGCCGACTCT
AAGCAGCGGCAGGGCCTCATCCGCCTCGCCAAGAAGAACGGAGAGAAGCTCGGATTCCTT
GCC
>Sorbi
------------ATGGCGGCGGCTGTGTCCTTCTCCCGGGTGCGAGCT------CTCCCG
ACG---------------TGGTCCAGCTCC------GTGTCCGGCGACGACCACCACGCC
TACTCCTCCGTGCTGGCGATGTCGGTGTCGGCGCGGCCCCGGTCCACCGGCGCGCGGCCG
CTGCGGTCGCCGGCGCGGATGATGGGCAACGTGAACGAGGGCAAGGGGCTGTTCGCGCCG
CTCGTGGTGGTGACGCGCAACATCGTCGGCCGCAAGCGCTTCAACCAGCTCAGGGGGAAG
GCAATCGCGCTGCACTCGCAGGTTATCAATGAGTTCTGCAAGGCCATCGGCGCCGACAAC
AAGCAGCGGCAGGGCCTCATCCGCCTCGCCAAGAAGAACGGAGAGAAGCTCGGATTCCTT
GCC
>Oryza
ATGGCAGCAGCTGCAGCATCATCCGTGTCCCTCCCCGGGGCGAGGGCT------CTCCCG
ACG---------------TGGTCCAGCTCC------GTGTCCGGCGACTCGCAC------
------TCGTTGGCGCTGAGCTCGTGGGCGGCGCGGCCTCGGTCG------GCGCGGCCA
CTGCGGGCGCCGGCG---AGGATGGGCAACGTGAACGAGGGCAAGGGGATCTTCGCACCG
GTGGTGGTGGTGGTGCGCAACATCGTTGGCCGCAAGCGCTTCAACCAGCTCAGGGGAAAG
GCCATCGCGCTGCACTCGCAGGTGATCACCGAGTTCTGCAAGACCATCGGCGCCGACGCC
AAGCAGAGGCAGGGCTTGATCCGCCTTGCCAAGAAGAACGGCGAGAAGCTCGGTTTCCTT
GCC
>Bradi
------------ATGGCTGCGTCCGTGTCT---TCTGGGCTGCGAGCT------CTTCCG
ACG---------------TGGTCCAGCTCC------GTCTCTGGCGACGACCGCTGCTCC
------CCGCTGGTCATGTCGGTATCGGTGCGGCAGCCACGGTCG------GCGAGGCCC
CTTCGGACGCCGGCG---AGGATGGGGAATGTGAACGAGGGCAAGGGGATCTTCGCGCCG
CTGGTGGTGGTGGTGCGCAACATCGTCGGACGCAAGCGCTTCAACCAGCTCAGAGGCAAG
GCAATCGCCCTACACTCCCAGGTGATCACGGAATTCTGCAAGACCATCGGTGCCGACCCG
AAGCAGAGGCAGGGTTTGATCCGACTCGCAAAGAAGAACGGGGAGAAGCTCGGATTCCTT
GCC
>Zostera
---------ATGGCATCAACAACGGGGCAATTGGTTGGC---------------CTGAGT
TCCACCTTCAATGGTGGATGGGAGAATTCA------TTTGCAGTGGGAAACCAT------
------------GGCAGAGTCACTTTTCTAACGAACCCCGTGGGAAGACGGCTACGGCCG
ATAAGGTTTAGTCCG---ATGATGAAGAACGTGAATGAAGGGAAAGGTGTCTTTGCACCT
TTGGTCGTCGTTACTCGCGATATCATTGGAAAGAAACCGTTCAATCAACTCAGAGGAAAA
GCCATTGCTTTGCACTCTCAGGTGATTACAGAATTCTGCAAGGCAATTGGGGCGGATGCC
AAACAAAGACAGGGTTTGATTCGTTTGGCAAAG---------------------------
---
>Posidonia
------------TAAGTGTCAACACGTGACAAAATAAAGTAATCAGGA------TAGCAC
TCTAAAACTACATATAAAATTAATATCTGAATTTTAAAAGGACTTGCGGAATTA---TTA
------ATCATTGTTGCCAATGAAGTATGGCATACA---ACTCAATAATAAACAAATAAT
ATCATCTTTAGAAAA---ACATACGCAACGAAATCTCTTCAATCTTCTTGTCATTATGCA
AGAAACCCAAGCATCTCTCCATTTTTCTTTGCCAGCCGGATTAGTCCCTGCCTTTGTTTC
CCATCAGCCCCTATGGACTTGCAGAACTCCGTGATCACCTGTGAGTGCAGTGCAATGGCC
TTCCCCCTCAGCTGGTTGAACCTCTTCTTGCCGATCACGTCGCGTGTCACAACTACAACC
GGT
>Arath
---------ATGGCTGCTGCTTCGATTTCTGCAATAGGATGTAATCAAACTTTGATAGGA
ACTTCCTTCTATGGAGGATGGGGAAGTTCC------ATCTCCGGAGAAGATTACCAAACC
------ATGCTCTCCAAGACAGTTGCGCCACCGCAACAAGCCAGAGTCTCAAGGAAAGCA
ATCAGAGCAGTTCCA---ATGATGAAGAATGTCAATGAAGGCAAAGGCTTATTTGCACCT
CTAGTTGTTGTCACACGCAACCTAGTAGGCAAGAAGAGGTTTAATCAGCTCAGAGGAAAA
GCCATTGCCTTACACTCTCAGGTGATCACTGAGTTTTGCAAATCGATTGGAGCAGATGCA
AAACAGAGACAAGGGCTTATCAGGCTTGCTAAGAAGAATGGAGAGAGGCTTGGTTTCCTT
GCT
>Vitis
------------ATGGCTACATCGGTTTGTGCAACGGGGTTTAAAGGGGGTTTGTGTACT
TCTTCCTTCCATGGAAGCTGGGGAACTTCC------ATGGCGGGCGAAGACTAT---GCG
------GCGCTAGCCAGGTCGGTCCGGACCAATGTTCCAGTGGGA---------AAGCCG
GTGAGACTCAGGCCC---ATGATGAAGAATGTAAACGAAGGAAAGGGTCTTTTTGCTCCA
ATTGTTGTCGTCACGCGTAATATAATTGGAAAGAAGACCTTCAATCAGCTTAGGGGCAAA
GCAATTGCTCTACACTCACAGGTAATCACGGAATTCTGCAAATCCATAGGGGCGGACGCG
AAGCAGAGACAAGGATTGATTCGACTGGCAAAGAAGAACGGAGAGAGACTTGGGTTCCTT
GCA
>Poptr
------------ATGGCTACTTCGATTTCTGCAACTGGGTTTCAGGGAGGT---TTTGGG
ACTTCATTTAAGGGAAGTTGGGGTGCTTCA------ATCGTTGGTGAAGACTAT---GCC
------ATGTTGATCAAGTCAGTGCCAAACCATGTAAGAGTTGGG---------AAGCCA
GTGAAATTGCCTCCC---ATGATGAAGAACGTTAATGAAGGAAAGGGTGTTTTTGCCCCT
ATTGTTGTTATCACGCGTCAAGCAATTGGCAAGAAAAGGTTCAATCAGCTAAGAGGCAAA
GCAATTGCCTTGCACTCACAGGTGATTACCGAATTCTGCAGATCAATAGGAGCAGATCCA
AAACAAAGGCAAGGACTGATTAGGTTGGCCAAGAAGAATGGGGAAAGACTTGGATTCCTT
GCT
>Medtr
------------atggccacttcaatttctgcaacaggttgt------------gttggt
tcatcattctatggaagctggggaacttct------atagttggtgaagattac---acc
------atgttggctaagtcagtttcttcgcaacttcgtattggaagagttagtaaacca
gtgaggttgcaacct---atgatgaagaatgttaatgaagggaaaggtatttttgctcca
cttgttgtggttactcgtgatattgttggaaagaaacgtttcaatcagcttagaggcaaa
gccattgctttacactctcaggtaattactgaattctgcaaatcaataggagcagatgca
aaacagagacaagggttgatcaggttggctaagaagaatggagaatggcttggttttctt
gca
