# Supplementary material for: Back to the sea twice: identifying candidate plant genes for molecular evolution to marine life
Source: BMC Evol Biol. 2011 Jan 12;11:8. doi: 10.1186/1471-2148-11-8 (PMC3033329; doi:10.1186/1471-2148-11-8)
Supplement: Additional file 3 — Aligned nucleotide (CDS) sequences of each OrthoMCL cluster, produced with PAL2NAL. [file 1471-2148-11-8-S3.GZ › orthomcl4640.pal2nal]

>Posidonia
------------------------------------------------------------
------------------------------------------------------------
------------------------------------------------------------
------------------------------------------------------------
---------------TAAAACAGGGAGGAATCCAAGGTTGCATTTGACTTTATTGCACTT
CAAGTACAACTTACATCGACTATCTAACAATGTTCTGAACGGCATCCTACATCATGCAAA
ATAAATACAGGCTGCAAGAAAGAAATAATCGACTAATAAATATATCCCAACAAA------
------------------------------------------------------------
---------------ATGTAA---------------------------------------
---------------------------------------------------
>Zostera
ATGGGAAAC------GATAGGGTGAAAGAAGAGGCACTTCAAATCCTTGCTCTCTTCGAG
GTGCTTCCACGATTGATCGTCTTCGATCTCGATTACACCATCTGGCCTTTGTACTGTGAA
TGCCACTCCAGTAAGGAAATTCCACCTTTATATCCACATGCTAGGGGCATTCTGTATGCA
CTAAATGCCAAAGGAATAGATGCTGCTGTTGCTTCTCGATCGCCAACTCCTAAAATTGCC
AAGGCATTCCTTAATAATCTTGGTCTGCATTCTATGTTTGTTGCCCAGGAAATATTCTCC
AGTTCAAGCCACAAAACTGAACATTTCCGGAGAATTCAGAACCAAACAGGCGTACCATTC
AAATCAATGCTCTTTTTCGACGATGAGGATAGAAACATCCAGGAGGTATCCAAAATGGGT
GTCACGAGCGTTTATGTAAGAAATGGAGTCAACCTAGAAAATTTGAAATTA---------
------------------------------------------------------------
---------------------------------------------------
>Medtr
atgggagagtcttcagagaaggcgaagtcagaagcagtgaagataatcgaatcattcgaa
gttgttccaaaactcgttgttttcgatctcgattacactctctggcctttctactgcgag
tgtcgatcgaagcgcgaatctccttctctctatcctcacgccatgggaatcttgttggct
cttaaacacaaaggaatcgatattgcaatcgcttctcgatctccaactgcagatattgcg
aaagcttttattaataaactgggaatcacttcgttctttgtggctcaggaaatatattcg
agttggactcataaaacggatcatttccagaaaattcattctgctaccggagttccattt
agctctatgctcttttttgatgatgagaataggaacatccaaacggtctctaaaatggga
gtgactagcattttggttgataatggggtaaatcttggagccttatctcaaggtcttaca
cagttttctcgaaactggaatacatcacagaagaacaagcagaaatggctatccgattat
tctaagaagccagatacttccaaccctgccccatcaaattcagcgtccaag
>Bradi
ATGGGCGAC------GAGCGCGTGAAGGCGGAGGCGCTGCAGATCCTGGGCCTCTTCCAG
GTGCTACCCCGCCTCGTCGTCTTCGACCTCGACTACACCCTATGGCCCTTCTACTGCGAG
TGCCGCTCCAAGAGGGAGTCGCCGAGCCTTTATCGGCACGCCAAGGGCATCGTGTGCGCG
CTCAAGGAGAAAGGGGTCGACATGGCGATTGCGTCTCGCTCGCCCACTCCGGACATAGCC
ACGGCCTTCATTGGCAAGCTAGAGCTCCAGCCCATGTTCGTCACACAGGAAATATTCTCC
AGCTGGACTCACAAGACAGAGCATTTCCAAAAGATCCAGAGAAAAACCGGGGTTCCCTAC
AAGTCCATGCTCTTCTTTGATGACGAGGACAGAAATATTGAATCGGTATCAAAAATGGGA
GTTACAAGTGTTCTGGTGGAAAATGGATTGAATCTTGACATGTTTAAATTGGGCCTCAGT
AACTTTGCTAGTAATGTTGCTGCCACTCAAGACAAG------------------------
---------------------------------------------------
>Oryza
ATGGGGGAC------GAGCGCGTGAAGGCGGAGGCGCTGCAGATCCTGGGGCTGTTCCAG
GCGCTCCCGCGCCTCGTCGTCTTCGACCTCGACTACACCCTCTGGCCCTTCTACTGCGAG
TGCCGCTCCAAGAGGGAGTCGCCGAGCCTCTACCGGCACGCCAAGGGCATCATGTTCGCC
CTCAGGGAGAAGGGGATCGACATGGCGATTGCGTCCCGCTCCCCCACCCCGGACATAGCC
AAGGTGTTCATTGACAAGCTGGAGATCAAGTCCATGTTCGTTGCCCAGGAAATATTCTCC
AGCTGGACTCACAAGACAGAGCATTTCCAAAAGATTCAGAGGAAGACTGGGATTCCTTAC
AAATCCATGCTTTTCTTTGATGACGAGGACAGAAATATTGAATCGATATCAAAAATGGGA
GTGACGAGCGTGCTGGTGGAGAACGGGGTGAATCTTGACATGTTTAAGTTGGGTCTGAGT
AACTTTGCCACAAATGTTGCTGCCTCGAGCACAAGTAAAGATGAA---------------
---------------------------------------------------
>Sorbi
ATGGGCGAC------GAGCGGGTGAAGGCGGAGGCGCTGCAGATCCTGGGCCTCTTCCAG
GTGCTCCCACGCCTCGTCGTCTTCGACCTCGACTACACCCTATGGCCCTTCTACTGCGAG
TGCCGGTCCAAGAGGGATTCGCCGAGCCTTTTCAGGCACGCCAGGGGCATCATTTACGCG
CTCAAGGAGAAGGGGATCGACATGGCGATTGCGTCTCGCTCGCCCACCCCGGACAAAGCC
AAGGTATTCCTCGACAAGTTGGAGCTCCAGTCCATGTTCGTCGCCCAAGAAATATTCTCC
AGCTGGACCCACAAGACTGAGCATTTCCAAAAGATCCAGAGGAAAACTGGAATTCCCTAC
AAATCCATGCTTTTCTTTGATGACGAGGACAGGAATATTGATCCGGTATCAAATTTGGGG
GTGACGAGTGTTTTAGTAGAGAACGGGGTGAACCTTGACATGTTTAAGCTGGGTCTCAGT
AACTTTGCAACAAAATATGCTGCCTCCAGCAGAAAGGAAGACGAA---------------
---------------------------------------------------
>Zma
ATGAGCGAC------GAGCGGGTGAAGGCGGAGGCGCTGCAGATCCTGGGCCTATTCCAG
GTGCTCCCCCGCCTCGTCGTCTTCGACCTCGACTATACCCTCTGGCCCTTCTACTGCGAG
TGCCGGTCCAAGAGGGATTCGCCGAGCCTTTTCAGGCACGCCAGGGGCATCATGTACGCC
CTCAAGGAGAAGGGGATCGACATGGCGATTGCTTCTCGCTCCCCCACCCCGGACATAGCC
AAGGTGTTCCTCGACAAGTTGGAGTTCCAGTCCATGTTCGTCGCCCAAGAAATATTCTCC
AGCTGGACTCACAAGACTGAGCATTTCCAAAAGATCCAGAGGAAAACTGGGATTCCCTAC
AAATCCATGCTGTTCTTTGATGACGAGAACAGGAATATTGAAGCAGTATCAAAAATGGGA
GTGACGAGTGTTTTAGTAGAGAACGGGGTGAACCTTGACATGTTTAAGCTGGGTCTCAGT
AACTTTGCAACTAACTGTGCTGCCTCCAGCAGAAAGGATGACGAA---------------
---------------------------------------------------
>Poptr
ATGGGAGAC------GAGACGGTGAAAAACGATGCTTTGCAAGTTATTGGAATGTTTCAA
GTGCTGCCTAGATTGGTCGTCTTCGATCTAGATTACACTCTCTGGCCTTTCTATTGCGAA
TGTCGATCCAAGCGTGAAATGCCATCCTTGTTTCCCCAAGCTAAAGGCATATTATATGCA
CTCAAGGAAAAGGGGATTGACATGGCCATTGCTTCTAGATCACCAACCTCAGATATTGCA
AAGACATTTATTGACAAACTAAGTCTCAAGCCAATGTTTGTAGCACAGGAAATATTTTCC
AGTAGGACTCACAAGATAGATCATTTCCAGATGATTCATACGAGGACTGGGATACCCTTT
AACTCCATGCTTTTTTTTGATGATGAGAATAGGAACATTCAATCGGTTTCAAAAATGGGA
GTAACTAGCATTCTGGTTGGTGATGGGGTCAATCTTGGAGCACTAAGACAGGGGCTCTCA
GAATTTTCTCAAAATGCTAGTAAATCTGAGAAGAACAAGCAGAGGTGGCAGAAATATTCA
CAAAATCCAAATTCATCTGAGAAGAAAGATGAAGAT---------------
>Arath
ATGGCGGAA------GAGAAGGTAAAAGATGAAGCTATGCAAATAATGGGAATGTTTCAA
ATTCTTCCGAGACTTGTCGTCTTTGATCTCGATTATACTCTCTGGCCTTTCTACTGTGAG
TGCCGTTCGAAACGAGAAATGCCATCTATGTATCCACAAGCAAAGGGTATATTGAGTGCT
TTGAAAGAGAAGGGTATCGAAATGGCTATTGCTTCGAGATCTCCTACTTCAGATATTGCT
AACACATTTCTTGATAAATTGAACATTAAGCCCATGTTTGTGGCCAAGGAAATATACTCA
AGTTGGAGTCATAAGACGGAACATTTTCAGAAGATACACACAAGAACGGGAGTGCCGTTT
ACCGCGATGCTCTTCTTCGATGATGAAGACCGAAACATTAAATCAGTTTCGAAAATGGGA
GTGACAAGCATCCTTGTTGGTGATGGGGTTACGCTTGGAGCATTTAGACAAGGGCTTACT
GAATTTACTCAAAATCATAATAGTATCGAGAAGAATAAACAGGTTTGGCGTGACAAGTAT
TCTGGAAAGCCTACATCATCGGAGACAGACAAAGAT---------------
>Vitis
ATGGCGGAG------TCGAGGGTGAAAGAAGAGGCTTTGCAGATAATAGGGCTGTGCCAA
GTGTTGCCTCGATTGGTCGTCTTCGATCTCGACTATACTCTCTGGCCTTTCTACTGTGAA
TGTCGTTCCAAACGCGAAATGCCTTCTTTGTATCCCCATGCTGAAGGCATACTATATGCC
CTCAAAGAGAAGGGAATTGATATGGCTATTGCTTCTAGATCACCAACTCCGGATATAGCA
AAAACATTTCTTGACAAATTGGGCATCAAGTCAATGTTTGTAGCCCAGGAGATATTTTCC
AGTTGGTCACACAAGACAGAGCATTTCCAGAGAATTCATAGGAGGACTGGGGTGCCCTTT
AACTCCATGCTCTTTTTCGATGATGAGGATAGGAATATTGAATCGGTTTCCAAAACGGGA
GTAACAAGCATTTTGGTAGGCAATGGGTTAAATATTGGAGCATTTAGGCAAGGGCTCACG
AAATTCTCCCAGAACTCAGCT---------------------------------------
---------------------------------------------------
