# Supplementary material for: Back to the sea twice: identifying candidate plant genes for molecular evolution to marine life
Source: BMC Evol Biol. 2011 Jan 12;11:8. doi: 10.1186/1471-2148-11-8 (PMC3033329; doi:10.1186/1471-2148-11-8)
Supplement: Additional file 3 — Aligned nucleotide (CDS) sequences of each OrthoMCL cluster, produced with PAL2NAL. [file 1471-2148-11-8-S3.GZ › orthomcl463.pal2nal]

>Arath
ATGGTTCTCAAGACTGAGCTTTGCCGATTCAGTGGCCAGAAAATTTACCCTGGTAGAGGG
ATCAGATTTATCCGATCGGACTCTCAGGTGTTTTTGTTTCTCAACTCCAAATGTAAGAGG
TATTTCCACAACAAGTTGAAGCCATCTAAGCTTTGCTGGACTGCTATGTACCGAAAGCAG
CACAAGAAGGACGCAGCACAAGAGGCTGTGAAGAGAAGGAGACGTGCAACTAAGAAGCCT
TACTCAAGGTCGATTGTCGGTGCTACTTTGGAGGTTATTCAGAAGAAGCGAGCAGAGAAG
CCTGAAGTTCGTGATGCCGCTAGAGAAGCTGCCCTACGTGAGATCAAGGAGAGAATCAAG
AAGACCAAGGACGAGAAGAAGGCAAAGAAGGTCGAGTATGCATCAAAGCAACAGAAGTCA
CAAGTGAAGGGAAATATCCCCAAGAGT---GCTGCACCCAAGGCTGCTAAGATGGGTGGT
GGTGGAGGCAGACGT
>Zostera
ATGGTTCTCAAGACTGAGTTGTGCCGTTTTAGTGGTGCCAAGATTTATCCTGGTAGAGGC
ATCCGATTCGTGAGATCTGACTCACAGGTTTTTCTTTTTGTAAACTCGAAATGCAAGCAT
TACTTTCACAATAGACTGAGGCCTGCGAAGCTCACATGGACTGCAATGTATCGTAAACAG
CATAAGAAGGATATTCATGCTGAAGCAGCTAAGAAGAGACGTCGTGCAACAAAAAAGCCA
TATTCAAGATCAATTGTTGGAGCAACTCTTGAAGTTATTCAAAAGAGGAGAGCTGAAAAG
TCTGAGGTTAGGGATGCGGCCAGAGAAGCAGCTCTTCGGGAAATCAAGGAGAGGATAAAA
AAGACTAAGGATGAGAAGAAAGCTAAGAAAGCTGAAGTAATGGCTAAAGTTATTAAAACC
CAATCAAAATCCACCGGACCGAAGGCA---------GCTAGGGGACCCAAAATAGGTGGT
GGTGGAGGAAAGCGT
>Medtr
atggttctcaagaccgaattgtgccgattcagtggtgccaagatctaccctggtaggggg
atcagatttatccgtagtgattctcaggttttcctgtttgtcaactcgaaatgtaaaagg
tatttccacaacaagttgaagccctcaaagcttacatggactgccatgtataggaagcaa
cacaagaaggatattgcccaagaagctgtgaaaaagaggcgtagagctaccaaaaagcct
tactcaaggtccattgttggtgctactttggaagttattcaaaagaagagatcagaaaag
ccagaggttcgggatgctgccagagaagctgcccttcgtgaaattaaggagagggtgaag
aaaacaaaggatgagaagaaggcgaagaaggcagaaagtcaagctaaggcacaaaaatct
gttggaaaaggcaatgtttctaaaggt------gcatcaaaaggtcctaagcttggtggt
ggaggagggaagcgc
>Bradi
ATGGTTCTGAAGACTGAGCTTTGCCGTTTCAGCGGCCAGAAGATATACCCAGGAAAGGGT
ATAAGGTTCATTCGTGCTGATTCACAGGTTTTCCTTTTTGCCAACTCAAAATGCAAGCGC
TACTTCCACAACCGCCTGAAGCCTGCAAAGCTTACCTGGACAGCTATGTACAGGAAGCAG
CACAAGAAGGATATCCACGCTGAAGCTGCGAAGAAGAGGCGTCGCACCACCAAGAAGCCA
TACTCCCGGTCGATTGTTGGTGCCACCCTGGAAGTTATCCAGAAGAAGAGGGCTGAGAAG
CCTGAAGTCCGTGATGCTGCTAGAGAAGCTGCTCTTCGTGAGATCAAGGAGCGTATTAAG
AAAACCAAGGATGAGAAGAAGGCTAAGAAGGCAGAGGTG---ACCAAATCCCAGAAGTCA
CAAATGAAGGGTGCTGCACAGAAGGGT---------GCTAAAGGCCCGAAGCTTGGCGGT
GGTGGCGGGAAGCGC
>Oryza
ATGGTGCTGAAGACAGAGCTTTGCCGTTTTAGTGGCCAGAAGATATATCCAGGGAAGGGC
ATTCGCTTTATTCGTGCTGATTCACAGGTCTTCCTTTTTGCAAACTCAAAATGCAAGCGC
TACTTCCACAACCGCCTGAAGCCTGCAAAGCTTACCTGGACAGCCATGTACAGGAAGCAG
CACAAGAAGGATATCCATGCTGAAGCTGTCAAGAAGAGGCGCCGCACCACCAAGAAGCCA
TACTCTAGGTCAATTGTTGGTGCTTCGTTGGAAGTCATCCAAAAGAAGAGAGCTGAAAAG
CCTGAAGTTCGTGATGCTGCTAGAGAAGCTGCTCTTCGTGAGATCAAGGAACGCATCAAG
AAGACCAAGGATGAAAAGAAGGCGAAGAAGATTTCT------------------------
------------------------------------------------------------
---------------
>Sorbi
ATGGTGCTGAAGACCGAACTTTGCCGCTTCAGCGGCCAGAAGATTTATCCTGGGAAGGGC
ATCCGATTTATTCGCGCTGATTCTCAGGTTTTCCTTTTTGCCAACTCGAAATGCAAGCGC
TACTTCCACAACCGTCTGAAGCCTGCAAAGCTTACCTGGACAGCAATGTACAGGAAGCAG
CACAAGAAGGATATCCATGCTGAAGCTGTGAAGAAGAGGCGCCGCACCACCAAGAAGCCA
TACTCCAGGTCAATTGTGGGTGCCTCCCTGGAAGTGATCCAGAAGAAGAGAGCTGAGAAG
CCCGAGGTGCGCGATGCTGCTAGGGAAGCTGCTCTTCGCGAGATCAAGGAGCGCATCAAG
AAGACCAAGGATGAGAAGAAGGCAAAGAAGGCGGAGGTG---ACCAAGTCCCAGAAGTCG
CAGTCGAAGGGCGCGGTTCAGAAGGGT---------TCCAAGGGCCCCAAGCTGGGCGGC
GGCGGCGGCAAGCGC
>Zma
ATGGTGCTGAAGACGGAACTCTGCCGCTTCAGTGGCCAGAAGATCTATCCTGGGAAAGGC
ATCCGGTTTATTCGTGCTGATTCTCAGGTTTTCCTTTTTGCCAACTCGAAATGCAAGCGC
TACTTCCACAACCGCCTGAAGCCTGCAAAGCTTACCTGGACAGCAATGTACAGGAAGCAG
CACAAGAAGGACATCCATGCTGAAGCTGTCAAGAAGAGGCGCCGCGCCACCAAGAAGCCA
TACTCGAGGTCCATTGTGGGTGCTTCCTTGGAAGTGATCCAGAAGAAGAGAGCTGAGAAG
CCTGAAGTCCGAGATGCTGCTAGAGAAGCTGCTCTTCGG---------------------
------------------------------------------------------------
------------------------------------------------------------
---------------
>Poptr
ATGGTTCTCAAGACTGAACTCTGCCGCTTCAGTGGGGCGAAGATATACCCCGGCAAGGGT
ATCAGATTTATTCGCTCAGATTCCCAGGTTTTCCTCTTTGCTAATTCTAAATGCAAGAGG
TACTTCCACAACAGGCTGAAGCCCTCAAAGCTAACTTGGACAGCTATGTACAGGAAGCAG
CACAAGAAGGACATTGCTGCTGAAACTATTAAGAAGAGGCGTCGCACTACAAAAAAACCT
TACTCAAGGTCCATTGTAGGTGCTACTTTGGAGGTCATACAGAAGAAGCGAACTGAGAAA
CCTGAAGTCCGTGATGCTGCAAGAGAGGCTGCACTCCGTGAAATTAAGGAAAGGATTAAG
AAAACAAAGGATGAGAAAAAAGCCAAGAAGGCTGAGGTAATGGCCAAGGCACAAAAGAGC
---AGCAAAGGTAGCCTGCCAAAGGGT---GCTGCACCAAAGGGCCCCAAGCTCGGCGGG
GGTGGAGGAAAGCGT
>Posidonia
ATGGTTCTCAAGACGGAGCTATGTCGCTTCAGCGGTCATAAGATTTACCCTGGTAAGGGT
ATCCGGTATGTGAGGTCTGACTCGCAGGTGTTTCTTTTTGCCAACTCAAAGTGCAAGCGC
TACTTTCACAAC------------------------------------------------
------------------------------------------------------------
------------------------------------------------------------
------------------------------------------------------------
------------------------------------------------------------
------------------------------------------------------------
---------------
>Vitis
ATGGTTCTCAAAACTGAACTCTGCCGATTCAGTGGTGCCAAGATATACCCTGGGAAAGGA
ATCAGATTTGTTCGTTCAGATTCTCAGGTGTTTCTATTTGCCAATTCAAAATGCAAGAGG
TACTTCCACAACCGGCTGAAGCCATCAAAGCTTACCTGGACAGCCATGTACAGGAAGCAA
CATAAAAAGGATATTGCTCAAGAGGCTGTAAAGAAGAGGCGTCGTGCCACCAAAAAGCCC
TACTCTAGGTCCATTGTGGGTGCTACATTGGAGGTTATCCAGAAGAGAAGAACCGAGAAA
GCAGAAGTCAGAGATGCTGCCAGGGAGGCTGCTCTTCGTGAAATTAAGGAAAGAATCAAG
AAGACCAAGGATGAAAAGAAGGCAAAGAAGGCAGAAGTGATGGCTAAGGTGCAGAAGACA
CAGGGCAAGGGTAACGTTCCCAAGGGTGCTGCTGCTCCAAAGGGCCCTAAAATTGGAGGT
GGTGGTGGTAAGCGC
