# Supplementary material for: Back to the sea twice: identifying candidate plant genes for molecular evolution to marine life
Source: BMC Evol Biol. 2011 Jan 12;11:8. doi: 10.1186/1471-2148-11-8 (PMC3033329; doi:10.1186/1471-2148-11-8)
Supplement: Additional file 3 — Aligned nucleotide (CDS) sequences of each OrthoMCL cluster, produced with PAL2NAL. [file 1471-2148-11-8-S3.GZ › orthomcl4618.pal2nal]

>Posidonia
------------------ATGGCCTCGGCAGCCTCCAGTTTCGTTCTCCCCTCCGCACCC
CCCAAGAACATGACCAAC---------------CTTCGCATCTCTGCGGTCTTCTTC---
CCCAAGAACAACCGCTGGAGCCACCGGGGGACTGTCGTA------GTTCAAGCAGCCAGT
GGGGAGGAGACAGCTCCCGTT---------------------------GCTGAAGAAAAG
CGTCCCGCCGCCGATCCACCGGCCGCTGCGAAGCCGAAACCGGAAAAGATCGGGCCTAAG
AGGGGAACCAAGGTCAAGATCCTCAGGAGGGAGTCATACTGGTTCAATGGAGTTGGATCG
GTTGTTACTGTTGATCAGGATCCAAATAGTCGTTACCCGGTAGTGGTACGATTCAACAAG
GTGAACTACAATAACGTATTTACCAACAATTATGCATTTGACGAGATTCTGGAAGTGAAA
---------
>Zostera
ATGGCTACTTCA---------GCCATAACCTCAGCAGGGTTTGTCATAACCTCCAGTATC
CCCAACAGCAAGACTGAT---------------TCCCGCACATCCATCGTTTCTTTT---
CCGAAGAGAAACAAATGGAGTCAGAAAAGATTG---GTTTCTTCCATCCGTGCTGCTGCT
GAGGAT------------------------------------------ACACCTGCAGCA
GAAAAGAAACCCGATACACCTGAAGCACCAAAACCCAAACCA---AAGATCGGTCCTGCG
AGGGGAACCAAGGTGAAGATTCTCAGGAGGGAATCCTACTGGTACAATGGAGTTGGATCA
GTTGTGTCAGTTGACCAGTCTGCTGGCAGTAGATACCCAGTTGTGGTGAGATTCACAAAG
GTCAACTACAACAATGTTTCTACCAATAACTATGCATTGGATGAGATTGCAGTTGTAAAT
---------
>Arath
ATG------------GCGATGACGACAGCATCTACGGTATTTGTTCTACCGGCCAATGTC
ACCTCGGTCGCCGGCGCTTCG------------TCGTCCAGGAGCTCCGTGTCTTTCTTG
CCGATGAGAAACGCCGGT------TCTAGGCTC---GTA------GTCAGGGCAGCCGAA
GATCCTGCTCCGGCTTCCTCTTCTTCAAAAGAT---------------TCTCCGGCAGCT
GCCGCTGCTCCGGATGGAGCTACTGCCACCAAACCCAAGCCACCACCGATTGGTCCTAAG
AGAGGGTCTAAGGTCAAGATTCTAAGGAGAGAATCCTATTGGTTCAAGAACGTTGGATCA
GTTGTTGCCGTTGATCAGGACCCTAAGACTCGATACCCGGTTGTGGTCCGGTTCGCAAAA
GTCAATTACGCCAACATATCGACCAACAACTATGCATTGGATGAGGTCGAAGAAGTTGCA
GCT------
>Zma
ATGGCGAGCACC---AACATGGCGTCGGCCACCTCGCGGTTCATGCTGGCCGCGGGCGTG
CCCACCGCCAGTAGCGGC---------------------AGCGGCCGCGTCAGCTTCGCC
TCGGCGCCCAACCGGCTTGGC---AGGAGGCTT---GTG------GTCCGGGCCGATGAG
GAGTCCCCGGCAGAGCCGGCGCCG------------------------ACGGCGGAAGGG
GAGGGCGCCGTGGCCACCAAG---CCCAAGGCCGAGAAGCCGCCGCCGATCGGGCCCAAG
AGAGGCGCCAAGGTGAAGATCCTGAGGCGGGAGTCCTACTGGTACAACGGGATCGGCAAC
GTCGTCACCGTCGATCAGGATCCTAACACCCGTTACCCGGTGGTGGTGCGGTTCAACAAG
GTGAACTACGCCGGCGTGTCTACCAACAACTACGCCTTGGACGAGATCCTCGAGGTGAAA
---------
>Sorbi
ATGGCCAGCACC---AACATGGCGTCGGCCACCTCGCGGTTCATGCTGGCCGCTGGCGTG
CCCACCGCCGGCAGCGGCAGC------------GGCAGCAGCGGCCGCGTCAGCTTCGCG
CCGGCGCCCAACCAGCTGGGC---AGGAGGCTC---GTG------GTCCGGGCTGACCCG
GAAGCTCCGGCTGAACCG---------------------------------GCGGAAGGG
GAGGGCGCCGTGGCCACCAAG---CCCAAGGCCGAGAAGCCGCCGCCGATCGGGCCCAAG
AGGGGCACCAAGGTGAAGATCCTGAGGAGGGAGTCCTACTGGTACAACGGGATCGGCAAC
GTCGTCACCGTCGATCAGGACCCCAACACTCGCTACCCGGTGGTGGTGCGGTTCAACAAG
GTGAACTACGCCGGCGTGTCCACCAACAACTACGCCTTGGACGAGGTCCAGGAGGTGAAT
GAACAAAAG
>Oryza
ATGGCGAGCACCATTAACGTGGCGTCGGCCACCTCGAGGTTCCTGCTGGCCGGCGGGAAC
GGCGGCAGCGGC---GGC---------------GGCGGGGCCAGCCGCGTGAGCTTC---
---GCGGCGAACAGGGTCGGG---AGGAGGATGGTGGTG------GTCCGCGCCGAGGAG
GAGGCCGCGGCGCCGCCGCCGCCGCCGCCGCCCGCGGCGGAGGAGAAGCCGGCGGAGGCC
GAGGCGGCCGTGGCGACCAAGGAGCCCGCCGCCGCCAAGCCGCCTCCCATTGGCCCCAAG
AGAGGCACCAAGGTGAAGATCCTGAGGAGGGAGTCCTACTGGTACAACGGCACTGGCTCC
GTCGTCACCGTTGATCAGGATCCCAACACTCGCTACCCGGTGGTGGTTCGGTTCGCCAAG
GTGAACTACGCCGGCGTGTCGACCAACAACTACGCCCTGGACGAGATCCAGGAGGTCAAA
---------
>Bradi
ATGGCAAGCACC---AACATGGCGTCAGCCACCTCGAGATTCATGCTGGCCGCTGGGGCC
GTGCCCAGCGGCGGCGTC---------------GGCAGCAGCAACCGCGTCAGCTTCGTG
CCGTCGTCCAACAGGCTCGGC---AGGAAGCTC---GTG------GCCCGCGCCGAGGAG
GAGCCGGCCGCGCCCGCACCCACACCGGCGGCGGCG------------CCCGAGACGGCG
GAAGGCGCCGTGGCCACCAAGGAGCCCGCCAAGGCCAAGCCGCCGCCGATTGGACCCAAG
AGGGGAGCCAAGGTGAAGATCCTGAGGAGGGAGTCCTACTGGTACAACGGGACTGGATCC
GTTGTCACAGTCGATCAGGATCCCAACACCCGTTACCCGGTGGTGGTGCGGTTCGCCAAG
GTAAACTACGCCGGCGTGTCGACCAACAACTACGCCCTGGACGAGATCAAGGAAGTT---
---------
>Medtr
atggctagttgc---aacatggcatctgcagcttcagggtttgtgttgtcacctaataat
gtttcaggcaacacaaacacaaatttattagtatctagaatgaacatggtgatgtaccct
actacaaggaacaccaat------tctagactt---gtt------gttagggcatctgag
gaggctgctgcaacacca------------------------------actgttgaaggt
gaggca------------------gctccaaaaaccaagcccccaccaattggtcccaaa
agaggtgctaaggttaaggttcttagaaaagaatcctactggttcaatggtattggttca
gttgttgctgttgatcaggaccctaatactaggtacccagttgtggtaagattcaacaaa
gttaactatgcaaatgtatcaacaaacaactatgctttggatgagattgaggaagtcaaa
---------
>Poptr
ATGGCTAGCTGC---AACATGGCATCAGCTGCATCAGGATTTGCGTTGGCACCAACTGTT
GCAACCAATACAAACTCAACT------------TCTAAGCCCACCATGTTGTTTTTCTCT
TCAAAGAACAACAACAAGAACTATTCGAGGCTT---GTC------GTAAGGTCAGCTGAA
GAGGGTGCATCACCACCT------------------------------GCTGCCACCACA
GAACCAGCTGTAGCTGAA------GCTCCAAAACCTAAGCCACCACCTATTGGACCCAAG
AGAGGAACCAAGGTGAAGATACTGAGGAAGGAATCCTACTGGTTCAATGGCGTTGGATCC
GTAGTAGCTGTTGATCAGGACCCCAGGAGCCGCTACCCGGTGGTGGTTCGATTCAACAAG
GTTAATTATGCAAATGTATCTACAAACAACTACGCCTTGGATGAAATCGAAGAAGTAAAA
---------
>Vitis
------------------------------------------------------------
---------------------------------------------ATGGTCATCTTCTCC
CCCAAGAACCATAGAAAT------TCAAGGCTT---GTT------GTCAGGGCTTCTGAG
GGCGGGCCGCCGCCCCCTCCCCCACCC---------------------CCACCCCCTGCT
CCCGCGCCTGTGGCAGAGGGTGGTGCTCCTCCCCCTAAGCCACCTCCGATTGGACCCAAA
AGAGGCACCAAGGTGAAGATTCTAAGGAAGGAATCCTACTGGTACAATGGCATTGGATCA
GTTGTAGCTGTTGACCAGGACCCAAAGACACGCTACCCAGTTGTGGTGAGGTTCAACAAA
GTTAACTATGCAAATGTGTCTACAAACAATTATGCTTTGGATGAGATTCAAGAAGTTATT
---------
