# Supplementary material for: Back to the sea twice: identifying candidate plant genes for molecular evolution to marine life
Source: BMC Evol Biol. 2011 Jan 12;11:8. doi: 10.1186/1471-2148-11-8 (PMC3033329; doi:10.1186/1471-2148-11-8)
Supplement: Additional file 3 — Aligned nucleotide (CDS) sequences of each OrthoMCL cluster, produced with PAL2NAL. [file 1471-2148-11-8-S3.GZ › orthomcl4605.pal2nal]

>Bradi
------ATGGCCATGTCGCTCTCCCTCGCGCGGGGCCTCGCCCTCCCGCCCCGCCTCCAG
TCCCTCCACGCCGCGAAGAACCCGCCG---CGCGCGGCACTCGCCTTCCCC---GCCAAC
TCATTCTTCGGCTCGCCGCTGTCCATGGCCGCCGCCGCCACCGCCACGGCGCTCTCCCCG
GCGGCCCCGCTC------------CTCCCCCGCTCTCTCCCCGTCGTCGTTGCCGCCGGG
AAGGGCTACAAGATGAAGACCCACAAGGCGTCGGCTAAGCGGTTCAGGGTGACCGGGACG
GGGAAGATCGTGCGGCGGTGCGCCGGGAAGCAGCATCTGCTTAGCAAGAAGAACGCCAAG
CGCAGGAAGAGGCTCTCCAAGATGGTCCAAGTTAACAAGAGCGATTACAGCAACGTGATG
GGCGCGCTGCCCTACCTCAAAGTGAACAAGAAAGCAGGC
>Zostera
ATGGCGTCTCTTTTCTGTGCATTCAGATTTCCATCTCCACCATTTTCATACTCTGCCAAT
CTCTCTCATTCCAATGGAACCTTTCCT---CCAATGGCGGTTTCAATGACA---AGGCAA
GGAGCAAGGAAGCTAAGTTCGTCGTCTTCCATATCTGTGTTTTCCTTATCACTCCCCAAA
CTCCACTCCCAAATC---------CAAACTCCCACTACACCCTTCACCATCGTCGCCGCA
AAAGGGTACAAGATGAAGACCCATAAGGCTTCGTCGAAAAGGTTTAGGGTTACGGGGAAG
GGGAAGATTGTGAGGCGGAGAGCTGGAAAGCAGCATCTTCTTGCTAAGAAGACGAATAAG
AGGAAACTTCGCCTCTCCAAAATGGTGACGGTTAATCGAAGTGATTACAACAATGTGATC
GGAGCATTGCCATATCTGAAAGTCAATCGCAAGGCAACA
>Posidonia
TAATGAAACAATGAGATGCACAATTCCATATTGGACTGTAATTTATACAGCAGTTTGAGT
TTACAGCAAAATAGCAAAATGGCAAGC---AATTAAACCAAG------------------
------------------------------------------------------------
------------------------AGATAATTATGAAGAAACAGCTTCAGCTCATGTCTC
ATGGCGATTAACTTTAAGGTATGGAAGTGCTCCAATGACATTGTCATAATCACTTCGGTT
TACGGGGCCATCTTGGAAAGCCTAAGCTTCCTCTTGGAAGTCTTCTTGGACAGCAAATGC
TGCTTCCATGCTCTCCTCCTCACAATCTTCCCCCTACCCGTCACCCGAAACCTCTTCGCC
GAAGCCTTGTGGGTCTTCATTTTGTACCCTTTTGCTGCA
>Oryza
------ATGGCCATGTCCCTCTCCCTCGCGCGCGTCGCGCTCCCGCCTCTGCTGCAGCAG
CAGGGGGGCGCCCCCAGGAAGCTCCAC---CCCGGCGCCCTCGCGTTCCCC---GCCAAG
TCGTTCTTCGGCGCGCCGCTGGCGGCCGTCGCGGTCTCCCCCGCGTCGGCGGCGGCGGCG
TCGCCGCTCCGTCGC---------AGGCCGTCGTCCGCCTCCGCCGTCGTCGCGGCGGGG
AAGGGGTACAAGATGAAGACCCACAAGGCGTCGGCGAAGCGGTTCCGGGTGACGGGGAGG
GGGAAGATCGTGCGGCGGCGCGCCGGGAAGCAGCACCTTCTCAGCAAGAAGAACACCAAG
CGCAGGAAGAGGCTATCCAAGATGATCCAAGTTAACAAGAGCGACTACAACAACGTGACG
GGCGCACTGCCCTACCTCAAAGTGAACAGGAATGCAGAA
>Zma
------------ATGGCGCTGTCCCTCTCCCTCGCGCGCCCCGCGCCCCTCGCCGTTTCC
GCCGGCGCAGGAGCCAGGAAGCTACCC---GCAGCCAGCCTCGCATTCCCG---GCGAAA
TCCTTCTTCGGCGCGCCGCTGGCCGCCACCGCGGCCTCCGTCGCGTCGCCGCTCCCGCGC
AAGCCGGCCACC------------TCCACCACCTCGCTCGAGGTCGTCGCGGCGGGGAAG
AAGGGCTACAAGATGAAGACGCACAAGGCGTCGGCGAAGCGGTTCCGGGTGACGGGGAGG
GGCAAGATCGTGCGGCGGTGCGCCGGGAAGCAGCACTTGCTCGCCAAGAAGAACACCAAG
CGCAAGAAGAGGCTCTCGAAGATGGTGCAAGTCAACAAGAGTGACTACGACAATGTTACG
GGTGCACTGCCCTACCTCAAAGTGAATAGGAAAGCAAAC
>Sorbi
------------ATGGCGCTGTCCCTCTCCCTCGCGCGCCCCGCGCCCCTCGCCGTCTCT
GCCGGCGCCGGAGCCAGGAAGCTCCCC---GCAGCCAGCCTCGCCTTCCCG---GCCAAA
TCATTCTTCGGCGCACCGCTGGCAGCCACCGCGGCCTCCGTCGCGTCGCCGCTCCCGCGC
AAGCCGGCC---------------ACCTCCACCTCGCTCGAGGTCGTCGCGGCGGGGAAG
AAGGGGTACAAGATGAAGACGCACAAGGCGTCGGCGAAGCGGTTCCGGGTGACGGGGAGG
GGCAAGATCGTGCGGCGGTGCGCCGGGAAGCAGCACTTGCTCGCCAAGAAGAACACCAAG
CGCAAGAAGAGGCTCTCCAAGATGGTCCAAGTCAACAAGAGTGACTACGACAATGTGACG
GGCGCACTGCCCTACCTCAAAGTGAATAGGAAAGCAAAC
>Medtr
---atggctttggcttctgcaacagccacagtctcttcctttgccgccttgagactttca
ccaccatctacttctactcgtgtctct---ttcagttcagttaaatcacctttctcaaac
aatgtcaattccctcaaactcaattggtcttgtagcatttccgctccaattcttaaccaa
aatcattccattgtt---------accacttctcctcgctctctcactatcgtatctgct
aaaggctacaaaatgaaaacacacaaggcatcagcaaagcgatttagggtcactggtgcc
ggaaaaattgtgcgtaggagagccggaaagcagcatttactctacaaaaagaataagaag
aggaaattgagactctctaaaatgattcaagtcaacagaagtgactatgacaatgtaatt
ggagctttgccgtatctgaaagtaaacagaaaagctacg
>Arath
ATGGCTTCTCTCTCAATGGCTTCCGTTAACGTTAGCTTCTGTCATCCTTTACGCTCTTCT
TCTCCAAAGGTCTCACTTCGCAGTTCCGTTCATTTCGCGACGAGTCTTTCCTCAAGTCAC
TCCATTTCTGGGCTTCGCGCTGTTTTGCCTCTGAAGATTTCTACAGTTGCTTCCCCCAAT
------------------------TCTCAAAAGCTTCATTCTTTTACCGTTTTCGCTCAT
AAGGGCTACAAGATGAAGACCCACAAGGCCTCAGCGAAGCGGTTCAGAGTGACGGGTAGA
GGGAAGATTGTGAGGAGGAGATCTGGAAAGCAGCATTTGTTAGCTAAGAAGAACAACAAG
AGGAAATTACGTCTATCGAAAATGACGGAAGTGAACCGGAGCGACTATGACAACGTGATC
GGAGCTCTGCCCTACTTGAAAGTCAATCGAAAGGCGACT
>Poptr
ATGGCTTCTTTAACGGTGCTGTCTTTCAATTTGAAGTCATGC---CCTTTACACTCTTTC
CCAACCCGAGTCTCTTATGGGTCCGCT---CAACTCGCTCCCCTCATCAAG---GTTAAC
AGCTCGTTGAGACTCAGTTCGTGTCGTAACATTTCTGGGTCTGGCTCACTTTCTCCTCTA
AAGCCATGTTCTATCACCTCACTCACTCAAAGGTTCCAGTCTCTCACCGTTTTCGCTGCT
AAAGGCTATAAAATGAAAACCCACAAGGCATCGGCAAAGAGATTCAGAGTGACTGGTAAA
GGGAAAATAGTAAGGAGGAGAGCTGGGAAGCAGCATTTACTAGCAAAGAAGAATACTAAG
AGGAAATTAAGACTCTCCAAAATG------------------------------------
---------------------------------------
>Vitis
------------------------------------------------------------
------------------------------------------------------------
------------------------------------------------------------
------------------------------------------------------------
------------ATGAAAACCCACAAGGCTTCAGCAAAGCGATTTCGGGTAACGGGTCGT
GGAAAGATAGTGCGGAGGAGAGCCGGGAAGCAGCATTTGCTGGCAAAGAAGAATGCAAAG
AGGAGATTGCGTCTCTCAAAAATGCACCCAGTTAGCCGGAGTGACTACGACAATGTGATT
GGTGCCTTGCCATATCTGAAGGTAAACAGAGAGGCAAAG
