# Supplementary material for: Back to the sea twice: identifying candidate plant genes for molecular evolution to marine life
Source: BMC Evol Biol. 2011 Jan 12;11:8. doi: 10.1186/1471-2148-11-8 (PMC3033329; doi:10.1186/1471-2148-11-8)
Supplement: Additional file 3 — Aligned nucleotide (CDS) sequences of each OrthoMCL cluster, produced with PAL2NAL. [file 1471-2148-11-8-S3.GZ › orthomcl445.pal2nal]

>Posidonia
------------------------------------------------------------
------------------------------------------------------------
------------------------------------------------------------
------------------------------------------------------------
------------------------------------------------------------
------------------------------------------------------------
------------------------------------------------------------
------------------------------------------------------------
------------------------------------------------------------
------------------------------------------AATCTTCTTGAGGGTGAT
GAAGAGGACAATTTTGCCATTGTTTTTGCTGCTATGGGAGTAAACATGGAAACTGCACAA
TTTTTCAAGCGTGATTTTGAAGAAAATGGTTCAATGGAGAGGGTTACACTTTTTCTGAAT
CTGGCAAACGATCCTACTATAGAACGTATTATCACACCTCGGATTGCCCTTACCACAGCA
GAATATTTAGCTTATGAGTGTGGGAAGCACGTACTTGTCATCCTCACAGACATGAGCTCT
TATGCTGATGCACTTCGTGAGGTCTCTGCCGCTCGAGAGGAGGTTCCAGGTAGGCGTGGT
TATCCTGGATACATGTACACGGATCTGGCAACAATCTACGAGCGTGCCGGGCGTATAGAA
GGAAGAAAGGGATCCATTACACAGATTCCTATCTTAACCATGCCTAATGATGATATCACA
CATCCTACTCCAGATCTTACAGGGTACATTACCGAAGGGCAGATATATATTGATAGGCAG
CTCCACAATCGACAGATCTACCCACCAATCAATGTTCTTCCATCACTTTCACGATTGATG
AAGAGTGCTATTGGTGAGGGAATGACTCGTAGAGATCATGCTGATGTGTCCAACCAGCTC
TATGCCAATTATGCCATTGGAAAGGATGTTCAGGCCATGAAGGCTGTTGTTGGAGAAGAA
GCTCTTTCTTCTGAGGACTTGCTCTATCTGGAGTTTCTGGAAAAATTTGAAAGGAAGTTT
GTCACTCAGGGAGCATATGATACCCGTAACATCTTCCAATCGCTTGATTTGGGCATGGAC
GTTGCTGCGCATATTTTCCTCGAGAGCTTCTCATCGTATCCCCTGCAAAAACCTTGGACC
AGTACTACAGCCGGGGAAGCAGCTCAT
>Poptr
ATGGGTGTGGAAACAAACAATCTCGATATGGAGGAGGGAACGCTCGAGATCGGCATGGAG
TATAGAACTGTTTCTGGAGTTGCTGGACCTCTTGTCATTCTTGAAAAAGTGAAGGGACCC
AAATATCAAGAGATTGTTAATATTCGTTTGGGAGATGGATCAACCAGACGTGGTCAAGTC
TTGGAAGTTGACGGGGAGAAAGCTGTTGTTCAGGTTTTTGAAGGAACCTCTGGGATTGAC
AACAAGTTTACAACTGTGCAATTTACTGGAGAGGTTTTGAAAACTCCAGTGTCCTTGGAC
ATGCTTGGCCGCATTTTTAATGGTTCTGGGAAGCCTATTGATAATGGTCCTCCTATTTTG
CCTGAGGCGTATTTGGATATATCTGGGAGTTCTATCAACCCTAGTGAGAGAACCTATCCT
GAGGAGATGATTCAGACAGGGATTTCTACAATTGATGTCATGAATTCTATTGCTAGAGGA
CAGAAGATCCCTCTGTTTTCTGCTGCTGGTCTTCCCCATAATGAAATAGCTGCTCAAATA
TGTCGCCAAGCAGGGTTGGTAAAGCGATTGGAGAAGTCCGAAAATCTTCTTGAGGGTGGA
GAGGAGGACAATTTCGCCATTGTATTTGCAGCTATGGGTGTAAACATGGAGACTGCACAG
TTTTTCAAACGTGATTTTGAGGAAAATGGGTCAATGGAAAGAGTGACCCTCTTTCTGAAC
TTGGCAAATGATCCGACAATTGAACGTATTATTACACCTCGTATTGCTCTTACGACTGCA
GAATATTTGGCATATGAATGTGGGAAGCATGTTCTTGTCATATTAACAGATATGAGTTCT
TATGCTGATGCTCTTCGTGAGGTGTCTGCTGCCCGAGAAGAAGTGCCTGGAAGGCGTGGT
TATCCTGGGTATATGTACACTGATTTGGCAACAATATATGAGCGTGCTGGTCGTATTGAA
GGACGTACAGGCTCCATCACCCAAATTCCAATTTTAACTATGCCGAATGATGATATAACT
CATCCCACCCCTGATCTTACCGGATACATCACAGAGGGACAGATTTATATTGACAGGCAG
CTACACAATAGACAGATTTATCCTCCAATCAATGTCCTCCCATCTCTGTCTCGTCTCATG
AAAAGTGCCATTGGTGAGGGGATGACTCGCAAGGACCATTCTGATGTGTCCAACCAGCTG
TATGCAAACTATGCTATTGGGAAGGATGTCCAAGCCATGAAGGCTGTGGTTGGAGAAGAA
GCTCTTTCTTCTGAAGATCTGCTATATTTAGAGTTCTTGGACAAATTTGAGAGGAAATTT
GTTGCCCAAGGAGCTTATGACACCCGCAACATCTTCCAGTCACTTGATTTGGCATGGACT
CTG---CTTCGCATCTTCCCCCGTGAGCTGCTCCACCGTATACCTGCTAAGACTCTGGAC
GTATTCTATAGTCGAGATGCAGCCAAT
>Medtr
atgggtgtgcctcaaaatgctcacgat---gaagatggaaccttggagattggaatggaa
tacagaactgtttctggggttgctggaccattggttattcttgaaaaagttaagggacct
aagtatcaagagattgttaatattcggttaggagatggaacgactaggcgtggacaagtt
ctagaagttgatggcgaaaaagctgttgttcaggtttttgaaggtacatctgggattgac
aataaattcacaactgtgcaatttactggagaggtgttaaaaactcctgtatcactggac
atgcttggccgcatctttaacggttctggaaaaccaattgataatggcccacccatatta
cctgaggcttacttggacatatcaggaagttctatcaaccctagtgagagaacctatcca
gaagagatgattcagacgggaatctctacaatcgatgtcatgaattctattgctagaggt
caaaagatccctcttttctcagctgctggtctcccccataatgaaattgctgcacagata
tgtcgccaggctggcttagtcaagcgactagagaaatccgataaccttctcgagggtgga
gaagacgacaattttgctattgtgtttgcagccatgggagttaacatggagactgcacag
tttttcaaacgtgactttgaagagaatggctctatggagagagtgacccttttccttaat
ctggcaaatgatcctacaattgagcgtatcatcactcctcgtattgctcttaccactgct
gaatatttggcatatgaatgcggcaagcatgttcttgtgatacttacagatatgagttct
tatgccgatgctcttcgtgaggtatctgctgcccgagaagaagtgcctggtagacgtggt
tatcccggttacatgtatacagatcttgcaacaatatatgagcgtgctggaagaattgag
ggtcgaaaaggctctattacgcaaattccaattctaaccatgcccaatgatgatattacg
catccaactcctgatcttactggatatatcaccgaggggcagatatatattgataggcag
ttgcacaacagacagatatatccaccaatcaatgtccttccatctctgtctcgattaatg
aagagtgccattggggagggaatgacacgaagggatcactctgatgtgtccaaccagctc
tatgcaaattatgccattggaaaggatgttcaggcaatgaaagccgtggtcggagaagaa
gcactttcgtccgaggacctgctgtatctggaatttctggacaagtttgagaggaagttc
gtcgctcaaggagcctatgatacccgtaacatcttccaatctctagatcttgcatggact
ttg---cttaggattttccctcgggagcttcttcatcgtataccagcaaagactctcgat
cagtactacagccgagatgctagcaat
>Oryza
ATGGTTGTTGCAAATGGTAATGTCGACACGGAGGAAGGAACTCTTGAGATTGGGATGGAG
TACAGGACAGTCTCTGGAGTTGCTGGTCCTCTAGTCATTCTTGATAAAGTGAAGGGTCCT
AAATACCAAGAAATTGTCAATATACGATTAGGAGATGGCACAACTAGGCGTGGTCAAGTG
CTTGAAGTCGATGGGGAGAAAGCTGTTGTTCAGGTTTTCGAAGGAACATCTGGTATTGAC
AACAAATACACAACTGTACAATTCACCGGTGAGGTTCTAAAAACTCCAGTGTCACTGGAT
ATGCTTGGACGTGTCTTCAATGGTTCTGGGAAACCTATAGATAATGGCCCACCGATTTTA
CCAGAGGCTTACTTGGATATTTCTGGAAGTTCTATCAATCCCAGTGAACGAACATACCCT
GAAGAAATGATTCAGACTGGGATATCTACAATTGATGTTATGAATTCTATTGCCCGTGGT
CAGAAGATCCCTCTGTTTTCCGCTGCTGGTCTCCCACACAATGAAATTGCTGCTCAGATT
TGCCGTCAGGCTGGTCTGGTAAAGCGTTTAGAGAAGAGTGACAATATCTTGGAGAGTTCC
GAGGATGAAAATTTTGCGATTGTCTTTGCTGCTATGGGAGTAAACATGGAGACAGCACAA
TTTTTCAAGCGTGATTTTGAGGAAAATGGTTCAATGGAGAGAGTTACCTTATTTCTTAAT
CTGGCAAATGATCCAACTATCGAGCGTATTATCACCCCAAGAATTGCTCTCACCACAGCA
GAATACTTGGCATATGAGTGCGGGAAGCATGTTCTTGTCATCCTGACTGACATGAGCTCA
TATGCCGATGCACTTCGTGAAGTTTCTGCAGCTCGAGAGGAAGTACCTGGACGGCGTGGT
TATCCTGGTTATATGTATACTGATTTGGCAACTATCTATGAGCGTGCTGGTCGCATAGAA
GGAAGAAAAGGATCAATTACGCAGATACCCATTTTAACCATGCCTAATGATGATATTACA
CATCCAACTCCTGATCTTACTGGTTATATCACTGAGGGACAGATCTACATTGACAGGCAA
CTACATAATCGACAGATCTATCCACCGATTAATGTCCTTCCTTCACTCTCCCGGCTCATG
AAGAGTGCTATTGGTGAAGGCATGACTCGCAGGGATCATTCTGATGTCTCGAACCAGCTG
TATGCCAATTACGCCATAGGCAAGGACGTACAGGCGATGAAGGCAGTGGTTGGAGAGGAA
GCGCTGTCATCAGAGGACCTGCTGTACCTCGAGTTTCTTGACAAGTTCGAGCGGAAGTTC
GTGACACAAGGAGCATATGACACACGCAACATCTTCCAGTCGCTTGACCTCGCCTGGTCA
CTA---CTGCGCATCTTTCCCCGAGAGCTGCTTCACCGTATACCAGCGAAAACCCTTGAC
CAGTATTATAGCCGTGATGCCTCCCAC
>Arath
ATGGGTGCTGCTGAAAACAACCTTGAAATGGAG---GGTACCCTGGAGATCGGCATGGAG
TATAGAACTGTTTCTGGTGTTGCGGGACCTCTCGTCATCCTTGAAAAAGTCAAGGGGCCT
AAATACCAAGAAATTGTCAATATCCGTCTTGGGGATGGAACTACCCGACGTGGTCAAGTT
CTCGAAGTTGATGGAGAGAAAGCTGTTGTTCAGGTATTTGAGGGAACATCTGGAATCGAC
AACAAGTACACAACTGTGCAATTTACAGGAGAGGTTTTGAAAACTCCTGTTTCTTTGGAT
ATGCTTGGTCGCATCTTCAATGGTTCAGGGAAGCCCATTGACAACGGTCCACCTATATTG
CCTGAGGCGTACTTGGATATTTCTGGAAGTTCTATCAATCCCAGTGAGAGAACCTATCCT
GAAGAGATGATTCAGACGGGTATATCCACCATTGATGTCATGAACTCTATCGCCAGAGGA
CAGAAGATTCCCCTCTTTTCTGCCGCAGGTCTTCCCCACAATGAAATTGCTGCTCAGATT
TGCCGTCAGGCTGGTTTGGTTAAGCGTTTAGAGAAGTCAGATAATCTTCTCGAGCATCAG
GAGGATGATAACTTCGCCATTGTGTTCGCAGCAATGGGTGTGAACATGGAGACTGCACAA
TTTTTTAAACGTGATTTCGAGGAGAATGGATCGATGGAGAGAGTGACTCTTTTCCTTAAC
TTGGCAAACGACCCCACTATTGAGCGTATCATCACTCCTCGTATCGCACTTACAACTGCT
GAGTACTTGGCATATGAATGTGGCAAGCATGTCCTTGTCATTCTCACAGACATGAGTTCC
TACGCCGATGCTCTTCGTGAGGTCTCTGCTGCCCGTGAAGAAGTGCCTGGAAGGCGTGGT
TACCCAGGTTACATGTACACCGACTTGGCTACCATATACGAGAGAGCAGGGCGAATTGAA
GGGAGGAAAGGTTCCATCACTCAAATTCCCATTTTAACCATGCCAAACGATGATATCACG
CATCCCACACCAGATCTGACAGGATACATTACAGAGGGGCAAATCTATATTGACCGACAA
CTTCACAATAGACAGATCTACCCTCCGATCAATGTCTTGCCATCTCTGTCTCGTCTCATG
AAGAGTGCCATTGGTGAGGGTATGACTCGCAGGGACCACTCTGATGTTTCTAATCAATTG
TATGCCAATTACGCTATTGGAAAGGACGTGCAGGCCATGAAAGCCGTGGTTGGAGAAGAA
GCTCTTTCTTCCGAGGATCTGCTATATCTTGAGTTCTTGGATAAGTTCGAGAGGAAGTTT
GTGGCTCAGGGAGCTTATGATACCCGAAACATCTTCCAGTCACTCGACCTGGCATGGACT
CTC---CTCAGAATCTTCCCCCGTGAGTTACTTCACCGTATACCCGCGAAAACCCTTGAT
CAGTTTTACAGTCGCGATACCACCAAC
>Bradi
ATGGGTCTGGCGAAGGATGGTGCCGAGATGGAGGAGGGGACACTGGAGATTGGCATGGAG
TATAGGACCGTCTCTGGTGTGGCAGGGCCATTGGTTATCTTGGACAAAGTGAAGGGGCCA
AAGTATCAGGAGATTGTGAATATTCGATTGGGAGATGGCACCACTCGTCGTGGTCAAGTC
CTGGAAGTCGATGGTGAAAAAGCTGTCGTGCAGGTCTTTGAAGGTACTTCAGGGATAGAC
AACAAGTATACTACTGTGCAGTTTACAGGAGAGGTTTTGAAAACTCCTGTCTCACTTGAT
ATGCTAGGACGCATTTTCAATGGTTCTGGAAAGCCTATTGATAATGGTCCTCCCATATTG
CCCGAGGCTTACTTGGATATTTCTGGAAGTTCTATCAACCCCAGTGAGAGAACCTATCCA
GAAGAGATGATTCAAACAGGAATATCCACTATTGATGTTATGAATTCGATTGCTCGTGGG
CAAAAAATCCCTCTTTTCTCTGCTGCTGGGCTTCCTCACAATGAGATTGCTGCTCAAATT
TGTCGTCAGGCCGGTCTTGTTAAAAGGCTGGAGAAA---AGCAAGCAGGCAGAGGGTGGC
GAAGAAGACAACTTTGCAATTGTGTTTGCTGCTATGGGAGTAAACATGGAAACAGCCCAG
TTTTTCAAACGTGACTTTGAAGAAAATGGTTCCATGGAGCGGGTCACCCTTTTCTTGAAT
CTGGCAAATGATCCCACTATTGAGCGTATTATCACTCCTCGAATTGCTCTAACAACAGCT
GAATATTTGGCATATGAATGTGGGAAGCATGTTCTTGTCATACTGACAGATATGAGCTCT
TATGCAGATGCACTTCGTGAGGTCTCAGCGGCACGCGAAGAGGTGCCCGGTAGGCGTGGT
TATCCTGGGTATATGTATACTGATCTAGCCACCATATATGAGCGAGCTGGGCGTATTGAG
GGCAGGAAAGGATCAATTACCCAAATTCCTATTCTTACAATGCCTAATGACGATATCACA
CATCCAACTCCCGATCTTACGGGATACATTACTGAAGGGCAAATATATATTGACAGACAG
CTTCACAACAGACAGATATACCCACCTATCAACGTCCTGCCATCTCTCTCTCGATTGATG
AAGAGTGCTATTGGTGAAGGTATGACACGTCGAGATCATTCAGATGTGTCCAATCAGCTC
TATGCCAACTATGCAATTGGGAAGGATGTCCAAGCGATGAAAGCTGTTGTTGGAGAGGAG
GCTCTTTCGTCCGAGGACCTGCTCTATTTAGAATTCCTTGACAAGTTTGAGAGGAAATTT
GTAGCGCAAGGAGCATATGATACTCGAAACATTTTCCAGTCACTTGATCTGGCATGGACA
TTG---CTACGCATATTCCCCCGCGAACTTCTCCACCGTATTCCCGCGAAGACATTGGAT
CAATTCTACAGCAGAGATGCCACCCAT
>Zma
ATGGGTCTGGTGAAGGAAGGCGTCGACATGGAGGAGGGAACCCTAGAGATCGGCATGGAG
TACAGGACTGTATCTGGTGTGGCCGGGCCTCTGGTTATCTTGGATAAAGTAAAGGGCCCA
AAGTACCAAGAAATTGTAAACATCCGACTTGGAGATGGCACCACTCGCCGTGGTCAAGTC
CTTGAAGTTGATGGAGAAAAAGCTGTTGTGCAGGTTTTTGAAGGAACTTCTGGAATAGAC
AACAAATACACAACCGTGCAGTTTACAGGCGAGGTTTTGAAAACTCCTGTCTCACTCGAT
ATGCTTGGGCGCATTTTTAATGGTTCTGGAAAACCTATTGACAATGGCCCCCCGATATTA
CCTGAAGCCTACTTGGATATCTCTGGAAGTTCTATTAATCCCAGTGAGAGAACCTATCCA
GAGGAGATGATCCAAACTGGGATATCCACCATTGATGTGATGAACTCCATTGCTCGTGGG
CAAAAAATCCCCCTATTTTCTGCTGCTGGACTCCCTCACAATGAAATTGCTGCTCAGATC
TGTCGTCAGGCTGGCCTTGTGAAGACATTGGAGAAA---GGAAAGCATGCAGAGGGTGGT
GAAGATGACAACTTTGCTATTGTGTTTGCTGCTATGGGAGTGAACATGGAAACAGCTCAA
TTCTTCAAACGTGATTTTGAAGAGAACGGTTCCATGGAACGGGTCACCCTTTTTCTGAAT
CTGGCTAATGATCCCACCATTGAACGTATTATCACCCCTCGGATTGCTCTAACAACAGCA
GAATATTTGGCATATGAATGTGGGAAGCATGTACTTGTCATCTTGACAGATATGAGCTCT
TATGCAGACGCACTTCGTGAGGTTTCTGCAGCCCGAGAAGAGGTGCCAGGTAGGCGTGGT
TATCCTGGATATATGTATACTGATCTGGCAACAATATATGAGCGTGCTGGGCGTATTGAA
GGAAGAACAGGGTCCATTACCCAAATTCCTATTCTGACAATGCCTAATGATGATATCACA
CACCCAACTCCGGACCTTACTGGATACATTACTGAGGGACAGATATACATTGATAGGCAG
CTCCATAACAGACAGATTTATCCACCTATCAATGTCCTGCCATCTCTATCTCGATTGATG
AAG---------------------------------------------------------
------------------------------------------------------------
------------------------------------------------------------
------------------------------------------------------------
------GTAAGA------------------------------------------------
---------------------------
>Sorbi
ATGGGTCTGGTGAAGGAAGGCGTCGACATGGAGGAGGGAACCCTGGAGATCGGCATGGAG
TACAGGACTGTATCTGGTGTGGCCGGGCCTTTGGTTATCTTGGATAAAGTAAAGGGCCCA
AAGTACCAAGAAATTGTAAACATCCGACTTGGAGATGGCACCACTCGCCGTGGTCAAGTC
CTGGAAGTTGATGGCGAAAAAGCTGTTGTGCAGGTCTTTGAAGGAACTTCTGGAATAGAC
AACAAATACACAACTGTGCAGTTTACAGGCGAGGTTTTGAAAACTCCTGTATCACTTGAT
ATGCTTGGGCGCATTTTCAATGGTTCTGGAAAACCTATTGACAATGGCCCCCCGATATTG
CCTGAAGCCTACTTGGACATCTCTGGAAGTTCTATTAACCCCAGTGAGAGAACCTATCCA
GAGGAGATGATCCAAACTGGGATATCCACCATTGATGTCATGAACTCCATTGCTCGTGGG
CAAAAGATTCCCCTATTTTCTGCTGCTGGGCTCCCTCACAATGAAATTGCTGCTCAAATT
TGTCGTCAGGCTGGCCTTGTGAAGACATTGGAGAAA---GGAAAGCATGCAGAGGGTGGT
GAAGATGACAACTTTGCTATTGTGTTTGCTGCTATGGGAGTGAACATGGAAACAGCTCAA
TTCTTCAAACGTGATTTTGAAGAGAACGGTTCCATGGAACGGGTCACCCTTTTTCTGAAT
CTGGCTAATGATCCCACCATTGAACGTATTATCACCCCTCGAATTGCTCTAACAACAGCG
GAATATTTGGCGTATGAATGTGGGAAGCATGTACTTGTCATCTTGACAGATATGAGCTCT
TATGCAGATGCACTTCGTGAGGTTTCTGCAGCCCGAGAAGAGGTGCCAGGTAGGCGTGGT
TATCCTGGATATATGTATACTGATTTGGCAACAATATATGAGCGCGCTGGGCGTATTGAA
GGAAGAACAGGCTCCATTACCCAAATTCCTATTTTAACAATGCCTAATGATGATATCACC
CACCCAACTCCTGACCTTACTGGATACATTACTGAGGGACAGATATACATTGATAGGCAG
CTCCATAACAGACAGATTTATCCACCTATTAATGTCTTGCCATCTCTCTCTCGATTGATG
AAGAGTGCTATTGGAGAGGGCATGACACGTCGTGACCACTCGGATGTGTCTAATCAGCTT
TATGCCAACTATGCAATTGGAAAGGATGTTCAGGCCATGAAGGCAGTCGTTGGAGAGGAG
GCACTCTCGTCTGAGGATCTGCTTTACTTAGAGTTCCTTGACAAGTTTGAGAGGAAGTTT
GTGACACAAGGAGCATACGACACACGGAACATCTTCCAGTCACTTGATCTTGCATGGACA
TTG---CTTCGTATCTTCCCTCGCGAGCTTCTCCACCGTATCCCAGCAAAGACCTTGGAC
CAGTACTATAGCCGAGATGCCTCCCAC
>Vitis
ATGGGTGTGGAACAAAACAATCATGATGCAGAGGAGGGAACTCTGTTGGTTGGCATGGAG
TACAGAACTGTCTCTGGAGTCGCTGGGCCATTGGTTATCCTTGAGAAAGTCAAGGGACCC
AAATATCAAGAGATTGTCAATATTCGTTTGGGAGATGGAACAACTCGACGTGGTCAAGTC
CTAGAAGTTGATGGTGAGAAAGCAGTTGTGCAGGTTTTTGAAGGAACTTCTGGAATTGAC
AACAAATACACAACTGTTCAATTTACAGGGGAGGTTTTGAAAACTCCTGTCTCATTGGAT
ATGCTTGGGCGTATCTTTAATGGTTCAGGGAAACCCATTGATAATGGGCCTCCTATATTG
CCAGAGGCTTACTTGGATATTTCTGGGAGTTCCATCAATCCTAGTGAGAGAACATATCCT
GAAGAGATGATCCAGACAGGGATTTCTACAATTGATGTCATGAATTCTATTGCCAGAGGA
CAGAAGATCCCTCTTTTTTCTGCTGCTGGTCTTCCTCATAATGAAATAGCTGCTCAGATA
TGTCGGCAGGCTGGTCTTGTAAAGAGGTTGGAGAAGTCTGGAAGTCTCCTTGAGGATGTG
GAAGAGGACAACTTTGCCATTGTTTTTGCAGCTATGGGAGTAAACATGGAGACTGCACAG
TTTTTTAAACGTGATTTCGAGGAAAATGGATCAATGGAGAGAGTGACTCTATTCCTTAAC
CTGGCCAACGACCCCACCATTGAACGCATCATCACTCCTCGAATTGCTCTCACCACTGCT
GAATATTTAGCATATGAATGTGGCAAACATGTTCTTGTCATACTAACAGATATGAGTTCT
TATGCAGATGCTCTTCGTGAGGTATCTGCTGCCCGAGAAGAAGTTCCCGGGAGGCGTGGG
TATCCTGGGTATATGTATACTGATCTGGCGACGATTTATGAACGTGCTGGACGTATTGAA
GGACGGAAGGGTTCCATTACACAAATCCCAATTTTAACTATGCCCAATGATGATATAACA
CATCCCACTCCCGATCTCACGGGTTATATCACTGAGGGCCAGATTTACATTGACAGACAG
CTCCACAATCGACAGATATACCCACCAATCAATGTCCTCCCATCACTGTCTCGTTTAATG
AAGAGTGCCATTGGTGAGGGGATGACCCGTAGGGATCATGCCGATGTATCCAATCAGCTC
TATGCAAATTATGCAATTGGGAAGGATGTTCAAGCAATGAAAGCTGTGGTTGGAGAAGAA
GCACTTTCTTCTGAGGATCTGCTATATCTGGAATTCCTAGACAAATTCGAGAGAAAATTT
GTGGCTCAGGGAGCCTATGACACCCGCAACATCTTCCAGTCCCTTGATCTGGCATGGACG
CTG---CTTCGGATTTTCCCCCGTGAGCTTCTCCACCGTATACCAGCAAAGACCCTCGAC
CAGTACTACAGTAGAGAAGCCTCAAAC
>Zostera
------------------------------------------------------------
------------------------------------------------------------
------------------------------------------------------------
------------------------------------------------------------
------------------------------------------------------------
------------------------------------------------------------
------------------------------------------------------------
------------------------------------------------------------
------------------------------------------------------------
------------------------------------------------------------
------------------------------------------------------------
------------------------------------------------------------
------------------------------------------------------------
------------------------------------------------------------
------------------------------------------------------------
------------------------------------------------------------
---------GGTTCCATCACCCAAATTCCCATCTTAACCATGCCCAATGATGATATTACA
CATCCTACTCCAGATCTTACCGGGTACATTACTGAGGGGCAGATATACATCGATAGGCAG
CTCCACAATCGTCAGATATACCCACCAATCAATGTCCTGCCATCTCTATCCCGATTGATG
AAGAGTGCCATTGGTGAAGGGATGACTCGCAGAGATCACGCTGATGTATCCAACCAGTTA
TATGCAAACTATGCTATTGGAAAAGATGTTCAAGCAATGAAGGCTGTTGTTGGAGAAGAA
GCTCTCTCATCTGAAGATCTGCTTTATCTGGAGTTTTTGGACAAATTTGAACGCAAATTT
GTGACACAAGGAGCTTATGACACCCGCAACATCTTCCAATCTCTTGATCTTGCATGGACA
TTG---CTTCGTATATTCCCAAGAGAACTCCTCCACCGTATTCCGGCAAAG---------
---------------------------
