# Supplementary material for: Back to the sea twice: identifying candidate plant genes for molecular evolution to marine life
Source: BMC Evol Biol. 2011 Jan 12;11:8. doi: 10.1186/1471-2148-11-8 (PMC3033329; doi:10.1186/1471-2148-11-8)
Supplement: Additional file 3 — Aligned nucleotide (CDS) sequences of each OrthoMCL cluster, produced with PAL2NAL. [file 1471-2148-11-8-S3.GZ › orthomcl4368.pal2nal]

>Posidonia
---------------------------------------------TAAGACTCTTCT---
------------------------------------------------------------
------------------------------------------------------------
------------------------------------------------------------
------------------------------------TCATTTATAGAT------------
---------------------------------AAGTATAGAGATACAATAAATAAAAAA
GATACA------------------------------------------------------
---------------------TATGACCAAAGAATATGTATTGTTTCATCATTGCTTTAC
TTCTTTGATCTAAGATGCAGTAATTTG------GCTGGGAATCCCGTCATATATCTAGGG
ATATGACATTATTTTTCT------AAACAAAGAACTTCAAAATTAAAGGACATTTCGAAA
TAACACCCTTTACTTTTACTTATTCATGCAACAACATTACTCTTTAAGTTTTCACTTCTG
CTCTCCGTTCACCACCACTAAAAAAGC------AGTCCCCTAAGCTTTATGATCACCACC
GTCATCACC------------------------
>Zostera
---------------------ATGAGTTCAAATGATACTTCGTTACTGGATGATATCCAA
ATTGAAGGAATTTCATTTCCTTTTTCGGTTAAACCTCCGGGCACTTCCAACATATTCTTC
CTCGCCGGTGCCGGAGTGAGAGGGCTGGAAATCAATGGAAACTTCATTAAGTTCACGTCA
ATCGGAGTCTACTTGGAGGAATCTGCTTCACTCCAGTATCTTTCTCCGAAGTGGAAGCTG
TTGTCTGCGTCAGAGCTGTCGAAATCTGTCGAGTTCTTCCGAGACGTAGTCACTGGACCT
TTCTCGAAATTTACTAAG------------------------------------------
------------------------------------------------------------
------------------------------------------------------------
------------------------------------------------------------
------------------------------------------------------------
------------------------------------------------------------
------------------------------------------------------------
---------------------------------
>Oryza
------------------------------------ATGGCGGCCGTGTCGGAGGTGGAG
GTCGACGGCGTCGTGTTCCCGCCGGTGGCCCGCCCGCCGGGCTCCGGCCACGCCCACTTC
CTCGCCGGCGCAGGTGTGAGGGGAGTGGAGATCGCCGGCAACTTCATCAAGTTCACGGCC
ATCGGCGTGTACCTGGAGGAGGGCGCGGCCGTGCCGGCGCTGGCCAAGAAGTGGGCCGGC
AAGTCCGCCGACGAGCTCGCCGCCGACGCCGCCTTCTTCCGCGACGTCGTCACCGGCGAT
TTCGAGAAGTTCACGAGGGTGACGATGATCCTGCCGCTCACCGGCGAGCAGTACTCGGAC
AAGGTGACGGAGAACTGCGTCGCGGCGTGGAAGGCCGCCGGCGTGTACACGGACGCCGAG
GGCGCGGCCGCGGACAAGTTCAAGGAGGCCTTCAAGCCCCACAGCTTCCCTCCGGGCGCG
TCCATCCTCTTCACCCACTCCCCGCCC------GGCGTCCTCACCGTCGCGTTCTCCAAG
GACTCGTCGGTGCCAGAGGGCGCCGTGGCGGCGGCGGCGATCGAGAACAGGGCGCTCTGC
GAGGCGGTGCTGGATTCCATCATCGGCGAGCACGGGGTCTCGCCGGCGGCGAAGCGGAGC
ATAGCGGCCCGCGTCTCGCAGCTCCTG------------AAGGCGGAATCCACCGGCGAC
GTGGCGGCGGCGGAGCCCGCGCCGGTGTCCGCG
>Bradi
---------------------------------------ATGGCCGTGTCGGAGCTTGAG
GTCGACGGCGTCGTCTTCCCGCCGCTCGAGCGGCCCCCGGGCTCCGCCCACGCTCACTTC
CTCGCCGGCGCCGGGGTGCGAGGGATGGACATCGGGGGCAACTTCATCAAGTTCACGGCC
ATCGGCGTGTACCTCCAGGCCGACGCCGCCGTGTCCTCGCTCGCCGCCAAGTGGGCCGCC
AAGCCCGCCGCCGACCTCGCCGCCGACGCCGCCTTCTTCCGCGACGTCGTCACAGGCGAG
TTCGAGAAGTTCACGAGGGTGACGATGATCCTGCCGCTGACGGGGGCGCAGTACGCGGAG
AAGGTGACGGAGAACTGCGTCAAGTACTGGCAGGCCACGGGCGCGTACACGGACGCCGAG
GCCGCCGCCGTGGAGAAGTTCAGGGAGGCATTCCAGCCCCACAGCTTCGCTCCCGGCGGC
TCCATACTCTTCACCCACTCCCCCGCC------GGCGTCCTCACCGTGGCGTTCTCGAAG
GACTCGTCGGTGCCGGCG------TCGGGCGCGGCGGCGATAGAGAACAGGCCGCTGTGC
GAGGCCGTGCTGGAGTCCATCATCGGCGAGCACGGGGTCTCGCCGGCGGCCAAGCTCAGC
CTCGCCACCAGGGTCGCCGAGCTCCTC---------------------------------
---AAGGCGGCAGAGCCCGTGTCCGTTTCGTTG
>Zma
---------------------------------------ATGGCCGTGCCGGAGGTGGTG
GTCGACGGCGTCGTCTTCCCGCCGGTGGCCCGCCCGCCGGGCTCCGCCGGCTCGCACTTC
CTCGGCGGCGCAGGCGTGCGAGGCCTCGAGATCGGAGGCAACTTCATCAAGTTCACGGCC
ATCGGCGTGTACCTGGAG---GACGCGGCCGTGCCCGCGCTGGCCAAGAAGTGGGGCGGC
AAGACGGCCGACGAGCTCGCCTCCGACGCCGCCTTCTTCCGCGACGTCGTCACGGGCGAC
TTCGAGAAGTTCACGAGGGTGACGATGATCCTCCCGCTGACGGGCGAGCAGTACGCGGAG
AAAGTGACGGAGAACTGCGTGGCGTTCTGGAAGGCCGCCGGCCTGTACACGGACGCCGAG
GGCGTCGCCGTGGAGAAGTTCAGGGAGGTGTTCAAGCCAGAGACTTTCGCGCCGGGCGCC
TCCATCCTCTTCACGCACTCGCCCGCC------GGAGTCCTCACCGTCGCCTTCTCCAAG
GACTCGTCGGTGCCAGCG------GCCGGCGGCGTGGCGATCGAGAACAAGCGCCTCTGC
GAGGCCGTGCTGGAGTCCATCATCGGGGAGCGCGGCGTGTCGCCGGCCGCGAAGCTGAGC
CTCGCCGCGAGGGTGTCGGAGCTCCTC------GCCAAGGAGACCGCCGCGCCCGCCGAC
GCGCCGCAGGCGGAGCCCGTCTCCATCACCGCC
>Sorbi
---------------------------------------ATGGCCGTGCCGGAGGTGGTG
GTCGAGGGCGTCGTCTTCCCGCCGGTGGCCCGCCCGCCGGGCTCCGCCGGCTCGCACTTC
CTCGGCGGCGCAGGCGTGCGAGGCATCGAGATCGGAGGCAACTTCATCAAGTTCACGGCC
ATCGGCGTGTACCTGGAG---GACGCGGCCGTGTCCGCGCTGGCGAAGAAGTGGGCCGGC
AAGACGGCCGACGAGCTCGCGTCCGACGCCGCCTTCTTCCGCGACGTCGTCACGGGTGAC
TTCGAGAAGTTCACGAGGGTGACCATGCTCCTTCCGCTCACGGGCGAGCAGTACGCGGGG
AAAGTGACGGAGAATTGCGTGGCGTTCTGGAAGGCCGTCGGCCTGTACACGGACGCCGAG
GGCGTCGCCGTGGAGAAGTTCAAGGAGGCGTTCAAGCCCGAGACGTTCCCGCCGGGCGCC
TCCATCCTTTTCACGCACTCGTCCACC------GGAGTCCTCACCGTCGCCTTCTCCAAG
GACTCGTCGGTGCCGGCG------TCCGGCGGCGTGGCGATCGAGAACAAGCACCTCTGC
GAGGCCGTGCTGGAGTCCATCATCGGGGAGCACGGCGTGTCGCCGGCCGCGAAGCTGAGC
CTCGCGGCGAGGGTGTCGGAGCTCCTC------ACCAAGGGAACCGCCGGGGCCGCCGAC
GCGCCGCAGGCGGAGCCCGTCTCGGTCACCGCC
>Arath
ATGTCTTCATCCAACGCCTGCGCCTCTCCGTCACCGTTCCCCGCCGTCACGAAGCTTCAT
GTAGACTCCGTCACGTTTGTACCGTCCGTCAAGTCACCGGCCTCCTCCAATCCATTATTC
CTCGGCGGCGCCGGTGTCCGAGGCCTTGATATCCAAGGTAAATTCGTGATCTTCACCGTC
ATTGGAGTATACCTAGAG---GGTAACGCCGTTCCTTCTCTATCTGTCAAGTGGAAGGGA
AAAACTACGGAGGAGCTAACAGAATCTATCCCGTTCTTCCGTGAAATAGTCACCGGTGCG
TTTGAGAAGTTTATCAAGGTGACAATGAAACTGCCGTTAACGGGACAACAATATTCGGAG
AAAGTGACGGAGAATTGTGTGGCTATATGGAAACAATTAGGGCTTTATACGGACTGTGAA
GCTAAAGCTGTGGAGAAGTTCTTGGAGATCTTCAAGGAAGAAACATTCCCTCCCGGTTCA
TCGATCCTCTTCGCTCTCTCCCCTACC------GGCTCTCTTACGGTTGCGTTTTCGAAA
GATGATAGTATCCCTGAA------ACCGGGATCGCTGTGATCGAGAACAAATTGTTGGCG
GAGGCGGTTCTGGAATCTATCATCGGGAAGAACGGTGTGTCACCTGGCACTAGGTTAAGT
GTTGCAGAAAGATTATCTCAGCTAATGATGAAGAACAAGGACGAAAAGGAAGTTAGTGAT
CACTCTGTTGAGGAAAAACTAGCCAAAGAGAAC
>Medtr
------------------------------atggctacaccgtctgtgacctcattggcg
atcgagagcatagtattccctccgaccatgaaggcaccgggatccaccaacaacttcttc
cttggcggcgcaggggtgagaggtatccaaatccaagacaaattcgtcaaattcaccgcc
attggtgtttatttgcaa---gacatcgctattccatatcttgcggcgaaatggaagggt
aaacctcctcacaagttaacagaatccgttcccttcttcatggacattgttacaggtcca
tttgagaaatttatgcgggtgacaatgatcagaccattgacagggcaagaatactcaaac
aaagtgtctgaaaattgtgtagccatttggaagtctcttgggatttatactaatgaagaa
gccaaagcaatagacaagtttgtttctgttttcaaagatgaaacatttccaccaggctcc
tctatccttttcacagtatcacccaaaggattaggatcattaacgataagtttctcaaaa
gatggatctattccagag------gttgagacagcagttatagagaataaactactttca
caagctgtgcttgagtcaatgataggtgcgcatggcgtctcccctgcagcaaaacagagt
ttggcctccagattatccaagttattc---------aaagagggtggtaatgctaacaac
---------------------------------
>Vitis
---------------------------ATGTCTCCAGTGCCGTCAGTCACCGCAGTTCAG
GTCGAGAACGTCCTATTTCCGCCGTCGGTGAAGCCGCCGGGCTCCACCAACGACCTCTTC
CTCGGCGGTGCAGGGGTGAGAGGTTTGGAGATCCAAGGGAAGTTCGTGAAGTTCACAGCC
ATCGGAGTGTACTTGGAG---AGCAGCGCCGTTCCTACGCTCGCCGTCAAGTGGAAGGGC
AAGACTGTGGAGGAGTTAGCGGATTCGGTTGACTTTTTCCGAGATGTCGTCACAGGCCCC
TTTGAGAAATTCACAAAGGTAACAACGATTTTGCCTTTGACGGGTCGCCAGTATTCAGAC
AAGGTGTCAGAGAATTGTGTTGCCTTCTGGAAATCTGTTGGAATTTACACTGACGCAGAA
GCCAAAGCCATTGAGAAATTCAATGAGGTCTTGAAGGATGAAACCTTCCCACCAGGCAAC
TCCATTCTTTTCACTCATTCTCCCCTT------GGAGCTTTAACGATGAGCTTCTCCAAA
GATGGGTCCCTACCAGAA------GTTGGGAATGCAGTGATAGAGAATAAATTATTGACG
GAGGCGGTACTGGAGTCCATCATCGGCAAGCATGGTGTTTCCCCTGAAGCGAAGAAGAGC
TTGGCAGCAAGATTATCGGAATTATTC---------TGCAAGGAGGCTGGGGATGAGAAA
ATTGAAGCTGAGAAGGTTGCTCCGGTGGCTTGT
>Poptr
---------------------------ATGTCTCCTGCAGTGCCTCTCTCCGAAATTCAA
ATCGAGAATGTCACGTTCCCGCCGGCGGTGAAACCTCCGGCTTCAAACAACACTCTCTTC
CTCGGTGGTGCAGGGGTTAGAGGATTAGAGATTGAAGGCAAGTTCATAAAGTTCACGGCT
ATAGGAGTGTACTTGGAG---GATAACTCCTTGCAGTCACTTGCTGCTAAATGGAAGGGC
AAGATTGCCAAGGAGTTGACGGATTCCGTCGAGTTCTTTAGAGATATTGTTAGAGGTCCC
TTTGAGAAATTCATGCGGGTGACGATGATATTGCCATTAACGGGCCTCCAATATTCGGAG
AAGGTTGCGGAGAATTGTGTTAGCATTTGGAAATCTTTGGGAATTTACACCGATGCAGAA
GCCAAAGCCATTGAGAAATTTCGAGAGGTCTTCAAGGAAGAAACCTTCCCCCCTGGCTCC
TCCATTCTTTTCACACTATCACCCCAT------GGATCATTAGCTATTAGCTTCTCAAAA
GATGGGTCTGTACCAGAA------ATCGAGAATGCAGTGATAGAGAATAAGCTACTTTCA
GAGGCTGTGCTAGAGTCAATGATTGGCAAGCACGGTGTGTCTCCTGCAGCAAAACAAAGT
TTGGCTACAACATTATCAGAATTGCTG---------AAAGAAAGTAATGAAAATGGGAAC
---------------------------------
