# Supplementary material for: Back to the sea twice: identifying candidate plant genes for molecular evolution to marine life
Source: BMC Evol Biol. 2011 Jan 12;11:8. doi: 10.1186/1471-2148-11-8 (PMC3033329; doi:10.1186/1471-2148-11-8)
Supplement: Additional file 3 — Aligned nucleotide (CDS) sequences of each OrthoMCL cluster, produced with PAL2NAL. [file 1471-2148-11-8-S3.GZ › orthomcl4344.pal2nal]

>Zostera
GGAAGCGGAAGCGATGCTTTCCGCAAGGAGGATGTCGGCGACGTCATTGCTGTTCTTCAC
TTTCTTCGCTGTATCTCTCTTCCTTCACGCATTTGCCGGGAAGAATTATTACGACGTTTT
GCAAATCTCGAAAAGCGCAACGGAGGAGCAAATCAAGAG------------AGCTACCGA
AAATTGGCCCTCAAGTATCATCCGGATAAGAATCCTGGGAACGAGGAAGCCAACAAGAAA
TTTGCGGAGATTAGCAATGCTTATGAAGTTCTATCAGATCAGGAGAAGAGAGGGATTTAT
GATAGGTATGGGAGA------------------------------GGAAGG---------
------------------------------------------------------------
------------------------------------------------------------
---------------------------ACTCAAGCAGTCTGGTGG---------------
------------------------------------------------------------
------------------------------------------------------------
------------------------------------------------------------
------------------------------------------------------------
------------------------------------------------------------
------------------------------------------------------------
------------------------------------------------------------
------------------------------------------------------------
------------------------------------------------------------
------
>Arath
---------------------------ATGGCGATT---CGGTGGTCGGAGCTGTGTATC
GTACTGTTCGCTCTTTCC---------TACGCCATCTGCGTCCTTGCCGGGAAGAGTTAC
TACGATGTGTTGCAAGTCCCGAAAGGTGCATCTGATGAACAGATCAAGAGAGCTTATAGG
AAACTAGCTTTGAAGTATCATCCCGATAAGAATCAAGGAAATGAGGAAGCGACTCGCAAA
TTCGCTGAGATCAACAATGCTTATGAAGTGTTATCGGATGAGGAGAAGAGGGAGATATAT
AACAAGTATGGTGAAGAGGGACTTAAACAGTTTTCTGCAAATGGAGGAAGAGGAGGAGGA
GGAGGCGGCATGAATATGCAGGACATCTTCAGCTCGTTTTTT------GGTGGAGGTTCG
ATG---GAGGAAGAAGAGAAGGTTGTCAAGGGGGATGACGTAATTGTGGAACTTGAGGCA
ACTCTAGAAGATTTGTACATGGGAGGCTCTATGAAGGTATGGAGGGAAAAGAATGTGATA
AAACCAGCTCCTGGAAAGAGAAAGTGTAACTGCAGGAACGAGGTCTATCACAGACAAATT
GGTCCTGGAATGTTCCAACAGATGACAGAGCAGGTCTGTGACAAATGCCCTAATGTCAAA
TACGAACGGGAGGGATACTTTGTGACAGTTGATATCGAGAAAGGAATGAAAGATGGAGAA
GAAGTGTCTTTCTATGAAGACGGCGAACCCATTCTTGACGGTGACCCTGGTGACCTTAAG
TTCCGAATCAGAACTGCACCACATGCCCGTTTCAGAAGGGATGGCAACGATCTACACATG
AACGTGAACATTACACTGGTTGAGGCGCTAGTTGGTTTTGAGAAATCATTCAAACACTTG
GATGATCACGAAGTTGACATCAGTTCCAAGGGAATTACAAAGCCGAAGGAAGTAAAGAAG
TTCAAAGGAGAAGGGATGCCACTTCACTACAGCACAAAGAAAGGCAACCTCTTTGTCACT
TTTGAGGTTTTGTTTCCGTCTTCTCTCACTGACGATCAGAAGAAGAAGATTAAAGAAGTC
TTTGCT
>Bradi
---------------------------ATGGCGGCGCCGCGGAGGAGA---GGGGAGCGG
ATCGCGGCCGTGCTCGCCCTGCTGCTGCATCTCGCGGCGGTGATCGAAGGGAAGAGCTTC
TACGACGTGCTGCAGGTGCCCAAGGGCGCGTCGGAGGATCAAATCAAGAGGTCGTACCGC
AAGCTCGCGCTCAAGTACCACCCGGATAAAAACCCTGACAATGAGGAGGCTACCAAGCGA
TTCGCTGAGATCAATAATGCATATGAGGTATTGACGGATCAGGAGAAGAGGAAGATATAT
GACCGGTATGGCGAGGAGGGGCTGAAGCAGTTCCAAGGTGGGGGGAGAGGA---GGCGGT
GGTGGCGGGATGAATATGCAAGACATCTTCAGCAGCTTTTTC---GGAGGTGGTGGTGGG
ATGGAAGAGGAGGAAGAACAAATCATAAAAGGTGATGATGTGATTGTTGAACTCGATGCT
TCACTAGAGGACTTGTACATGGGTGGTTCATTAAAGGTTTGGAGAGAGAAAAACATAATA
AAACCAGCGCCAGGAAAGAGGCGATGCAACTGCAGGAATGAAGTTTACCATCGTCAAATT
GGTCCTGGAATGTATCAACAAATGACCGAGCAGGTCTGCGACCAGTGTGCAAATGTGAAG
TATGTACGAGATGGTGAATTTTTGACTGTTGATATTGAGAAAGGAATGCAAGATGGTCAG
GAGGTTTCCTTCTTTGAGGAAGGGGAGCCTAAGATTGATGGAGAACCTGGAGACTTGAAG
TTTAGGATTAGGACAGCACCACATGAACGTTTCAGAAGAGAAGGCAACGACCTGCATGCA
ACAGTTACAATCTCCCTGCTGCAAGCTCTAGTGGGTTTTGAGAAGACCCTCAAGCATCTT
GACAACCATTTGGTCCAGATAGGGACCAAGGGTGTCACTAAACCCAAGGAGGTCAGGAAG
TTCAAAGGAGAAGGCATGCCATTGCACCAAAGTAACAAGAAAGGCGATCTGTACGTAGCA
TTCGAGGTGTTGTTCCCGAAAACCCTGACGGAGGACCAGAAAACCAAGCTGAAGGATGTT
CTTGCA
>Oryza
---------------------------ATGGCGGCGCCGCGGTGGATAGGGCCGCTGCTT
CTTCTGCTGCTG---------------CACTTCGTGGCGGCCGTCGCGGGGAAGAGCTAC
TACGACGTGCTGCAAGTGCCCAAGGGCGCGTCCGAGGATCAGATCAAGCGTTCCTACCGC
AAGCTCGCGCTCAAGTACCACCCCGACAAGAATCCCAACAACGAGGAGGCCAACAAGCGA
TTCGCCGAGATCAACAATGCTTATGAGATCTTGACGGATCAGGAGAAGAGGAAGATCTAT
GACCGGTATGGCGAGGAGGGGCTGAAGCAGTTCCAGGCCCAGGGTGGGAGA---GGTGGC
GGCGGCGGGATGAACATTCAGGACATCTTTAGCAGCTTCTTCGGTGGTGGTGGTGGTGGG
ATGGAAGAGGAGGAAGAGCAGATTATAAAAGGTGATGATGTGATCGTTGAACTGGATGCT
TCATTGGAGGACTTGTACATGGGCGGCTCACTAAAGGTTTGGCGGGAGAAAAACGTCATA
AAGCCAGCACCAGGAAAGAGGCGATGCAATTGCAGAAACGAAGTTTACCATAGACAAATT
GGTCCAGGAATGTATCAACAAATGACCGAGCAGGTCTGTGACCAGTGTGCAAATGTGAAG
TATGTGCGAGAAGGTGATTTTTTGACTGTTGATATTGAGAAAGGAATGCAAGATGGGCAG
GAAGTTTCATTCTTTGAGGAAGGAGAGCCTAAGATTGATGGTGAACCTGGAGATTTGAAG
TTTAGGATCCGAACAGCACCACATGAGCGATTCAGAAGAGAAGGCAATGACCTGCACACA
ACTGTTACAATCTCCCTGCTCCAAGCTCTGGTCGGCTTCGAGAAGACCATTAAGCATCTG
GACAATCATATGGTGGAAATTGGCACCAAGGGGATCACCAAACCCAAGGAGGTTAGGAAG
TTCAAAGGGGAAGGAATGCCATTGTACCAGAGCAACAAGAAAGGCGACCTATATGTAACT
TTCGAGGTTTTATTCCCGAAAACCCTAACCGACGACCAGAAGTCCAAGCTGAAGAGCATT
CTCACA
>Zma
---------------------------ATGGCGACGCCGGGGAAGGGAGGGGCAGCGCGG
TTTGCGGCCGCGCTCTTCGTCCTCCTGAATCTCGCTGTGGCCATTGCTGGGAAGAGCTAC
TACGACGTGCTGCAAGTTCCCAAGGGCGCGTCCGAGGATCAGATTAAGAGGTCGTACCGC
AAGCTCGCGCTCAAGTATCATCCGGATAAGAACCCCGACAACGAGGAGGCCAACAAGCGC
TTCGCTGAGATCAACAACGCGTATGAGGTGTTGACGGACCAGGAGAAGAAGAAGATCTAT
GACCGGTATGGCGAGGAGGGGTTGAAGCAGTTC------CAAGGCGGGAGA---GGAAGT
GGCGGTGGAATGAACATTCAGGACATCTTTAGCAGTTTTTTTGGTGGTGGTGGTGGTGGG
ATGGAAGAGGAGGAACAACAAATTTTAAAAGGTGATGAGGTGATTGTTGAACTGGATGCT
TCATTAGAGGACTTGTACATGGGCGGTTCATTAAAGGTTTGGAGAGAGAAAAATGTCATA
AAGCCAGCACCAGGAAAGAGGCGCTGCAACTGTAGGAACGAAGTTTACCATCGACAAATA
GGTCCTGGAATGTATCAACAGATGACTGAGCAGGTCTGCGACCAATGTCCAAATGTGAAA
TTTGTACGAGAAGGTGAATTCTTGACTGTTGATATTGAGAAGGGAATGAAAGATGGACAG
GAGGTTTTGTTTTTCGAGGAAGGCGAGCCTAAGATTGATGGCGAACCAGGCGATTTGAAG
TTCAGGATCCGAACAGCATTACACAGCCACTTCAAACGAGAAGGCAATGACCTGCATGCA
ACAGTTACAATATCCCTGCTGCAAGCTCTGGTTGGTTTCGAGAAGACAATCAAGCATCTT
GACAACCATCTGGTAGAAATTGGCACCAAGGGCATCACCAAACCGAAGGAGATCAGGAAG
TTCAAAGGTGAAGGCATGCCACTATACCAAAGCAACAAGAAAGGTGACCTGTATGTGACA
TTCGAGGTGTTATTCCCGAAAACCCTAACCGCTGACCAGAAGGCCAAGCTTAAGGATGTT
CTCGTG
>Sorbi
---------------------------ATGGCGGCGCCGGGGAAGGGAGGGGCGGCGCGT
TTTGCGGCCGTGTTCTTCGTCCTCCTGAATCTCGCTGTGGCGATCGCGGGGAAGAGCTAC
TACGACGTGCTGCAAGTTCCCAAGGGCGCGTCCGAGGATCAGATTAAGAGGTCGTACCGC
AAGCTCGCGCTCAAGTACCACCCCGACAAGAACCCCGACAACGAGGAGGCCAACAAGCGC
TTCGCCGAGATCAACAATGCATATGAGGTGTTGACGGACCAGGAGAAGAGGAAGATCTAT
GACCGGTATGGCGAGGAGGGGTTGAAGCAGTTC------CAAGGTGGGAGA---GGCGGT
GGCGGCGGAATGAATATTCAGGATATCTTTAGCAGCTTTTTTGGTGGTGGTGGTGGTGGG
ATGGAAGAGGAGGAAGAACAAATTGTAAAAGGCGATGAGGTGATTGTTGAACTGGATGCT
TCATTAGAGGACTTGTACATGGGCGGTTCATTAAAGGTTTGGAGAGAGAAAAATGTCATA
AAGCCAGCACCTGGAAAGAGGCGCTGCAACTGTAGGAACGAAGTTTACCACCGACAAATA
GGTCCTGGAATGTATCAACAGATGACTGAGCAGGTCTGCGACCAATGTCCAAATGTAAAA
TTTGTACGAGAAGGTGAATTCTTGACTGTTGATATTGAGAAGGGAATGAAAGATGGACAG
GAGGTTTTGTTTTTCGAGGAAGGCGAGCCTAAGATTGATGGCGAACCTGGCGATTTGAAG
TTCAGGATCCGAACAGCACCACACAGCCGCTTTAGACGAGAAGGCAATGACCTGCATGCA
ACAGTCACAATATCCCTGGTGCAAGCTCTGGTTGGTTTCGAGAAGACCATCAAGCATCTT
GACAACCATCTGGTAGAAATTGGCACCAAGGGCATCACCAAACCGAAGGAGATCAGGAAG
TTCAAAGGTGAAGGCATGCCACTATACCAAAGCAACAAGAAAGGTGACCTGTATGTGACA
TTCGAGGTGTTGTTCCCGAAAACCCTAACCGATGACCAGAAGGCAAAGCTTAAGGATGTT
CTCGTG
>Posidonia
---------------------------ATGCCGGGCCCCCGGGGGGCGACTCTCCTCCTC
GTCCTCGCCCTGCTC------------CTGGCCGTCTCGGCTTTTGCCGGGAAGAACTAC
TACGACGTGCTGCAGGTGCCGAAGGGCGCGTCCGAGGAGCAGATCAAGAGGGCCTACAGG
AAGCTGGCGCTGAAGTACCATCCCGACAAGAACCCCGGGAGCGAGGAGGCCAACAAGAAG
TTTTCCGAGATCAATAATGCATACGAGGTGCTGTCGGATCAGGAGAAGAGGAATATATAT
GATCGGTATGGGGAGGAAGGGCTGAAGAAT---GCCGGCGGTGGAGGGAGA------GGC
GGCGGTGGGATGAATATCCAGGATATCTTCAGCAGCTTCTTC------GGTGGTGGTTCT
CATGAAGAAGAAGAGGAGAAGATTGTGAAAGGTGATGATGTAATTGTTGTGTTGGATGCG
TCACTTGAAGATTTATATATGGGAGGCTCATTAAAGGTTTGGAGGGAGAAGAATGTTTTA
AAGTCAGCACCTGGTAAAAGGAAGTGTAATTGTAGAAACGAGGTCTATCATAGACAAATT
GCTCCAGGAATGTTCCAGCAGATGACAGAGCAGGTCTGTGAGCAGTGCCCTAATGTGAAG
TTTGAGCGTGAAGGGTATTTCATCACTGTTGACATT------------------------
------------------------------------------------------------
------------------------------------------------------------
------------------------------------------------------------
------------------------------------------------------------
------------------------------------------------------------
------------------------------------------------------------
------
>Medtr
---------------------------atggcgcatcaaagagccaaa---ttgctgctc
cttctctgtgctctatgc---------tattctctcagcgccattgccgtaaagagttat
tacgatatacttcaagtgtcgaaaggtgcatcggatgatcagattaagagagcgtataga
aagcttgcattgaagtatcatcctgataagaatccgggaaatgaagaagctaataagaaa
tttgcggagattagcaatgcatatgaggtattgtcggataacgagaagagaaatatatat
gataagtatggtgaagagggtttgaagcagcatgccgctggtggaggaaga---------
ggtggtggaatgaacatgcaggatatttttaactctttcttt------ggcgggggatca
atggaggaagaagaagagaaaattgcaaaaggtgacgacgttattgttgatttggatgca
acccttgaagatttgtatatgggtggctccttgaaggtttggagggagaaaaatgttgta
aagccagctcctggaaaaagacgctgtaactgtagaaatgaggtttatcacaggcaaatt
gggcctggcatgtttcaacaaatgacagagcaggtctgtgatcaatgtgctaatgtcaaa
tacgtaagggagggatatttcgtcactgttgatattgagaaaggcatgaaagatggccag
gaggtgctattttatgaggatggcgagcccataattgatggagaatctggagatttaagg
tttcgcatccgtactgcacctcatgaacttttcaaaagggaaggcaatgacttacatacc
accgtcaccatcacgctggttcaagctcttgttggttttgagaagaccattaaacacctt
gatgaacatttggtggacataagctcgaagggaatcacaaatccgaagcaagtgaggaag
ttcaaaggggagggtatgccattgcatacgagcacgaagaaaggagatctttacgtcact
tttgaggttctgttccccaccacactatcggaggaacagaaaacaaaaataaaatctatt
cttggt
>Poptr
---------------------------ATGGCCAACAAG------------CTCTTATTC
TTATTATGCGTGGTGGCTCTATCACACTACGCTCTCGTAGCCATTGCAGGGAAGAGCTAT
TACGAGGTGTTGCAAGTGCCGAAAGGCGCGTCGGACGAACAGATCAAAAGAGCGTATAGA
AAGCTAGCTTTGAAGTATCATCCTGATAAGAATCAGGGAAATGAAGAGGCTAATTTGCGA
TTTGCTGAGATTAGCAATGCGTATGAGGTGTTATCGGATAGTGAGAAGAGGAATATATAC
GACAGGCATGGTGAAGAGGGACTTAAGCAGCATATGGCTAGTGGAGGCAGA---GGAGGA
GGAGGAGGAATGAATTTTCAAGACATTTTTAGCCAATTTTTT------GGTGGAGGTCAG
ATG---GAAGAGGAAGAGAAAATCGTGAAGGGTGATGATGTAATTGTAGAATTGGATGCA
ACATTGGAAGACCTGTACATGGGTGGGTCACTGAAGGTTTGGAGGGAAAAAAATGTTATA
AAGCCAGCCCCTGGCAAAAGACGCTGTAACTGCAGAAATGAAGTTTACCACAAGCAAATT
GGTCCAGGAATGTTTCAACAGATGACAGAGCAGGTCTGTGAGCAATGCCAAAATGTCAAG
CATGAAAGGGAGGGATATTTTCTTACAGTTGATATTGAGAAAGGGATGCAAGATGGACAA
GAGGTGGTTTTTTATGAAGACGGCGAGCCTATAATTGATGGAGAGCCTGGAGATTTGAAG
TTCCGAATTCGGACAGCACCCCATGACGTCTTCAGAAGAGAAGGCAATGACTTGCATACT
ACTGTCACCATAACACTGGTTCAAGCTCTTGTTGGTTTCAAGAAGACCGTTAAACATCTT
GATGAACATTTGGTGGACATTAGCTCGAAGGGAATCACTAAACCCAAGGAAGTAAGAAGG
TTCAAGGGGGAGGGAATGCCACTGCATTTTAGCACAAAGAACGGTGATCTTTACATCACG
TTTGAGGTTCTTTTCCCCGCGTCACTATCTGAAGACCAGAAGACAAAGATCAAGGAAGTT
CTTGGC
>Vitis
---------------------------ATGGCGAATCGAAGAATAGCGATTCTACTCTTC
CTGTTGTGTGGTTTAGCG---------TCTGCCATCACCTCCATTGCAGGAAAGAGCTAT
TATGATGTTTTGCAAGTTCCAAAAGGTGCTTCGGATGAACAGATCAAGAGGGCGTACAGG
AAGCTGGCGTTGAAGTACCATCCCGATAAGAATCAGGGAAATGAGGAGGCTAATAAGAAA
TTTGCCGAGATTAACAATGCTTATGAGGTGCTTTCGGACAACGAGAAGAGGAATATTTAC
GATAGATACGGTGAAGAGGGGCTTAAACAGCATGCCGCAAGTGGTGGCAGA------GGT
GGCGGTGGAATGAACATTCAAGACATATTTAGCTCTTTCTTT------GGTGGAGGTCCA
GCC---GAGGAGGAAGAGAGAATTGTAAGAGGTGATGATGTAATTGTTGAATTGGATGCA
ACACTAGAAGATTTGTACATGGGGGGTTCCTTAAAGGTTTGGAGGGAGAAAAATGTTTTA
AAGCCAGCCCCAGGTAAGAGACGCTGTAACTGTCGGAATGAAGTCTATCACAAGCAAATT
GGTCCAGGGATGTTCCAGCAGATGACAGAGCAGGTCTGTGAGCAATGTCCAAATGTGAAG
TATGAAAGGGAGGGGTATTTCATCACTGTCGATATTGAGAAAGGGATGCAGGATGGGCAA
GAGGTGGTTTTCTATGATGATGGTGAACCTATAGTAGATGGAGAACCTGGAGACCTGAAG
TTCCGTATTCGGACAGCCCCCCATGATCAGTTCAGAAGGGAAGGCAATGACTTGCATACA
ACCGTTACTATAACACTGGTTCAGGCTCTTGTTGGCTTTGAGAAAACCATTAAACACCTT
GATGAACATCTCGTAAACATTGGGTCAAAGGGAATCACTAAGCCTAAGGAAGTGAGGAAG
TTTAAAGGGGAAGGGATGCCATTGCATTTTAGCACAAAGAAAGGGGATCTCTATGTCACA
TTTGAGGTTCTATTCCCTTCATCACTGACAGAAGAACAGAAGACAAAAATCCAGGAAATT
CTTGGT
