# Supplementary material for: Back to the sea twice: identifying candidate plant genes for molecular evolution to marine life
Source: BMC Evol Biol. 2011 Jan 12;11:8. doi: 10.1186/1471-2148-11-8 (PMC3033329; doi:10.1186/1471-2148-11-8)
Supplement: Additional file 3 — Aligned nucleotide (CDS) sequences of each OrthoMCL cluster, produced with PAL2NAL. [file 1471-2148-11-8-S3.GZ › orthomcl433.pal2nal]

>Zostera
------------------------------------------------------------
---ATGGTTATTACACCATATCCAACCTCCGCCCTTACTTGCGGACAAACCCTGAGTAAG
ATTTCCAGTTGCCTGGCGTATCTTGACAACAAAGAAAGTAGTCCTTCGTCTTCCTGTTGC
AGTGGAATCCATTCGTTGCACAACGCATTAACGACCACTAAATCTCGTCGGGAAGCATGT
ACTTGCCTTAAATCAGCTTCTAAAGAGATAAAAACTCTCAATCATTCCAGGATCACCTCT
CTTCCAAAAAAATGCGGGGTTCACCTTTCATTCGAGATCAGTGTGGGGATAAAATGCAAT
AGTGTTCCA---
>Vitis
---------ATGGCCAATTCTACAGTCCTTAAGCTAGCATGCACTGTAGTTCTTGTGTGC
TTGTTGGTAACTGCTCCTCAGGCAGATGCCACGGTAACATGCAGCCAGGTGACACAGCTG
CTGAACCCTTGTGTCAACTACCTAATCTATGGGGGG---GCGATACCTTCCTCCTGTTGT
GCTGGTGTAAAGCAGGTTAAAGCAGCTTCCAAGACTGGAGAAGATAGGAGAACTGCATGC
AGCTGCATCCAGGATGGTGCTGCAATGATCCCTGGAATCGACTATAACCTCGTCGCCTCC
CTCCCATCTCAATGTGGGGTTTCCTTGCCCTACAAGATCAGTCCCTCCACTGACTGCTCA
AGGATCAAC---
>Medtr
---------atggcaaacatgaagatagca------------tgtgttgttttgatgatg
tgcatgattgttgcacctatggcagatgctgcaatctcatgtggaacagtaactagtgct
cttggtccatgcattggatatcttaaaggtggtcct---ggtccatctccagcatgctgt
ggtggagtcaagagacttaacggtgccgccgccaccacacctgaccgtcaggctgcatgc
aactgcttgaaacaagctgctggtgctatttcaggtttgaataccgctgcagcttctgct
ctccctggcaaatgtggtgttaacattccatacaagatcagtacctccaccaactgtgct
accatcagggca
>Bradi
---------ATGGCTCGTGCTCAGGTGATG---------TTCATGGTGGCTGCCGTGGTG
CTGGTGGTGGCCATGGCGAACTCGGCGGAGGCGCTGACTTGCGGGCAGGTGAACTCTGCC
GTGGGGCCGTGCATAGCGTATGTGAGGGGCACGGGCGCGGGGCCGTCCGGGGCGTGCTGC
TCGGGCGTGAGGAGCCTCAACTCCCAGGCCAGGTCCACCGCCGACAAGCGCACCGCCTGC
AACTGCCTCAAGACCGCCGCCCGCGGCGTGAAGGGTCTCGACGTCGGCAAGGCCAGCAGC
ATCCCCTCCAAGTGCGGCGTCAACATCCCCTACACCATCAGCCCCAACATCGACTGCTCC
AGGGTG------
>Sorbi
---------ATGGCTCGGCTTGCTGTGGCG---ATCGCCGTGGTGGCGGCGGCGGCGGTG
GTGGTGCTGGCGGCGACGACCTCGGAGGCGGCCATCTCCTGCGGGCAGGTGAGCTCGGCC
ATCGCGCCCTGCCTGTCCTACGCCCGGGGCCAGGGCTCCGCACCCTCAGCAGGCTGCTGC
AGCGGCGTCAGGAGCCTCAACTCCGCCGCCCGCACCACCGCCGACAGGCGCGCCGCCTGC
AACTGCCTCAAGAACGCCGCCCGTGGCATCAGCGGCCTCAACGCCGGCAACGCCGCCAGC
ATCCCCTCCAAGTGCGGCGTCAGCGTCCCCTACACCATCAGCACCTCCACCGACTGCTCC
AGGGTGAAC---
>Zma
ATGGCGGCTGTGCTGAACAGCAGGAAGACGCCGCAGGCGGTGGTGGCCGTGCTGGTGGCG
GCGGCGCTGCTGGCTTCGTCCGCTTCGGCGGCGATCACCTGCGGGCAGGTGGGGTCGTCG
CTGGCGCCGTGCATCCCGTACGCGACGGGGAGGGCCAGCGCGCTCCCCGCGTCGTGCTGC
AGCGGCGTCAAGAGCCTCAACAGCGCGGCGCGGACCAGCGCGGACCGCCAGGCGGCGTGC
CGCTGCCTCAAGAGCCTCGCCAACAGCGTCAAGAGCGTCAACATGGGCACCGTCGCCACC
ATCCCCGGCAAGTGCGGCGTCTCCGTCGGATTCCCCATCAGCATGTCCACCGACTGCAAC
AAGATCAGC---
>Oryza
---------ATGGCGGCTTTGAACGGTAAG---GTGGTGGTGGCGGTGATGGTGGTGGCG
ATGGTGGTGGCGGCGCCGGGGGCGTCGGCGGCGATCACGTGCGGGCAGGTGGGGTCGGCG
ATCGCGCCGTGCATCTCGTACGTGACGGGGAGGGGC---GGCCTCACCCAGGGATGCTGC
AACGGCGTCAAGGGGCTGAACAACGCCGCCCGCACCACCGCCGACCGCCAGGCCGCCTGC
CGGTGCCTCAAGACCCTCGCCGGCACCATCAAGTCTCTCAACCTCGGCGCCGCCGCCGGC
ATCCCCGGCAAGTGCGGCGTCAACGTCGGCTTCCCCATCAGCCTCTCCACTGACTGCAGC
AAG---------
>Arath
---------ATGGCTTTCGCTTTGAGGTTC------------TTCACATGCCTTGTTTTA
ACGGTGTGCATAGTTGCATCAGTCGATGCTGCAATCTCATGTGGCACAGTGGCAGGTAGC
TTGGCTCCATGTGCAACCTATCTATCAAAAGGTGGG---TTGGTGCCACCTTCATGTTGT
GCAGGAGTCAAAACTTTGAACAGTATGGCTAAAACCACACCAGACCGCCAACAAGCTTGC
AGATGCATCCAGTCCACTGCGAAGAGCATTTCTGGTCTCAACCCAAGTCTAGCCTCTGGC
CTTCCTGGAAAGTGCGGTGTTAGCATTCCATATCCAATCTCCATGAGCACTAACTGCAAC
AACATCAAG---
>Poptr
---------ATGGCTTCTTCAATGGGCTTG---AAGCTGACCTATGCCATGCTTATAGCG
ATGGTTGTTAGTGCACCTCTAGCAGAAGCTGCCATCTCTTGTGGCCAAGTGTCAAGCAGC
TTGGCACAATGTATAGGCTACCTCCAGAAGGGTGGG---GCTGTGCCTGCAGCTTGCTGC
AGTGGGTTGAAAGGACTTAATTCTGCAGCCACGACCACCGCCGACCGCCAAGGGGTCTGC
AACTGTTTGAAATCCTTGGCTGGTAAGATCTCTGGCATCAACTATGGCGTGGCTGCTGGC
CTCCCTTCAAAGTGTGGTGTATCCATCTCCTACAAAATCAGTCCTTCCACAGATTGCAAA
AGCGTGAAG---
>Posidonia
------------------------------------------------------------
---------------------TAACAAAAAGCAAATTTGACTTTGTTTTGCATGTCCTTT
CTTTGGCCCATTCTCAAGCTTACACCAACAAAGCTA---ACATCAAATATCATGTGACAT
ATATATAGCAAAACAAGTACACCGATGCAACAGCAACAATGACAACCTAAGGGATATAGT
CCAAAACAACAAGATCTAGTGAAGTACTGGATTGGAAGATGATGGCCATGGAAGAACCAA
GGCACAAGGTTCACCATCTCATTTATTCTCTCAATACATATATCCCACTGCTATACCATA
GATCATCTC---
