# Supplementary material for: Back to the sea twice: identifying candidate plant genes for molecular evolution to marine life
Source: BMC Evol Biol. 2011 Jan 12;11:8. doi: 10.1186/1471-2148-11-8 (PMC3033329; doi:10.1186/1471-2148-11-8)
Supplement: Additional file 3 — Aligned nucleotide (CDS) sequences of each OrthoMCL cluster, produced with PAL2NAL. [file 1471-2148-11-8-S3.GZ › orthomcl4326.pal2nal]

>Zostera
------------------------------------------------------------
------------------------------------------------------------
------------------------------------------------------------
------------------------------------------------------------
------------------------ATGGAGCTAGAGATTCTAGGCATGAATTTTGGATGT
GTACTCCAATCTTTAAGCAATTTGAGTTTTCCAGAGAAGGATTGTCTGCTTCCACTCATG
GCGAAGGTTCTCGGCTATTGCATCGTCGTCGGTTCTACCAGCGTCAAACTCCCTCAG---
---------------------------------ATCATAAAGATTTCTAGAAGTAAAAGT
GTTCAAGGTCTTAGTATCATATCGTTTGAACTTGAAATTATTGGCTACACAATTGGGTTG
GCATATTGTGTAAGTAAAGGCATCCCATTTTCTGCTTATGGGGAATATTTCTTCCTTCTA
ATTCAATCTATAGTTCTTATTTCCATTATTTATTACTTTTCTTCACCATTGAGAGCAGGA
ACATTGGCGAAAATAATGTTTTATTGTGCTATAGCACCAAGTGTGTTTGCTGGTCGCATT
GAACCGGTTTTATTCGAAGCTTTATTTGCTGGGCAACATGCCATATTTTTCTTTGCAAGA
GTTCCTCAGATATGGACAAATTATAACAATCAAAGCACTGGGGAGCTGAGCTTCTTGACT
TCTTTAATGAACTTTGCTGGCGCCTTAGTAAGACTATTTACCTGCGTACAAGAACGTGCT
CCAAGAAATATGACTCTCGGTTCTATGTTGGGCATCCTGTTGAATGGTACTATACTGACT
CAGATTCTAATGTACCATAGGAAGGCACATATGAAAAAGGAGAAGAAAATGGAA
>Posidonia
------------------------------------------------------------
------------------------------------------------------------
------------------------------------------------------------
------------------------------------------------------------
------------------------ATGGAGTTGGAGATTCTGGGCATGAATTTCGGATGC
GTGATCCAGTCCCTCACCGCCTGGACCTTCCCGGACAAGGACTGCCTCCTCCCGCTCATC
TCCAAGGTCCTCGGGTACTGCATCGTCGCCGCCTCCGTCACGGTCAAACTCCCTCAG---
---------------------------------ATTATAAAAATTCTGCACAACAAAAGT
GTTACGGGCCTAAGTATTGTGGCTTTCGAACTTGAAGTCGTTGGTTACACGATTGGGTTG
TCTTATTGTGTGCACAGTGGTCTACCTTTCTCAGCTTATGGGGAATACGTCTTTCTACTA
CTGCAAGCTATTATTCTTGTTGCCATCATTTATTATTTTTCTCAGCCAATGGGAACCAAA
AGTTGGATAAAACCATTGCTATATTGTGCTGTAGGACCTACTGTACTAGCTGGTCAGATC
GATCCAGTTCTATTTGAAGCTTTATATGCTTCACAACATGCATTGTTTTTCTGTGCCAGA
GTTCCTCAGATATGGAAAAATTTTAAGAACAAAAGCACTGGGCAGCTCAGTCTCCTGACA
TGTTTCATGAATTTTGCTGGATCCTTAGTGAGACTTTTTACAAGCATACAAGAAAATGCT
CCAACAAATATGGTTTTGGGTACTGTGATGGGTATTGTGTTGAATGGCACCATCCTGAGT
CAGATTCTAGCATAC---TGGAAACCACGTGTGAAGAAAGAGAAAAAAGCGCAA
>Bradi
ATGGGCCAAGTGAACCTCACGGGCGCTTTTGGCCCAATTGAGAAGCTCAGGCCTGAGGGG
AATCACAGTTCCTCCCTCTCCACGGCAACTCTATCCTGCGCGGCCACGGGAGACCGAGCA
GCAGCGCAGGCAACGCCGGAGAAGAAGAGGGGAGAGAGCTACCGCCGTCGAACTCGGGAC
GCCGGTAAAAGTTCACTCGTCGGAGAGGAGGGCGAATCGAGGAAGAGGGAGGTTAGCATG
GTGATGTGGGGGGATCTGGGGACGATGGAGCTGGAGATCCTGGGCATGAACTTCGGGTGC
GTCCTCTCGGCGCTCGCGGACACCAAGATCCCTGAAAAGGACTGCCTCCTCCCGCTTGTC
TCCAAGCTCCTCGGCTACTGCATCGTCGCCGCCTCTACCACCGTCAAGCTCCCTCAG---
---------------------------------ATATTAAAGATTTTAAAGCATGGAAGT
GTTAGAGGACTTAGTGTAGCATCCTTTGAGCTTGAGCTCATTGGCTACACAATTGCTCTG
GCATATTGTATTCATAAAGGACTTCCCTTTTCAGCTTATGGAGAGCTTGCTTTTCTGTTG
ATCCAAGCAATTATCTTGATTGTAATCATTTACTATTACTCACCTCCTATGGGAAGCAAA
ACATGGATGAAAGCTTTGATATATTGTGGATTAGCTCCAACAGTTCTGGCAGGAAAAATT
GATCCAGGTCTTTTTGAAATCCTTTATGCTTCGCAGCATGCCATATTCTTTTGTGCTAGA
GTACCGCAGATATGGACAAATTTCACGAATAAGAGCACTGGCGAGCTGAGCTTTCTGACT
TGCTTCATGAACTTCGCTGGTTCCCTTGTAAGAGTTTTTACCAGCATCCAGGAGAAGACT
CCGTTGAGTGTTCTTATGGGTTCGGCAATCGGCATCGTGACAAACGGAACAATCTTGGGT
CAGATAATGATGTAC---CAAAAGCCCACCCTAAAGAAAGAGAAGAAAGAAGAA
>Oryza
------------------------------------------------------------
---------------------------------ATGGTGGCAGCGGCGGGG---------
------------------------------------------------------------
------------------------------------------------------------
---------------------ACGATGGAGCTGGAGATCCTGGGGATCAACTTCGGGTGC
GTCCTCGCGGCGCTCGCGGACGCCAAGATCCCGGAGAAGGACTGCCTGCTCCCGCTCGCC
TCCAAGCTGCTCGGCTACGCCATCGTCGCCGCCTCCACCACCGTCAAGCTCCCTCAG---
---------------------------------ATATTAAAGATTTTGAAGCACGGAAGT
GTAAGAGGACTTAGTGTAGCATCCTTTGAGCTTGAGGTTGTCGGCTACACAATTGCTCTA
GCATATTGTATTCATAAAGGACTGCCATTTTCTGCGTATGGGGAACTAGCTTTTCTGTTA
ATCCAAGCAATTATTTTGGTTGCAATCATTTACTATTACTCCCCACCAATGGGAACCAAG
ACATGGATGAAAGCTTTACTATATTGCGGACTGGCTCCAACAGTATTGGGTGGGAAAATT
GACCCTGCTCTTTTTGAAGTCCTCTATGCTTCTCAGCATGCTATCTTCTTCTTTGCTAGG
CTTCCACAGATATGGAAGAATTTTATGAACAAGGGCACTGGCGAGCTGAGCTTTCTGACC
TGTTTCATGAACTTTGCTGGTTCCATAGTAAGAGTGTTCACCAGCATCCAGGAGAAGACT
CCCTTAAGTGTGATACTGGGATCTGCAATTGGCATTGTGATGAATGGTACGCTCTTGGGT
CAGATAGTGTTGTAC---CAGAAGCCTGCTCCAAAGAAAGAGAAGAAGAGAGAT
>Zma
------------------------------------------------------------
---------------------------------ATGGTGGCAGCG---------------
------------------------------------------------------------
------------------------------------------------------------
------------------------ATGGAGCTCGAGATCCTAGGCATGAATTTCGGGTGC
GTCCTCGCGGCTCTGTCCGACGCCAAGATCCCCGACAAGGGCTGCCTGCTCCCGCTCATC
TCTAAGCTGCTCGGCTACGCCATCGTCGCCGCATCCACCACCGTGAAGCTTCCCCAG---
---------------------------------ATACTGAAAATTTTGAAGCATGGAAGT
GTTAGAGGACTAAGTGTGGCATCCTTTGAACTTGAGGTTGTCGGCTACACAATTGCTTTG
GCATATTGTATTCATAAAGGACTTCCCTTTTCAGCTTATGGGGAGCTAGCTTTTCTGTTA
ATCCAAGCAATTATTTTGGTTGCAATCATTTACTATTACTCACCACCAATGGGAACCAAA
ACATGGATGAAAGCTTTATTATATTGTGGAATGGCTCCAACGGTTTTGGCTGGAAAAATA
GATCCTGCTCTTTTTGAAGTCCTTTATGCTTCACAGCATGCTATCTTCTTTTTTGCTAGA
GTTCCACAGATATGGAAGAATTTTACGAATAAAGGGACCGGCGAGCTAAGCTTCCTTACC
TGTTTCATGAACTTTGCTGGTTCCATCGTAAGAGTTTTTACCAGCATCCAGGAGAAGACT
CCCTTAAGTGTGATCATGGGCTCCGCAATCGGCATCGTCATGAATGGTACGCTCTTGGGT
CAGATAGTACTGTAC---CAGAAGCCCGCTCCAAAGAAACAGAAGAAAGAAGAT
>Sorbi
------------------------------------------------------------
---------------------------------ATGGTGGCAGCG---------------
------------------------------------------------------------
------------------------------------------------------------
------------------------ATGGAGCTGGAGATCCTAGGCATGAACTTCGGGTGC
GTCCTCGCGGCCCTGGCCGACACCAAGATCCCCGACAAGGACTGCCTGCTCCCGCTCATC
TCCAAGCTGCTCGGCTACGCCATCGTCGCCGCATCCACCACCGTGAAGCTCCCCCAG---
---------------------------------ATACTGAAAATTTTGAAGCATGGAAGT
GTTAGAGGGCTTAGTGTAGCATCCTTTGAACTTGAGGTTGTCGGCTACACAATTGCTTTG
GCATATTGTATTCATAAAGGACTTCCCTTTTCAGCTTATGGGGAGCTAGCTTTTCTGTTA
ATCCAAGCAATTATCTTGGTTGCAATCATTTACTATTACTCACCGCCAATGGGAACCAAA
ACATGGATGAAAGCTTTATTATATTGTGGATTGGCTCCAACGGTTTTGGCTGGAAAAATT
GATCCTGCTCTTTTTGAAGTCCTTTATGCTTCACAGCATGCTATCTTCTTTTTTGCTAGA
GTTCCACAGATATGGAAGAATTTTACGAATAAAGGCACCGGCGAGCTCAGCTTCCTTACC
TGTTTCATGAACTTTGCTGGTTCTATTGTAAGAGTTTTTACCAGCATCCAGGAGAAGACT
CCCTTAAGTGTGATCATGGGCTCCGCAATTGGCATCGTCATGAATGGTACACTCTTGGGT
CAGATACTACTGTAC---CAGAAGCCCACACCGAAGAAACAGAAGAAAGAAGAT
>Medtr
------------------------------------------------------------
------------------------------------------------------------
------------------------------------------------------------
------------------------------------------------------------
------------------------------atggaatatcttggtatcgatttgagttgt
gcaattggatctcttcgtaacggaaacatccctgaaaaagattgcttgcttcctctcatt
tccaaactcctcggttacgccatcgttgccgcttccaccaccgtcaaactccctcaggca
cgcactcctcttctctcaattttccgtttcactattttgaaaattttgaagcatcaaagt
gtcagaggacttagtatgttgtcgtttgagcttgaagttgttggatataccatagcactg
gcttactgtcttcacaaaggcctgcctttttcagcttatggagaattgttgtttcttttg
atccaagctcttgtattggttgccataatctactactattctcaacctattagtacagtc
acatggattcggccattgatatattgtgctgtagcacccacaatcttagctggtaaaatt
gatcctgtcctctttgaggccttgtatgcatcgcagcatgcaatatttctgtgtgcaagg
atcccacaaatattccaaaacttttctgctccacagtgcacaaaacttcga---------
------------------------------------------------------------
------------------------------------------------------------
------------------tctcacccaatg------------------------
>Vitis
------------------------------------------------------------
------------------------------------------------------------
------------------------------------------------------------
------------------------------------------------------------
------------------------------ATGGACTTTCTAGGGATAGATTTTAGCTGT
GCCTTTGGATCGCTGCGGAGCGGCCAGATTCCGCATAAGGACTGCCTGCTTCCCATTATC
TCCAAGCTCCTTGGTTATTGCATCGTCGCCGCTTCCACCACCGTCAAAGTCCCTCAG---
---------------------------------ATATTAAAAATTTTGAAACATAAAAGC
ATCAGAGGGCTTAGTACTGTAGCCTTTGAGCTGGAAGTTGTTGGCTATACCATTGCTCTG
GCTTACTGTCTCCACAAAGAGCTTCCATTTTCAGCTTATGGGGAGTTGCTATTTCTTTTA
ATCCAAGCTATAATATTAGTCGCTATAATCTACTATTATTCTCAGCCTGTGGGAATCAAA
ACATGGATCAGGGCATTACTTTATTGTGCTGTGGCACCTACTGTTTTAGCTGGTCAAGTT
GATCCAGTCCTGTTCGAAGCTCTTTATGCATCTCAGCATGCGATTTTTTTCTTTGCCAGG
GTCCCACAGATATGGGCAAATTTTAGGAACAAAAGCACAGGGGAACTCAGCTTCTTAACA
TGTTTGATGAATTTTGGAGGTTCCATGGTGAGAGTCTTTACAAGCATCCAAGAAAAAGCT
CCAACAAGCGTTCTTATGGGCTCTGTGATTGGTGTTGTGACAAACGGAAGCATCCTGAGT
CAAATAATTATATAC---CAGAAGCCACAGGTGAAGAAGGGGAAGAAAGTAGAA
>Poptr
------------------------------------------------------------
------------------------------------------------------------
------------------------------------------------------------
------------------------------------------------------------
------------------------------ATGAAGGTTTTAGGGATGGATTTCGGCTGC
GCAACCGGATCTCTCCGCGACGGTAAATTCCCCGATAAAGACTGTTTGCTTCCACTAATC
TCCAAGCTTCTCGGTTACGCCATCGTTGCCGCCTCCACCACCGTCAAAGTCCCCCAG---
---------------------------------ATACTGAAAATTTTGAAGAATAAAAGC
GTGAGAGGGCTTAGTGTTGTAGGGTTTGAGCTTGAAGTGGTTGGTTATACCATAGCCCTA
GCTTACTGTCTTCACAAAGGCCTTCCTTTTTCTGCTTATGGAGAATTGGCTTTTCTTTTG
ATCCAAGCTATAATTTTAGTTGCTATTATCTACTACTTCTCACAACCTGTGCGAACCACT
ACATGGATCAGGGCATTGCTTTATTGTGCTCTAGCACCAACTGTTTTAGCCGGTCAAATT
GAGCCGTTTCTTTTTGAAGCTCTCTATGCGTCCCAACATGCGATTTTTCTCTTTGCCAGG
ATTCCACAGATATGGGAGAACTTTTCTAACAAAAGCACAGGGGAGCTCAGCTTCTTAACA
TGCTTCATGAATTTTGGTGGCGGTTTGGTGAGAGTTTTTACCAGCATGCAAGAGAAGGCA
CCAACAAGTGTTGTTTTGGGCTCCCTACTTGGTATGATCACAAATGGTACCATCCTCAGT
CAGATAATTTTCTAC---CGAAAGCCTGAAACCAAGAAAGAGAAAAAAATAAAC
>Arath
------------------------------------------------------------
------------------------------------------------------------
------------------------------------------------------------
------------------------------------------------------------
------------------------------ATGGATTATCTCGGAATCGACATGAGCTGC
GCGATCGGATCTCTCCGGAACGGTGACTTCCCGGAGAAAGATTGTCTTCTTCCTCTAATT
TCAAAGCTTCTCGGTTATTGCCTCGTTGCTGCTTCAATCACCGTCAAGCTCCCTCAG---
---------------------------------ATAATGAAAATCGTTCAACATAAGAGT
GTACGAGGCTTAAGTGTTGTGGCATTTGAGCTTGAAGTTGTTGGTTACACAATTTCACTT
GCTTATTGTTTGCATAAAGGTCTTCCCTTTTCGGCTTTCGGCGAAATGGCTTTTCTTTTG
ATCCAAGCTTTAATCTTGGTGGCTTGTATCTATTATTATTCACAACCAGTACCTGTCACA
ACTTGGATTAGACCACTTCTATATTGCGCTGTGGCGCCAACTGTGCTTGCTGGACAGATT
AATCCGACGCTTTTCGAAGCTCTTTATGCTTCACAACATGCGATATTTCTCTTTGCAAGA
CTCCCTCAGATATGGAAGAACTTTAAAAACAAAAGCACTGGAGAACTTAGTTTCTTAACT
TTCTTCATGAACTTTGCCGGGTCAATAGTGAGAGTTTTCACCAGCTTACAGGAAAAAGCT
CCAATTAGCATTCTTACGGGTTTCGCTCTTGGAGTCGTCACCAACGGAAGCATCCTGACG
CAGATTCTCTTGTAC---TCGAAGCCTGCTGCTGCAAAGGAGAAGAAAGCCAAT
