# Supplementary material for: Back to the sea twice: identifying candidate plant genes for molecular evolution to marine life
Source: BMC Evol Biol. 2011 Jan 12;11:8. doi: 10.1186/1471-2148-11-8 (PMC3033329; doi:10.1186/1471-2148-11-8)
Supplement: Additional file 3 — Aligned nucleotide (CDS) sequences of each OrthoMCL cluster, produced with PAL2NAL. [file 1471-2148-11-8-S3.GZ › orthomcl4281.pal2nal]

>Posidonia
------------------------------------------------------------
------------------------------------------------------------
------------------------------------------------------------
------------------------------------------------------------
------------------------------------------------------------
------------------------------------------------------------
------------------------------------------------------------
------------------------------------------------------------
------------------------------------------------------------
------------------------------------------------------------
------------------------------------------------------------
------------------------------------------------------------
------------------------------TAAGGAAAAGGACTTCCTCGTCCAAGTAAT
CTTATATACTAGTAAAACAGTAGCAATGTTCCAATCAAAGCAAACACTGTTATTGACATA
TTCCTGATTTCCCTACTAAAGTTACCTTACGAAACCTGGGCTTGTAAAGAAAGGAATACT
ACTCATTTATAGGCCGAAGCGGCATTGGACTTCCTCGCCCTCCACAAGTTTCTCTAGAGC
ATCGATAGGGAG------------------------------------------ACCAAT
CAAGTCGAGTGCTTCTCCCAACCCGCTGTGACGTCCCTAAGTTATATGCTTCCTCAATGT
GTTCATTGGTCGACAATCATGCGAAATAAATGCACATACTGGCCATTCATCTGATTTCAA
CATACCACAGTACTCTGGGACCTGAGGATCAGTAGCTGCAAACAGAAAACCTCGAACCTT
CTAAGGGACTAAAGATGAAGTACGGAATTAGATGATATCCAGCTTGAATAATACCAGGAA
GGTCCCTAGCAA---
>Zostera
------------------------------------------------------------
------------------------------------------------------------
------------------------------------------------------------
------------------------------------------------------------
------------------------------------------------------------
------------------------------------------------------------
------------------------GTGATTCATAAGTGGGAGAGTGAAAGATGTGATCAC
AGCCCA------CTACTTGAAATTGAGGTGATGGAGCTTGATCTTCTTTATCTAGAATCT
GTTGTGAGATTTGCAAAAAACTGGAATGCTTTATCAAAACCATTGCATGTCTTGATCAAT
AATGCTGGCATATTTTCTCTGCGAGAGCCTCAAAAATTCTCGAAGGATGGATATGAAACA
CACTTACAAGTGAATCATCTAGCTCCAACATTGCTGTCAATTTTACTGATACCATCGTTA
ATTAGAGGCTCTCCAAGCAGAATTGTTAATATGAATTCAATTATGCATTTTGTAGGCTTT
GTTGATTCAGAAGATATGAATTTAAATTCTGGTAAAACGAAATACACAAGTCTGGCAGGA
TACGCAAATAGCAAGTTAGCACAGCTCAAATTTAGCAGCATCTTACAAAAAAAATTACCA
TCTGAAGCTGGCATCAGTGTATTGTGTGCCTCTCCTGGAATTGTTGACACAAATGTTGCC
AGGGATCTCCCTCGGATTATTCAAACTGCATATCATCTAATTCCA---------------
------------------------------------------------------------
------------------------------------------------------------
------------------------------------------------------------
------------------------------------------------------------
------------------------------------------------------------
---------------
>Zma
---ATGGCCGGCGAGCTGCGCCACCGCCGCGTGCCGTCGGAGGACGGGGACGAGGGCGCC
GCCGCCTCTCAAGGACCCGATCCAGCCGCCGGCAACGGCAAGGCCGGCACGGCGTCTGAG
GGGGCGGAGCCGCGGCGCGGCAAGAGGGACGCGCTCGGGTGGCTGGAGTGGGGCCGCGGG
TGGATGGCCGTCGTGGGGGAGTTCCTATTCCAGCGCATCGCCGCCAGCCACCTCGCCAAC
CCGCTCGAGCTGCCCCCGCTCGACGGCGTCTCCGTCGTCGTCACCGGCGCCACCAGCGGC
ATCGGGCTCGAGATCGCAAGGCAGCTCGCTCTCGCTGGGGCACACGTTGTGATGGCTGTT
AGAAGGCCCAAGGTGGCACAAGACTTGATTCAGAGGTGGCAGAACCAAAATTCAGAAACA
GGAAGA------CCACTAAACGCTGAGGTGATGGAACTTGACCTACTCTCCCTCGACTCG
GTCGCAAATTTTGCTGACGCTTGGAATGCTCGTATGGCACCCCTACACGTGCTGATCAAC
AACGCTGGCATCTTCGCTATAGGAGAACCCCAGCGTTTCTCAAAGGACGGACATGAAGAA
CACATGCAAGTGAACCATCTTGCACCTGCGTTACTGGCGATGCTGCTTATACCTTCCCTT
CTCCGAGGTTCTCCCAGCAGAATTGTTAACGTTAATTCGATCATGCACACTGTAGGTTTT
GTCGACGCTGAAGATATGAACTTGAGA------AAACATAAATATAGAAGTTGGTTAGGA
TACTCAAATAGCAAGCTGGCACAGGTAAAATTCAGTAGCATGCTTCACAAGAAAATTCCT
GCAGAGGCTGGCATCGGTGTAGTTTGCGCTTCTCCTGGAATTGTCGACACGAACGTTGCA
AGAGATCTTCCTAAGATTGTCGTAGCCGCGTACCATTTGATTCCCTACTTCATATTTGAC
GCTCAAGAAGGTAAAGTCAAGTTACCGAACTTGTGCTGTCACCTCCCGTCAGTCAGTCAG
TCAACAGCTTGTGCATCTTCTGATACACGCAAA---------TGTTCTGTTTTGCGTCCC
GTTCAGGTTCTAGGAGTGCACTGTTTGCAGCATCCGATCCCCAAGTCCCGGAATACTGCG
AGACGCTCAAGTCGGAGGACTGGCCAGTTTGTGCCTGCATTAACTATGACTGTAGTCCGA
------------------------------------------------------------
---------------
>Bradi
---ATGGCCGGGGAACTGCGCCACCGTGGCGGCGAAGCGGCG---GGCAGCGGCGGGGAA
GGAGGAGCCGACGCCCCCGCCGCGGCGAAGGCCAAGGTCGGCGGCGGCGAGGGGAAGGAG
GAGGTGGAGGTGGAGGAGGGAAGGAAGGAGGCGCTGGGGTGGCTGGAGTGGAGCCGCGGG
TGGATGGGCGTGGTGGGGGAGTTCTTCTTCCAGCGGATCGCCGCCAGCCACCTCGCCAAC
CCGCTCGAGCTGCCCCCGCTCGACGGCGTCTCCGTCGTCGTCACCGGCGCCACCAGCGGC
ATCGGCCTCGAGATCGCCAGACAACTCGCACAAGCAGGTGCCCATGTTGTGATGGCAGTT
AGGAGACCCAAGGTGGCGCATGATCTGATTCAGAAATGGCAGAATGAAAAACCAGAATGT
TCCATG------CCACTTAATGTCGAGGTAATGGAGCTTGACTTGATCTCCCTCGACTCA
GTTGCGAAATTTGCTGATGCTTGGAATGCTCGTATGGCACCCTTACACGTATTAATCAAC
AATGCTGGCATTTTCTCTATAGGAGAGCCTCAGCGGTTTTCTAAGGATGGATATGAAGAA
CACATGCAAGTAAACCATCTCGCGCCAGCACTACTGGCAATGCTGCTTCTACCTTCCCTT
CTTCGAGGCTCTCCGAGCAGAATTGTCAACGTCAATTCCGTTATGCACACAATAGGTTTT
GTAGATGCTGAAGATATGAACATTACATCTGGAAAACATAAGTACAGAAGTTGGTTGGGA
TACTCAAATAGCAAGTTAGCACAGGTAAAATTTAGCAGCATTTTTCATAAGAGAATGCCT
GCAGAGGCTGGTGTCAATATTGTTTGTGCCTCTCCTGGGATTGTTCACACAAGGTCGGGC
GAGGGATCTCCCCAA---------------------------GATTATTTT---------
------------------------------------------------------------
------------------------------------------------------------
------------------AGCTGCATATCATTT---------------------------
------CATTCCCTA------------------------------CTTCATATT------
------------------------------------------------------------
---------------
>Oryza
ATGGCCGGCGGTGACCTGCGCCAGCGCCGGGCGGTGGCGGCG---GCTGACGGGGAGGGG
GACGGCAAGATGGGGTCAGGGGGAGAGGAGGCGGAGGTGAAGGGGAAG------------
------------GGGCAGGGGAGGAAGGAGGCGCTGGGGTGGCTGGAGTGGGGGCGGGGG
TGGATGGGAATCGTGGGGGAGTTCCTCTTCCAGCGCATCGCCGCCAGCAACCTCTCCAAC
CCGCTCGAGCTTCCCCCGCTCGACGGCGTCTCCTTCGTCGTCACCGGCGCCACCAGCGGC
ATCGGCCTCGAGATCGCCAGACAACTTGCACTGGCAGGAGGTCATGTTGTGATGGCTGTT
AGGAGAACCAAATTGGCGCAGGAGCTCATTCAGAAATGGCAGAATGATAATTCAGAGATA
GGAAAG------CCCCTTAATGCTGAGGTGATGGAGCTTGACCTACTCTCTCTAGATTCA
GTTGTAAAATTTGCCGATGCCTGGAATGCTCGTATGGCACCCCTACACGTATTGATCAAC
AACGCTGGCATTTTCTCTATAGGAGAACCCCAGCGTTTCTCAAAGGATGGGTATGAAGAA
CACATGCAAGTGAACCATCTTGCACCGGCTTTATTGGCAGTGTTGCTTCTACCTTCCCTT
CTTCGTGGTTCTCCTAGCAGAATTGTAAACGTTAATTCAGTTATGCACACAGTAGGTTTT
GTAGATGCTGAAGATATGAACTTGACATCTGGAAAACGGAAATTTACAAGTTTGATGGGA
TACTCAAATAGCAAGTTAGCACAGATAAAATTTAGCAGCATGCTTCACAGGAGGATTCCG
GCAGAGGCTGAAATTAATGTTATTTGTGCCTCTCCTGGGATTGTTCATACAAATGTTGCA
AGGGATCTCCCCAAGCTTGTTGTAGCTGCATATCATTTGATTCCGTACTTCATATTCGAT
GCTCAAGAAGGT------------------------------------------TCAAGA
AGTACACTGTTCGCAGCTTCTGATCCCCAAGTTCCAGATTACTGCGAGATGCTCAAGTCT
GAAGACTGGCCTGTTTGTGCTTGCATCTCATATGACTGTAATCCAATGAATGCATCTGAA
GAATCACATAACCTCGAGACGTCGCAGCTAGTATGGGAGAAGACATTAGAGATGATTGGC
CTCCCACCAGATGCCGTGGACAAGTTCATCGAAGGGGAATCGGTTCAGTGTCGTTATGGA
CAACAGAAGGCAGAA
>Sorbi
------------------------------------------------------------
------------------------------------------------------------
------------------------------------------------------------
---ATGGCCGTCGTGGGGGAGTTCCTCTTCCAGCGCATCGCCGCCAGCCACCTCGCCAAC
CCGCTCGAGCTGCCCCCGCTCGACGGCGTCTCCATCGTCGTCACCGGCGCCACCAGCGGC
ATCGGGCTCCAGATCGCAAGGCAACTCGCTCTTGCTGGGGCACATGTTGTGATGGCTGTT
AGGAGACCCAAGGTGGCACAAGACTTGATTCAGAAGTGGCAGAATGAAAATTCAGAAACA
GGAAGA------CCATTAAATGCCGAGGTGATGGAACTTGACCTGCTCTCCCTCGACTCA
GTCGTAAAGTTTGCTGATGCTTGGAATGCTCGTATGGCACCCCTACACGTGTTGATCAAC
AATGCTGGCATCTTCGCTATAGGAGAACCCCAGCGTTTTTCAAAGGATGGACATGAAGAA
CACATGCAAGTGAACCACCTAGCACCCGCGTTACTGGCGATGCTGCTTATACCTTCCCTT
CTCCGAGGTTCTCCCAGCAGAATTGTTAACGTTAATTCAATTATGCACACTATAGGTTTT
GTTGATGCTGAAGATATGAACTTGAGA------AAACATAAATATAGAAGTTGGTTGGGA
TATTCAAATAGCAAGTTGGCACAGGTAAAATTCAGTAGCATGCTTCATAAGAAAATTCCT
GCAGAAGCTGGGATCAATGTAGTTTGTGCTTCTCCTGGAATTGTCGACACGAATGTTGCA
AGAGACCTTCCTAAGATTGTTGTAGCTGCATATCATTTGATTCCCTACTTCATATTTGAT
GCTCAAGAAGGT------------------------------------------TGTAGG
AGTGCATTATTCGCAGCATCTGATCCCCAAGTTCCAGAATACTGCGAGATGCTGAAGTCG
GAAGACTGGCCAGTCTGTGCTTGCATTAACTATGACTGTAATCCGATGAATGCATCTGAA
GAAGCGCACAATCTTGAAACCTCACAGCTGGTCTGGGAGAAGACGCTCGAGATGATTGGC
CTTCCGCCAGATGCCCTGGAGAAGCTCATCGCCGGAGAAACAGTTCAGTGCCGTTATGGA
CAACAGGAGGCAGAA
>Arath
---------------------------------------------ATGAGTGACGAAACG
ACGTCATCTCCGTCCCCAGCTCCGGCGAAG------------------------------
---------------------AAGAAGCAGAATCTGGGATGGATGGAGTGGATGAGGGGA
TGGAGCAGTGTTTTCGGGGAGATTCTCTTCCAGAGGATCACAGCTTCTCATTTGGAGAAT
CCTCTTCCTCTTCCTTCCGTCAACGACCTCACTTGCGTTGTCACTGGCTCCACCAGCGGC
ATTGGCCGTGAAACCGCGAGGCAGCTTGCAGAAGCTGGTGCTCATGTTGTGATGGCCGTA
AGGAACACAAAGGCGGCTCAGGAGCTGATACTGCAATGGCAGAACGAATGGTCTGGTAAA
GGTCTC------CCACTCAATATTGAGGCAATGGAGATTGATCTACTCTCACTGGATTCT
GTCGCGAGATTTGCTGAGGCTTTCAACGCTCGGTTAGGACCTTTGCATGTTCTGATTAAC
AATGCTGGGATGTTTGCTATGGGAGAGGCGCAAAAATTCTCAGAGGAAGGATATGAGCAG
CACATGCAAGTGAATCATTTAGCTCCAGCGCTGCTTTCAGTACTTCTTTTGCCGTCTCTG
ATCCGAGGCTCTCCTAGCCGAATCATTAATGTGAATTCCGTTATGCATAGTGTCGGTTTT
GTTGACCCGGATGACATGAATGTTGTTTCTGGTAGACGTAAGTACTCAAGCCTTATAGGA
TACTCAAGCAGCAAGCTTGCCCAGATTATGTTTAGTAGCATTCTTTTCAAAAAGCTTCCT
CTGGAAACAGGAGTCAGCGTCGTATGTCTATCCCCTGGTGTTGTCCTAACAAATGTTGCC
AGGGATCTATCCAGGATTCTTCAAGCTCTTTACGCAGTGATACCTTATTTCATATTTTCA
CCCCAAGAAGGT------------------------------------------TGTAGA
AGTTCTCTATTCTCGGCCACAGATCCTCAGATTCCAGAGTACTGGGAAACACTAAAAAAC
GATGATTGGCCTGTTTGCCCATTCATCTCTCAAGATTGCCGCCCTGCAAATCCTTCCGAA
GAAGCACACAACACAGAAACTGCACAGAGAGTGTGGAAAAAGACGTTAGAGCTGGTGGGT
CTTCCTCTCGATGCAGTTGAGAAGCTCATAGAAGGGGAAAATATCCAATGCCGGTATGGA
GCACAACACGAA---
>Medtr
---------------------------------------------atggcaacagcaaca
acgacatcttcttcaagcaacgaaccattgttgaagaagaaa------------------
---------------------aagaagcaaagtttgggttggatagaatggttaagagga
tggttcaatttattctacgaatttctattccaacgaatcacggcaagtcatttgcataat
cctatgccgttaccaccaatcaatgatctcacttgtattgttactggttctactagtggc
attggtcttgaaattgcaaggcaattggcagaatcaggggcacatgttgttatggctgtg
aggaacacaaagcgggctaatgatttgatccagaagtggcagattgagtctgatggattg
ggattgggtatggcactgaatgtcgaggtgatggaggtagatcttctctcattggattct
gttgcaaggtttgctgaagcttggaatgcacgtgcaacacctttgcacgctctcattaat
aacgctggcattttttccattggagaaccacaaaagttttcaaaagatggttatgaagat
cacttgcaagtgaatcatcttgctcctgctttgctttcaatacttcttttgccatccctt
attaggggctctcctagtcgaattgtgaatgtgaactccattatgcatcatgttggcttt
gttgatactgaagacatgaatctcacatctggaaaaagaaagttttctagtttggttgga
tactcaagcagcaagttagcgcaggttatgttcagcagtgttctttttaagcgtctgcct
gctgaagccggtatcagtgtattatgcgtatcgcctggaattgtccagaccaatgttgca
agggatcttccaaaatctgttcaaactggatatcatttgataccttacttcatctttaat
gctcaagaaggt------------------------------------------tctagg
agtacactttttgcagcaactgatcctcaagtttcagagtattgtgaattgttgaaatct
gatgaatggcctgtttgtccgtatatttctcatgattgtcgtcctgcaaatgcgtcagaa
gaagcacacaatcttcaaacatcacatgaagtatgggaaaagacattagagatgattggt
cttccttcggatgccgtggagaagtttctagagggagaggaagttaaatgtcgttacgga
caagaacaacaa---
>Poptr
------------------------------------------------ATGGAAACGACG
CCGTCAGAGTCATCTTCTACGCCATCAACAACAGTACCAAAG------------------
---------------------AAGAAGCAAGGATTAGGATGGGTAGAATGGCTAAGAGGA
TGGATGTACATACTATACGAGATGTTATTTCAGCGAATCATGGCTAGTCACTTGCAGAAC
CCTCTCTCTTTACCTCCTATCAACAATCTCACTTGCATTGTCACCGGATCCACCAGCGGT
ATCGGTCTCCAAATCGCCAGGCAATTGGCGGAATCCGGAGCCCATGTTGTTATGGCTGTT
AGGAATACCAAAGCAGCGCATGATTTGATTCATAAATGGCAGTCCGAATGGACTGGACTC
GGCCTT------CCTCTTAATATCGAGGTGATGGAGCTTGATCTTTTGTCCTTGGAATCG
GTTTCGAGGTTTGCCGAAGCCTGGAATGCGCGAATGGGACCTTTGCATGTTCTTATTAAT
AACGCTGGAATATTTTCCATTAGAGGACCACAAAAGTTCTCAAAGGATGGGTATGAAGAA
CACATGCAAGTGAATCATCTAGCTCCAGCATTGCTTTCGATATTGCTTTTGCCATCCTTA
ATTAGAGGCTCTCCAAGCAGAATTATCAATGTGAATTCAGTTATGCATTATGTTGGCTTC
GTTGACACTGAAGACATGAATGTTATTTCTGGAAAGAGAAAGTATACAAGCTTAGTTGGA
TACACCGGCAGCAAGTTAGCACAGGTCATGTTTAGTAGTGTTCTGCACAGGCGGCTTCCA
GCTGAATCTGGCATCAGTGTATTATGTGTTTCCCCTGGAGTAGTCCAAACGAATGTTGCA
AGGGATCTTCCCAAAATTGTGCAAGCTGGTTATCACCTAATACCGTATTTTATCTTCAAT
GCCCAAGAAGGT------------------------------------------TCCAGG
AGTGCTCTTTTTTCAGCAACTGATCCTCAGATTCCTGAATACTGTGAGTTGTTAAAATCA
GATGACTGGCCAGTTTGTGCATTCATTTCTCAAGATTGTCGACCAACAAATCCTTCCGAA
GAAGCACACAACATCGACACCGCGTATGAAGTGTGGGAGAAGACTTTAGAGATGATCGGC
CTGCCTTCGGATGCTATAGAGAAGTTAATAGAAGGGGAAGAAGTTAGGTGCCGTTATGGG
GAACGTCAGGAG---
>Vitis
------------------------------------------------ATGGGGAAAACG
ACGTCGTCTAGTGGAGGG------------------------------------------
------------------------AAGCAGGGGCTGGGATGGATGGAGTGGCTGAGGGGA
TGGCTGTATGTGATATACGAGATGCTGTTTCAGAGAATCTCCGCCAGCCATTTGCAGAAC
CCCTTGCCTTTGCCTCCTCTCCACGATCTCACCTGCATCATCACCGGATCTACCAGCGGA
ATCGGCCTCCAAATCGCCAGACAGTTGGCGGAAGCAGGGGCGCATGTGGTTATGGCGGTG
AGAAATTCCAAGGCGGCTAATGATTTGATTCAGAAGTGGCAGAGTGAGTGGTCTGGGAAA
GGCCTT------CCTCTCAACATTGAGGTGATGGAACTTGATCTCCTCTCCTTGGATTCT
GTTGCGAGATTTTGTGAAGCGTGGAATGCGCGATCAGCACCTTTGCATGTTCTTATAAAT
AATGCGGGAATATTTTCCATTGGAGAACCACAAAAATTTTCAAAGGACGGGTATGAAGAA
CACATGCAAGTGAATCATCTGGCTCCAGCATTGCTTTCAATATTGCTTTTGCCATCCCTT
ATTAGAGGCTCTCCAAGTCGAATTGTTAATGTGAATTCCGTTATGCATTACATTGGCTTT
GTTGACACGGAAGATATGAATGTTGTTTCTGGGAAAAGAAAATATACAAGTTTGGTTGGA
TACTCTAGCAGCAAGCTAGCACAGGTCCAGTTTAGCAGTGTCCTCCATAAGCGGCTACCT
GCTGAAGCTGGTGTTAGTGTAGTATGTGTGTCACCTGGAGTGGTCCAAACAAACGTTGCA
AGGGATCTTCCTAGAATTGTTCAAGCCGCTTATCATCTAATACCCTACTTTATCTTCACT
CCTCAAGAAGGC------------------------------------------TCTAGA
AGTGCTTTGTTTGCAGCCACTGACCCGCAGATTCCAGAATACTGTGAAATGTTGAAAGCA
GACGAGTGGCCTGTCTCTGCTTTCATCTCTCAGGATTGTAATCCAACAAATCCTTCAGAA
GAAGCCCACAACATTGAAACTTCTTACAGAGTGTGGGAGAAGACATTGGAGCTGATTGGT
CTTCCTCTTGATTCTGTGGAGAGGCTTATAGAAGGAGAAGAAGTTAAATGCCGATACGGG
GGTCAGGCGGAGGAG
