# Supplementary material for: Back to the sea twice: identifying candidate plant genes for molecular evolution to marine life
Source: BMC Evol Biol. 2011 Jan 12;11:8. doi: 10.1186/1471-2148-11-8 (PMC3033329; doi:10.1186/1471-2148-11-8)
Supplement: Additional file 3 — Aligned nucleotide (CDS) sequences of each OrthoMCL cluster, produced with PAL2NAL. [file 1471-2148-11-8-S3.GZ › orthomcl4224.pal2nal]

>Posidonia
------------------------------------------------------------
------------------------------------------------------------
------------------------------------------------------------
------------------------------------------------------------
---------------------------------------------TACGCAATACTGCAT
GTT---------------------------TAT---------------------------
------------------ATCAAGTTGGCTTCTCACAGCATGGAAATTACAATTGAGTAT
ACT---------------------------------------------------------
------------------------------------------------------------
------------------------------------------------------------
------------------------------------------------------------
------------------------------------------------------------
------------------------------------------------------------
---------------------TTCCTCTGTTATGCATCATGAATGACCGTAAAT---GAA
CTCTAATGCCAGGTTGGTAATCACAACCGATCTGAATATACTTTCATCTCAAATGAACTT
CGAAACAAAAAGAGA---------------------------------AAAATGCAATGA
CCCAATTGAAGAACAAACTCGATTATCATT------------------------------
------------------------------------------------------------
---------------CAGATATGCTCTCTACCTGTCCAACCATTTCAACTTGAACTTGAG
GAGCTTCTGATGATG------------CACTCATCTCTG---------------
>Oryza
------------------------------------------------------------
------------------------------------------------------------
------------------------------------------------------------
------------------------------------------------------------
---------------------------------------------ATGGCTTGCCCGGCG
CAGTCGATGCTGTCGGCGAGCACCACCAGCTGCTGCGCGTTCCTGAGGAGCAGC---GCC
GCCGCCAAGCCACAGGCCGCGGCGTCGGCGGCGGCGAGCCTCGCGCGAGGGGGGAGGCTG
TTCCTGCTGTCCTGCAACGCCTCGTCGTCGTCGTCGTCGCCGTCGCCTTCTTCACCTCCG
CCGCCGGCGCCGGCGGCGGAGGACTGCAACGAGGAGGAGTGCGCGCCGGAGAAGGAGGTG
GGGAGCCTGAGCGCGGAGTGGCTGGCGGAGGAGCGGACCAAGGTGGTCGGCACCTTCCCT
CCCAAGAAGAAG---GGATGGACCGGCTACGTCGAGAAGGACACCGCCGGCCAAACCAAC
ATCTACTCCGTCGAGCCGACGGTGTACGTGGCGGAGAGCGCCATCAGCTCGGGGGCGGCG
GGCGCGGCGGCGGACGGGTCGGAGAACACGGCGGCGATCGCCGGCGGCCTCGCCCTCGTC
TTCGTCGCCGGCGTGTCGTCCATCCTCATCCAGGTCGGCAAGAACCAGCCGCCG---CCG
CAGGCCACCGTCTACTCCGGCCCGCCGCTCAGCTACTACGTCGCCAAGTTCCAGCCGTCC
CTCGCCGCGGTCGCG---------------------------------CTCCAGCAGCAG
CCCGCCGTCGACGCGCCCGCCACAGAG---------------------------------
------------------------------------------------------------
---------------GACGCCTCGTCGCCGGCGCCGGCGTCCCCCGCCGCCGCCGCCGCA
---------------------GAGGACCAGCTCTCCTCC---------------
>Bradi
------------------------------------------------------------
------------------------------------------------------------
------------------------------------------------------------
------------------------------------------------------------
---------------------------------------------ATGGCTTGCCCTGCC
CAATCCATGCTCTCTGCCAGCAGC------TGC---GTATTCCTGAGGAGCAGC------
AAGCCTCAGCAGGCCACGATGCTGCGAGGCGGAGGCACCGGCATCGGCAGCGGCAGGCTC
TTC------CTTTGCAATGCCTCT---------------------------TCGTCGCCG
ACGCCGTCCCAGGACGATTCCGAGTGCAACGAGGTGGAGTGCGCCCCGGAGAAGGAGGTC
GGAAGCCTTAGCGTGGAGTGGCTGGCGGAGGAGAGGACCAAAGTGGTGGGCACTTTCCCT
CCCAAGAAGAAA---GGATGGACCGGCTACGTCGAGAAGGACACCGCAGGCCAGACCAAC
ATCTACTCCGTCGAGCCGGCGGTGTACGTGGCGGAGAGCGCCATCAGCTCGGGCACGGCG
GGGACGTCGTCCGAGGGGTCCGAGAACACGGCGGCGATCGCGGCCGGGCTGGCGCTCATC
TTCATCGCGGGGGTGTCCTCCGTGCTGCTCCAGGTGGGCAAGAACCAGCCGCCG---CCG
CAGGTCACGGCCTACTCCGGCCCGCCGCTCAGCTACTACGTCGCCAAGTTCCAGCCGGCC
GCCGCCGCCTTCTCG---------------------------------GCCCAGCCCAGC
CCCGCCGTCGTGGCGGCTGCGCCGGAGGAGACG---------------------------
------------------------------------------------------------
---------------CCGTCGACGTCTGATTCGCCCACCGTGGAGGCTTCGGCGGCGGAT
CAGTCGTCCCCCGAC------GCGGAGCAGCTGTCCTCG---------------
>Zma
------------------------------------------------------------
------------------------------------------------------------
------------------------------------------------------------
------------------------------------------------------------
---------------------------------------------ATGGCTTGCCCTGCG
CAGTCCATGCTCTCCGCCAGCGGC------TGC---ATCTTCCTGAGGAGCAAG------
CCTCAGGCGGCATCCCAAGTGCGAGGGGGCATCATCGGCGGTGGCCGCAGCAGCAGGCCG
TTCCTGCTCACCTGCAACGCTTCCTCTTCTCCGTCC------------CCTTCCTCGCCG
GCGCCGGCGCAGGAAGACCCCGACTGCAACGAGGAGGAGTGCGCCCCGGAGAAGGAGGTC
GGGAGCCTGAGCGCCGAGTGGCTGGCCGAGGAGAGGACCCAGGTCGTCGGCACTTTCCCT
CCCAAGAAGAAA---GGGTGGACCGGCTTAGTGGAGAAGGACACCGCCGGCCAGACCAAC
ATCTACTCCGTCGAGCCGATGGTGTACGTGGCCGAGAGTGCCATCAGCTCCGGCACGGCG
GGTACGTCGGCGGAGGGCGCCGAGAACACGGCCGCCATCGCCGCGGGGCTCGTCCTCATC
ACCGTAGCCGCGGCCTCGTCCATCCTCATCCAGGTGAACAAGAGCCAGGTGCCGCAGGTG
CCGGAAGCCGCCTACAGCGGCCCGCCGCTCAGCTATTACGTCACCAAGTTCCAGCCGGCG
GTG---------------------------------------------GCTGCGCCGGCG
CAGACCCTC---------------------------------------------------
------------------------------------------------------------
---------------GAGGCCCCCGCCCCCGACGAGGCACAAGACGGCGCCGCCGCCACC
GTCGAGGCTCCGGAGGTACCGGCACCGCAGCTGTCGTCG---------------
>Sorbi
------------------------------------------------------------
------------------------------------------------------------
------------------------------------------------------------
------------------------------------------------------------
---------------------------------------------ATGGCGTGCCCTGCG
CAGTCCATGCTCTCCCTCTCCGCC---AGCGGCGGCATCTTCCTGAGGAGCAAGCCTCAG
GCGGCCGCGGCCTGCCATGTGCGTGGGGGCATCATCATCGGCGGTGGCAGCAGCAGGCCG
TTCCTGCTCACCTGCAACGCTTCC---------------------------TCGCCGCCG
GCGCCGACGCAGGAGGACCCCGACTGCAACGAGGAGGAGTGCGCCCCGGAGAAGGAGGTC
GGGAGCCTGAGCGCCGAGTGGCTGGCCGAGGAGAGGACCCAGGTCGTCGGCACTTTCCCT
CCCAAGAAGAGA---AAGTGG---GGCTACGTCGAGAAGGACACCGCAGGCCAGACCAAC
ATCTACTCCGTCGAGCCGATGGTGTACGTGGCCGAGAGCGCCATCAGCTCCGGCACGGCG
GGCACGTCGGCGGAGGGCGCCGAGAACACGGCCGCCATCGCCGCGGGGCTCGTCCTCATC
ACCGTCGCCGCGGCCTCGTCCATCCTCATCCAGGTGAACAAGAGCCAGCCTAAGGTGACG
CCGGAAGCCGCCTACAACGGCCCGCCGCTCAGCTACTACGTCGCCAAGTTCCAACCGGCG
GCGGTGGCGCAGACCCTC------------------------------GAGGCCCCCGCC
CCCGCCGAGGCG------------------------------------------------
------------------------------------------------------------
---------------GTAGAGGCAGCGGCGCCAGAGGCGACGACGTCCACCGTCGACGCC
TCTGCGGCTCCGGAG------GCGCAGCAGCTGTCGTCG---------------
>Zostera
------------------------------------------------------------
------------------------------------------------------------
------------------------------------------------------------
------------------------------------------------------------
---------------------------------------------ATGTTATCTGCAACC
CCTCAC------------------------AGCCACATATTTCTCGGCTCAACC------
---------------------AGGTCGCCGGATCTTTCCCGGCGGAGGAATGTCAGAATC
TTC---------------------------------------------------------
---TCTTCCTCCGACCAGGAAGATTGCAATGACCTGGGATGCGCTCCGGACAAAGAGGTC
GGAAAAATAAGCATGGAATGGGTAGCTTCTGAGAAAACCCAAGTCGTCGGCACATACCCA
CCCAAGCGAAAA---GGCTGGACAGGTTATGTCGAGAAGGACACTGCCGGCCAAACCAAC
ATATACGCCGTTGAGCCTGTAGTCTACGTCTCTGAGAGTTCCATAAGCTCCGGTGAGGGT
GGAACGTCGGCAGAAGGAACACAAAACACGGCTGCAGTTACTGCCGGTATAGGTCTTATC
GCAATCGCTGCGGCTTCGTCGATACTTTTGCAAGTAGGAAAGAACGAAGCTCAA---GCC
CCGATCAAAGACTACAACGGTCCGCCTCTCAATTACTTTATCGGCAAGTTCAAACCGGCG
ACTGTTCTTGTTGCA---------------------------------GATGCTCCGGTT
GCT---------------------------------------------------------
------------------------------------------------------------
---------------CCTTCTTCCGGCGACCTTCAA------------------------
------------GAA------GCTCCTTCAGTTGAATCTACT------------
>Poptr
------------------------------------------------------------
------------------------------------------------------------
------------------------------------------------------------
------------------------------------------------------------
---------------------------------------------ATGGCTTGTGCCTCA
CAGGCAATGATATCAGCAAACACT------TGC---GCGCTCACTTCACCAAGA------
---------------CTTCTGAAGAAATACACGAATGGAAATAAGAGAAACTCGAAGCTT
TTC------ACTATCAAAGCGTCC------------------------------------
---------TCTGATGACGCTGAATGTAATACTGAAGAATGTGCCCCGGAAAAAGAGGTT
GGGAAGGTGAGCATGGAGTGGTTGGCTGGGGAGAAAACCAAAGTCGTTGGGACATTCCCT
CCGAGTAAACGC---GGTTGGACAGGGTATGTTGAGAAAGACACTGCTGGACAGACAAAT
ATCTATTCAGTTGAGCCTGCAGTTTATGTAGCAGAAAGTGCAATAAGTTCGGGAACTGCA
GGTACTTCT---GAAGGTTCTGAAGGCACAGTAGCACTTGTTGCTGGCCTTGGACTCGCT
TCTGTAGCTGTAGCTTCATTTATTCTCCTCCTAGTTGGTAAGAAC---CCATCTAACATA
ACAACGGCGGAATACAAAGGACCATCTCTCAGTTACTATATCAACAAATTTAAGCCAGCA
GAAATCATCCAAGCT---------------------------------GCAGTGCCAAGC
CAAACAGAGTCCCCCTCATCCATACAGGCAGACAGCTCCATGCCAGAAGTCCCCGAGATA
------------------------------------------------------------
---------------CAGGTTCAATCTGCACCAGAAGTTTCTGAGGTACCGGTTCAATCT
CAATATGAACCTGAGCCTTTAACTTCAAGTGTGAGCAGTGCTAATTTGGCAAAT
>Arath
------------------------------------------------------------
------------------------------------------------------------
------------------------------------------------------------
------------------------------------------------------------
---------------------------------------------------------ATG
TCGAATGTCTTGCTATCCCCAAAC------GGCTACGTATTTGCATCGCCTAAA------
---------------CCTCTTGGCAGATTCATCAATTCAAAGTCCGGCGGACGGAAACTT
TTCTTCTCCGTCGTTAGAGCTTCT------------------------------------
---------TCCGATGATGCTGATTGTAATGCCGAAGAATGTGCTCCCGAGAAGGAGGTA
GGAACAGTGAGTATGGAATGGTTAGCTGGAGAGAAGACGAAAGTGGTGGGAACATTTCCT
CCTCGGAAGCCGCGTGGTTGGACTGGCTATGTTGAGAAAGATACTGCTGGTCAGACTAAT
GTTTACTCCATTGAGCCTGCAGTATATGTTGCAGAGAGCGCGATTAGCTCAGGTACTGCA
GGATCATCGGCTGATGGGGCTGAGAACACAGCAGCAATCGTAGCAGGCATTGCTCTTATC
GCAGTCGCTGCAGCTTCCTCTATACTCCTCCAAGTCGGGAAAGATGCCCCAACTCGACCC
AAAGCAGTGGATTACAGTGGACCGTCTCTTAGCTACTACATCAACAAGTTCAAGCCTTCT
GAAATTGTTCAACCT---------------------------------TCTACCCCCTCC
GTCACAGAAGCCCCACCGGTGGCCGAGCTAGAAACTTCACTGCCAGAAACTCCA------
------------------------------------------------------------
---------------TCGGTGGCTCAGCAAGAAACCTCACTGCCGGAAACTATGGCTAGT
GAGGCTCAGCCAGAG------GCGTCTTCTGTTCCAACAACAAGTAGTACCTCT
>Medtr
------------------------------------------------------------
------------------------------------------------------------
------------------------------------------------------------
------------------------------------------------------------
---------------------------------------------atggcttgtgcattg
caagctaccataacaaccaacaca------tgt---gccttttcaacaaggaaa------
---------------ttctccttgaagcaacaaaagattaacaagagaagttcatgcatg
ttc------attgttagagcttct------------------------------------
------------tctgagtctgattgtaatgatgaagaatgtgcccctgataaggaagtt
gggaaggtgagtatggaatggttagcagaggagaagacaaaagtagtaggtacatatcca
ccacgtcgtaagcagggttggacaggctatgttgaaaaggatactgctggacaaacaaat
atatattcagtcgagccagcagtttacgtggcagagagtgctataagttcaggaacagct
ggtacttcttccgatggagctcagaacacagcagcaattgctgctggtcttgcactgatc
tcaattgccgctgcatcatcaatacttctacaggttggtaagaattctcctcctcaggtc
caaaaagtcgaatactctgggccatcacttagttactacatcaacgagttcaaaacacaa
gaaattactcaagcgccctctgtgtctactgagacagagctatcatcatctgttccaaca
gagagtgatgtgcctactcagacagaactatcatcatctgtt---caatccgagagcatc
gcgcccgctaagacagaactatcatcatctattcaaacagagagtgttgcgaccgatgca
tccatatctgttccacctgaaagctctcctgcagaagtttctcaagttcaagtggaatct
caaattcagacagag------acctcaagtgtggacatcgtatct---------
>Vitis
ATGTCAAATAAAAAAATTACTAATATGCGTAGAGAATCAGACCATTCCCAGAAACTGTGG
TCATCCCAAAACCAACTCAAGGGTCCATTCAAATTCCACCACAAATCACCAATCCAAAAT
CAAAATACACAAAAACCCAAAACCCCAAAAGCCAAAATAAACAAAAATATCTTCTCCACC
CTCCCTAACCCAGTCCTCTCCTTCTCTCCTTCTCACACACTCCAACCCATAACCAAGCCT
AAAAAAAAGAGTCCCACTAACCGATTCTTGCTCTTTTTCATCCAAATGGCTTCTACTTTA
CAGTCTATGCTCTCTGCCAATTCT------TGTTATACTTTCATTTCTCCTAGA------
---------------TTCTTGAATAACCACCAAAAGACTAAGAAGCAAAGCTGTGAGCTC
TTC------AGAGTCAGAGCTTCC------------------------------------
---------TCTGATGACTCTGACTGCAATGATGAAGAATGTGCTCCTGACAAGGAGGTT
GGGAAGGTGAGCATGGAATGGGTAGTTGGGGACAAGACCAAAGTGGCTGGAACTTTTCCA
CCTCGCAAGCGG---GGTTGGACAGGTTATGTTGAGAAGGACACTGCTGGACAAACAAAC
ATATACTCGGTTGAGCCTGCAGTTTACATAGCAGAAAGTGCATTCAGCTCGGGCAGTGCA
GGTTCTTCTTCTGATGGATCAGGAAGCGCAGTAACAGTCAGTGCTGGCATAGCTGCTATC
TCAGTCGCTGCAGCTTCATTAGTACTTTTGCTGGTTGGCAAGAACCCACCCCAGATGCAG
ACAACAGTAGACTACTCTGGGCCATCCCTTTCTTACTACATCAACAAGTTTAAATCAGCA
GAGCTAGTCCAAGCC---------------------------------TCAGTGCCTACA
GAA---------------------------------------------------------
------------------------------------------------------------
---------------CCTGAAGCCTCTCCACCT---------------------------
---GTACAGCCAGAAATCTCAGCCCCAGAAATCACAGGT---------------
