# Supplementary material for: Back to the sea twice: identifying candidate plant genes for molecular evolution to marine life
Source: BMC Evol Biol. 2011 Jan 12;11:8. doi: 10.1186/1471-2148-11-8 (PMC3033329; doi:10.1186/1471-2148-11-8)
Supplement: Additional file 3 — Aligned nucleotide (CDS) sequences of each OrthoMCL cluster, produced with PAL2NAL. [file 1471-2148-11-8-S3.GZ › orthomcl4197.pal2nal]

>Arath
------------------------------------------------------------
------------------------------------------------------------
------------------------------------------------------------
------------------------------------------------------------
------------------ATGGCAACGTCTGGT---------------------------
------------------------------------------------------------
------------------------------------------------------------
------------------------------------------------------------
------GCGATTTCAGGAGCTACTGTCTCTTCCTTCTTCACCAAAACTACTACTACTTCA
AACCCATCTCCCAAACTCCATTCCTCTGCTTCTCTTTTA---TCACAGAAAACTGTGTTT
CAAGGAGTTTCGTTGGAAGATTCGAAGAAGAGTGTATCAGAGATCTTCGCTGTCTCCGAG
AGAAAGATCGGAGGGTTAAATGGGTTGAGAAGATTCGAAATCAAAGCGAGAGCAGCA---
GCTTCTAAGACAATAGAGGTTGAAGTAGATAAGCCTTTGGGTCTGACTCTAGGACAGAAG
CAAGGCGGTGGAGTTGTCATCACCGGTGTGGACGGAGGAGGGAACGCAGCAAAAGCAGGG
CTTAAATCTGGAGATCAAGTTGTGTACACAAGCAGTTTCTTTGGAGATGAGCTTTGGCCT
GCAGATAAGCTTGGCTTTACTAAAACTGCAATTCAGGCAAAACCTGATTCTGTCTACTTT
GTTGTTAGCAGA---GGTGCAGAAGTTGATGTTAAGAAACTAAATAAGCGTCCGGCTCCT
CCACGGTTTGGAAGGAAGTTAACTGAGACTCAGAAG------GCTAAGCTACTCACATTT
GTCTTGATTGTGGATTCATATACACTTTACCCAAATCTTTTGACGAACAGC---------
---------------------------------CGGATACATACGTATGTCCTCAATGTA
------------------------------------------------------------
------------------------------------------
>Poptr
------------------------------------------------------------
------------------------------------------------------------
------------------------------------------------------------
------------------------------------------------------------
------------ATGTCATCAGCTGTAGTTGCA---------------------------
------------------------------------------------------------
------------------------------------------------------------
---------------------------------------------------------GGA
ACCACCTCCACTTCTTGCTTTGCCACCTTCAGCAAGAATCACTCCCTTAAAACTACCACA
CCTACATCTACGAAATCATTCATTTCC---------TCTCATTACCAGAAAAGCAACTTT
CAAGGCCTATCACTTCAAGATGGCAAAAGGGGTTGCTCGGATATCTTCATGCCTAACAGC
AGCTGCAGTACTTTGATCAATGTGAGAACAGGGCTTCAGGTCACTGCCAGAACAGCTGGG
GCTGCAAAGACAATTGAGGTTGAGGTTGACAAGCCACTGGGTCTCACTTTGGGTCAAAAG
TCTGGCGGTGGTGTAGTCATAACTGGCGTAGAGGGGGGTGGGAATGCAGCCAAAGCAGGG
CTAAAATCAGGGGACCAGGTGCTCTACACTAGTAGCTTCTTCGGGGATGAACTTTGGCCT
GCTGATAAGCTGGGGTTTACTAAAACTGCCATCCAAGCAAAGCCAGATTCTATTTATTTT
GTTGTTAGCAGA---GGCGCAGAAGTAGATGTCAAACGACTGCCTAAGCGTCCTGCTCCT
CCCCGCTTTGGAAGGAAGTTGACTGAGGCTCAGAAG------GCTAGAGCAACTCACATA
TGCATTGATTGTGGATTCATATACACCTTGCAGAAATCCTTTGATGAGCAGCCGGAAGCA
TACGTATGCCCACAATGTAGAGCGCCAAAGAAGAGATTTGCACGATATGATGTGAATACT
GGAAGAGCAGTT---GGTGGCGGATTGCCTCCTATCGGAGTCATCATTGGGCTAGTGGCT
GGCATTGGTGCAGTTGGTGCCCTGCTTGTTTATGGCCTTCAA
>Posidonia
------------------------------------------------------------
------------------------------------------------------------
------------------------------------------------------------
------------------------------------------------------------
------------ATGTCACCTGCTGCAGTGGCC---------------------------
------------------------------------------------------------
------------------------------------------------------------
------------------------------------------------------------
------TCTGTTGCAGGCGCCTCCCTCACCTCTCCCTGCTTCCTCACAAAACCATCTCAG
AGAACCAGCACAGCCACACAGAGGCCAGCACTGCTCGCTCAGACCCAGAAAACCTCCTTC
CATGGCCTGTCACTGTTGGATGGGAAACAGGTGTTTGGCATTGCAGGGCCGAAGAGAGGT
TTGAGGAGACATGTTGGTGGTGGGAGGAGAGGACTTCAGGTCAGTGCTAGGACGGCCAGG
GCGTCGAAGAACATTGAGGTGGAGGTAGACAAGCCTTTGGGCCTCACGTTGGGGCAGAAA
TCAGGCGGTGGAGTTGTCATTTCAGGAGTGGAGGGTGGTGGAAATGCAGCAAGGGCTGGG
CTAAAAGTAGGGGATCAGGTTTTGTACACAAGCAGCTTCTTTGGTGATGAACTATGGCCG
GCAGATAAGCTAGGGTTCACTAAAACCGCTATCCAAGCAAAGCCTGATTCGGTTTACTTT
GTTGTAAGCAGA---GGTGTAGAAGTAGATGTCAAGCGATTGCCCAAGAGACCAGCTCCT
CCACGTTTTGGCCGAACTTTAACTGAATCTCAAAAG------GCTAGAGCTACTCATATA
TGTCTTGACTGTGGATTCATTTACTTCCTACCAAAACCTTTTGAAAAACAGCCTGATAAC
TATGGCTGCCCTCAATGTAATGCACCAAAAGAAACGGGTTTGCACGATATGACGCAAACA
CAGGAAAGGCTG------------------------------------------------
------------------------------------------
>Vitis
------------------------------------------------------------
------------------------------------------------------------
------------------------------------------------------------
------------------------------------------------------------
------------ATGGCATCAGCTGTGGTTGCA---------------------------
------------------------------------------------------------
------------------------------------------------------------
---------------------------------------------------------GGA
ACT---TCATCTTCTTGCTCTGCTGCATTCACCAGGACCCACTCCATCAAACCCTCTTCG
ACCCCACCTCCAAAGCCACTCACACCT---------TCACAATCCCAGAAAACCACTTTC
CAGGGGCTCTCTCTTCAAGATGCCAAAAGGGGTTTCTCCAATTCCGTGTTGGCTGCTGAC
AGTAGGAGCAGTTTTGCCTCTGTGAGAAGGGGTCTTGAGATCACTGCAAGAACTGCTGGG
GCTGCTAAGAACATTGAGGTTGAGGTTGACAAGCCACTGGGCCTCACCTTGGGCCAAAAG
TCTGGTGGTGGAGTGGTTATCACAGCAGTGGAAGGGGGTGGCAATGCAGCAAAAGCTGGA
CTCAAGGCAGGGGACCAAGTACTCTACACCAGCAGCTTCTTTGGGGATGAACTTTGGCCT
GCGGATAAGCTGGGGTTTACCAAAACTGCCATCCAAGCAAAGCCAGACTCTGTCTACTTT
GTTGTTAGCAGA---GGTGCAGAGGTAGATGTAAAAAGACTGCCAAAACGACCAGCTCCT
CCCCGTTTTGGAAGGAAGCTGACTGAAGCACAGAAG------GCTAGAGCAACTCACATA
TGCCTTGACTGTGGATTCATATACACCTTAACAAAACCTTTTGAAGAGCAGTCCGACGCT
TATGTATGCCCACAATGCTCAGCACCAAAGAAGAGATTCGCACGATATGATGTGGTAACT
GGAAAACCGATC---GGCGGAGGCTTGCCTCCCATAGGGGTCATCATAGGGCTTCTGGCT
GGTGTTGGAGCAGTTGGAGCATTGCTGGTTTATGGTCTTCAA
>Medtr
------------------------------------------------------------
------------------------------------------------------------
------------------------------------------------------------
------------------------------------------------------------
---------------atgtcagctatgcttgca---------------------------
------------------------------------------------------------
------------------------------------------------------------
---------------------------------------------------------ggt
------acctcctctgccactttcaccacaaggagtaaccactccatcaaaaacactcac
atcagaccttccaagacactcactcct---------cca---tgtcagaaaacatctttg
ctagggctctcacttcatgaagccaaaaggggtgtttcaggatcgttcctaggtgacaac
aaaagtggttcctcctccattgctagaaagagacttgagatcactgcaagaactgctggt
gcttcaaagacaattgaagctgaggttgacaagccacttggtctcactttaggccaaaag
aatggtggcggtgttgttataacggctgttgaaggtggagggaatgcagcaagagcaggg
ttaaagtccggggaccaagttctatatactagcagtttctttggagatgaattatggcca
gcagataagcttggattcacgaaaacagcaatcaatgctaagcccgactctgtctacttt
gttgtcagcagaggtggtgctgatgtagatgttaaaaggcttccaaaacgtcctgctcct
cctcgcttcgggagaaaattgaccgagactcaaaaggcaagagctagagctactcacatt
tgccttgactgcggatacatatacttcttaccaaaatcttttgatgaccagccggacaca
tatagttgtcctcaatgtcaagcaccaaagaagaggtttgctgagtatgatgttaacaca
ggaagggctattggtggtggagggttgcctcctattggagttattattggacttgtggct
ggtttaggtgctgctggagctttgcttgtttttggtcttcag
>Bradi
ATGGCGGCTGCAGCTGGGAGGTACGGCAACCTCGAAACGTCGTTCAAGCTCGCCGCCCGC
TCCCTCCTCACCGCCTTCTCCCGCGAGGATGTTAACAAGGCTTTCTCGTCGTTCACGGAT
GCCCAGAAGGAGCGCCTGTACCAAATGTTCATATATGCGATCAAGTCTTTGCATGAAAAC
ATAGAGGAGGAATTCCAAAATTTCTGCGAAGAAATAGATATTGCTACTGCCCTCGAGAAG
GTAGATCAATTTGTTGAAGAGCAAAGTCTGGATGTATTATCTTCAGACAACACTAGCATT
GAAGACATCAAGGAAAGGACATCAAAGGCAAAAAAGGATGAGATTGAGCGTTTGAAAGGT
TTACTGGAGAAGGCTGAAGAAAGGAACAGCACCATGAAGGCCCGAATCGAACACTTAAAA
GGAGGGGAGGATTTCAATGACTCATGTTACGTCTCCAATAAGCCATCCCCCCACCCCAAC
GCCATGGCTGCCACGCTCCCCTCCTCCGCCAAGCACTGCTCCGTCGTCAGAGCCCAGCGG
TCGCCTCCTCCCTCCATCCTCTCATCA---------TCA---GCCAAGAAGACCGCCTTC
CATGGGGCGGCGCTG---GTGGACAGGCGG---------------TGGGCGGCGGGCTCT
GCCGTCAGCGGG---------CGGCGGAGGCTGGTGCAGGTGAACGCCAGGATCGCCGGC
GCGGCCAAGAACATCGAGGTTGAGGTCGACAAGCCGCTCGGCCTCACCCTCGGCCAGAAG
TCGGGCGGCGGCGTCGTCATCACCGGTGTGGAGTCTGGAGGGAATGCTGCGAGAGCAGGG
CTCAAGTCCGGTGACCAAGTGCTCTACACAAGCAGCTTCTTTGGGGATGAGCTCTGGCCT
GCAGACAAGCTGGGGTTCACCAAGACTGCCATCCAGGCAAAGCCAGACTCTGTCTACTTT
GTTGTCAGCAGGGGTGGAGGTGATATTGATGTGAAACGCCTGCCGAACAGGCCAGCGCCA
CCTCGGTTTGGCCGGAAGTTGACTGATTCACAGAAG------GCGAGAGCAACACACATC
TGCCTTGATTGTGGATACATATACTTCCTACCAAAGCCTTTTGAAGAGCAGCCTGATGAG
TATGGCTGCCCCCAGTGCAATGCTCCAAAGAAGCGATTTGTGCAATACGATGCAGAGACT
GGGAAGCCCATC---GGTGGTACACTACCACCTCTTACGGTGATTGTCAGTTTGGTAATA
GGCATCGTTGGAATAGGGGCTTTGCTTGTGTATGGCCTTCAA
>Zostera
------------------------------------------------------------
------------------------------------------------------------
------------------------------------------------------------
------------------------------------------------------------
------------------------------------------------------------
------------------------------------------------------------
------------------------------------------------------------
------------------------------------------------------------
------------------------------------------------------------
------------------------------------------------------------
------------------------------------------------------------
------------------------------------------------------------
------------------------------------------------------------
------------------------------GATGGAGGTGGAAATGCAGCAAGATGTGGT
CTTAAAGTTGGTGATCAGGTTGTGTATACAAGCAGCTTCTTCGGTGATGAATTATGGCCT
GCAGACAAATTAGGGTTCACCAAAACTGCAATCCAGGCAAAACCTGATTCTGTTTACTTT
GTTGTGAGCAGGGGTGGTGCAACTATTGATGTGAAGAGATTGCCCAAAAGGCCAGCTCCG
CCACGATTCGGTCGAACTCTAACCGAGAGTCAGAAG------TCTAGAGCTACTCATATC
TGCCTTGATTGTGGATTCATATACTTCCTGCCCAAGGCCTTTGAAGAACAGCCTGATACC
TATGGATGTCCTCAATGCGGCGCACCTAAGAAACGGTTCGCAGAATACGATGCCGCCACT
GGAAAGGTCATC---GGTGGAGGTTTGCCGCCGATTGGTGTAATTATTGGATTGGTTGCA
GGTATTGCTGGAATTGGAGCACTGCTTACCTATGGACTGCAG
>Oryza
------------------------------------------------------------
------------------------------------------------------------
------------------------------------------------------------
------------------------------------------------------------
---------------ATGGCTGCCACACTCTCC---------------------------
------------------------------------------------------------
------------------------------------------------------------
------------------------------------------------------------
------------TCTGCTCCTGCCCCCTCCAAGCACTGCTCCATTGTCAGAGCCCAGCAC
TCCCCTCCCCCTTCCATCCTCTCATCA---------------TCAACTAAGACGGCCTTC
CATGGGCTGTCACTG---GTGGACAGGCGG---------------TGGGCGGCC---TCT
GTCGGCGGCGGCAGCGGGCGGCGGCGGAGGGTGCTTCAGGTGAACGCGAGGACGGCCGGC
GCGGCGAAGAACATCGAGGTGGAGGTCGACAAGCCGCTCGGCCTCACCCTCGGCCAGAAG
ACCGGCGGCGGCGTCGTCATCACCGCTGTGGATTCTGGAGGGAACGCGGCAAGAGCAGGC
CTGAAATCAGGTGACCAGGTGCTCTACACAAGTAGCTTCTTTGGAGATGAACTATGGCCT
GCAGATAAGCTGGGGTTCACCAAGACAGCCATCCAGGCAAAGCCAGACTCTGTCTACTTT
GTGGTTAGCAGG---GGTGCACAAGTTGATGTGAAGCGACTTCCGAAAAGGCCGGCGCCT
CCGAGATTTGGCCGGAAATTGACGGAATCACAAAAG------GCTAGAGCAACACACATT
TGCCTTGATTGTGGATACATATACTTCCTTCCCAAGCCTTTCGAAGAACAGCCTGATGAA
TATGGCTGCCCACAATGCAACGCACCAAAGAAGCGGTTCGCGAAATATGATGCAGAAACC
GGGAGGGCGATT---GGTGGTGCGCTACCACCTATTACAGTGATCGTCAGTTTGATAATC
GGCATTGCCGGAGTAGGGGCTTTGCTTGTATATGGCCTTCAA
>Zma
ATGTTACAATATCATTTTGGTGACTTAACTACAATGTCAGCTCGTGCCAACAGAAAAAGA
AGAAAAGAAATGGGCGGTGGTTGCCCGACAAGTCCTTGTCAGCCGCACAGTCTTCACACG
ACCAGGGGCCATGAGCACCACTCTTGCCTTAGCCACGGCCCACGGGCAGCACAGCATCTC
CATCTATCCAAATGGCAGCCAGCAGCCGTCCCCTTCCTCCACCCTCTGCCATCCTCGCAG
TCACAGCCCCTCACCATGGCTGCCACACTCTCC---------------------------
------------------------------------------------------------
------------------------------------------------------------
------------------------------------------------------------
------TCCGTGGCTGCCCCTTCCCTCCCCAAGCACATCCCCGTTACCAGAGCTCAGCAG
CAGGCGCCTCCTTCCATCATCTCGGCA---------TCA---ACTCAGAAGACTGCCTTC
CATGGGGTGTCGCTGGTGGTGGACAGGAGG---------------TGGGCGGCCGGCCAC
CGGAGAGGCGGCGGC------CGGCGGAGGCTGCTGCAGGTGAACGCGAGGACC------
GCCGCCAAGAACATCGAGGTGGAGGTCGAGAAGCCGCTTGGCTTAGCCTTGGGCCAGAAG
CCCGGTGGTGGCGTCGTCATCACTTCTGTGGAGTCTGGAGGGAATGCAGCCAGAGCCGGT
CTGAAAACCGGGGACCAGGTCCTGTACACAAGCAGCTTCTTCGGAGACGAGCTGTGGCCT
GCGGATAAGCTTGGGTTCACCAAGACAGCCATCCAAGCGAAGTCAGACTCCGTCTACTTC
GTCGTGAGCAGG---GGTGCCGAAGTTGACGTGAAGCGCCTACCTAAGAGGCCGGCGCCA
CCCCGGTTTGGACGGAAGCTGACTGATTCACAAAAG------GAGAGAGCAACGCACGTC
TGCCTTGATTGTGGGTACATATACTTCCTACCCAAGCCTTTTGACGAACAGCCCGACGAC
TACGGTTGCCCACAGTGCAACGCGCCGAAGAAGCGGTTTGCGAGGTACGACGCTGCCACC
GGGAAGGCCATC---GGCGGCGCTCTGCCGCCTATCGCCGTGATCGTAAGTTTGGTGATC
GGCATCGCTGGGGTAGGAGCTCTGCTCGTGTACGGCCTGCAG
>Sorbi
------------------------------------------------------------
------------------------------------------------------------
------------------------------------------------------------
------------------------------------------------------------
---------------ATGGCTGCCACGCTCTCC---------------------------
------------------------------------------------------------
------------------------------------------------------------
------------------------------------------------------------
------TCCGTGGCTGCCCCTTCCCTCCCCAAGCACGGCTCCATCATCAGAGCTCAGCAG
CAGGCGCCTCCTTCCATCATCTCGGCA---------TCA---ACGACTAAGACTGCCTTC
CATGGGGTGTCGCTG---GTGGACAGGAGG---------------TGGGCGGCCGCCGGC
CACCGGAGAGGCGGCGGCGCGCGGCGGAGGCTGCTGCAGGTGAACGCGAGGACC------
GCCGCCAAGAACATTGAGGTGGAGGTCGACAAGCCACTTGGGTTAGCCTTAGGCCAGAAG
CCCGGCGGTGGCGTCGTCATCACTTCTGTGGAATCTGGAGGGAATGCAGCAAGAGCTGGT
CTGAAAGCCGGCGACCAGGTCTTGTACACAAGTAGCTTCTTTGGAGATGAGCTGTGGCCT
GCAGATAAGCTTGGGTTCACCAAGACAGCCATCCAAGCAAAGCCAGACTCCGTCTACTTT
GTCGTGAGCAGG---GGTGCCGAAGTTGATGTGAAGCGCCTACCTAAGAGGCCGGCACCG
CCTCGGTTTGGACGGAAGTTGACTGATGCACAAAAG------GAGAGAGCAACGCACATC
TGCCTTGATTGTGGATTCATATACTTCCTACCCAAGCCTTTTGAAGAACAGCCTGATGAA
TATGGATGCCCACAATGCAATGCGCCAAAGAAGCGATTTGCAAAGTATGATGCTGCCACT
GGGAAGGCCATC---GGCGGTGCGCTGCCGCCTATTGCGGTGATCATAAGTTTTGTAATC
GGCATCGCCGGAGTAGGGGCTCTGCTTGTGTATGGCCTGCAA
