# Supplementary material for: Back to the sea twice: identifying candidate plant genes for molecular evolution to marine life
Source: BMC Evol Biol. 2011 Jan 12;11:8. doi: 10.1186/1471-2148-11-8 (PMC3033329; doi:10.1186/1471-2148-11-8)
Supplement: Additional file 3 — Aligned nucleotide (CDS) sequences of each OrthoMCL cluster, produced with PAL2NAL. [file 1471-2148-11-8-S3.GZ › orthomcl414.pal2nal]

>Posidonia
------------------------------------------------------------
------------------------------------------------------------
------------------------------------------------------------
------------------------------------------------------------
------------------------------------------------------------
------------------------------------------------------------
------------------------------------------------------------
---------------------------------------ATGCCCATTGTCCGT---GAG
AGGCCTACCGTCGATTTGGTTAAGGTCACTGATGAGATGAAAGCATTCAAGGCATATGGT
AAGCTCCATGTCGAAAGGATGAACAAGCGCCAGGTTGGTGCAAGGCTGAAGAAGGCTGCA
GAGGCCGAGAAGGAAGTGAAGAAG
>Zostera
---ATGAAGCACAACAATGTTATTTCTCCTGGCCATTTCAGGAAAAAATGGCAAAATCAT
GTCAAGACATGGTTTAACCAACCTTTAAGGAAGCAGAGGAGAAGAATCGCAAGACAGAAA
AAAGCTGTGAAGGTCTTCCCACGGCCAACAGCTGGTCTTCTCCGACCCATAGTGCAATGC
CAGACTAGGAAATATAATATGAAGACTAGGGCTGGAAGAGGTTTCAGTCTTGAGGAACTC
AAGGTTGCAGGAATTCCCAAAAAGTTAGCCCCGACCATTGGCATTGCTTTTGATCATCGT
CGGAAAAACCGCTCATTGGAGGGTCTTCAGACCAATGTCGAGAGGTTGAAAACCTACAAA
GCCAAGCTTGTAATCTTCCCCAAGAGGGCTGGAAAATTCAAGGCTGGTGATTCTACCCTC
GAAGAGTTGTCAAATGCAACTCAGGTAACCGGTGATTACATGCCGATCGTCAAC---TCT
CAACCAACAGTGGAGATCGTAAAGGTTACTGAGGAGATGAAGAAGTTCTCTGCCTATGGC
AAGCTTCGTCTCGAAAGGATGAACAAGCGTCATCATGGTGCACGCTTGAAGAAGGCAGCT
GAGGCCGAGAAGGAGGATAAGAAG
>Poptr
ATGGTTAAGCATAACAATGTTGTGCCCAATGGTCACTTCAAGAAGCACTGGCAAAACTAT
GTCAAGACATGGTTTAACCAACCAGCTCGAAAGACCCGCAGACGCATTGCTCGTCAGAAG
AAGGCTGTCAAAATCTTTCCCCGGCCTACAGCTGGACCTCTTCGACCCATTGTACATGGC
CAGACTTTGAAGTATAATATGAAAGTGAGAGCTGGTAGGGGGTTTTCTCTCGAAGAACTC
AAGGCTGCTGGTATTCCAAAGAAACTAGCTCCCACAATAGGAATTGCTGTTGATCACCGT
CGTAGGAATCGCTCCTTGGAGGGTCTCCAAACTAATGTTCAGAGGCTGAAAACATACAAG
GCCAAATTGGTTGTCTTTCCGAGACGCGCTCGCAAGTCCAAGGCTGGTGATTCTGCTCCT
GAGGAACTGGCAACTGCTACCCAAGTGCAAGGACATTTTATGCCTATTGTACGC---GAG
AAGCCATCTGTGGAGCTTGTGAAGGTCACTGAAGAGATGAAGTCATTCAGGGCTTATGAC
AAGCTCCGTGCGGAGCGTACAAATGCACGCCATGTTGGTGTCAGGTTGAAGAGGGCTGCA
GAAGCTGAAAAGGAAGAGAAGAAG
>Vitis
ATGGTTAAGCATAACAATGTTGTGCCTAATGGGCACTTCAAGAAACATTGGCAGAATTAT
GTCAAAACTTGGTTTAACCAACCTGCTCGCAAAACAAGAAGACGTATAGCTAGGCAAAAG
AAGGCTGTGAAGATCTTCCCACGGCCCACGTCTGGACCACTTCGACCTATTGTCCATGGG
CAAACTCTGAAGTACAATATGAAAGTTAGGGCTGGCAGAGGATTTTCTCTTGAAGAGCTA
AAGGTGGCAGGTATTCCAAAAAAACTTGCTCCGACCATTGGTATTGCTGTTGATCATCGT
CGCAGGAACCGATCACTAGAAAGTCTCCAAGCTAATGTCCAAAGGTTGAAGACATATAAA
GCTAAGTTGGTTGTGTTCCCAAGACGTACACGAAAATTCAAGGCTGGCGATTCTAGTGTG
GAGGAGCTTGCAACTGCAACACAGGTTCAAGGTCTTTACATGCCTATTGTCAGG---GAG
AAGCCAACTGTGGAGCTTGTGAAGGTTACAGATGAGATGAAATCATTCAAGGCCTATGGC
AAGCTGCGTGTTGAGCGGATGAATCAGCGTCATGTGGGTGTAAGGATGAAGAAGGCAGCT
GAGGCAGAGAAGGAAGAGAAGAAA
>Arath
---ATGAAGCACAACAATGTTATCCCCAATGGTCACTTCAAAAAGCACTGGCAGAATTAT
GTCAAGACATGGTTCAACCAGCCTGCCAGGAAAACCAGAAGAAGAATTGCGAGGCAAAAG
AAGGCTGTGAAGATCTTCCCTCGTCCAACTTCTGGACCTCTCCGCCCTGTTGTGCATGGT
CAGACTCTTAAGTACAACATGAAGGTCAGAACCGGTAAAGGATTCACTCTTGAAGAGCTC
AAGGCTGCTGGTATCCCAAAGAAGTTGGCGCCTACAATTGGTATTGCTGTTGACCATCGT
CGCAAGAACCGATCTTTGGAGGGTCTTCAAACAAATGTCCAGAGGCTGAAAACCTACAAG
ACCAAGTTAGTCATTTTCCCGCGTCGTGCCCGCAAGGTCAAGGCTGGTGACTCTACACCA
GAAGAGTTGGCTAATGCTACCCAAGTTCAAGGAGACTACTTGCCTATTGTACGT---GAG
AAGCCTACCATGGAACTCGTCAAGCTGACTTCAGAAATGAAGTCTTTCAAGGCTTTTGAC
AAGATACGCCTTGAGCGCACTAACAAGAGGCATGCCGGAGCTAGAGCCAAGAGAGCCGCA
GAGGCTGAGAAAGAAGAGAAGAAG
>Medtr
atggtgaagcataacaatgttatccctaacgaacacttccgcaagcattggcaaaactat
gtcaagacatggtttaaccaacctgcaaggaagacaagaagacgcttagctcgtcagaag
aaggcggtgaagattttcccaaggcctactgctggacctctcaggcctattgttcatgga
cagactcagaaatacaatatgaaactaagggctggtaaagggttctcccttgaggagttg
aagtctgcaggtattcccaaaaagcttgctccaactattggcatttctgtcgatcatcgc
cgcaagaaccgatcattggaaggtctgcaagccaacgtgcagaggctgaagacatacaag
gccaagttggttgtcttcccaagacgtgcacgcaaggtcaaggctggtgattccactcct
gaggaactagcaaatgctacacaggttcaaggttcatacttaccaattgtgagg---gag
aagccatctgtggagcttgttaagattacagatgaaatgaaggcatttaaggcttattac
aagcttcgtcttgagcgaacaaacaaacgccatttgggtgccagactgaagagggctgct
gaggcagagaaggaagacaagaag
>Bradi
ATGGTGAAGCACAACAACGTTATCCCCAACGGCCACTTCAAGAAGCACTGGCAGAACTAT
GTCAAGACCTGGTTCAACCAGCCCGCCCGCAAGCAACGCCGCCGCATTGCCCGCCAAAAG
AAGGCTGTGAAGATCTTCCCCCGCCCAACATCTGGTCCTCTTCGCCCCATCGTCCAATGC
CAGACTCTGAAGTACAACATGAAGGCAAGAGCTGGGAGAGGCTTCACCCTTGAGGAGCTG
AAGGCAGCAGGGATTCCAAAGAAGCTTGCCCCAACCATTGGCATTTCTGTGGACCACCGC
CGCAAGAACCGGTCACTTGAGGGTATGCAGTCTAACGTTCAGAGGCTGAAGACCTACAAG
GCCAAGCTGGTCATCTTCCCAAGGCGTGCTCGCAAGGTCAAGGCTGGTGATTCTACCCCA
GAGGAGCTTGCTACTGCAACCCAGGTCCAGGGTGACTTTATGCCTATTGCTCGTGGCGAG
AAGCGCTCGGTCGAGGTGGTGAAGGTGACTGACGAGATGAAGGCGTTCAAGGCCTACGGC
AAGCTCCGTGTCGAGAGGATGAACCAGCGCCAGGTCGGCGCCCGGATGAAGAAGGCCGCC
GAGGCAGAGAAGGACGAGAAGAAG
>Oryza
ATGGTGAAGCACAACAACGTCATCCCGAATGGGCACTTCAAGAAGCACTGGCAGAACTAT
GTCAAGACATGGTTCAACCAGCCCGCCCGCAAGCAGAGGCGCCGCATCGCTAGGCAAAAG
AAAGCTGTGAAGATCTTCCCCCGCCCTACTTCTGGACCACTTCGCCCCATTGTTCAGTGC
CAAACACTTAAGTACAACATGAAGTCTAGGGCTGGAAGGGGCTTCACCCTTGAAGAGCTG
AAGGCAGCTGGGATCCCCAAGAAGTTTGCCCCAACCATTGGCATCTCAGTGGATCACCGC
CGTAAGAACCGCTCACTTGAAGGTCTGCAGGCCAATGTCCAGAGGCTGAAGACCTACAAG
GCCAAGCTTGTCATCTTCCCAAGACGTGCCCGCAAGGTCAAGGCTGGTGACTCGACTCCT
GAGGAGCTTGCCACAGCCACCCAGGTCCAGGGTGACTACATGCCTATCACCCGTGGCGAG
AAGCGCTCGGTTGAGGTCGTGAAGGTCACGGATGACATGAAGGCATTCAAGGCCTACGCC
AAGCTGCGCGTGGAGAGGATGAACCAGCGCCACATCGGTGCCCGGCAGAAGAGGGCGGCC
GAGGCTGAGAAGGAAGAGAAGAAG
>Zma
ATGGTGAAGCACAACAACGTTATCCCCAACGGGCACTTCAAGAAGCACTGGCAGAACTAT
GTCAAGACATGGTTCAACCAGCCCGCCCGCAAGCAGAGGCGCCGCATCGCTCGTCAAAAG
AAGGCTGTGAAGATATTCCCACGCCCAACTGCTGGCCCTCTTCGCCCCATTGTGCAATGC
CAGACTCTCAAGTACAACATGAAGTCGAGGGCTGGGAGAGGATTTACCCTTGAGGAGCTG
AAGGCTGCCGGCATTCCAAAGAAGCTTGCCCCAACCATTGGCATTTCTGTGGATCACCGC
CGCAAGAACAAATCTCTCGAGGGACTGCAGGCCAATGTCCAGAGGCTTAAGACGTACAAG
GCCAAGCTGGTTATCTTCCCAAGGCGTGCTCGCAAGGCCAATGCCGGCGACTCTACTCCG
GAGGAGCTTGCCACGGCCACCCAGGTCCAGGGTGACTACATGCCTATTACTCGTGGTGAG
AAGCGCTCAGTCGAGGTTGTGAAGGTTACTGATGAGATGAAGTCGTTTGCGGCCTACGGC
AAGCTCCGTCTTGAGCGGATGAACAAGAAACACCTTGGTGCCCGCCAGAAGAAGGCGGCT
GAGGCAGAGAAGGATGAAAAGAAG
>Sorbi
ATGGTGAAGCACAACAACGTCATCCCCAACGGGCACTTCAAGAAGCACTGGCAGAACTAT
GTCAAGACATGGTTCAACCAGCCCGCCCGCAAGCAGAGGCGCCGCATCGCTCGTCAAAAG
AAGGCTGTGAAGATATTCCCACGCCCAACTGCTGGCCCTCTTCGCCCCATTGTTCAATGC
CAGACTCTCAAGTACAACATGAAGTCAAGGGCCGGGAGAGGCTTTACCCTTGAGGAGCTG
AAGGCTGCGGGCATTCCAAAGAAGCTTGCTCCAACCATTGGCATTTCTGTGGATCACCGC
CGCAAGAACAAATCCCTCGAGGGACTGCAGGCCAATGTCCAGAGGCTTAAGACATACAAG
GCCAAGCTGGTTATCTTCCCAAGGCGTGCTCGCAAGGTCAAGGCTGGTGACTCTACTCCA
GAGGAGCTTGCCACCGCAACCCAGGTCCAGGGTGACTACATGCCAATTACTCGTGGTGAG
AAGCGCTCAGTTGAGGTTGTGAAGGTTACAGATGAGATGAAGGAGTTTGCAGCCTATGGC
AAGCTCCGCCTTGAGCGGATGAACAAGAAACACCTCGGTGCCCGCCAGAAGAAGGCAGCT
GAGGCGGAGAAGGAAGATAAGAAG
