# Supplementary material for: Back to the sea twice: identifying candidate plant genes for molecular evolution to marine life
Source: BMC Evol Biol. 2011 Jan 12;11:8. doi: 10.1186/1471-2148-11-8 (PMC3033329; doi:10.1186/1471-2148-11-8)
Supplement: Additional file 3 — Aligned nucleotide (CDS) sequences of each OrthoMCL cluster, produced with PAL2NAL. [file 1471-2148-11-8-S3.GZ › orthomcl4127.pal2nal]

>Bradi
------------ATGGCGGCCTCTCCCACCTCGCCGGCACAAGTACCCCCGCCGCCGGAC
GCTGCTCCT------------------------------TCCGATGATGAGTGGGATGCA
GATGGATTTGTTATTCCTAATTTGACTAATCAAGATGATGATGATGATGCTACACCTAGT
GTCCCCAAAGCCATTGAG------------------CGTGAACCTACACAGGCAAAAGAG
GAGAAGATGTACTTTGGACCTCATGGGGCACCACCATCTCAAGCAAAGCTGCATGAGCTG
AACACAGTTGGCCGTAGGCAACGCTTCAGAAACAAGCTAAAGGAAGCAGACAGGAAGCCC
ACTGGCAATGCTCAGGAGAACAAGGTGGAAAGCCTGAGAGAGCTCATGGGGGCTAAAACA
GAT---------------GGCACGGGCATGCCGAAGAGT---TCTCGCCGCGACTGGCTT
GACCCGCACTGCCGTGAGTCAGAATTCGATAGG---AAACCGCGC---
>Oryza
------------ATGGCCGCCTCTCACCCTAAGCCGGCGGAAGCAGTCCCGCCACCGGAG
GATGCTGCCACGGCCGCCGCCGCTGCCGCCACCGAAGAAGAAGAAGACGAGTGGGATGCT
GATGGATTTGTTATTCCTAATTTGACCACTCAA---GAAGATGACGTTACTGAGCATACT
GCCCCTAAACCTAAGGAT------------------CCTGAACCTCTGAAGGAGAAAGAG
GAGAAGATATACTTGGGACCTCATGGCGCTCCACCATCTCAAGCAAAGCAGCAGGAGATC
AACATAGTTGGCCGTAAGCAGCGATTCAGAAACAAGCTGAAGGAAGCAGATAACAAATTC
ACTGGCAATGCTCAGGAGAACAAGGTGGAAACCCTGAGGGAGCTCATGGGAGCTAGAACA
CAT---------------AGCAAGGGCGTGCCAAAGAGC---TCTCCTCGTGATTGGCTT
GATCCTCACTGTCATGAGTCTGAATTTGATAGG---AAACCACAC---
>Zma
------------ATGGCCGCCCCTTCGCCCTCGCCGGTGGAGGCTACCCTACCGCCTGAG
GCCGCGGCCGCCGCC------------------------GAGGAAGACCAGTGGGATGCT
GATGGATATGTTATTCCTAATTTGCCCACTCAA---GATAATGATGTGGCTGAGCCTAGT
GTCCCCAAAGAAAAAGAT------------------CCTGAGCCTCTACAGGCAAACGAT
GAGAAAATATATCTGGGACCTCATGGAGCTCCACCATCTCAAGCAAAGCAGCAGGAGCTG
AACACCGTTGGCCGCAAGCAGCGGTTCCGGAACAAGCTGAAGGAAGCAGATAGGAAATTC
CCCGGCAATGCTCAGGAGAACAAGGTGGAGAACCTAAGGGAGCTGATGGGTGCTAGA---
GGT---------------GGTACCAGCCTGCCTAAGAGC---TCTCCTCGTGATTGGCTC
GATCCGCACTGCCATGAATCTGAATTCGACAGA---AAACCAACTAGA
>Sorbi
------------ATGGCCGCCCCTTCCCCCTTGCCGGTGGAGGCGGCCCCATCGCTTGAG
GCCGCGGCCACCGCC------------------------GAGGAAGACGAGTGGGATGCT
GATGGATATGTTATTCCTAATTTGCCCACTCAA---GATAATGATGTGACTGAGACTACT
GTCCCCAAAGAAAAAGAT------------------CCTGAACCTTTACAGGCAAAGGAT
GAGAAAATATACTTGGGACCTCACGGAGCGCCACCATCTCAAGCAAAGCAGCAGGAGCTG
AATACTGTTGGCCGTAAGCAGCGTTTCCGGAACAAGCTGAAGGAAGCAGATAGGAAATTC
ACTGGCAGTGCTCAGGAGAACAAGGTGGAGAGCCTAAGGGAGCTCATGGGTGCTAGAGCA
AGT---------------GGTACCAGCATGCCAAAGAGC---TCCCCTCGTGATTGGCTC
GACCCGCACTGCCACGAATCAGAATTTGACAGA---AAACCAACTAGG
>Arath
---------------------ATGGATACATCTGTAATGCAGACGAATCTTCCCAAGGTA
GAA------------------------------------GACAATGATGAATGGGACACT
GATGGGTTTGTGATTCCGAGCTTGGAGATTGAA---GAAGACAAGGTTAATAATAATAAT
GATTCAGAAGTTGAAACA---------TCAAAACCTTCTTCTCCTAAGAGTAAAGCTGAA
GAAAACATCTACTTAGGACCACATGGAGCTCCTCCTTCGCAGCTACAAGATGGTGGTAGT
AACACATCGAGCCGCAAGCAGCGGTTTAAGCAGATGCTCAAGGAAGCAGATCAGAAAATG
AGCGGCTCTGGTCGAGAAAACAAAATGGCTAACTTAAGAGAGCTTGTAGGCGGGGGTGCA
GGTGCAGAG------AAAGGAACTAATATGGGAAAAGGT---GTTTCAAGAGACTGGCTT
GACCCTCATTGCCATGAATCTCAGTTCGAGAAA---CGACGACTTCCA
>Medtr
---------------------atggagccctcttcactgcaatccacttctcccattcaa
caacaa---------------------------------gatgatgacgagtgggacacc
gatggatttgtgattccgagtttgggaattcaa---gactctgatcaaagtaaaaacaat
gctgcaagcgtagaatcg------------ccaaattctgctgcaaagactaagaaggaa
gagaagatctatcttggtccacacggagcgccgccttcgcaaccaaaacaacaagaggta
attccatcaaaccggaagcagcggttcaagcaaaagctgaaagaagctgataagagaatt
agtgggacaggtagggagaataaagtggataacctgagggagcttgtaggtggggagaaa
aca---------------agtgtcggcatggcaaagggatcctctcctaaggactggtta
gatccacattgccatgaagctgagtttgagagg---agg---------
>Poptr
---------------------ATGGACCCCTCTCAGCATCACACCACTCTTACCATCGAT
GATCATCAA------------------------------GAAGATGATGAGTGGGACACT
GATGGATTTGTGATTCCTAGCTTGGGAATAGAA---GATACATATCAAACTAAACCTGAT
GCTTCTGAAGTTGAAACC---------TTGAAACCTCCACCTCCAAAGGCTAAGATAGAT
CAGAACATTTACCTGGGACCTCACGGGGCCCCGCCTTCACAATCAAAGCAGCAAGAGTTG
AACTCTTCTGGCCGTAAACAGCGGTTCAAGCACAAATTGAAGGAAGCTGATAAGAAGGTT
AGCAGAACTGGGGGGGAGAACAAGGTGGAGAACTTGAGAGAGCTAGTGGGTGTTGGAAAA
GTG---------------ACTGAAAATATTGCAAAGGGT---TCTCCCAGTGATTGGCTA
GATCCACATTGCAATGAGTCACAGTTTGAGAAG---TGTCCCCAG---
>Vitis
---------------------ATGGATCAGTCTCCTGGCCAAACCACTCCTCCGATT---
---------------------------------------GAAGAAGACGAGTGGGACAAT
GATGACTTCGTGATTCCAAGCTTGGGAATAGGA---GACCCAGATCACAGTAAAACTGAT
GTTTCAGAAGTAGAAGTT---------TCAAAACCATCTTCCCCAAAGGCTAAAAAAGAG
GAGAATATTTACCTGGGACCCCACGGAGCTCCTCCATCACAATCAAAGCTGCAAGAGCTG
AGCTCTTCCAGTCGTAAGCAGCGGTTCAAGCAGAAACTGAAGGAAGCCGATAGCAGGATC
AGTGGGACGGGAAGAGAGAATAAGTTGGAGAATCTGAGAGAGCTTGTGGGTGGTGGAAAA
GTA---------------GGTGTCAACATGTCAAAGGAT---TCTTCCAAGGATTGGCTA
GACCCACATTGTCACGAGTCTCAGTTTGAGAAGTGGTACAACCAT---
>Zostera
ATGGATTCTTCTCACTTCCCTCAGTCTCCTCGCCTATCCGTTTCGGCTCCGGTCGAACAA
GAC------------------------------------GCCGACGACGAGTGGGATACC
GATGGATTCGTGATCCCAAGCTTGACTGTTGGA---GATTTAAATTATGCAGATTCTGAT
ATAAAAGTTGTAGACAAAGAAGATACAATCTCCCCTCCACTACTTGAGGAAAGGAAAGAA
GAAGAAATATATCTAGGACCTCACGGTGCCCCGCATTCACAATCCAAGCAACATCAGGAT
CTGAATTCATCCTATAAAAAACGGTTCAAAAACAAGCTCAAGGAAGCTGATTGGAGACAT
TCAGGCCATAGCCGTGAAAATAAGGTCGAAACTCTTCGCGAACTAGTTGGTGGTAGTGGT
GGTGACAAGGTAAGTAGTAGTAGAACAATGCAGCAAAAA---TCTAGCAGTGGCTGGCTC
GATCAGCATTGCAATGAATGGCAGTTCGAGAAA---CATCCCCAT---
>Posidonia
---------------TATTATCCAGATTCTGTATAAAGAAATAGACTTACGGTGAGTACA
ACT------------------------------------AAAGCATCCCTTGGTATGTAA
CATATAACAGTAGTGCCGATGACAAATATCCAG---AGCTTATAAAAAGGACTATGTGCT
TTTAGGCAACAACCTCAA------------GTGATGTATATCACTAACAGAACTACCTAC
ATGACAAGAGACTTAATGGGAATACCTCTCAAACTGAGATTCATGGCAGTGTGGATCAAG
CCAATCACGAGCGGAGCTTTTCTGCATGGTTCTACTACCTGTCTTCCCACCCACAAGTTC
TCGAAGTGTTTCAACCTTGTTTTCACGCCCATACCCTGAGAATTTCCGGTCTGCTTCCTT
AAG---------------CTTGTTTTTGAAGCGCTGTTT---CTGGCCAGGGGGGTTCAG
ATCTTGCTGCTTGCCTTGAGAACGTGGGGCACC---GTGTGGTCC---
