# Supplementary material for: Back to the sea twice: identifying candidate plant genes for molecular evolution to marine life
Source: BMC Evol Biol. 2011 Jan 12;11:8. doi: 10.1186/1471-2148-11-8 (PMC3033329; doi:10.1186/1471-2148-11-8)
Supplement: Additional file 3 — Aligned nucleotide (CDS) sequences of each OrthoMCL cluster, produced with PAL2NAL. [file 1471-2148-11-8-S3.GZ › orthomcl4111.pal2nal]

>Zostera
------------------------------------------------------------
------------------------------------------------------------
------------------------------------------------------------
------------------------------------ATGGCAGCCATGAACTCCTGTGTC
TTGACAAGCAGCTATGCCGTCTCTGGCGCATCCGATGCTAACTTTAAGCTTAAATCTTCT
GTACCATCATCAGTTAGAGCAGCAAGAAAGACGTCAGGTTCGCCGAAATTGGCCATCATC
CGGGCACAACAAGCTTCTACTTCCACTCCGGGAGAGGCAAAGGTTAAT---GGAAGGAGA
GCTGCTCTTCTTTGCCTTGGTGTCGGGTTGTTCACAACTGCT---GCTTCATCTGTCTCT
CAGGCTAATGCTGGGATCGTAGAAGATTTATTGGAAAAAACCAAAACCAACAAGGAATTG
AATGACAAGAAGAGATTGGCCACAAGTGGTGCAAATTTTGCAAGAGCATACACTGTAGAA
TTTGGTTCTTGCAAGTTCCCTGAGAATTTCACTGGATGCCAAGATCTTGCAAAAACAAAG
AAAGTACAGTTCTTGAGTGATGACATTGATTTGGAGTGTGAAGGCAAAGATGCAGGAAAG
TGTGGATCCAGTATGTTCTATAAAAAG------------
>Bradi
------------------------------------------------------------
------------------------------------------------------------
------------------------------------------------------------
------------------------------------ATGGCCGGCGTGAACTCCAGCGTG
GTCGGTCTCAAGCCCGCCGCGGCG------------------------------------
---GTGCCGCAAACCGCCGCC---------------------------------GCCTTC
TCGGCGAAGCGCGTGCAGGTCAAG---------------------------GACCGGCGG
TCGGCGCTCCTCGGCCTGGCGGCCGTTATCGCCGTTACTGCC------GGCGCCTCCGGG
TCCGCCAGGGCCAGCGTCTTCGACGAGTACCTCGAGAAGAGCAAGCTCAACAAGGAGCTG
AACGACAAGAAGAGGGCGGCAACCAGCGGCGCCAACTTCGCCCGGGCATACACCGTGCAG
TTCGGCAGCTGCAAGTTCCCCTACAACTTCACCGGCTGCCAGGACCTTGCCAAGCAGAAG
AAAGTGCCGTTCATCAGTGACGACCTGGAGATCGAGTGCGAGGGCAAGGAGAAGTACAAG
TGCGGATCCAACGTCTTCTGGAAATGG------------
>Oryza
------------------------------------------------------------
------------------------------------------------------------
------------------------------------------------------------
------------------------------------ATGGCCGGAGTGAGCACCAGCGTC
GTCGGCCTCAAGCCCGCCGCGGCG------------------------------------
---GTGCCGCAGTCGGCCGCC---------------------------TCGCCGGTGCCG
AAGCGCGTGCACGTCGCTGTGCCGCCCAAGGAGGAGCAGGGCGGT------GGCAGGCGC
GCCGCGCTGCTGGGTCTCGCCGCCGTGTTCGCCGCCACCGCC------------GCCGGG
CAGGCCAAGGCCGGCGTGTTCGACGAGTACCTCGAGAAGAGCAAGGCCAACAAGGAGCTG
AACGACAAGAAGAGGCTGGCGACGAGCGGCGCCAACTTCGCGAGGGCGTACACCGTCGAG
TTCGGCAGCTGCCAGTTCCCCTACAACTTCACCGGCTGCCAGGACCTCGCCAAGCAGAAG
AAAGTCCCATTCATCTCAGATGATCTCGAGATCGAGTGCGAGGGGAAGGAGAAGTACAAG
TGCGGATCCAACGTCTTCTGGAAATGG------------
>Zma
ATGCCCAGCCAATGGGATGGAAGCAGCCTCACCCTATCCACACGCCCACGCGCAGCACCA
CAACCTTCGCCTTCCTCCATCAGTTTCCCTCCACCGCACCCACGATCAAAAACGTACAAA
ACCATCGCTACCCCCTCACCCTCACTCTCCCTGCTGCAACCCAACCAAGCCCGCACGACA
CGACACCAAGTCGAGGAGCTCGAGAGGGCACCAATAATGGCCGGCGTGAACTCCAGCGTC
GTCGGGCTCAAGCCCGCCGCGGCA------------------------------------
---GTGCCGCAGGCCGCCGCC------------------------------GCCTCATCG
CCGGCGAAGCGGGTGCAGCTGGCCGCGCCCGAG------------------GGCCGCCGC
GCCGCTCTGCTCGGCCTGGCGGCCGTCTTCGCCGTCACGGCC---------ACCACCGGG
TCGGCCAAGGCCACGATCTTCGATGAGTACCTCGAGAAGAGCAAGGCCAACAAGGAGCTG
AACGACAAGAAGAGGCTGGCCACCAGTGGAGCCAACTTTGCGCGCGCCTACACCGTGGAG
TTCGGCAGCTGCCAGTTCCCCTACAACTTCACTGGGTGCCAGGACCTCGCCAAGCAGAAG
AAAGTCCCCTTCATCAGCGACGACCTCGAGATTGAGTGCGAGGGGAAGGAGAAGTTCAAG
TGCGGCTCCAACGTTTTCTGGAAGTGG------------
>Sorbi
------------------------------------------------------------
------------------------------------------------------------
------------------------------------------------------------
------------------------------------ATGGCCGGCGTGAACTCCAGCGTC
GTCGGACTCAAGCCCGCCGCGGCA------------------------------------
---GTGCCCCAGGCCGCCGCC------------------------GCCGCCGCCTCGTCG
CAGGCGAAGCGGGTGCAGCTGGTCGCGCCCGAG------------------GGCCGCCGC
GCCGCGCTGCTCGGCCTGGCGGCCGTCTTCGCCGTCACCGCC---------ACCACCGGA
TCGGCCAAGGCCGGGATCATCGACGAGTACCTTGAGAAGAGCAAGGCCAACAAGGAGCTG
AATGACAAGAAGAGGCTGGCCACCAGCGGCGCCAACTTTGCGCGCGCCTACACCGTCGAG
TTCGGCAGCTGCACGTTCCCCTACAACTTCACTGGGTGCCAGGACCTCGCCAAGCAGAAG
AAAGTGCCCTTCATCACCGACGACCTCGAGATCGAGTGCGAGGGGAAGGAGAAGTTCAAG
TGCGGCTCCAACGTTTTCTGGAAGTGGGGTGAAGCAAAA
>Arath
------------------------------------------------------------
------------------------------------------------------------
------------------------------------------------------------
------------------------------------ATGGCGGCCATGAACTCGAGTGTT
CTCACTTGCAGCTACGCAATTGCTGGCTCTGGCTCGGTAGAGCTTAACCAGAAAGTTGGT
TTGGTGAATTCATCAGTTGGG---TTTGGTCAGAAGAAACAGATGATTATGCCTGTGATC
AAAGCTCAACGCGTTGTT---------GGTGATGATGTTGATGGATCTAATGGAAGACGA
TCAGCCATGGTTTTCTTAGCAGCTACACTCTTCTCCACTGCT------GCTGTTTCTGCT
TCTGCTAATGCTGGCGTCATTGACGAATACCTCGAGAGGAGCAAAACCAACAAAGAACTT
AATGATAAGAAGAGATTGGCAACAAGTGGAGCAAACTTTGCGAGAGCATTCACTGTTCAA
TTCGGAAGCTGCAAGTTCCCTGAGAATTTCACTGGCTGCCAAGATCTTGCCAAGCAAAAG
AAAGTTCCATTTATCTCAGAAGATATTGCTTTGGAATGCGAAGGCAAGGACAAGTACAAG
TGTGGTTCCAATGTTTTCTGGAAATGG------------
>Posidonia
------------------------------------------------------------
------------------------------------------------------------
------------------------------------------------------------
------------------------------------GGGATCATGAAACGACCAAAGGCT
ATGTTTATGGCTATGGTTTTATTCAAA------TTCAGAAAATTAAAGTTCGTGGCAACT
TTACCTACATAATTACATTAGGATGTACTTAACCAAGGTACTCAGTATCTCAATACAAAT
AGCTTCCTCGTACAGAGCAGCAAAAAAAAATAATTCAGTGGAGTGCTTATTTCGCATAGC
ACAAACGGAGATTGTAGAAGAACTGAAAGAAGGAACATACAA------ATGCGATCCAAA
GTTCTATTAAACAGAGTATTAGAATACAAAGAGCAAGGAGAACAGATGAGGATTATTGGC
TTCATAATCACCATTTCCAGAAAACGTTGGATCCACACTTGTACTTGTCTTTGCCTTCAC
ACTCCAAGTCAAGGTCATCACTGAGGAAGGGTACTTTCTTTTGCTTTGCCAGATCTTGGC
AGCCAGTGAAGTTCTCTGGGAACTTGCAAGTGCCAAACTCCACTGTGTAGGCCCGAGCAA
AGTTTGCACCACTTGTTGCCAATCTCT------------
>Medtr
------------------------------------------------------------
------------------------------------------------------------
------------------------------------------------------------
------------------------------------atggctgcaatgaactcaagtgta
ttagcttgtagctatgccatatctggt---------tctgagctcaatgcaaagctcatt
tcagtgccctctgctgcatca------ccaggggtttcaggtatcaagctaccattgatc
aaggctcagcaggtgagaattcctgaagccaaagaatcaagagcaagtgatggaagaaga
aatgctcttgctttattggcagctacacttttcaccactgctgtttcagcctccaattct
tctgctaatgctggcgttattgaagaataccttgaaaaaagcaaggccaataaggaattg
aatgacaagaagaggttagccactagtggagcaaattttgcaagagcatatacagtgcaa
tttggtacttgcaagttccctgagaatttcaccggttgccaagatcttgctaaacagaag
aaagtaccattcattacagaagatttggaacttgaatgtgaaggaaaggacaaatacaag
tgtggttctaatgttttctggaaatgg------------
>Poptr
------------------------------------------------------------
------------------------------------------------------------
------------------------------------------------------------
------------------------------------ATGGCAGCCATGAACTCCAGTGTT
TTGGCATGCAACTATGCCATCTCAGGCACTGGATCATCCGAGCTTAATGCAAAGATTGTT
TCCATGCCTGCAGTTGCATCC------CCAGTTGTGTCTGGTCCCAAATTACCTATAATC
AGAGCCCAACAGGCTAGA---GCTGATTCTAAAGAAATGAAAGCCAGTGAAGGAAGAAGA
GCTGCACTGGTTTATCTTGCAGCTACCCTTTTCACCTCAGCT------GCTGCTGCTGCT
TCTGCCAATGCTGGAGTAATTGAAGATTACCTTGAAAAGAGCAAAGCTAACAAGGAATTG
AATGACAAGAAGAGATTAGCCACTAGTGGAGCAAATTTTGCAAGAGCATACACAGTTCAA
TTTGGCACATGCAAGTTCCCCGAGAACTTCACAGGCTGCCAAGATCTTGCCAAGCAAAAG
AAAGTGCCATTTATCTCTGAAGATTTGGCTTTGGAGTGTGAAGGAAAGGACAAATACAAG
TGTGGTTCCAATGTTTTTTGGAAATGG------------
>Vitis
------------------------------------------------------------
------------------------------------------------------------
------------------------------------------------------------
------------------------------------ATGGCATCAGTCAACTCCAGTGTT
CTAGCATGTAACTATGCCATCTCCGAG---------------------------------
------------------------------------------------------------
---------------------------------------------------GGGAGAAGA
GCAGCCCTTGTGTACTTGGCTGCCACCCTTTTCACCACTGCT------GCTGCCTCCTCT
TCTGCCAATGCTGGGGTCATTGACGACTACCTGGAAAAGAGCAAAGCGAACAAGGAGTTG
AACGACAAGAAAAGGTTGGCTACAAGCGGAGCAAACTTTGCCAGAGCATACACTGTTCAA
TTTGGAACCTGCAAGTTCCCTGAGAACTTCACTGGCTGCCAGGATCTCGCCAAGAAAAAA
AAAGTGCCTTTCCTTTCTGAAGATCTAGAGTTGGAGTGTGAAGGAAGGGACAAGTACAAG
TGCGGTTCCAATGTTTTCTGGAAATGG------------
