# Supplementary material for: Back to the sea twice: identifying candidate plant genes for molecular evolution to marine life
Source: BMC Evol Biol. 2011 Jan 12;11:8. doi: 10.1186/1471-2148-11-8 (PMC3033329; doi:10.1186/1471-2148-11-8)
Supplement: Additional file 3 — Aligned nucleotide (CDS) sequences of each OrthoMCL cluster, produced with PAL2NAL. [file 1471-2148-11-8-S3.GZ › orthomcl3922.pal2nal]

>Posidonia
------------------------------------------------------------
------------------------------------------------------------
------------------------------------------------------------
------------------------------------------------------------
---GAAGGATTTCTTTCGCCATTCTGCGGCTTAAAA---------------TTACAGTTA
CAAAAGAAAGCAAGTAAAGCATCTGCAATAGCCTTGACCGTAAAAAGCATGCACAAACTA
TGTCCCATTGGTAAAATATCAATGATTGGATAATAAACAGACTGAAGGCTTATGGTTATG
GACTACACGTTCACAAAGCAACAAGTTCTTCCGGAAGCAGATGCATCACTGTCTAACAAG
GAAGAAAAATCCTTTTGGTTCGCTCCAGTTTCATTAAGAGCACATTGTTCTTTCCAGCAC
CTCCTGCAACTCTCCGCTTTTGTATGCTTCTAAGGGATGTCACATCCACCAAAGAACTCT
CCGTCG
>Vitis
ATGCTTATGCTTATATCAATATTAATGTCGTTTGCCACCACTTTACACTCACCACAACCA
CTCTTGAAGGACCAGACGCCCTTATTCGCTCTCAGGGTTGGCTCCCTC------GCCGCT
AGGCCAAGTCTTGTTGCCTATCGCCGTGGTTCTTTCCGTACCTTGACTATC---GGCGAT
GGCCTTGTGATCGGAGCGAAG---------------------------------TCCGGG
CGGATTGGATCCTTCCGTTGTTTCTCAGCACTAACT---------------CCTGAGCTG
AAAACTACATTGGATAAAGTTGTTACATCAAACAAAGTGGTTCTTTTTATGAAGGGAACC
AAGGAGTTCCCACAATGTGGATTTTCAAACACTGTGGTGCAGATACTCAATTCCCTGAAT
GTTCCTTTTGAAACAATAAACATTTTAGAAAATGAAATATTGCGTCAGGGGTTGAAGGAA
TATTCCAACTGGCCTACCTTTCCTCAACTTTACATTGAAGGGGAGTTCTTTGGTGGCTGT
GACATTACTGTTGATGCATACAACAGCGGCCAATTGCAGGAACAGTTGGAGAAGGCGATG
TGCTCC
>Arath
---------------------------ATGGCTCTCCGATCTGTCAAAACGCCGACCTTG
ATAACTTCGGTCGCCGTCGTCTCCTCCTCCGTT---------------------ACCAAC
AAGCCTCACTCTATCAGATTCTCTCTTAAACCAACGTCGGCACTCGTCGTCCATAACCAT
CAGCTATCGTTCTACGGTTCG---------AATCTC------------------AAGCTG
AAACCAACTAAATTCCGATGCTCAGCGTCGGCTCTTACG------------CCGCAACTT
AAAGACACGCTGGAGAAACTGGTGAATTCGGAGAAAGTGGTTCTGTTTATGAAAGGAACG
AGAGACTTCCCGATGTGTGGATTCTCCAACACTGTGGTTCAGATTTTGAAGAATCTGAAT
GTTCCTTTCGAAGATGTGAATATTCTGGAGAATGAGATGTTGAGGCAAGGACTTAAAGAG
TATTCGAATTGGCCGACGTTTCCTCAGCTTTATATCGGCGGTGAGTTTTTCGGTGGTTGT
GATATTACTCTTGAGGCGTTTAAGACTGGAGAATTGCAGGAAGAGGTGGAGAAAGCTATG
TGCTCT
>Poptr
---------------------------ATGGGTTCCCAG------------------TCA
TTGCTTGTGCTGTCAGCACCAACGACGATGATT---------------------CCGTCT
AAAATTGCAGCATCATCCCTTGCGCCTCCTCGCCCTGGGCCCCTCTGCTTC---CCTCGC
GCTCTGACCATCACTGATTCTGTGGTTTTCAGAGTCAAGTCCAATTCTGCTCGGAATAAG
CTTGCCTCCTCCATACGTTGTGCATTGACT---------------------CCTGCGCTG
AAGACTACATTGGATAAAGTTGTTACATCACACAAAGTTGTGCTTTTCATGAAGGGAACC
AAGGACTTCCCTCAATGTGGATTTTCACAAACTGTGGTGCAAATATTGAAGTCATTAAAT
GTACCTTTTGAATCAGTTAACATTCTAGAAAATGAATTGCTACGTCAAGGACTGAAGGAT
TATTCTAGCTGGCCTACGTTTCCTCAACTCTACATAGACGGAGAATTCTTTGGTGGCTGT
GATATCACTGTTGAGGCATATAAGAGTGGCGAATTGCAGGAACAAGTGGAAAAGGCAATG
TGCTCT
>Oryza
---------------------------ATGGCCGCCACCGCCGCCGCC---------TCC
GTAGCCGCGATTTCGCCTCTCCCCGGGGCATCC---------------------CTCCCG
CGCCCCGTCTCCGCGAGGGTTCCTCTTCTCCCTAGGGCTTCCCCT---CCC---ACATGG
CGCCTCAGCGTCGGCTCGGCG---------------------------------------
CGCGCGCGGTCGACGCGGTGCCTTGCGGCGGCGGGGGGTGGCGGGCTGGCGCCGGAGATG
AGGGCGACGCTGGACAAGGTGGTGGGGTCGCACAAGGTGGTGCTGTTCATGAAGGGGACC
AAGGACTTCCCGCAGTGCGGATTCTCCCACACGGTGGTGCAGATACTCCGGTCGCTGGAC
GTGCCCTTCGAGACGCTCGACGTGCTCGCCAACGAGGCGCTCCGCCAGGGGCTCAAGGAG
TACTCCAGCTGGCCCACCTTCCCGCAGCTCTACATCGACGGCGAGTTCTTCGGAGGATGC
GACATCACCGTTGATGCATACAAAAGTGGAGAGCTGCAGGAAACACTAGAGAAAGCAATG
TTATCT
>Bradi
---------------------------ATGGCCATGGCCATGTCCGCCTCTGCC---CCA
GCCGCCGCTTCCCTCCTGCCGCCCTTC---------------------------CCCGCG
CGGCCGCGGTCCGTGAGCTTCGCGGCGCTTCCTCCTTCTCGGGCGGCGGCG---GGCCTG
CGCCTCGGCCTCGTCGGCGCG---------------------------------CGCGCC
GGGGCCCGGTCCGTGCGGTGCCTCGCGGCGGCGGCGGGGGGCGGA------GGAGCGATG
AGGGAGACGCTGGACAAGGTGGTGGGGGCGCACAAGGTGGTGCTGTTCATGAAGGGGACC
AAGGACTTCCCGCAGTGCGGCTTCTCCCACACCGTGGTGCAGATCCTGCGGTCGCTGGAC
GTGCCCTTCGAGACGCTCGACGTGCTCGCCAACGAGGCGCTCCGCCAGGGGCTCAAGGAG
TACTCCAGCTGGCCCACCTTCCCGCAGCTCTACATCGACGGCGAGTTCTTCGGTGGATGC
GACATCACCGTT---GCATACAAGAGTGGTGAACTGCAGGAAACACTAGAGAAAGCAATG
TGCTCT
>Medtr
---------------------------atgtctttcagttcgtgcgttaaaccattccct
ttgcaagtacacttgcacccaacaacatcatgcttcaactcccatgtttctggaacaaca
acaacaacaacctcgtcattgtctcttccacctcgttcatctcttgttctc---aaacaa
aacactattttacattcccaacccaaatttcaactcaaa---------------caacgt
ttttccaccacaattcgctgttctgctttgact------------------cctgaattg
aagaccacattggataaggttgttacatcaaacaaaatagttttgtttatgaagggtact
aaggattttccacagtgtggattctcaaatacggttgtgcaaattttgaggtctttgaat
gcgtcttttgaaacgattaacatattggacaatgatatgttgcgccagggactgaaggaa
tattccagttggcctacctttcctcagctctatatcgatggagagttttttggaggatgt
gatatcactgttgaggcatataagaatggagaattgcaggaactagtggagaaggcaatg
tgctcc
>Zma
---------------------------ATGGCCGCCTCCGCCCCGGCCGTGAGG---CCT
CTCGCC---CGGGCCGCAATCCCTATCCCGCTC---------------------TCTGCG
CGGCCGCGGACCGCCAGGGTCTCCTTGCTCCCCCTGGCTCCTCTTGCTCCG---GCCCAG
CGCCTCGCTCTCGGGCGGACCGGGCAAGCGCGGCTG------------------CCAGCG
CGCAGCCGGTCGGTGCGGTGCCTGGCGGCGCTGAGC---------------CCAGAGATG
CGGGAGACGCTGGACAAGGTCGTGGGGTCCAGCAAGGTGTTGCTATTCATGAAGGGCACC
AAGGACTTTCCGCAGTGCGGCTTCTCCCACACCGTCGTGCAGATCCTGCGCTCGCTCGAC
GTGCCCTTCGAGACGCTCGACGTGCTCGCTAACGAGGCGCTCCGGCAGGGGCTCAAGGAG
TACTCCAGCTGGCCCACCTTCCCGCAGCTCTACATCGACGGCGAGTTCTTCGGCGGATGT
GACATCACCGTCGAGGCATACAAGAGTGGAGAACTGCAGGAAACTCTAGAGAAAGCAATG
TGTTCG
>Sorbi
---------------------------ATGGCCGCCTCCGCCACGGCCGCGAGG---CCT
CTCGCTGGGGCCGCCGCCGTCCCGCTCCCGCTG---------------------CCAGCG
CGGCCGCGAACCGCCAGGGTGGCCTTGCTGCCCCTGACCCCTGTT---CCG---GGCCAG
CGCCTCGCTCTCGGGCGGGCCGGGCAGGAGCGGCTG------------------CCGGCG
CGCGGCCGGTCGGTGCGGTGCCTGGCGGCGCTGAGC---------------CCGGAGATG
CGGGCGACGCTGGACAAGGTCGTGGGGTCCAGCAAGGTGGTGCTGTTCATGAAGGGCACC
AAGGACTTCCCGCAGTGCGGCTTCTCCCACACCGTCGTGCAGATCCTGCGCTCGCTCGAC
GTGCCCTTCGACACGCTCGACGTGCTCGCCAACGAGGCGCTCCGGCAGGGGCTCAAGGAG
TACTCCAGCTGGCCCACCTTCCCGCAGCTCTACATCGACGGCGAGTTCTTCGGCGGATGT
GACATCACCGTTGAGGCATACAAGAGTGGAGAACTGCAGGAAACTCTTGAGAAAGCAATG
TGTTCA
>Zostera
------------------------------------------------------------
------------------------------------------------------------
------------------------------------------------------------
------------------------------------------------------------
------------------------------------------------------------
------------------------------------------------------------
------------------------------------------------------------
---------------------------------------------CAGGGATTGAAGGAA
TACTCCAGCTGGCCAACATTCCCACAACTCTACATCGATGGAGAGTTCTTCGGTGGATGC
GACATAACCCTAGAAGCATACCAGAATGGAGATCTGCAGGAATGTTTAGAAAAGGCAATG
TGTTCT
