# Supplementary material for: Back to the sea twice: identifying candidate plant genes for molecular evolution to marine life
Source: BMC Evol Biol. 2011 Jan 12;11:8. doi: 10.1186/1471-2148-11-8 (PMC3033329; doi:10.1186/1471-2148-11-8)
Supplement: Additional file 3 — Aligned nucleotide (CDS) sequences of each OrthoMCL cluster, produced with PAL2NAL. [file 1471-2148-11-8-S3.GZ › orthomcl3901.pal2nal]

>Posidonia
------------------------------------------------------------
------------------------------------------------------------
------------TACACGAAACTA------------------------------------
---------------------------------------------------------AAT
TCC---------------------------------------------------------
------------CTGCGATAGCAAGTGTCACTCCAACTACAATAATCTTGTATAAATGTG
TTAGGATTTGTATTTTAAAATGTATCGAATGTAAGCAGGATCCCTGAGTTTGGGGTTCAG
TTTAGTATGACTGCAGGGGGTTCTTACTGATCTGAAGCTGGTAATGGTCGAAGGGCTTTG
AGAGGATTCATGATAACACCATCAATTAGTCCATAATCCTCGGCTTCTTTTGCGCTCATG
AAAAATCACGGTCAGTGTCTTGGTTGATCTTTTCAAGGCTATTGTCGATGTCATGAAAGC
AACACGAGGAAATAGGAGACTGGATGTCTATATCAGTTTGACCACCCTGAGCACCACCAA
GAGGTTGATGAATCATTATCCTTGAGTTGGGTAAACTGTATCGTTTTCCTGTACTGCCAG
------------------------CGCTAAAAGGAAAGCCCCCATGCTAGCTGCCAATCC
AACACAAACAGTGGAAACATCAGGTCGGATGTGCCTCATAGTATCAAATATGGCCATTCC
AGCCGTGACTGAGCCTCCTGGAGAGTTCACGTACATGATGATATCCTTGTTGGGATCAAC
AGCGTCGAGATACAGGAG---------------------
>Bradi
------------ATGGCGACCACCACCGCCTCCTCCTCCTCTCTCACCGCCCCTCTCCTC
GGCCCCAAAGCTAAC------CCCAATCCAGGCCCCAGATCTCTCCCGCTC---------
---CTCAGGACCCGGAGGTGCGCCCGACCTGTG---------------------------
---GTCGCTGCAGCCGGTGGAGGCGGAGTGGGGACTTACGGAGCTGCTCAGAGGCGCGGG
ATTTGGTCGATCAGGGATGACTTGCTGATGCCGAGGTCCCCCTACTTCCCTATAGAGTCT
GCGGGA---CAGGATCGAGGGCCCTCG------CCCATGGTGATGGAGCGGTTCCAGAGC
GTTGTCAGCCAGCTCTTCCAGCATAGAATTATCCGGTGTGGCGGTCCTGTGGAGGATGAT
ATGGCAAACGTCATTGTTGCGCAGCTTCTTTACTTGGATGCCATTGACCCCAACAAGGAT
ATCATTATGTATGTGAACTCTCCAGGAGGGTCAGTGACAGCTGGGATGGCCATATTTGAT
ACAATGAAGCACATCAGACCTGATGTTTCCACAGTTTGTATCGGCCTTGCTGCAAGTATG
GGTGCTTTTCTACTTAGTGGTGGGACAAAAGGGAAGCGATACAGCTTACCTAACTCAAGA
ATAATGATCCATCAACCTCTTGGAGGAGCCCAAGGACAAGAGACTGATCTCGAGATCCAG
GCCAATGAGATGCTGCACCACAAGGCTAACTTGAATGGGTACCTAGCATACCATACCGGG
CAGCCCCTGGATAAGATCAACGTAGATACTGACCGCGACTTCTTCATGAGTGCCAAGGAG
GCAAAGGAGTATGGCCTCATTGACGGAGTAATCATGAATCCTCTTAAAGCCCTTCAGCCG
CTTCCAGCTTCCAGC------------------------
>Oryza
---------ATGGCGACCACCACCACCACCCCCTCCTCCTCTCTCACCGCCCCTCTCCTC
CGCCCGAGCTCGAAC------GCGAACCCCGCCCCGAGATCTCTGCCGCTC---------
---CTCAGGAGCCGGAGGTGCGCTCGGGCCGTG---------------------------
---------GCGACCGCCGCCGCCGCCGCTGGCCACGGGGCCGCTCATCAGAGGAGCGGG
ATTTGGTCGATCAGGGATGATTTGGTGGTGCCGAGGTCGCCCTACTTCCCTGTGGAGTAT
GCGTCGGGGCAGGAACGCGGGCCATCG------CCCATGGTGATGGAGCGGTTCCAGAGC
GTCGTCAGCCAGCTCTTCCAGCACAGGATTATCCGGTGTGGTGGACCCGTGGAGGATGAT
ATGGCGAACATCATCGTTGCCCAGCTGCTATATCTCGATGCCATCGATCCTAACAAGGAT
ATCATTATGTATGTGAATTCTCCTGGAGGATCAGTGACAGCTGGGATGGCCATATTCGAC
ACGATGAAGCATATCAGACCTGATGTTTCCACAGTTTGTATTGGACTTGCTGCAAGTATG
GGAGCTTTTCTGCTTAGTGCTGGGACAAAAGGGAAGCGATACAGCTTACCTAACTCAAGA
ATAATGATCCATCAACCTCTCGGAGGAGCCCAAGGACAAGAGACTGATCTTGAGATCCAG
GCTAATGAGATGCTGCATCACAAGGCTAACCTGAATGGATACCTAGCATACCACACTGGG
CAGCCCCTAGATAAGATCAACGTAGATACTGACCGTGATTACTTCATGAGCGCGAAGGAG
GCAAAGGAGTATGGTCTAATTGATGGAGTTATCATGAATCCCCTTAAAGCCCTTCAACCG
CTTCCTGCTTCTAGT------------------------
>Zma
---------------ATGGCGACCACCACCTCTTCCTCCTCGCTGACCACTCCTCTCCTC
CGCCCGAACCCCAAT------ACCAACCCTGCTCCCAGATCTCTCCAACTC---------
---CTCAGGAGCAGGAGGTGCGCTCGTGCCGTA---------------------------
------ACTACCGCCGTAGCCGGAGGTGCGGTGCCTTACGGGGCTAATCCGCGGCGCGGG
ATTTGGTCGATCAGGGATGACTTGGTGGTGCCAAGGTCGCCCTACTTCCCAGTGGAGTCC
GCGGCGGGGCAGGAGCGTGGGCCGTCG------CCCATGGTGATGGAGCGGTTCCAGAGC
GTCGTCAGTCAGCTTTTCCAGCACAGAATTATTCGGTGCGGAGGCCCCGTTGAGGATGAT
ATGGCCAACATCATTGTAGCACAACTGCTCTACCTCGACGCTATTGATCCCAATAAGGAT
ATCATTATGTATGTGAATTCGCCAGGAGGGTCAGTGACAGCTGGAATGGCTATATTTGAT
ACAATGAAGCATATCAGGCCTGATGTATCCACTGTTTGTATTGGACTAGCTGCAAGCATG
GGAGCTTTTCTACTTAGTGCTGGGACCAAAGGAAAGCGATACAGCTTACCAAACTCAAGG
ATAATGATCCATCAACCTCTTGGAGGGGCCCAAGGACAGGAGACTGATCTTGAGATTCAG
GCCAATGAGATGCTGCACCACAAGGCGAACTTAAATGGATACCTTGCATACCACACTGGG
CAGCCCCTGGATAAGATCAACGTAGATACTGACCGTGACTACTTCATGAGCGCGAAAGAA
GCAAAGGAGTATGGCCTTATTGATGGAGTAATCATGAATCCCCTCAAGGCCCTTCAACCA
CTTCCAGCTTCCAGT------------------------
>Sorbi
---------ATGGCGACCGCCACCGCTACCTCTTCCTCCTCGCTGACCACTCCTCTCCTC
CGCCCGAACCCCAAT------ACCAACCCCGCTCCCAGATCTCTCCAACTC---------
---CTCAGGAGCAGGAGGTGCGCTCGTGCCGTG---------------------------
------ACTGCCGCCGTAGCCGGAGGCCCGGTGCCTTACGGGGCTGCTCCGAGGCGCGGG
ATTTGGTCGATCAGGGATGACTTGGTGGTGCCGAGGTCGCCCTACTTCCCAGTGGAGTCT
GCGGCGGGGCAGGAGCGTGGGCCGTCA------CCCATGGTGATGGAGCGGTTCCAGAGC
GTCGTTAGTCAGCTTTTCCAGCATAGGATTATCCGGTGTGGTGGCCCTGTTGAGGATGAT
ATGGCCAACATCATTGTAGCACAGCTGCTCTACCTCGATGCTATTGATCCCACTAAGGAT
ATCATTATGTATGTGAATTCACCAGGAGGGTCAGTGACAGCTGGAATGGCTATATTCGAT
ACAATGAAGCATATCAGGCCTGATGTATCCACTGTTTGTATCGGACTAGCTGCAAGTATG
GGAGCTTTTCTACTTAGTGCTGGGACCAAAGGAAAGCGATACAGCTTACCAAACTCGAGG
ATAATGATCCATCAACCTCTTGGAGGGGCCCAAGGACAGGAGACTGATCTTGAAATTCAG
GCTAATGAGATGTTGCACCACAAGGCTAACTTAAATGGATACCTTGCATACCACACTGGG
CAGCCCCTGGATAAGATCAATGTAGATACTGACCGTGACTACTTTATGAGCGCGAAAGAA
GCAAAGGAGTATGGCCTTATTGATGGAGTAATCATGAATCCTCTCAAGGCCCTTCAACCA
CTTCCAGCTTCCAGT------------------------
>Medtr
atgtctcattcttctcttctcaccccctcttcctctcttacactcaactctcctcttctt
tcccccacc------------actggttcttcttctcacagtctttctcttccctcccac
ccttttctctccgggaaattgaggaaacctgtagaatttagaaagattacccgaaaatct
gccgtgaaagcggtctatggtgatcaattttggggacatgagaggagttcacgtcagggt
atttggtccataagggaggatttgggagttccatcttcgccttattttcctacctatgca
caagga---------caagggccaccc------ccaatggtgcaggagcgtttccagagt
gttataagtcagcttttccaatatagaataatccgttgtggtggagcagttgacgatgat
atggcaaatatcatagtttctcagctcctttatcttgatgctgttgacccaaacaaggat
attgtcatgtatgtaaattctcccggagggtcggttacagctggtatggcaatatttgat
acaatgaagcatatcagacctgatgtgtccactgtctgtgttggattggcggctagtatg
ggagcttttctgcttagcgcggggaccaaaggaaaacgattcagcttgccaaactcaagg
ataatgattcatcaaccacttggtggtttccaaggagggcaaactgacatagatattcag
gctaatgaaatgctgcatcacaaggcaaacctgaatgggtatctgtcctatcaaactggg
caaagtttagagaaaattaaccaggatacagaccgtgattttttcatgagtgcaaaagaa
gccaaagaatatggactcatcgatggtgtcatcatgaatcctctcaaagctcttcagcct
ttagcaactgcagaggagggtaaagatcgggctattctt
>Vitis
ATGGCGCACACATGCGTCGCA---------------------TTCAATTCTCTCATCTTC
TCCTCAAACCCTACT------TCTTCTTCCGATTCTCACAAGCTTTCT------------
---TTTTCCTCTAGGAAATTTACAAAATTGGTTGGGAGTGAAAAAAGACTTCGGGTTGCG
CCAGTGAAGGCTGCCTATTCTGGGGAGTTTTGGGCGCCGGACAAGAATTCTAGGCAGGGA
ACTTGGTCCATTAGGGATGATTTGCAAATCCCATCTTCGGCCTACTTCCCTACATATGCA
CAAGGA------GGGCAAGGGCCGCCT------CCAATGGTGCAGGAGCGTTTTCAGAGT
GTCGTCAGTCAGCTTTTTCAACATAGAATAATCCGATGTGGTGGAGCTGTTGATGATGAT
ATGGCAAACATCATAGTGGCTCAGCTTCTCTATCTTGATGCTGTTGATCCTGACAAGGAT
ATTGTCATGTATGTGAACTCTCCAGGAGGATCAGTTACAGCTGGCATGGCTATATTCGAC
ACAATGAGGCATATCCGACCTGATGTTTCCACTGTGTGTGTTGGACTAGCAGCCAGCATG
GGAGCATTCCTGCTTAGCTGTGGCACCAAGGGAAAAAGATATAGCTTGCCAAACTCAAGG
ATCATGATCCATCAGCCTCTCGGTGGAGCTCAAGGTGGGCAAACTGACATAGATATTCAG
GCAAATGAAATGCTGCATCACAAGGCTAATCTGAATGGGTATCTCTCCTACCACACCGGT
CAGAGCCTTGAGAAGATCAACCAAGACACTGATCGTGATTTCTTCATGAGCGCAAAAGAA
GCCAAGGAGTATGGACTTATAGATGGCGTTATCTTGAATCCTCTAAAGGCTCTCAAGCCT
CTGGTGGCTACTGCAGATCAG------------------
>Arath
ATGGCTCATGCTTGCGTCTCTACATCGGCTTCTTCTCTCAGATTCACAGCTGGATTCGTC
TCCGCTAGTCCCAAT---GGCTCCTCTTTCGATTCTCCCAAGCTTTCTCTTCCTTTCGAG
CCTCTCCGTTCAAGGAAGACGAATAAGTTAGTTAGCGATAGAAAGAATTGGAAGAATTCA
ACTCCGAAAGCTGTATATTCCGGCAATCTCTGGACACCGGAGATTCCGTCTCCTCAAGGA
GTTTGGTCCATTAGAGATGATTTACAAGTCCCTTCTTCGCCGTATTTTCCTGCTTATGCT
CAAGGA---------CAAGGACCACCT------CCTATGGTGCAAGAACGTTTCCAGAGT
ATCATTAGTCAGCTCTTCCAATATAGGATTATTCGCTGTGGTGGTGCTGTGGATGACGAT
ATGGCAAACATAATTGTAGCTCAACTCCTGTATCTTGATGCTGTTGATCCTACTAAGGAT
ATTGTCATGTATGTTAATTCTCCTGGTGGATCAGTTACAGCTGGCATGGCTATATTCGAT
ACTATGAGGCACATCCGGCCTGATGTGTCCACTGTTTGTGTTGGTCTAGCTGCTAGTATG
GGAGCTTTTCTGCTTAGTGCTGGAACCAAAGGAAAAAGATACAGTCTACCAAACTCAAGG
ATAATGATCCATCAGCCGCTTGGTGGAGCTCAAGGTGGCCAAACCGACATTGACATTCAG
GCAAATGAAATGCTGCATCACAAGGCAAACCTAAACGGTTACCTCGCATACCACACTGGT
CAAAGCCTGGAGAAGATAAACCAGGACACAGACCGTGATTTCTTCATGAGTGCCAAAGAA
GCAAAAGAGTATGGACTTATCGACGGTGTTATCATGAACCCTCTTAAAGCTCTCCAGCCA
CTTGCAGCAGCT---------------------------
>Poptr
ATGGCACACTCATGCGTCTCCTCATCGGCCTCTTCCCTCAGATTCAGCTCCCTTCCCTTC
TCGCCAAACCCTTCAGTCGGCTCAGCTCCTGATACCCACAAGCTCGCTTTCGCCTTCCAC
CCTCTCCGTTCCAGGAAATTGAGAAAGTTAGTCAGTGATAGGAAGACTATCCAGACATCT
TCGCCGAAGGCTGTTTACTCTGGTGAGTTTTGGGCGCCTGAGAGAAGTTCGCGACAGGGG
ATTTGGTCTATAAGGGATGATGTGCAAATCCCTTCTTCACCCTACTTCCCTGCCTATGCC
AATGGAGCTCAAGCTCAAGGACCACCA------CCGATGGTGCATGAACGGTTCCAGAGT
GTTATCAGTCAACTTTTTCAACATAGAATTATACGCTGTGGTGGAGCTGTTGATGATGAT
ATGGCAAACATTATTGTTGCTCAACTTCTCTATCTCGATGCTGTTGATCCCAACAAGGAT
ATTGTTATGTATGTGAATTCTCCTGGAGGATCAGTTACTGCTGGCATGGCAATATTTGAC
ACAATGAGGCATATCCGACCTGATGTCTCCACTGTCTGTGTTGGACTGGCAGCTAGTATG
GGGGCTTTTCTGCTTAGTGCTGGGACCAAAGGAAAAAGATACAGCTTGCCGAATTCAAGG
ATAATGATCCATCAGCCTCTTGGTGGAGCTCAAGGTGGGCAATCTGACATAGATATCCAG
GCAAACGAAATGTTGCATCACAAGGCAAACCTAAATGGGTATCTCGCCTACCACACTGGT
CAAAGTCTTGAGAAGATCAACCAAGATACAGATCGTGATTACTTCATGAGTGCGAAAGAA
GCCAAGGACTATGGGCTCATTGATGGTGTTATCTTGAATCCTCTCAAGGTTCTCCAGCCT
CTTGCAGCTGCAGCAGATCAACAA---------------
>Zostera
------------------------------------------------------------
------------------------------------------------------------
------------------------------------------------------------
------------------------------------------------------------
------------------------------------------------------------
------------------------------------------------------CAAAGT
GTGATCAGCCAACTCTTCCAGCATAGAATTATACGCTGTGGTGGAGCTGTTGATGATGAT
ATGGCCAACATTATTGTTGGCCAACTCTTGTATCTTGATGCCATTGATTCTAATAAGGAT
ATCATCATGTATGTGAATTCTCCTGGAGGCTCAGTTACTGCTGGGATGGCTATATTTGAC
ACCATGAGGCACATTCGTCCTGATGTTTCTACTGTTTGTGTTGGATTGGCAGCTAGCATG
GGTGCTTTTCTTCTTAGTGCCGGTACTAAAGGAAAGCGATATAGTTTACCCAATTCGAGG
ATAATGATTCATCAACCTCTTGGTGGTGCTCAGGGGTGGACAAACAGATATAGATATTCA
GCAAATGAGATGTTGCATCACAAAGCTAATTTGAATGGATACCTTGCTTACCACACTGGC
CAGAGTCTTGAAAAGATCAACCAAGATACAGATCGAGATTTTTTCATGAGCGCA------
------------------------------------------------------------
---------------------------------------
