# Supplementary material for: Back to the sea twice: identifying candidate plant genes for molecular evolution to marine life
Source: BMC Evol Biol. 2011 Jan 12;11:8. doi: 10.1186/1471-2148-11-8 (PMC3033329; doi:10.1186/1471-2148-11-8)
Supplement: Additional file 3 — Aligned nucleotide (CDS) sequences of each OrthoMCL cluster, produced with PAL2NAL. [file 1471-2148-11-8-S3.GZ › orthomcl3845.pal2nal]

>Zostera
---ATGGCTAGTCTGTCAACCGCATCCGTGACAATCCCCAAGTTGAGTGGTCTGAAGGCG
CCTGTTCACGCACTCCGAAATCTTGTCTCCATACCCAACAACCCAAAGGTGGCAAAGACC
AGGTCAGCAGTGTCTGTAAAGGCATCT------------CTG---AAGGATGTTGGTGCA
GCAGTCGTAGCCACAGCAGCCACAGTGATGTTTGCAAGCACAGCCATGGCCGCGGATGTG
GAGGTTTTGCTTGGTAGCAACGATGGGGATTTGGCGTTCGTCCCAAGTATGGTGAAGATC
AATGCTGGAGACAAACTGGTGTTCAAAAACAACACCGGATTCCCACACAACGTGGTGTTT
GACGAAGATGAGGTTCCATCTGGAGTTAATGCTGGGTCTCTGTCTATGGACGAGAATGAT
CTCTTGAACGCGCCGGGAGAGACATACTCGGTTGTGCTGAAGGCACCAGGGCAGTACAGC
CTGTACTGTGCACCGCATCAGGGAGCCGGGATGGTCGGGAAAATTGCGGTGAAC
>Posidonia
TATGAAGTAAACATTATATGATCCTCTTTATCAATCCAACAT------------------
------------------------------------------------------------
---------TCTCTTCCAAATTAATTT------------ATA---AATCATGAATATGTA
AGCTCCTACACGAACAAGAGAATATCTAGACAATTTACTTGACGGGAGTTT------CCC
AACCATACCAGCACCCTGGGCGGCGCACAATAAAACCGTAAGAGCCTGGCTCTGTCAAAG
TAACCTCGTAAGTCTCCCCTGCACCATTTAAAGCGCTGTCTCATCCATCGAGATCTTGCT
TGCGTCCACACCACTAGGGATCCCGTCTTCGTCGAACACCACGTTATGGGGAACCCTGCG
TTGTTCTTGAACACGATCTTCTCTCCTTTAGCCACCGGAATTCAGATGGTACGAAAGCAA
GGGAACCGTCGTCGGATCCTAAAAGAACCTCCATGGCCATCGCATTTCCAGCTA
>Arath
---ATGGCCTCAGTAACCTCAGCCACCGTTGCAATCCCATCTTTCACCGGCCTTAAAGCC
TCAACCATCAAATCATCC---GCCACCGTCAGAATCCAAACTGCTGCTGTTGCATCACCG
AAG------CTTACAGTGAAGTCATCT------------CTA---AAGAACTTCGGAGTC
GCGGCCGTAGCGGCTGCAGCTTCAATTGCTTTGGCCGGAAACGCCATGGCA------ATA
GAAGTTCTCTTGGGAGGAGGGGATGGGTCGTTAGCTTTTATTCCCAACGACTTCTCTATA
GCTAAAGGAGAGAAGATTGTGTTCAAGAACAACGCTGGATACCCACACAATGTTGTCTTC
GATGAAGACGAGATCCCAAGTGGCGTCGACGTGGCCAAGATCTCGATGGACGAGCAAGAT
CTACTCAACGGTGCGGGAGAGACGTACGAGGTTGCTTTGACCGAGCCAGGGACTTACAGC
TTCTACTGTGCGCCACATCAGGGTGCTGGTATGGTCGGTAAAGTCACCGTTAAC
>Zma
---ATGGCCTCCCTCTCCTCTGCCGCCGTCACCGCCCCTTCCTTCGCCGCACCAGCGCCA
GCCCGCGCCGTGGTCAGAAGGAGGTCC---------------------------------
---------TTCACCGTGCGCGCCTCT------------CTCCGCAAGGCCACCGGCACC
GCCGCCGTGGCAATGGCTGCCAGCGCCCTGCTTGCCGGCGGTGCCATGGCC------CAG
GAGGTGCTGCTGGGCGCAGGCGACGGCGGGCTCGTCTTCGAGCCCAGCCAGTTCACCGTC
AAGGCCGGCGACACCATCACATTCAAGAACAACGCCGGCTTCCCGCACAACGTCGTCTTC
GACGAAGACGAGGTGCCGAGCGGCGTCGACGCCACCAAGATCTCG------CAGGAGGAG
TACCTCAACGCGCCAGGCGAGACCTACTCCGTCACCCTCACCGTGCCGGGAACCTACGGC
TTCTACTGCGAGCCGCATCAAGGAGCCGGAATGGTCGGCAAGATCACCGTCAAC
>Sorbi
---ATGGCCTCCCTCTCCTCTGCCACCATCACCGCCCCTTCCGCCTTCGCCGCGCCGGCC
GCCCGCGCCGTGGCCAGGAGGTCGTCC---------------------------------
---------TTCACCGTGCGCGCCTCT------------CTCGGCAAGGCCGCCGGCACG
GCCGCCGTGGCCGTGGCCGCCAGCGCCCTTCTTGCCGGCGGCGCCATGGCC------CAG
GAGGTGCTGCTGGGCGCAAACGGAGGCGTGCTCGTCTTCGAGCCCAGCGAGTTCACCGTC
AAGGCCGGCGACACCATCACCTTCAAGAACAACGCCGGGTACCCGCACAACGTCGTCTTC
GACGAGGACGAGGTGCCCAGCGGCGTGGACGCCACCAAGATCTCG------CAGGAGGAG
TACCTCAACGCGCCAGGCGAGACCTACTCCGTCACCCTCACCGTGCCGGGCACCTACGGC
TTCTACTGCGAGCCGCACCAAGGAGCCGGAATGGTCGGCAAGGTCACCGTCAAC
>Oryza
---ATGGCCGCTCTTTCCTCTGCCGCCGTCACCATCCCTTCCATGGCCCCCTCCGCTCCC
GGGCGGAGGAGGATGAGA---TCTTCG---------------------------------
---------CTGGTCGTGCGCGCCTCG------------CTCGGCAAGGCAGCCGGCGCG
GCCGCAGTGGCCGTGGCCGCCAGCGCCATGCTCGCGGGCGGCGCCATGGCG------CAG
GAGGTGCTTCTCGGCGCCAATGGCGGCGTGCTGGTGTTCGAGCCGAACGACTTCACCGTC
AAGTCCGGCGAGACCATCACGTTCAAGAACAACGCCGGCTTCCCTCACAACGTGGTGTTC
GACGAGGACGCGGTTCCGAGCGGCGTCGACGTGTCCAAGATATCG------CAGGAGGAG
TACCTCAACGCCCCCGGCGAGACCTTCTCCGTCACGCTCACCGTCCCCGGCACATACGGC
TTCTACTGCGAGCCGCACGCCGGAGCTGGGATGGTCGGCAAGGTCACCGTCAAC
>Bradi
ATGGCCGCCCAGCTTTCCTCTGCCGCCGTCACCCTCCCTTCCATGGTCGCCGCCGCTCCC
CGGAGCAGCAGCCGG---------------------------------------------
---------CTGGTGGTGCGCGCATCGGCCGTAGGAGGGTTCCGGAAGGCGGCGGGGGCG
GCTGCGGTGGCGGTGGCGGCGAGCGCGATGCTTGCGGGCGGCGCCATGGCG------CAG
GACGTGCTGCTGGGTGCCAACGGCGGCGTGCTGGTGTTCGAGCCGAACGAGTTCAGCGTC
AAGGCCGGGGAGACGATCACGTTCAAGAACAACGCCGGGTTCCCCCACAACATCGTGTTC
GACGAGGACGCCGTGCCCAGCGGCGTCGACGTCTCCAAGATCTCC------CAGGAGGAG
TACCTCAACGCCCCCGGCGAGACTTTCTCCGTCACGCTCACTGTCCCTGGCACCTACGGC
TTCTACTGCGAGCCACATGCCGGGGCCGGCATGGTCGGCAAGGTCACCGTCAAC
>Poptr
---ATGGCCACTGTCACCTCTGCTGCTGTTTCTATCCCATCTTTCACCGGTCTTAAGGCA
GCCAGTGCCTCCAATGCCAAAGTCAGTGCCAGTGCCAAGGTTTCAGCCTCTCCACTTCCA
AGG------CTCAGCATCAAGGCTTCA------------TTG---AAAGAAGTCGGTGCT
GCTGTTGTCGCCACCGCTGCTAGCGCAATGATTGCTAGCAATGCTATGGCC------GTT
GACGTCTTGCTTGGAAGTGATGATGGATCATTGGCTTTTGTTCCCAGCGAATTCTCTGTA
CCCGCTGGTGAAAAGATTGTCTTCAAGAACAATGCCGGGTTCCCACATAACGTTCTCTTC
GACGAGGACGCTGTTCCAAGTGGGGTTGATGTGTCAAAAATCTCCATGAGCGAGGAGGAT
CTCCTCAACGCCAAAGGAGAGACTTTCGAAGTTGCCTTGAGCGACAAAGGTGAATACACT
TTCTACTGTTCTCCTCACCAGGGAGCTGGCATGGTGGGAAAAGTGATCGTTAAT
>Medtr
---atggccaccgttacttccaccaccgttgctattccatcattcacaggccttaaggca
aacgcaagcaaagttagt---gccatagctaaggttccaacttcaaattctcaattgcca
agg------ctttgtgtcagagcttcc------------ctc---aaagactttggagtt
gctgttgttgccactgctgcaagtgcattgctagctagcaatgcccttgcc------gtt
gaagtcttgcttggtgctagtgatgggggtttggcttttgttccaaacaatttcacagtg
aacgctggagacaccattacattcaagaacaatgctggttttcctcacaacgttatcttc
gatgaagacgagattccaagcggggttgatgcagcaaaaatttccatgcctgaagaagat
cttctcaatgctcctggggagacttacagcgttactttggatgctaagggaacctacaaa
ttctactgttcacctcacgcaggagctggtatggttggacaagtgactgttaat
>Vitis
---ATGGCCATCGTCACCTCCGCCGCAGTCGCCATCCCCTCATTCACCGGCCTCAAGGCC
TCCGGCGCAACCATGACCCGCGCTGCCGCCACCGTCAAGACCATCACCGCACCGGCCCCG
AGG------CTCGTGGCCAAGGCTGCA------------CTG---AAGGACGTGGGAGTG
GCCGTCGTCGCCACCGCCGCCAGCGCTTTGCTCGCCAGCAATGCCATGGCC------ATG
GAGGTCTTGCTCGGCAGCAGCGACGGAGGCCTGGTGTTTGTGCCGTCGACCATCACCGTC
CCCGCCGGAGAGAAGATCACGTTCAAGAACAATGCTGGCTTCCCTCACAACGTTGTGTTC
GACGAGGATGAAGTTCCGTCCGGCGTCGACGTATCGAAAATCTCGATGTCCGAAGAGGAT
CTGTTGAATGCACCTGGAGAAGTGTACTCTGTGACTTTGACCGAGAAAGGTACCTACAGT
TTCTACTGTTCTCCTCACCAGGGTGCTGGTATGGTGGGAAAGGTGACCGTTAAT
