# Supplementary material for: Back to the sea twice: identifying candidate plant genes for molecular evolution to marine life
Source: BMC Evol Biol. 2011 Jan 12;11:8. doi: 10.1186/1471-2148-11-8 (PMC3033329; doi:10.1186/1471-2148-11-8)
Supplement: Additional file 3 — Aligned nucleotide (CDS) sequences of each OrthoMCL cluster, produced with PAL2NAL. [file 1471-2148-11-8-S3.GZ › orthomcl3789.pal2nal]

>Zostera
ATGGCAGTTGCAAGAACAGGAGTCTATCTGGATGATTACTTGGAATACTCAAGCACATTA
CCTGCTGAGCTCCAAAGAATTCTATCCACAATGAGGGAGCTCGATGAAAGATCCCAAGCT
CTCATAAATCAAACAAGGAATCAGACGAGGTCCTACCTAGGATTGTCTCCCAACAACTCC
AAGAAA------------------------------------------------------
------------------------------------------------------------
------------------------------------------------------------
------------------------------------------------------------
---------------------------------GTGATCCAAGATGATGACGATGCG---
------------------------------------------------------------
------------------------------------------------------------
------------------------------------------------------------
------------------------------------------------------------
------------------------------------------------------------
------------------------------------------------------------
------------------
>Bradi
ATGGCGATCGCTCGCACCGGCGTGTACGTGGATGACTACTTGGAGTATTCGAGCACCCTG
GCTGGCGATCTGCAGAGAATTCTCTCCACCATGCACGAGCTTGACGAGAGGGCGGATGGC
ATTATGGGTCAGACAAAAGAACAGATCAAGCATCTCCTGGGAGTTCCATCCCATGGGTTT
GACAGGCCAAACATG---------------------------TTGGGTGATGATGAGGCT
GCCTCGGAGAGGATGAAGAGGGATATTGAAAGTAGCCAGGACAATGCGCTGAGTCTCTCC
ACCGAAAAAGTTTTGCTCGCACGCCAAGCTTATGACCTGATAGAGAGCCATATCAAACGC
CTTGATGAAGACCTAGGCCAGTTTGCAGAAGATTTAAAGCAAGAAGGAAAAATACCTCCA
GATGAACCACATATCCTTCCTCCAATGCCA---GTTGGTGGAAGGGATGACAAACGAAGG
CATGGTCTCAGTACTCCCCAAGCAACAAAG---AAGTTCAGAGAGAGGGAATGGGAA---
---AGGGTTATGGACTTTGACTTAATGCCACCTCCAGGCAGCAACAAGAAAACA------
GTTACATCGGATGCCGATCAAATGATTGATCCGAATGAACCAACATATTGTGTATGCCAC
CAAGTTTCATATGGTGATATGATTGCTTGTGACAACGAGAATTGTGAAGGAGGTGAATGG
TTCCACTATTCGTGTGTTGGTCTGACACCAGAAACGAGATTCAAAGGAAAATGGTTTTGC
CCGACTTGCAGGAATCTTCAA---------------------------------------
------------------
>Oryza
ATGGCGATCGCCCGCACCGGCGTGTACGTCGACGACTACCTCGAGTATTCGAGCACGCTG
GCCGGCGACCTGCAGAGGATTCTCTCCACCATGCGCGAGCTCGACGAGAGGGCTCATGGC
ATTATGGGACAGACCAAAGAACAGATAAAGTATCTACTCGGAGTGCCATCCCATGGGTTC
GACAGGTCAAACATG------------------------------GATGATGATGAATCT
GCCTCAGAGAGAATGAAAAAGGACATCGAAGCTAGTCAGGACAATGCGTTGAGTCTCTGC
ACCGAGAAAGTGTTGCTTGCACGCCAAGCTTATGACCTGATAGAGAGTCATATCAAACGT
CTGGATGAAGACTTAGGCCAGTTTGCAGAAGACTTGAAGCAAGAAGGAAAGATACCTCCA
GATGAACCATCAATCCTTCCTGCAATTTCA---GCATTTAGCAGGGATGACAAACGGAGG
CCTGGTTTCAGTACACCTCAAGCAACAAAG---AAGTTCAGAGAGAGGGAATGGGACAGG
GAAAGGGGTATGGACTTCGACTTAATGCCCCCTCCAGGTAGCAACAAGAAAACAACT---
GCACCTATGGATGTGGATCAAACAATTGATCCAAATGAACCAACATACTGTATATGCCAC
CAGATTTCATATGGTGATATGATTGCTTGTGACAATGATAACTGCGAAGGAGGTGAATGG
TTCCATTACACTTGTGTTGGTCTGACACCAGAAACGAGATTCAAGGGGAAATGGTTTTGC
CCAACATGCAGGAATCTT------------------------------------------
------------------
>Zma
ATGGCGATCGCTCGGACCGGCGTGTACGTCGACGACTACCTCGAGTACTCGAGCACCCTG
GCCGGCGACCTGCAAAGGATTCTCTCCACCATGCGCGAGCTCGATGACAGGGCACATGGC
ATTATGGGTCAGACCAAAGAACAGATAAAGTATATTCTAGGAGTATCATCCCATGGGTAT
GACAGGTCAAACATG------------------------------------GATGATGAT
GAGTCGGAGAGGATGAAGAAGGACATTGAAGCTAGCCAGGACAATGCTCTGAATCTTTGC
ACCGAGAAAGTCTTACTGGCACGCCAAGCTTATGACCTGATAGAGAGCCATATAAAACGC
CTTGATGAAGACTTGGGCCAGTTTGCAGAAGATTTAAAGCATGAAGGGAAGATACCTCCA
GATGAACCTACAGTCCTTCCTCCAGTTCCG---GTGGTTAGCAGGGATGAGAAAAGGAGG
TTTGGTTTTAGTACACCTCAAGCATCAAAA---AAATTTAGAGAGAGGGAATGGGACAGG
GAAAGGGGTATGGACTTTGATTTAATGCCCCCTCCAGGTAGCAGCAAGAAAGCAGGT---
ACATCTATGGATGTGGATCAAACAATTGATCCAAATGAACCGACATACTGTATATGCCAC
CAGATTTCATATGGTGACATGATTGCTTGTGACAATGAGAATTGTGGAGGAGGTGAATGG
TTTCATTACACGTGTGTGGGTCTTACACCAGAAACGAGATTCAAGGGGAAATGGTTTTGC
CCAACGTGCAGGAATCTTCAG---------------------------------------
------------------
>Sorbi
ATGGCGATCGCTCGGACCGGCGTGTACGTCGACGACTACCTCGAGTACTCGAGCACCCTG
GCTGGCGACCTGCAGAGGATTCTCTCCACCATGCGCGAGCTGGATGACAGGGCACATGGC
ATTATGGGTCAGACCAAAGAACAGATAAAGTATATTCTGGGAGTATCATCCCATGGGTAT
GACAGGTCAAACATG------------------------------------GATGATGAC
GAGTCGGAGAGGATGAAGAAGGACATTGAAGCTAGCCAGGACAATGCTCTGAATCTTTGC
ACCGAGAAAGTCTTACTGGCACGCCAAGCTTATGACCTGATAGAGAGCCATATAAAGCGC
CTTGATGAAGATTTGGGCCAGTTTGCAGAAGATTTAAAGCATGAAGGGAAGATACCTTCA
GATGAACCTACAGTCCTTCCTCTAGTTCCG---GTGGTTAGCAGAGATGAGAAAAGGAGG
TTTGGTTTTAGTACGCCTCAAGCATCAAAG---AAATTTAGAGAGAGGGAATGGGACAGG
GAAAGGGGTATGGACTTTGACTTAATGCCCCCTCCAGGTAGCAGCAAGAAAGCGGGT---
ACATCTATGGATGTGGATCAAACAATCGATCCAAATGAACCGACATACTGTATATGCCAC
CAGGTTTCATATGGTGACATGATTGCTTGTGACAATGAGAATTGTGAAGGAGGCGAATGG
TTCCATTACACGTGTGTGGGTCTGACACCAGAAACGAGATTCAAGGGGAAATGGTTTTGC
CCAACATGCAGGACACTTCAG---------------------------------------
------------------
>Posidonia
------------------------------------------------------------
------------------------------------------------------------
------------------------------------------------------------
------------------------------------------------------------
------------------------------------------------------------
------------------------------------------------------------
---------------------------------------------------------TCA
GAAAAAGAATGTACGCATATATACATCATA---CAGTATATATTCATGGTAGCGATGCAG
TAGTAAAACAGTGACCTCTCCTCCCTTTGTTATCTAAAACTCCAAACCCGATTAAAAAAA
AATGTTAATAAGTGAACAATGATTATAATGAGATTCAAATAAGACGTTGAGAAAATGTTT
CAAGTCAGCAGTGACTGAAACTCGTCTGCCTGGTTGATGGAAGAATTCATTGATCACGAT
AGTTGCAATCTGCAAGTAGGGCAATACCATTTCCCCTTAAATCTGGTCTCAGGGTGAGGC
CAACGCACGAATAGTGGAACCATTCCCCCCTTCACAATTTTCATTATCACAAGCAATCAT
GTCTCCAAATGACACCTGATGGCA------------------------------------
------------------
>Medtr
atggcaattgcacgcactggagtctacgtcgatgactatttggagtatgccaatacattg
cccgctgagcttcagagacttctcaacaccgttcgtgaactcgatgaacgatcccaatct
atgataaaccagacaaggcagcagacaaagtactgtatggggttctcttctcatggctct
aagaagggtaatcataattataataacaattatatgaat------gaggatgacgatgct
tccattgagaaaatgcgaaaagaaattgaggcgaatcaggatagcgcattaagtttatgt
actgagaaggttttgttggcacgacaagcatatgaactgatagacagccatgtaaaacga
cttgatgaggatttaacctacttcgctgaagatctaaagcaagaggggaaaatatcacaa
gacgagccagcaattcttcccccactgcct---attgtccctaaacctgaaaagcgcagg
cacgcatatggtacacctcaatcgaagagacttgattacagggagagagactgggat---
---------agagactttgagctaatgcctccaccaggaagccataagaaggactatatg
atccctatggatattgatcaacccattgatccaaatgaacctacatactgtgtttgtcat
caggtatcttttggagatatgattgcttgtgacaacgaaaattgccgaggaggtgaatgg
ttccactattcatgtgttggcctaacacaagagacaaggttcaagggaaagtggtattgc
ccaacgtgcagattactaccacaatgtcaa------------------------------
------------------
>Poptr
ATGGCAATTGCTCGAACTGGAGTATACGTTGATGATTACCTTGAGTATGCAAATACATTA
CCAGCTGAGCTTCAACGGCTTCTTAATACTATTAGGGAACTTGATGACCGATCCCAATCA
ATGATAAATCAAACAAGGCAACAGACAAACTACTGTCTAGGATTGGCATCTCAAAGCTCG
AAAAAAGGGAATGGTAGTATTTATAATTGCTACAACACTAATAATAGGGAAGAGGATGAC
GCAGTCGAGAAAATGAGGAAGGATATTGAGGCAAATCAGGATAATGCATTGATTTTGTGC
ACGGAGAAGGTTTTGTTGGCACGGCAAGCTTATGAGCTTATAGACAGCCATATAAAACGA
CTTGATGAGGATCTGAACAACTTTGCAGAAGATTTGAAGCATGAGGGAAAACTATCACCA
GATGAGCCGGCAATTCTTCCTCCACTGCCTTTAATAGTCCCTAAAATTGAGAAACGCAGG
AACTTTTATGGAACACCTCAATCAAAAAGGATTGATTTCAGGGATCGGTATTGGGACAGA
GAACGTGATAGGGATTTTGAGCTCATGCCTCCTCCAGGAAGCCATAAAAAGGATTTCACT
GTTCCTGTTGAAGCTGAGCAACCCATTGATCCGAATGAACCTACCTACTGTGTCTGCCAT
CAGGTGTCCTTTGGAGATATGATTGCTTGTGATAACGAGAATTGCCAAGGAGGTGAATGG
TTCCATTATTCATGTGTTGGGCTGACACCAGAGACAAGATTCAAGGGGAAGTGGTACTGT
CCAACCTGCAGGAATCTACCCCAATTTCAATGGAACAGAAAAGGAAACAGATGTGTACAT
ATCCACAACCAGGCCACA
>Arath
ATGGCTATTGCACGAACTGGAGTTTATGTTGATGATTACCTTGAGTATGCAAGCACTTTC
CCTGCAGAGCTACAAAGATTACTAAACACAGTTCGCGAACTAGACGAGAGATCTCAATCG
CTTATAAATCAGACAAGACAGCAAACTAAGTATTGCTTAGGGCTTGCTTCACAGAGTTCT
AAAAAGGGTAATGGT---------AATCATTACAATAATGGTGGTCTTGATGAAGAGGAA
ACGATTGAGAAAATGCGTAAAGAGATTGAGTCTAGTCAGGAAAATGCGTTAAGTTTGTGT
ACCGAGAAGGTTTTATTGGCCCGACAAGCGTATGATCTTATAGATAGTCATGTAAAACGA
CTTGATGAAGATCTGAATAATTTTGCAGAAGATTTAAAGCAAGAGGGAAAAATTCCACCA
GACGAGCCCTCTGTTCTTCCTCCACTACCT---ATAGTTCCTAAAGCGGAAAAGCGTAAG
TCCTTCTATGGCACACCTCAGCCCAAGAAGATTGATTATAGAGATAGAGACTGGGAT---
---CGTGACAGGGATTTTGAGCTCATGCCTCCTCCAGGAAGCAATCGGAAAGACCTT---
ATGCCAATTGAA---GAGCAGCCAATCGATCCAAACGAACCAACTTACTGTGTCTGCCAT
CAGGTGTCCTTTGGAGACATGATTGCCTGTGACAATGAGAATTGCCAAGGAGGTGAATGG
TTTCACTATACATGCGTTGGCCTCACACCTGAGACCAGATTCAAAGGGAAATGGTACTGC
CCCACCTGCAGACTCCTCCCACAGTCACAC------------------------------
------------------
>Vitis
ATGGCGATTGCAAGAACTGGGGTGTTCGTCGATGACTATTTGGATTATGCAAGCACATTG
CCGGCAGAGCTTCAGAGGCTTCTCAATACCATACGAGAACTCGACGAACGGTCCCAATCC
ATGATAAATCAGACGAGGCAGCAGACGAAGTACTGCTTGGGGTTGTCCTCTCAGAGCTCA
AAGAAAGGGAATCCT------------------------------GAAGAAGATGAGGTC
GCATTTGAAAAAATGCGAAAAGATATTGAGGCAAATCAGGACAATGCACTGAGCCTGTGC
ACCGAGAAAGTTTTATTGGCACAACAAGCGTTTGACCTTATAGATAGCCATGTGAAGCGT
CTTGATGAGGATCTGACCAATTTTGCAGAAGATCTAAAGCAAGAGGGTAAAATATCACCA
GATGAGCCGGCAATCCTTCCACCATTACCT---ATAGTCCCAAAAAATGAAAAACGCAAG
TTCCTTTATGGAACACCTCAACCAAAGAGGGTAGATTATAGAGACAGGGATTGGGATCGA
GAGCGTGATAGGGATTTTGAGCTGATGCCACCCCCAGGAAGTCATAGAAAGGATTTTGCC
GCTCCCCTTGATGTTGATCAACCCATTGATCCAAATGAACCCACATACTGTGTCTGCCAT
CAGGTATCCTTTGGAGACATGATTGCCTGTGACAATGAAAATTGCCAAGGAGGCGAATGG
TTCCACTACTCATGTGTTGGGCTCACACCAGAGACCAGATTCAAAGGAAAGTGGTATTGT
CCAACCTGCAGGCTATTACCGCAGCCCTGT------------------------------
------------------
