# Supplementary material for: Back to the sea twice: identifying candidate plant genes for molecular evolution to marine life
Source: BMC Evol Biol. 2011 Jan 12;11:8. doi: 10.1186/1471-2148-11-8 (PMC3033329; doi:10.1186/1471-2148-11-8)
Supplement: Additional file 3 — Aligned nucleotide (CDS) sequences of each OrthoMCL cluster, produced with PAL2NAL. [file 1471-2148-11-8-S3.GZ › orthomcl3768.pal2nal]

>Zma
------ATGGCGAGCGGCAGCATGAAGAGGGAGATCAGCGAGACC---CACGACACCCTC
CGCTTCGGCCTCAATGCCGGCGTCAAGGCCGACCTCGCGCCGCCGCACCCGCTCCAGTCC
AGCATCCAATCGGAGGCCAAGTTCTGGGCGGACAAGAAGAAGTTTGGGACAGAGGCCATC
TACGGATCCGCCTTGAACATCCGCAAGGATCTCGATGCCCAAATCCTCTCAAGGTTCCAA
AGGCCCCCTGGTGCTTTGCCATCATCTCTGCTTGGATATGAGGCACTGACAGGTTCCCTA
GATGATTTTGGTTTTGAAGATTATCTTAACATGCCTCAAGATTCTGAAGGTTTCCGTCAA
CCTGACATGCACCACGGAATGGAGGTTCGCCTTGGTTTGTCCAAGGGACCTATCTGCCCT
AGCTTCAGT---------------------------------------------------
------------------------------------------------------------
---
>Sorbi
------ATGCAGAGCAGCAGCATGAAGAGGGACATCAGCGAGACC---CACGACACCCTC
CGCTTCGGCATCAACGCAGGCGTCAAGGCCGACCTCGCGACGCCGCACCCGCTCCAGTCC
ACCATCCAATCGGAGACCAAGTTCTGGGCGGACAAGAAGAAGTTCGGGACAGATGCCATA
TACGGATCCGCCCTCAACATCCGCAAGGATCTCGATGCCCAAATCCTCTCCAGGTTCCAA
AGGCCCCCTGGTGCTTTGCCATCATCTCTGCTTGGATATGAGGCGCTGACAGGTTCCCTG
GATGATTTTGGATTTGAAGATTATCTTAACATGCCTCAAGATTCTGACAGTTTCCGTCAA
CCTGACATGCACCACGGAATGGAGGTTCGCCTTGGTTTGTCCAAGGGACCTATCTGCCCT
AGCTTCAAT---------------------------------------------------
------------------------------------------------------------
---
>Oryza
---ATGGCGAGCGGCGGCGTGGTGAAGAAGGAGATCGGCGGGAAC---CACGACGTCCTC
CGCTTCGGCGTCAACGACAGCGTCAAGGGGGACCTCGCGCCGCCGCACCCGCTCCAGGCC
AGCGTCCACAAGGATGCCAAGTTCTGGGCGGACAAGAAGAGGTTCGGCGCGGAAGCCATC
TACGGATCCGCCTTCAACATCCGCAAGGATCTTGATGCCCAAATCCTCTCCAAGTTCCAA
AGGCCCCCTGGTGCATTGCCGTCATCTATGCTAGGATATGAGGCACTGACTGGTTCCTTA
GATGATTTTGGGTTTGAAGATTATCTTAACTTGCCCCAAGATTCTGAAAGCTTCCGTGCT
CCCGACATGCACCACGGAATGGAGGTTCGCCTCGGTTTGTCAAAGGGACCTGTTTGCCCT
AGTTTCAAT---------------------------------------------------
------------------------------------------------------------
---
>Bradi
---ATGGCGAGCGGCGGCATGACGAAGAAGGAGATCGGCGAGAGC---CACGACGTGCTC
CGATTCGGCGTCAACGACAGCGTCAGGGGCGACCTCGCGCCGCCGCACCCGCTCCAGGCC
ACCATCCAATCGGAGACCAAGTTCTGGGACGACAAGAAGAAGTTTGGGACGGAAGCCATC
TACGGATCCGCCTTCAACATCCGCAAGGATCTCGACGCCCAAATCCTCTCCAGGTTCCAG
AGGCCCCCAGGTGCATTACCATCATCTATGCTAGGATATGAGGCAATGACAGGTTCCTTG
GATGATTTTGGATTTGAAGACTATCTTAACATGCCCCAAGAATCTGACAGCCTTCGTATA
CCGGACATGCACCACGGGATGGAGGTTCGCCTTGGTCTGTCGAAAGGACCTATTTGCCCT
AGTTTCAAT---------------------------------------------------
------------------------------------------------------------
---
>Medtr
atggaggaagtagcaaagagcataacccaccaaattggaggtatccagaacgatgctctt
cgcttcgggctacat---ggtgtcaagagtgaaattgttgattcccaccctcttcaatct
tctcaaaaatctgcaagtagagttgatgagatgatgaagaagcaatgtatggtgaatttg
tatggaacttcttttccattgaagatggaccttcacacacaaatactatctcgattccag
cgtcctccaggtgcaattccttcttcaatgctg---------------------------
------------------------------gactctcgtgaatcagagactatacgacca
ttggacatgcataatgggatggaagttcgtattggtctatcaaaggggccagtctgccca
aataagatagctcttttcgtgttcgatgtggactgcatgccgtcaacaatctcacgcgtt
catgtagttagtacattggtggatatggggtcgagatcaaaaactccaggtttaaataca
gat
>Poptr
---ATGGAAGCACCAAAGACAATCGAGCATCAAATTGGAGAAGTC---CATGATTCTCTT
CGTTTCGGCCTTGAT---ACCAAGAGAGGCGACATCATTGGATCTCACCCTCTTGAATCT
GCCTTGCTCTCTGTGGAGAAAAATCAAGAGGACATGAAGAGAATAACCCTTGCAAACGCT
TATGGGTCAGCTTTTCTTGTTCAGATGGGTATCGAAAGGCAGATGCTTTCCAGATTCCAG
AGGCCACCAGGACCAATTCCATCTTCAATGCTCGGGCTGGAGGCTTTGACCGGAAGTTTG
GAAGATTTTGGTTTTGAGGATTATCTGAATGATCCTCGTGAATCTGAAACTTTACGTCCA
GTGGACATGCATAGTGGGATGGAAGTTCGTCTTGGAATATCAAAAGGACCAGCCTGCAAA
AGCTTCATG---------------------------------------------------
------------------------------------------------------------
---
>Posidonia
---------------ATGACGATCGAGAACGAGCCCACCGCGATCCAGAACGATGCGCTC
CGATTCGGGCTGCAC---GGGGTCAAGAGCGACGTCGTCGGGGACCATCCCCTCCAATGC
CTCCACGAATCGACGAAGAGCTGGCAAGAGAAGACGAAGAGAGTGGTACTTGGGAATACG
TATGGGATGGCGTTTACTGCGAAGATGGATCTCGACAGGCAGATCTTTTCCAGATTCCAA
AGACCCCCTGGAGCCCTTCCATCCTCCATGCTCGGTTTAGATGTTCTGACTGGTAGCTTG
GATGACTTTGGATTTGAAGATTGTCTTAATGATCCTCGAGATTCCGAAAATTTCCTACCT
GCCGACATGCATCATGGAATGGAAGTTCGCCTTGGTCTTTCAAAGGGCCCAGTCTGCCCC
AGTTTCATT---------------------------------------------------
------------------------------------------------------------
---
>Zostera
------ATGACGAAGAGATCGATCGAGAATGATCCAACTGCCATCCAGAATGATACCCTC
CGCTTCGGATTCCAT---GGTGTCAGGAGTGAGATTGTCGGAAATCATCCCCTCCAATCC
AGTCACCAATTGACGAAGAAAAACCAGGAGGAGACGAAGAGGGTTGTCCTGGCCAACACA
TATGGAACGGCATTCACTACCAAGATGGATCTGGATATGCAGATGTTTTCCAGGTTTCAA
AGACCTCCAGGACCCCTTCCATCCTCCATGTTGGGTTTAGATGCTCTCACTGGTAACTTG
GATGAGTTTGGATTTGAAGATTATCTAAATGATCCTCGTGACTCAGAAAACATTGTACCT
GCCGATATGCATCATGGAATGGAAGTTCGCCTTGGTCTTTCTAAGGGTCCTGTTTGCCCC
AGTTTTACA---------------------------------------------------
------------------------------------------------------------
---
>Arath
---ATGGAGTCTGAGAAAAAGATAGCTCATGAGATCGGTGGTGTCAAAAACGACGCTCTT
CGATTTGGTCTTCAC---GGCGTTAAGAGCAACATCATCGGATCTCACCCACTCGAATCG
TCATACGAATCTGAAAAGAAATCGAAAGAGGCGTTGAAGAGGACGGTCATTGCGCATGCC
TACGGGACTGCACTTCCGTTGAAGATGGATATGGATAGGCAAATTCTCTCAAGGTTTCAG
AGACCTCCTGGACCAATTCCGTCGTCGATGCTCGGTTTAGAAGTCTACACGGGAGCTGTG
GATGACTTTGGTTTTGAGGATTACTTGAATGATCCTCGTGATTCCGAGACATTCAAGCCG
GTAGACTTCCACCACGGGATGGAAGTTCGTCTTGGCATCTCAAAGGGACCGATTTACCCA
AGTTTCATG---------------------------------------------------
------------------------------------------------------------
---
>Vitis
---ATGGAAGCTCCGAAGACGATAGCTCATGAAATCGGAGGTGTCCGAAACGATGCGCTG
CGTTTCGGTTTGCAA---GGTGTCAAGAGCGATATCGTTGGATCTCATCCTCTCGAATCC
GCCTATCAATCCCAAAGGGAGATACAGGAGGGGATGAAGCGAAAAATCCTTGCTAACACG
TACGGAACTGCATTTCCTTTGAAGATGGATCTTGATGCTCAGATCCTATCTAGATTTCAG
AGGCCTCCAGGAGCAATACCATCTTCCATGCTAGGGTTGGAGGCACTAACAGGAAGTTTG
GATAACTTCGGTTTTGAAGATTATCTCAGTGACCCATGTGACTCAGAAACATTCCGGCCA
GCTGACATGCATCATGGAATGGAGGTGCGACATGGCATTTCGAAGGGACCAATCTGTCCA
AGTTTCATC---------------------------------------------------
------------------------------------------------------------
---
