# Supplementary material for: Back to the sea twice: identifying candidate plant genes for molecular evolution to marine life
Source: BMC Evol Biol. 2011 Jan 12;11:8. doi: 10.1186/1471-2148-11-8 (PMC3033329; doi:10.1186/1471-2148-11-8)
Supplement: Additional file 3 — Aligned nucleotide (CDS) sequences of each OrthoMCL cluster, produced with PAL2NAL. [file 1471-2148-11-8-S3.GZ › orthomcl3729.pal2nal]

>Oryza
------ATGCTGTCCTCCACCGCTCTCCGGCCGCTGGCGCAGCCCGCCACGGCCACGGCC
ACGGCCACCGCCTTCTCGGCCTCCCGCACGGCCGCCGCGGCTGGGCGGCGC------GGG
TCGGCGGCGGGGGTAGTGGTTCGCGCGGTGCGGAACTACGACTCGATCCCGAAGCGGGAG
CCCTTCAGCTCGAGCCGCAGCGTCCTCGACGAGTTCCTCAGGCAGGAGAAGCCTCTCGTC
CAGCGCACCAAAGACCAGATCACAGATTATTGCACAACCCTAGAAGGTGATGAGTGCTGC
---------------AGCTGTTGGGATGCTTACTTTGAACTCAATAAACTTGAGCAAGAG
CTACCCAAAGAGGAAATTGCAAGGATGGTGAAGGACTCCGAGGGAGATCCGAGGTACCTG
ATCAATAGCATCCATCACCGTTCAGATCTAAGAAAGAAGATGGCTGAGAAATCTCATAAT
TCACTATCATCAAACTCCCTGGGGCAAGCTGCGAAGCCAAGGCCTTTCCCTGTGCCTGAC
GGATTGCCGAAAACACAGGAAGAGCTTGCTGAAGAACAGGAGGCCCTAATGCCGGAGTCC
TCCTATACGAGGCTACTGAGAAGAATGGGGAGATTTCCTGATTGGTCTTCCCCTCAGGAT
TCAGATAGCTCCTTCCCTGTAAACTCAAGCAATGTCCCA
>Bradi
------ATGCTACCCTACACCGCACTCCGGCCGCTG---TCACCGGCGACGACG------
---CCGGCCGCGTACCCCGCCGCCGCCGCCTCGCCCTCGGCTTGGCGGCGC---------
---------GCGGTGGTGGTGCGCGCGCTGCGGGACTACGACTCGATCCCGAAGCGGGAG
CCCTTCAGCTCGAGCCGCAGCATCCTCGACGAGTTCTTCAGGCTGGAGAAGCCTCTCGTC
CAGCGCACCAAAGACCAGATCACAGATTACTGCACGACCCTTGAAGGCGATGAATGTTGC
---------------AGCTGCTGGGACGCCTACTTTGAACTCAATAAACTTGAGCAAGAG
CTACCCAAAGAGGAAATCGCAAGCATGGTGAAGGAATCGCAGGCAGATCCGAGGTACCTT
ATCAGCAGCATCCACCACCGTTCGGAGTCGCGGAAGAAGATGGCCGAGAAAGCTCGCAGC
TCGGTGCCATCGAGCTCGCTGGGTCAAACGGCGAAGCCGAGGCCTTTCCCGATCCCCGAT
GGATTGCCGAAGACGCAAGAGGAGATTGACGAGGAGGAGGAGGCTCTCATGCCGGAGTCT
CCCTACACGAGGCTGTTGAGAAGAATGGGGAGATATCCCGACTGGTACACCCCTCGC---
---------------CCGGACCATGAAACTGAC------
>Zma
------ATGCTGTCTCCCACCACACTGCGGCCGCTG---GTTCCGGCGGCG---------
---GCGCCAGCGCACCTTACCGCCTGCTTCTTGCCCGCGTCGGGGCGGCGT---------
---GCGCCGGCGGCGGCGGTGCGCGCGGTGCGGAACTACGACTCCATCCCGAAGCGGGAG
CCCTTCACCTCCAACCGCAGCACCCTCGACGAGTTCCTCCGGCTGGACAAGCCGCTCGTC
CAGCGTACCAAGGACCAGATCACAGAATGTTCTGGTGAACGAGCACAAGAAGAAAATGTT
CTGACATTTGAAATCACTTGTCTTTTGGACTCATACTCACCCAACGCTGCACAGCGAGAG
CTGCCCAAAGAGGAAATCTCAAGGATGGTGAAGGACTCAGAGGGTGACGTGAGGTACCTG
ATCGAGAGCATCCATCATCGCTCAGATTTGCGGAAGAAGATAGCAGAGAAATCTCGTAAT
TCAGTACCATCAGGCTCCCAGGGGCAAACTGCAAAGCCAAGGCCGTTCCCCGTGCCTGAT
GGGATACCGAAAACACAGGAAGAGCTCACCGAAGAAGAGGAGGCGTTGATGCCAGAGTCT
CCATACACAAGGTTGCTGAGAAGGATGGGTAGATACCCTGAATGGTACACCCCACGC---
---------------CCTGATCATGAGACTGAC------
>Sorbi
------ATGCTGTCTTCCACCACACTCCGGTCGCTG---GTTCCGGCTGCGGTGGCGTCG
CCGTCGCCGGCGCACGTCACCGCCTGCTCATCTCCCGCGGTGGGGCGGCGT---------
GTGCCGGCGGCGGTGGTGGTGCGCGCGGTGCGGAACTACGACTCCATCCCGAAGCGGGAG
CCCTTCAGCTCCAGCCGCAGCATCCTCGACGAGTTCCTCAGGCAGGACAAGCCCCTCGTC
CAGCGCACCAAGGACCAGATCACAGATTATTGCACGACCACTGAAGGTGATGAATGTTGC
---------------AGCTGTTGGGATGCTTACTTTGAACTGAATAAACTTGAGCAAGAG
CTGCCCAAAGAGGAAATCTCAAGGATGGTTAAGGACTCAGAGGGTGACGTGAGGTACCTG
ATTGAGAGCATCCATCATCGCTCAAATTTACGGAAGAAGATGGCAGAGAAATCTCGTAAT
TTAGTACCATCAACCTCCCAGGGGCAAACTGCAAAGCCAAGGCCATTCCCTGTGCCTGAT
GGGATACCGAAAACACAGGAAGAGCTTGCTGAAGAAGAGGAGGCGTTGATGCCAGAGTCT
CCATACACAAGGTTGCTGAGAAGGATGGGTAGATACCCTGATTGGTACACCCCACGC---
---------------CCTGATCATGAGACTGAC------
>Medtr
atgaattcaacaacaacaacactacttcgtcct---------------------------
---------tctctgtttcttcttcatcacaacccaacctcttcaaccaaa---------
------cttatttgttcttcttcttcttctagaaaccaatcattcatccctaagcttcaa
ccttttagccgaaccaaatta---------gatagactcgctaaagaccttcctttgatc
gaaaaatctgagaaagatctcttg---------------------ggtgatgaatcatat
---------------agttgctggcaggcttattttgagctcaaagatctccaaaaggag
tcacctagagcagagatagagaggctgattattgagatt---ggtggtgtgaaatcctta
ataggatgtttacatggaattgcactaatgcgtaaactg---aaaaagaatgatttgaat
ttaaccaatgaaatatattcagaagaagaacaa------aatccttgtcctagaccagat
ggattaccaaaatctgctgatgaaatgatggaagaggagcaagcaaaaatgcctgattca
tcatatactaaacttcttagatccatgggaaagtcacctgcatggtattctgaagca---
---------------ccagatcatgaaacagat------
>Arath
------ATGATAAAATCAGTGACTCTTCGTTCGTTTCATCTCCCAATTGAG---------
---TTTAACGACACCAAATTCGTCTCACGGCCTTGTTTCCTGGCGAGATCC------TTC
CCGGTGGTTCGTTGTTCAAGCACCAGA---------------GACGTACCTAAGCTTGAA
CTCTTCAGCCGCGGAAAATTC---------GACCGGATTCTTCAAGATCCGCCACTTATT
GAAAAAGCCGAATCCGAACTCTCAGATTACTGTTCGACGCTTGAAGGTGATGACTCTTAC
---------------AGTTGCTGGAGAGCTTACTTTGAACTCAAAGATCTCGAAAGAGAG
AAGCCAAAGGTTGAAGTTGAGAATTTGATTTTGCAAACA---GGAGAA------------
------------------------------GAATCAGAT---AGAGAGAAAGGAATGAAT
TTG---------------------------------------CACATTCATATTCCTGAT
GGTTTACCAAAATCTGAACAAGAGTTGGAGGAAGAAGAGAAATCGAAAATGCCGGATTCA
GCTTTCACTAGATTGCTTAGAAGTAAAGGAACTATCCCTGCTTGGTTCTCTCACGCT---
---------------CCTGACCACGAAACCGAC------
>Poptr
------ATGATAAAATCACTTCTCTTACGTTCATTTCCATCTCCTTTACTC---------
---------------ATAGAGGCCCGAGATGTTAATCGTTCAAGCAAGAGAGTTGTTTCT
TCTACCATTACTTGTTCTTCTTCAAGAAGCGATGATGCTTTAAATATTCCTAAACTCGAT
CCCTTTAGCCGAACCAAGATT---------GAGCGAGCTGTTAAGTCACTACCCCTGATT
CAAAAATCCGAGAACGAACTTGCTGATTATTGTTCAACCCTTGAAGGGGATGATTCTTAT
---------------AGCTGCTGGAGAGCTTATTTTGAACTGAAAGATCTTGAAAGAGAG
TCACCGAAAGAGGATGTAGTGAGGCTAATTATCCAATCT---GGTGGTGTTAAGTCATTA
ATTGGGTGCTTACATGGAATTTCATCAATGAACAAAGGGAAAAAGAAAGCTTTCAGTATG
GCGGCACCACCGAATGTGATGAAAGAAAGAGAG------AGACTGTGTCCAATACCAGAT
GGTTTGCCAAAATCGCTGCAGGAGCTTGAAGAGGAAGAAAGAGCTAGAATGCCGGATTCA
CCATTTACTAGAATGCTTAGAACTAAAGGAAGGTTCCCTGCTTGGTACTCTCCTGCT---
---------------CCGGACCACGAAACAGAT------
>Vitis
------ATGATAAAATCATTCGCTCTTTCATCT---------CCTTCTCTG---------
---------------------------ATTTTTGATGTCAGAGATTCAAGA------TCC
TCTACAGTTTGCTGTTCTTCAAGGAACAGCCAGCCTTAC------ATCCCAAAGCTCGAG
CCTTTCAGCCGAAGCAAACTC---------GATCGAGTCCTCAAAGAGCCTCCTTTGATC
CAAAAGTGCGAAAACGAGCTCATGGATTATTGTTCGACGCTCGAAGGAGATGACTCGTAT
---------------AGCTGTTGGCAGGCATATTTCGAGCTCAAAGATTTAGAAAAAGAG
TCCCCAAAGGAAGATGTAGAGAAGCTGATTCTTCAAGTG---GGGGGCTTGAAGTCTCTG
ATTGGATGCCTACACCATGTTGCAACCTTCAGTAAAGGG---AAAAAGGCCGGGATTGGA
TCAGTAAAGGCAGTGAATACAGAGAAGGAAGAAGGAGGGAGACCGTTTCCCGTCCCGGAT
GGACTGCCAAAATCACAAGAAGAGCTTGAAGAAGAGGACAAAGGTAGAATGCCAGATTCG
GCTTTCACCAGGCTTCTGAGAACAAAGGGGAGGTTCCCTGCATGGTATTCTCCTGCC---
---------------CCTGACCACGAAACCGAT------
>Zostera
------ATGAATGGAGTCATTCAGCTACGTTCT------TCTCCTTTCCGT---------
---TTCGTACGGTTGGGACATGTAGGTTCGTGGAACACGGCGTCGGTAAGA------TCT
ACCACGGTGTTTTGCAATGCG---AACAGTGAAGACGAGGTCGGTATTCCAAAGCTTGAG
GCTTTTAGTAGGAGCAGGATC---------GATCGTCGGAAGATCGAACCTTCCTTTCTT
CAGAAAACTGAGAATGAACTCGCCGATTACTGTTGTATTCTGGAAGGGGACGAATCTTAC
---------------AGTTGCTGGAAAGCCTATTTCGAGCTGAAAGATCTCGAGGAAGAG
TTACCAAAGGATGATGTGGAAAAGCTTTTGAGACAAGCA---GGT---------------
------------------------------------------------------------
------------------------------------------------------------
------------------------------------------------------------
---------------------------GGTAAGAAATCCCTAATTGATTGTCTTCAT---
---------------GTCATCACGGCAATGGAT------
>Posidonia
---------------TGGTCCAACGACTACTCA------ATACTAAACAGT---------
---GAATACCCT---------------------TACAGTGAAAGTGTCCCT---------
GTAGCTAAAAGTTCCACTCTG---------------------AACATCCAGACAACATAC
AAGACGAATCTTTTATACATG---------GTTCTAGTAGTCAAGCTCAAATTT------
------CTCTTGATGCGGAGATTCACTTGACAAAACCACATATCAAAG------------
------------------------------------------------------------
------------------------------------------------------------
------------------------------------------------------------
------------------------------------------------------------
---TTCAAACCCCTGCAATGAGTTCTCGTCTACTAATGTTCACTAACTTGACTCAAGAAA
AAAAAAAACCCATATCTACAAAACACGGCCTCACGATTCTATATCAGTATTAATCAG---
---------------TTTCATGGTCTGGAGCTT------
