# Supplementary material for: Back to the sea twice: identifying candidate plant genes for molecular evolution to marine life
Source: BMC Evol Biol. 2011 Jan 12;11:8. doi: 10.1186/1471-2148-11-8 (PMC3033329; doi:10.1186/1471-2148-11-8)
Supplement: Additional file 3 — Aligned nucleotide (CDS) sequences of each OrthoMCL cluster, produced with PAL2NAL. [file 1471-2148-11-8-S3.GZ › orthomcl3681.pal2nal]

>Bradi
---------ATGGCGAGCGACGGCGCGGTGGCCACGCCGTTGAAGTTCACCCAGAAAAAG
GCCAACCTCCTTGATCCCCACTCCATCAAGCACCTCCTCGACGAGACCATCTCCGAGGTC
GTGAAGAGCAAGGGCTACACGGAGGACACACGGCTGGGCAACTGGAAGCTCGCGATCGGG
ACGGCCGTGATCGCCATCGCGCTTCTCGCGCAGTTCTACCCGAAGAAGTTCCCCCAGAAC
AGCGAGTTCCTGCTCGGCTGCATCGCGCTGTATGTGGTG---------------ATGAAT
GTGGTGCTGCTGATCCTTAGCTACGCCAAGGAGAAGGATGCCATTATCTTCACCCACCCT
CCAGCGGGTTCTTTCAGTAGCACTGGCCTAGTCATTTCTTCGAAGTTACCAAGATTCTCG
GACATGTACAATCTTACAATAGCCAGTGCGGATCCACAGTCTATCTCTGCTCATAAGCCT
GTACATTTCACTAAGAGTGTTACAAAATGGTTTACAAAGGAAGGTGTTCTCGTGGAGGGC
CTGTTCTGGAAGGATGTTGAGAAACTGATTGACGACTACAACAGTGAGCGCAAGAGCAAA
------
>Oryza
---------ATGGCGAGCGACGGCGCGGCGGCCACGCCGGCGAAGGCGAGCCCGAAGAAG
GCCAACCTCCTCGACCCCCACTCCATCAAGCACCTCCTCGACGAGACCATCTCCGACGTC
GTGAAGAGCAAGGGCTACGCGGAGGACACGCGGCTGGGCAACTGGAAGCTGGCGATTGGG
GCGGCCGTGATCGCCATCGCTCTCCTCGCGCAGTTCTACCCGAAGAAGTTCCCCCAGAAC
CGCGAGTTCCTCCTCGGCTGCATCGCATTATATGTGGTG---------------TTGAAT
GTGGTGCTGTTGATACTTAGCTATACCAAGGAAAAGGATGCCATTATGTTCACACACCCT
CCTGCGGGTTCTTTCAATAGCACTGGACTAGTTATATCTTCAAAATTACCAAGATTCTCG
GATATGTACACTATCACAATAGCCAGTGCAGATCCCCAGTCTATTTCCGCCAATAAGCCA
GTTCATTTCACTAAGAGTGTTACAAAATGGTTTACTAAGGAAGGAGTTCTCGTGGAAGGC
CTGTTCTGGAAGGATGTTGAGAGGTTGATTGATGACTACAACACTGAGCGCAAGGGCAAA
------
>Sorbi
---------ATGGCGAGCGACGGCGCGGCGGCTACGCCGGCGAAGGTTACCCCAAAGAAG
GCCAATCTCCTCGACCCGTACTCCATCAAGCACCTCCTCGACGAGACCATCTCAGATGTC
GTGAAGAACAAGGGCTACACCGAGGACACGCGGCTAGGCAATTGGAAGCTGGGCATCGGG
GCCGCCGTGATCGCCGTCGCCCTCCTCGCGCAGTTTTACCCCAAGAAGTTTCCGCAGAAC
CGCGAATTCCTCCTCGGCTGCATCGCACTATATGTGGTG---------------CTGAAT
GTGGTGCTGCTGATTCTTAGCTACACTAAGGAGAAGGATGCCATCCTCTTCACGCATCCT
CCTGCGGGTTCTTTCAACAGCACTGGCCTCACTATTTCTTCTAAATTACCAAGATTCTCG
GACATGTACACTCTCACAATAGCAAGTGCAGATCCGCAGTCTATCTCTGCAAACAAGCCA
GTCCATTTCACTAAGAGCGTGACAAAGTGGTTTACAAAGGAAGGAGTCCTTGTGGAAGGC
CTGTTCTGGAAGGATGTCGAGAAGCTGATTGATGACTATAACAGCGAGCGCAAGAGTAAA
------
>Zma
---------ATGGCGAGCGACGGCGCGGCGGCTACGCCAGCGAAGGTTACCCCAAAGAAG
GCCAATCTCCTCGACCCGCACTCCATCAAGCACCTTCTCGACGAGACCATCTCCGAGGTC
GTGAAGAGTAAGGGCTACACCGAGGACACGCGGCTGGGCAACTGGAAGCTGGGGATCGGA
GCCGCCGTGATTGCTGTCGCCCTCCTCGCTCAGTTTTACCCCAAGAAGTTCCCGCAGAAC
CGCGATTTCCTCCTTGGCTGCATCGCCCTGTATGTGGTG---------------CTGAAT
GTGGTGCTGCTGATCCTTAGCTACACCAAGGAGAAGGATGCCATCCTATTCACGCACCCT
CCTATGGGTTCTTTCAGCAGCACTGGCCTCACTATTTCTTCTAAATTACCAAGATTCTCG
GACATGTACACTCTCACAATAGCAAGTGCGGATCCACAGTCTATCTCTGCAAACAAGCCA
GTTCATTTCACTAAGAGCGTAACAAAGTGGTTTACAAAGGAAGGAGTTCTTGTGGAGGGC
CTGTTCTGGAAGGATGTCGAGAAGCTGATTGATGACTACAACAGTGAGCGCAAGAGTAAA
------
>Zostera
ATGGCGGCGACACAAGGCGAAAAAGGAGATGAGAAGGTGACCGTGAGGTCTGGGAAGAAG
ACGAATCTTTTGGATCATCACTCGATCAAGAATCTTCTCGATGAATCTGTTGGAGAGGTT
GTCAAGGAGAAGGGATTTATTGAGGATGTGAGGCTCAGTAACAAAAGACTCGCCCTTGGT
CTGTTGACCATTGTTGTTGGACTGGTTGCGCAGTTCTACAATAAAAAGTTTCCTCAGAAT
AAAGACTTTCTTCTTACTTGCATTGCGTTGTATATTGTC---------------TTAAAC
ATTGTATTGCTGCTTGTCGGAATCACCAAGGGCAGGAATGCCATACTTTTTACTTACCCA
CTTCAGGGATCATTCAATAGTACAGGACTTGTGGTATCTTCTAAATTGTCAAGATTCTCT
GATTTGTACACCCTCACCATTTCTAGTGCGGATGTTAAATCTATTTCTGCTAAAAAGCCT
GTTCATCTTACAAAAAGTGTCACAAAATGGTTCACT------------------------
------------------------------------------------------------
------
>Posidonia
---TCAAGAAGGGCAATCCATTTCACCGCGAGAAAGAACATTCTTGAGAGCAAGAACCAA
TTAAATTTTACCCACGCACGGAGTCTTTGTGCTCACCTGATCAACTCAAACGATAAACAG
TTTCACATAATTCTTTGGCAGCACATATTTTAATAATTCATATGTGAAAGTAAGAAAGGA
AATGACGAGGAGAAGTACTTTAGCTAGATCCACATTCACTTGATCTTTCTGTCTCCAGAA
TAGTCATCAATAAGTCTTTCCACATCTTTCCAAAGTAAA---------------CCTTCA
ACTAGGACCCCATCCTTAGTGAACCATTTCGTAACGCTCCTTGTAAGGTGGACAGGTTTT
TTAGCAGAAACAGACTTGGGATCTGCACTGGAAACTGTAAGAGTGTACTGCTCAGAGAAC
CTTGGCAGTTTAGAAGATACCACCAACCCAGTGCTATTGAATGACCCCGCGAGAGGATAA
GTAAAGAGTATGGCATTCTTCTCCTTAGTGTACCCAACAAGCTGCAGCAGCACATTGAAC
ACGATATACAAGACGATGCAGCCGATGAGGAAGTCCCTGTTCTGGGGGAACTTCTTGTTG
------
>Medtr
------------------------------------atggcaaccaaaggacagaagaaa
gcgaatctgttagatcaccattcaatcaagcacattctcgatgagtctgcttctgaggtt
ataacgggtcgtgggtatgttgaggatgtgaaattgagcaatattaggttgttgcttggg
tctgttatcatcgtcattgctctctttgctcagttttacaagaagaaatttccggagaat
cgcgatttccttcttgcttgcattgccttatatcctttccatactttttatttattcact
gtgtgtatatgtgtgtgtgtt---------------------------------------
------------------------------------------------------------
------------------------------------------------------------
------------------------------------------------------------
------------------------------------------------------------
------
>Vitis
------------------ATGGCCAGCAACAACAATAACTCCAACAAAAACCCTAAAAAG
GCCAATCTCTTAGATCACCACTCCATCAAACACATCCTTGACGAGTACGTCTCCGAGATC
GTGACGAGTCGTGGATATGTGGAAGATGTGAGGATGAGCAATGTGAGGTTGTTGATGGGG
TCGATCATCATTATCATTGCACTCGTGGCACAATTTTACCCGAAGAAGTTTCCTGAGAAT
CGAGATTTTCTGATTGTTTGCATCTTATTATATCCTTTTTGCTGCTATATCCTCTTCAAT
GGGCTGTTGCAGTTGATCATATACACAAAGGAAAAGAATGCAATCCTGTTTACCCATCCT
CCTGAAGGGTTCTTTAACAGCACAGGTTTGGTGGTCTCTTCCAAGCTGCCAAGATTCTCT
GATTTGTACACACTTTCCATAGCAAGTGCAGACCCAAAATCAAAGGCTGCAAAGGACCCA
GTAGAGTTTACTAAAAGCGTCACCCAGTGGTTCACCACAGACGGAATTTTGGTGGAGGGC
CTGTTCTGGAAAGACGTTGAAGGACTAATAAATGATTATGCAAGAGAACCTAAAAAGAAC
AAG---
>Arath
---------------ATGGAGGAGAAGAAGACAGAATCAACCAACAAGAATGTTAAGAAG
GCCAATCTATTGGACCACCACTCGATCAAGCACATCCTTGACGAATCCGTCTCCGATATC
GTTACGAGCCGTGGCTATAAGGAGGATGTGAGATTGAGCAACCTCAAACTGATTTTGGGA
ACGATTATCATCGTTGTTGCTCTTGTTGCTCAATTCTACAACAAGAAATTCCCTGAGAAC
AGGGATTTTTTGATTGGATGCATCGCATTGTATGTAGTG---------------TTGAAT
GCGGTGTTGCAGCTGATTCTGTACACTAAGGAGAAGAATGCGATTTTGTTCACCTATCCT
CCTGAGGGATCATTCACCAGCACTGGTTTGGTGGTATCTTCAAAGTTGCCCAGATTCTCT
GATCAGTACACTCTCACCATCGACAGTGCTGATCCAAAATCAATCTCAGCTGGGAAGTCA
GTTCAGCTCACCAAAAGTGTCACCCAATGGTTCACGAAAGATGGAGTTCTTGTTGAGGGT
TTATTCTGGAAAGACGTAGAAGCACTAATCAAGAACTATGCAGAAGAAGAACCAAAGAAG
AAGAAA
>Poptr
---------------ATGCAAGAAAAGAAAACGGAAATGGCAAACAAGAACGCAAAGAAG
GCAAATCTCTTAGATCACCACTCAATCAAGCACATTCTGGACGAATCCGTCTCCGAGATT
GTTATAAGTCGTGGACATGTAGAAGATGTGAGGATGAGCAATATAAGGTTGTTCTTGGGG
ACAATTATTATAGTGATTGCGCTTCTTGCTCAGTTTTACAACAAGAAGTTCCCTCAGAAT
CGGGACTTTTTGATCGGATGCATCGTATTATATCCTTTT---------------------
------------------------------------------------------------
------------------------------------------------------------
------------------------------------------------------------
------------------------------------------------------------
------------------------------------------------------------
------
