# Supplementary material for: Back to the sea twice: identifying candidate plant genes for molecular evolution to marine life
Source: BMC Evol Biol. 2011 Jan 12;11:8. doi: 10.1186/1471-2148-11-8 (PMC3033329; doi:10.1186/1471-2148-11-8)
Supplement: Additional file 3 — Aligned nucleotide (CDS) sequences of each OrthoMCL cluster, produced with PAL2NAL. [file 1471-2148-11-8-S3.GZ › orthomcl3605.pal2nal]

>Oryza
------ATGGCATTCGCG---GTCTCCACCGCCTGCAGGCCGTCCCTGCTCCTGCCCCCG
CGCCAGCGCTCGTCGCCGCCGCGGCCG---------CGGCCGCTCCTCTGCACGCCCTCC
ACCGCCGCCTTCCGC---CGCGGCGCCCTC------AGCGCGACAACAACGCCAACGCCG
GCGCGCGCAGCACTGCCGTCGACGACGGGGAGGAACAGGATCGTCTGCGGCAAGGTGAGC
AAGGGCAGCGCGGCGCCCAACTTCACGCTGAGGGACCAGGACGGGAGGGCGGTGTCGCTG
TCCAAGTTCAAGGGGAGGCCGGTGGTGGTGTACTTCTACCCCGCCGACGAGACCCCCGGA
TGCACCAAGCAGGCCTGCGCCTTCCGCGACTCCTACGAGAAGTTCAAGAAGGCCGGCGCC
GAGGTCATCGGCATCAGCGGCGACGACGCCGCCTCCCACAAGGAGTTCAAGAAGAAGTAC
AAGCTGCCGTTCACGCTGCTGAGCGACGAGGGGAACAAGGTGAGGAAGGAGTGGGGTGTG
CCGGCTGACCTGTTCGGGACGCTGCCGGGAAGGCAGACGTACGTGCTCGACAAGAACGGC
GTCGTCCAGTACATCTACAACAACCAGTTCCAGCCCGAGAAGCACATTGGCGAGACCCTC
AAGATCCTCCAGAGCCTC
>Bradi
------ATGGCATTCGCCGCCTCCACAGCCTGCTGCAAGCCTTCTCCGCTGCTGGCTCCT
CGGGCGTCGTCCCTCCGCGCGCAGGCG---------------GTCCTCTGCAGGCCCTCC
TCCACCGCGACCACGCCCCGCGGCCTCAGGGCAGCGGCGCCCGCATCCGCATTCGCGCAA
ACGCCTGCGCCCCGCCGCCGCGCCGCGTCC---ACGGGCATCGTCTGTGGCAAGGTGACC
AAGGGCAGCGTCCCGCCCAATTTCACCCTGAAAGACCAGGACGGCAAGACGGTGTCGCTC
TCCAAGTACAAGGGCAAGCCCGTCGTCCTCTACTTCTACCCCGCTGATGAAACGCCCGGC
TGCACCAAGCAGGCGTGCGCGTTCAGGGACTCGTACGAGAAGTACAAGAAGGCGGGGGCG
GAGGTGATCGGGATCAGCGGGGACGACGCGGCGTCGCACAAGGCGTTCGCCAAGAAGTAC
AAGCTGCCGTTCACGCTGCTGAGCGACGAAGGGAACAAGGTGCGCAAGGAGTGGGGTGTG
CCGTCGGACCTGTTCGGGACGCTGCCGGGGCGGCAGACCTACGTGCTGGACAAGAAGGGC
GTCGTGCAGTACGTCTACAACAACCAGTTCCAGCCCGAGAAGCACATCGGCGAGACGCTC
AAGATCATCCAGAACCTC
>Zma
------ATGGCATTCACGCCCGCTACGGCCTGCTGCAAGGCTTCCCTGGCGCTGGCACCG
CGGGCGTCGCCCCGCGGCCCGGCGGCCTGCGCGCAGGCGGCGCTCCTCTGCACGCCCTCC
ACCTCCGTGTTC------CGCGGCCTCCGG------GCGCCCGCATCCGCC---GCGCCG
GCCCCGCGCCGGCGCCGCTCGGCGGCGTCC---ACGGGCATAGTCTGCGGCAAGGTCGCC
AAGGGCAGCGTGCCGCCGAACTTCACCCTCAAGGACCAGAACGGCAAGCCCGTGTCGCTG
AACAAGTTCAAGGGCAAGCCCGTCGTGGTTTACTTCTACCCCGCCGACGAGACGCCCGGA
TGCACAAAGCAGGCGTGCGCGTTCAGGGACTCGTACGAGAAGTTCAAGAAGGCCGGGGCG
GAGGTGATCGGCATCAGCGGCGACGACGCGGCGTCGCACAAGGCGTTCGCGCAGAAGTAC
CGGCTGCCGTTCACGCTGCTGAGCGACGAGGGGAACCGCGTGCGCAAGGAGTGGGGCGTC
CCCTCGGACCTGTTCGGGACGCTGCCGGGGCGCCAGACGTACGTGCTGGACAAGCAGGGC
GTCGTGCAGTACGTCTACAACAACCAGTTCCAGCCCGAGAAGCACATCGGCGAGACGCTC
AAGATCCTGCAGACCCTC
>Sorbi
------ATGGCATTCACGCCCGCTACGGCCTGCTGCAAGCCTTCCCTGGCGCTGGCGCCG
CGGGCGGCGTCGTCCCGCGCGCAGGCG---------GCGGCGCTCCTCTGCACGCCCTCC
ACCTCCGCGTTC------CGCGGCCTCCGG------GCC---------------GCGCCG
GCCCCGCCGCGCTGGCGCCGCTCGGCGGCGTCCACGGGCATCGTCTGCGGCAAGGTCAGC
AAGGGCAGCGTGCCACCAAACTTCACCCTCAAGGACCAGAACGGGAAGCCCGTGTCGCTG
AACAAGTTCAAGGGCAAGCCCGTCGTCGTCTACTTCTACCCCGCCGACGAGACGCCCGGA
TGCACAAAGCAGGCGTGCGCGTTCAGGGACTCGTACGAGAAGTTCAAGAAGGCCGGGGCG
GAGGTGATCGGCATCAGCGGCGACGACGCGGCGTCGCACAAGGCGTTCGCGCAGAAGTAC
CGGCTGCCGTTCACGCTGCTGAGCGACGAAGGGAACCGCGTGCGCAAGGAGTGGGGCGTC
CCCGCCGACCTGTTCGGGACGCTCCCGGGGCGGCAGACGTACGTGCTGGACAAGCAGGGC
GTCGTGCAGTACATCTACAACAACCAGTTCCAGCCCGAGAAGCACATCGGCGAGACGCTC
AAGATCCTGCAGAGCCTC
>Zostera
------ATGGCTGCTTCCTCCGTATCTCTTCCAAACCAGTGCCTTAGTTTGGTCTCCAAC
CCAACTCTGAAGCACCCATCATCCAGA---ACCTCATTCGGACTCCTCCCCAGATCATCA
CATTCCCAGCTA------TTTGGTCTCAAG------CTGTCTGTTTCCACAACAAGTGGC
ACTACTCATTCAAACTTGGGATTTGCCATTTGTAGACCCACAATTTGCGCCAAGGTATCA
AAAGGGGACACGCCACCGGATTTTAAATTGAAGAACCAAGATGGGAGAGATGTCTCTCTT
TCCAGTTTCAAAGGAAAACCACTTGTTCTGTACTTTTATCCTGCAGACGAATCCCCAGGA
TGCACCAAGGAGGCGTGTGCCTTCAGAGATTCATACGACGCTTTTAAGAGGGCTGGAGCT
CAAGTTGTTGGTATAAGCGTAGACAATCCTGCTTCTCACAAGTCGTTTGCCAAGAAATAT
CGATTGCCTTTCGTTTTACTGAGCGACGATAACAATCAAGTGAGAAAAAAGTGGGGAGTT
CCCTCAGACTTGTTCGGAGCACTACCTGGAAGACAGACTTATGTTATGGATAAAAAAGGT
GTTGTTCAACTCATCTACAACAATCAATTCCAACCGGAGAAACATATCGATGAGACCCTG
AAACTCTTAACTACTCTC
>Arath
ATGGCTGCTTCATCTTCCTCTTTCACTCTCTGTAATCACACCACACTTCGTACTCTCCCT
CTGAGAAAGACCCTTGTCACCAAAACC---CAA---TTTTCAGTTCCCACAAAATCATCA
GAATCTAACTTC------TTTGGCTCCACA------CTCACTCACTCATCGTATATCTCC
---CCAGTCTCT------TCCTCTTCTCTC---AAAGGCTTAATCTTTGCCAAGGTTAAC
AAGGGTCAGGCTGCACCAGACTTCACACTAAAGGATCAAAACGGAAAGCCGGTGAGCCTC
AAAAAGTATAAAGGGAAGCCTGTTGTTCTCTACTTCTACCCTGCAGATGAAACCCCTGGC
TGCACCAAGCAGGCTTGTGCTTTCAGAGACTCTTATGAGAAATTCAAGAAAGCTGGTGCA
GAGGTCATTGGCATTAGTGGAGATGACTCTGCTTCTCACAAGGCGTTTGCAAGCAAATAC
AAACTACCGTATACATTGTTAAGCGACGAAGGGAATAAGGTGAGAAAAGATTGGGGAGTG
CCTGGAGACCTGTTTGGAGCATTGCCAGGGAGACAGACTTACGTTCTTGACAAAAACGGT
GTTGTTCAGCTCATCTACAACAACCAGTTCCAGCCTGAGAAACACATCGACGAGACCTTG
AAGTTTCTCAAAGCTGCT
>Posidonia
---------ATGGCCTCCTCCATCTCCCTCCCAAACCACTGCCTCCCC---TTGCTCCCC
ACGGCAAACGCCAAGAGCCCATCAACC---AAAACAATCCCGTTCCTCTCCAGGTCGTCA
CATTCGCAGACG------TTCGGCCTCAGG------CTCACTGCCACAGCCACTTCTTCT
TCTTCTGTCCACTCCTCCAGCACTGATGCC---AGAAAGCCTGTTTGTGCCAAGGTGTCC
AAGGGAGATGTGCCGCCGGCTTTTACGTTGAAAGACCAGGACGGGAAGAACGTGGCCTTC
TCCAATTTCAAAGGGAAACCTGCTGTGCTCTACTTCTACCCTGCAGATGAAACGCCTGGA
TGCACAAAACAGGCCTGTGCATTTAGGGATTCCTATGAGAAGTTTAAGAAGGCGGGAGCT
GAAGTAGTTGGAATCAGTGGCGATGATTCTGCTTCGCACAAGGCATTTGCAAAGAAATAC
AGGCTCCCATTCACTTTGTTGAGTGATGATGGAAACAAGGTGCGGAAACAATGGGGTGTA
CCTTCTGACCTATTTGGAACACTGCCTGGACGACAAACTTATGTCCTTGATAAGAAGGGG
GTTGTTCAATTGATCTACAATAATCAGTTCCAACCAGAGAAGCATGTAGATGAGACCTTA
AAGCTACTACAAAGCCTC
>Medtr
------atggctaaggcttccctcactctcccaaccaattctttccccacatttattcac
cctcaaaacatatcaacatcacttact---------------------tcagctccattc
aattctcaattt------tttggcctcaag------ctatctcattcttccatttccaaa
accacttcttctccaccttcttcattcaaa---agaggtttcatttttgccaaggtgagt
aaaggttcaaagccaccggctttcactttgaaagaccaagatggcaagacagtgagtctc
tccaagtacaaagggaaacctgtggttgtttatttctaccctgctgatgagacccctggc
tgtaccaaacaggcctgtgcttttagggattcatatgagaagttcaagaaagcaggagca
gaggttgttgggataagtggagacgattcttcctctcacaaggcatttgccaagaagtac
aaacttccatttaccttgttgagtgatgagggtaacaaggtaaggaaagagtggggagtg
cctggcgatttctttggatcattgcctgggagagagacttatgttcttgacaaaaatggt
gtggttcagcttgtatacaacaatcagttccaacctgaaaagcatattgatgagaccttg
aaactactccaaagcctt
>Poptr
------------ATGGTTTCTATTTCTCTGCCTAACCACTCTCTACCCTCTCTACTTCCC
ACTCACAAACCCAAAAACCTATCTTCT---CAAAACCTCCCAATTCTGTCCAAGTCATCA
CGGTCACAGTTC------TATGGCCTCAAG------TTTTCCCATTCTAGTTCTCTGTCA
ATCCCATCTTCT------TCTAGTTCAGTG---AAGACTACCATTTTTGCCAAGGTAAAC
AAAGGAGAGGTGCCACCGTCCTTCACATTGAAAGATCAGGATGGAAAGACGGTGTCCCTC
TCCAAATTCAAAGGGAAGCCTGTGGTTGTCTACTTTTACCCGGCTGATGAAAGCCCTAGC
TGCACGAAACAGGCTTGTGCTTTCAGGGATTCTTATGAGAAGTTCAAGAAAGCAGGGGCT
GAGGTTGTTGGAATTAGTGGTGATGATCCATCATCGCACAAGGCATTCGCCAAAAACAAC
AGACTTCCATTTACATTGCTGAGCGACGAAGGCAACAAGATAAGGAAAGAGTGGGGAGTG
CCAGCAGACCTGTTCGGAGCATTACCTGGGAGACAGACATATGTTCTAGACAAGAACGGG
ATGGTCCAGCTGATCTACAACAATCAGTTCCAACCTGAAAAGCATATTGATGAAACCCTG
AAACTACTTCAAAGCCTT
>Vitis
------------ATGGCTTCCCTCTTCCTCCCCAAGCATTCTCTTCCCTCTCTCCTCTCC
ACTCAAATTCCCAAAACCCCATCTCTC---CACTCCCTTCCACTTGTCTCCAAATCATCA
CATTCTCAATTT------TATGGTCTCACC------TTCTCTTCTTCGCCCTCTCTTCCA
CTTCCTTCTTCT------TCCTCTCCAAAG---AAGGCTTCCATTTTTGCTAAGGTTTCC
AAAGGCCAAGTGCCCCCACCCTTCACTTTGAAAGACCAGGATGGGAAGACCGTGAGCCTC
TCCAAGTTCAAAGGGAAGCCTGTGGTGGTCTATTTCTACCCTGCTGATGAAACTCCAGGA
TGCACCAAACAGGCATGTGCTTTCAGGGACTCTTATGAGAAATTCAAGAAAGCAGGAGCC
CAGGTTGTGGGCATTAGTGGTGATGACCCATCATCACACAAGGCATTTGCAAAGAAATAC
AGACTTCCATTCACATTGCTGAGCGATGACGGAAACAAGGTGAGGAAAGATTGGGGAGTG
CCGGCAGATCTGTTTGGAACATTGCCCGGGAGACAAACTTATGTTCTTGACAAGAAGGGA
GTGGTTCAGCTCATCTACAATAATCAGTTCCAACCCGAAAAGCATATCGATGAGACCTTG
AAACTACTTCAAACCCTT
