# Supplementary material for: Back to the sea twice: identifying candidate plant genes for molecular evolution to marine life
Source: BMC Evol Biol. 2011 Jan 12;11:8. doi: 10.1186/1471-2148-11-8 (PMC3033329; doi:10.1186/1471-2148-11-8)
Supplement: Additional file 3 — Aligned nucleotide (CDS) sequences of each OrthoMCL cluster, produced with PAL2NAL. [file 1471-2148-11-8-S3.GZ › orthomcl3561.pal2nal]

>Poptr
ATGTTGAGG---------------------------------------------CTACTG
GCATCC---GAGAGATTATTGCTTTCCCAAAGAACTCGGATCCTGCCA---CGTTTCTAC
CACGAGAAGGTGATTGATCACTTCAACAATCCACGCAACGTAGGGTCTTTTGACAAGAAT
GATCCGGCGGTCGGCACTGGACTTGTCGGTGCACCTGCCTGTGGTGATGTGATGAAGCTG
CAAATTAAGGTTGATGATACCACTGGCGAGATTATCGATGCTCGTTTCAAAACTTTCGGT
TGTGGCTCCGCTATTGCTTCCTCCTCTGTTGCAACTGAATGGGTGAAAGGGAAGCAAATG
GAGGAAGTGATGACCATAAAAAACACGTTAGTTTTTTTTTTTATAAGATTTTATCTGTTT
TTATCTGTTTTTATTGCACTATTTATCCTTCATTTGTGTTGTTTTGGA------------
------------------------------------------------------------
------------------------------------------
>Arath
ATGTTAAGGCAAACAACT------------------------AAAAGAGCCTTTTTAGGG
CTCGCT---TCT---------CAAAATCCCACACCGTTCCCTGTCGTGTCTCGATTATAC
CATCCAAATGTCATCGACCATTATGACAATCCCCGTAACGTTGGATCATTTGATAAGAAT
GATCCTAACGTTGGTACGGGATTGGTCGGAGCTCCTCAATGTGGAGATGTTATGAAGCTT
CAGGTTAAGTTTGATGGT---TCTGGTCAAATCATTGATGCTAAATTCAAGACCTTTGGT
TGTGGTTCTGCCATAGCAGCTTCTTCCGTCGCTACTGAATGGGTCAAGGGAAAATCCGTG
GAGGAAGTCTTGACCATAAAGAACTCGCAAATT---------------------------
---GCGAAGCATCTATCGTTGCCACCAGTAAAGCTACATTGCAGTATGCTTGCAGAAGAC
GCTATCAAGGCAGCAATTAAAAACTACAAGGAGAAGCAAGACAAGGCTAATGGCGAAACC
GTTGAAACCATCGATTCCACTTATTTACACGGTATTGGATCG
>Oryza
ATGCTGCGCGCGGGAGGGAGGCGGCTCTTGGCCCCCGGGCTCCGGCGGGTC---CTCGGC
GGCGGG---------------GCGGCCGCTCCGGTGGCCGTGGGCGGGGCGAAGGCGTAC
CACGAGCGGGTGGTGGACCACTACGAGAACCCGCGGAACGTGGGGTCGTTCGAGAACGAC
GACCCCAGCGTCGGGACGGGGCTGGTGGGGGCGCCGGCCTGCGGCGACGTGATGAAGCTG
CAGATCCGCGTCGACGAGAGCTCCGGCAAGATCGTCGACGCATGCTTCAAGACCTTTGGG
TGCGGATCCGCCATCGCGTCCTCCTCCGTCGCTACTGAATGGGTAAAGGGCAAGCAAATG
GAGGAAGTAGTGACTATAAAAAACACTGAGATT---------------------------
---GCCAAGCACTTGTCACTTCCACCAGTAAAGCTCCATTGTAGCATGCTTGCTGAGGAT
GCAATTAAAGCTGCCGTGAAAGACTATGAAGCAAAGAAGGCGAAGCTAGCACAAAAGGGT
GAA------------GAGAAGGCTGCCGAAGCA---------
>Sorbi
ATGCTGCGCGCAGGAGGCAGGCTGCTCCTCGCCCCGGGGCTCCGGCGGTTCGGCCTGGGC
ACCGGCGCCGCCGCCGGCGAGGCGGGCCCTGCCGCCGCGGCGGCGGGGGTGAGGGCGTAC
CACGAGCGGGTGGTGGACCACTACAACAACCCGCGGAACGTCGGTTCCTTCGACAAGGAG
GACCCCAACGTCGGCACTGGGCTGGTCGGCGCGCCGGCCTGCGGGGACGTCATGAAGCTG
CAGATCCGCGTCGACGAGGACTCCGGCAAGATCGTCGACGCCTGCTTCAAGACCTTTGGC
TGCGGCTCCGCCATCGCGTCCTCGTCCGTCGCTACTGAATGGGTCAAGGGAAAACCAATG
GATGAAGTTTTGACAATCAAGAACACTGAGATT---------------------------
---GCAAAACACTTGTCCCTTCCACCAGTAAAGCTCCATTGCAGCATGCTTGCTGAGGAT
GCGATTAAAGCTGCTGTGAAAGACTACGAAGCCAAGAAGGTGAAGATGGGGCAAAAGGGT
GTAGACAGTCCTTCAGAGAAGGCTGCTGAAGCA---------
>Zma
ATGCTGCGAGCGGGAGGCAGGCGGCTCCTCGCCCCGGGGCTCCGTCGGCTCGGCCTGGGC
ACAGGC---GCCTCCGGCGAGGCGGGTCCTGCCGCGGCGGCGGCGGGGGTGAGGGCGTAC
CACGAGCGGGTGGTGGACCACTACAACAACCCGCGGAACGTAGGTTCCTTCGACAAGGAC
GACCCCAACGTCGGCACTGGGTTGGTCGGCGCGCCAGCCTGCGGCGACGTCATGAAGCTG
CAGATCCGCGTCGACGAGAACTCCGGCAAGATCGTCGACGCCTGCTTCAAGACTTTTGGC
TGCGGCTCCGCCATAGCGTCCTCGTCCGTCGCTACTGAATGGGTGAAGGGAAAACCAATG
GATGAAGTTTTGACAATCAAGAACACGGAGATC---------------------------
---GCGAAGCACTTGTCCCTTCCACCAGTAAAGCTCCATTGCAGCATGCTTGCCGAGGAT
GCGATTAAAGCTGCTGTAAAAGACTACGAAGCCAAGAAGTCGAAGATGGGGCAGAAGGGT
GAAGACAGCCCTTCAGAGAAGGCTGCTGAAGCA---------
>Posidonia
ATGTTGCGGATCGCCGGG------------------------AAGAGGGCGCTGGCGGGC
CTAGGG---TTG---------GGCTCGGCCCCCCGACAGGCGGCGGCTGTGAGGACGTAC
CACGAAAGGGTGGTCGACCACTACAACAACCCCAGGAACGTGGGGTCGTTCGACAAGGAG
GATCCCGCCGTGGGGACTGGGCTCGTAGGCGCCCCGGCCTGCGGGGACGTCATGAAGCTG
CAGATCAAGGTCGACGAGGAGACCGGGAAGATCGTCGACGCGTGCTTCAAGACATTCGGG
TGTGGATCCGCCATCGCCTCCTCCTCCGTTGCCACTGAATGGGTGAAGGGAAAGCAGATG
GAGGATGTGGTGACTATCAAGAATACAGAAATT---------------------------
---GCAAAACATCTCTCACTTCCCCCTGTAAAGCTTCATTGCAGCATGCTTGCAGAGGAT
GCAATCAAGGCAGCAGTGAAGGACTACGAAGTAAAGAAGGCCAAGTTTGGAACAATGACC
GAGGATTCACAAGTCGAGAAAGTTGCCAATGCT---------
>Zostera
ATGCTGCGATTCGCCGGAACG---------------------CGGTCCGTCGTCATAGGA
CAAGGA---TTGGGG------CAACTGAGCTCGTCACAAATTTCTTCAAATCGCATGTAC
CATGAGAGAGTCGTGGATCACTACAACAACCCCAGGAATGTGGGTTCCTTCGATAAGGAG
GATCCCACGGTTGGGACTGGGCTTGTGGGTGCTCCAGCATGTGGGGATGTGATGAAACTC
CAGATTAAGGTCAATGAAGAAACGGGGAAGATCGTTGATGCTTGCTTCAAGACCTTTGGG
TGTGGCTCCGCTATCGCATCTTCTTCTGTTGCTACT------------------------
------------------------------------------------------------
------------------------------------------------------------
------------------------------------------------------------
------------------------------------------
>Medtr
atgctgagaatcgca---------------------------aagaaactc---gtgcaa
acggcg---tcgtttgagacgccaaatccagcaattagggttcttcca---cgattctac
cacgagagggtggtggatcactacgacaatccccggaatgttggatccttcgataagaat
gatccaacggtgggaactggtcttgttggtgcacccgcttgtggtgatgtcatgaagctt
caaatcaaggttgatgag---aatgggaaaatcattgatgctcgctttaagacctttggt
tgtggttccgccattgcttcatcttctgttgctactgaatgggtaaagggaaagcaaatg
gaggaggttttaaccattaagaacactgagatt---------------------------
---gcaaagcatctttcactcccgccagttaagcttcactgcagcatgcttgctgaggat
gctataaaagcagctgttaaagattatgaagctaagcgtgcctcggctact---------
---gcggccacaggagacaaatctgccactgca---------
>Bradi
ATGTTGCGCACGGGAGGAAGTCGGCTCGTCGCCCCGGGGCTCCGGCGGCTC---CTCGGC
CCTAGC---GGCCGCGAGGGGGCGGCGCCGGGACTGTCGGCGGCGGGGGTGAGGGCGTAC
CACGAGCGGGTCGTGGACCACTACAACAACCCGCGGAACGTGGGGTCCTTCGACAAGGAC
GACCCCAACGTCGGCACCGGGCTGGTTGGCGCGCCGGCCTGCGGAGACGTCATGAAGCTT
CAGATCCGCGTCGACGAGGGCACGGGGAAGATCGTAGACGCCTGCTTCAAAACCTTCGGG
TGCGGCTCCGCCATCGCGTCGTCCTCCGTCGCTACTGAATGGGTGAAGGGAAAGCAAATG
GAGGAAGTAGTCACTATCAAGAACACTGAGATT---------------------------
---GCAAAGCACTTGTCACTTCCACCAGTAAAGCTCCATTGTAGTATGCTTGCGGAAGAT
GCGATTAAAGCTGCTGTGAAAGATTATGAAGCAAAGAAGGCTAAGGTGGGA---------
---GACAGCCCTGCAGAGAAGGTTGCTGAAGCA---------
>Vitis
------------------------------------------------------------
------------------------------------------------------------
------------------------------------------------------------
---------------------------------------------------ATGAAGCTT
CAAATCAAGGTCGATGATCAAACCGGAAAGATCGTCGATGCTTGCTTCAAGACCTTTGGT
TGTGGATCCGCCATCGCCTCTTCCTCTGTTGCCACGGAATGGGTGAAAGGCAAGCAAACG
GAGGAAGTTCTATCCATAAAAAATACGGAGATT---------------------------
---GCCAAACATCTCTCTCTTCCTCCAGTGAAGCTGCACTGCAGCATGCTTGCTGAGGAT
GCAATTAAGGCAGCTGTCAAAGATTATGAAGCCAAGCGAGCAAAGACTGAG---------
------------------------------------------
