# Supplementary material for: Back to the sea twice: identifying candidate plant genes for molecular evolution to marine life
Source: BMC Evol Biol. 2011 Jan 12;11:8. doi: 10.1186/1471-2148-11-8 (PMC3033329; doi:10.1186/1471-2148-11-8)
Supplement: Additional file 3 — Aligned nucleotide (CDS) sequences of each OrthoMCL cluster, produced with PAL2NAL. [file 1471-2148-11-8-S3.GZ › orthomcl3519.pal2nal]

>Bradi
---ATGACCACAATGATCGCAGCTAGCTCCATAGTGAACACCAACCTTCCTTGCTCGTCA
AGGATATCCTCCTGCTCAGACTTCACATCTGGTCATTCTTGGCGTCCATTA---------
---------GAGGCTGCAAAACACCATCGGATGAATGGTGTG---------------CGC
TCGCTGCGGATAGCTTGTGCTGCTACTAAGCCTGCAAAATCTCCAGCTGAAGAAGAATGG
AAGACCAAGCGGCAAGTCCTACTAGAGAAGCGGGTACGCAGTGTTGACGTGAAGGAAGCA
CTGCGCCTTCAAAAGGAAAATAACTTTGTGATTCTTGATGTTAGACCAGAAGCAGACTTT
AAAGAGGCTCATCCACCTGGTGCTGTTAATGTACAAATATACCGATTAATAAAGGAATGG
ACAGCATGGGATATTACAAGAAGGGCAGCATTTGCATTCTTTGGGATATTTGCTGGAACA
GAAGAGAATCCTGACTTCATAAAAAGTGTTGAAGAAAAACTCGGTAAGGATGAAAAGATA
ATTGTGGCATGTTCAGCCGGAGGAACAATGAAGCCAACACAGAATCTACCTGATGGGAAG
CAATCTAGGTCTCTGATAGCAGCATACCTGTTGGTCCTGAACGGTTACAAGAATGTGTTC
CATCTGGATGGAGGACTCTACGAATGGTTCAAGGCAGATTTACCAGCTGTTGAA------
GGGGAAGAG
>Oryza
---ATGACCACAATGCTTGCAGCTAGCTCTGTAGTGAACAGCAACCTTCCTTGCTCATCA
AGGATATCCTCCTGCTCAGACTTCACATCTGGCTACTCCTGGCGTCCTATA---------
---------GAGGCTGCAAAACTCTGCCGGACACGAGCTGTG---------------CGC
TCGCTGCAGATAACCTGTACTGCCACAAAGCCTGCAAAGTCACCAGCTGAAGAAGAATGG
AAGATCAAGAGGCAAGTGCTAGTAGAAAAGCGGGTCCGTAGTGTTGATGTGAAGGAAGCA
CTGCGTCTTCAGAAGGAAAACAATTTTGCAATTCTTGATGTCAGGCCAGTAGCGGACTTT
AAAGAGGCTCATCCACCTGGTGCCGTTAATGTGCAAATATATAGATTGATAAAGGAATGG
ACAGCATGGGATATTGCAAGACGGGCAGCATTTGCATTCTTTGGCATATTTTCTGGAACA
GAAGAGAATCCTGAGTTCATACAAAGTGTTGATGAGAAACTTGGTAAAGATGCAAAGATT
ATTGTGGCATGTTCGACAGGAGGAACATTGAAACCAACACAGAACTTTCCTGATGGGAAG
CAATCGAGGTCCCTGATAGCAGCTTACTTGTTGGTCCTGAATGGTTACAAGAATGTGTTC
CATCTGGATGGAGGACTCTACACATGGTTCAAGGAAGGCCTACCGGCTGTTGAA------
GGAGAAGAA
>Zma
---ATGGTCACAATGCTTGCAGCTAGTTCTCTAGTGAACAGCAACCTCGCTTGCTCATCA
AGGATATCATCCTGTTCAGACTTCACATATAGCCACTCCTGGCGTCCCATA---------
---------CATGCTATGAAACTCCATCAGATGCGTGCTGTG---------------AGC
TCAATACGTATAAGTTGTGCTGCCACTAAACCTGCAAAGACTCCTGCTGAAGAAGAATGG
AAAGTTAAGCGGCAACTGCTATCAGAAAAGCGGGTACGAAGTGTCGATGTGAAGGAAGCA
CTGCGCCTTCAAAAGGAAAACAACTTTGTCATTCTTGATGTCAGGCCAGAAGCAGAGTTT
AAAGAGGCTCATCCACCTGGCGCCATCAATGTACAAATATACAGATTAATCAAGGAATGG
ACAGCGTGGGATATTGCGAGGCGTGCAGCGTTTGCGTTCTTCGGCATATTTGCTGGAACA
GAAGAGAATCCTGAGTTCATACAGAGTGTTGATACGAAGGTTGGGAAAGATGCGAAGATA
ATTGTGGCATGCTCTACAGGAGGGACACTGAAGCCAACGCAAAATTTCCCTGATGGGAAG
CAATCTCGGTCCCTGATAGCTGCGTACTTGTTGGTCCTGAATGGCTACAGCAACGTGTAC
CATCTGGAAGGAGGACTTTACACATGGTTCAAAGAAGGACTACCAGCTGTTGCA------
GGAGAAGAG
>Sorbi
---ATGATCACAATGCTTGCAGCTAGTTCTGTAGTGAACAGCAACCTTGCTTGCTCATCA
AGGATATCATCCTGTTCGGATTTCACATCTGGCCATTCATGGCGTCCCATA---------
---------GAGGCTGTGAAACTCCATCGT---CGTGCTGTG---------------AGC
TCAATACGTATAAGTTGTGCTGCTACTAAACCTGCAAAGACTCCTGCTGAAGAAGAATGG
AAAGTTAAGCGGCAACTTCTAGCGGAAAAGCGGGTACGCAGTGTTGATGTGAAGGAAGCA
CTGCGCCTTCAAAAGGAAAACAACTTTGTAATTCTTGATGTCAGGCCAGAAGCAGAGTTT
AAAGAGGCTCATCCACCTGGTGCCATCAATGTACAAATATACAGATTAATCAAGGAATGG
ACAGCATGGGATATTGCAAGGCGTGCGGCGTTTGCGTTTTTTGGCATATTTGCTGGAACA
GAAGAGAATCCTGAATTCATACAGAGTGTTGATGTGAAGGTTGGGAAAAATGCGAAGATA
ATTGTGGCATGTTCTACAGGAGGGACACTGAAGCCAACGCAAAATTTCCCTGATGGGAAG
CAATCTCGGTCCTTGATAGCTGCGTACCTGTTGGTCCTGAATGGATACAGCAATGTGTAC
CATCTGGAAGGAGGGCTTTACACATGGTTCAAAGAAGGGCTACCTGCTGTTGAA------
GGAGAAGAA
>Medtr
---atggcttttacatcaactgctctacaatatccatccacatcatattta---caatcc
ttggtaccttccttagaaggtacacgtgatcaaaattcatggtgtgtcagagtgagatca
tacaaacccacttctcaaaaa---tcacaactgaactttgca---------------aga
gggattacagtccagagcgcagccacaaaaccagccaagtcaccagctgaagaagaatgg
aaagttaagcgagaattactgctgcaaaaaagggtaaaaagtgtggagccaaaggaagct
ctgcgccttcaaaaagaaaataattttgtgattcttgatgtaaggccagaagcagagttc
aaggagggccatcccccggatgcaattaatgtgcaagtatacaggcttataaaagaatgg
acagcctgggacattgccagacgtgctgcatttgcattttttggtattttctctggcaca
gaagagaatcccgagtttatcaagtctgttggtgaacaattagataaaaatgcaaagata
atagtagcttgctcagcagggggaacaatgaaaccaacacaaaatctgccacaaggtcaa
caatctagatctctaatagcagcttacttgctagtccttaatgggtacaacaacgtcttc
catctagaaggtgggctttacaaatggtttaaagaggatctgccagctgtagca------
gaggag---
>Zostera
---ATGATTGCTGCAACAACAGCTTGTGCT------------TCTTCTCCATCATCATGT
CTGTTCATCTCTACCACCGGGCACAGGCGCAGCTAT------------------------
---------------CTGGCTATTGGTGGGATAGGTAGCTAC---------------CGT
CGCATTCTGATTAGAAGCACTGCCACTAAGACGACAAAATCTCCAGCCGAGGAAGATTGG
AAGGTGAAGCGCGAGGTTTTGCTTCAGAAAAGAGTTCGAAGTGTAGATGTGAAGGAATCT
CTTCGTCTTCAGCAAGAGAACAAGTTCGTCATCCTCGACGTCCGACCGGAGGCAGAGTTC
AAAAAGATACACCCAGAAGATGCGATCAACGTGCAACTATATAGACTGATAAAAGAGTGG
ACGGCGTGGGATATCGCGCGGCGAGTGGCGTTTGCTTTCTTTGGAATTTTCTCAGGAACA
GAGGAAAACCCCGACTTCATACAATTGGTCGAATCGAAGGTAGATAAAGAAGCCAAGTTA
ATAGTAGCTTGTACATCCGGCGGTACAATGCGACCTTCCCCAAACTTACCGGAAGGACAG
CAATCTAGATCACTGATTGCTGCTTACTTGCTGGTCCTGAATGGATACACCAATGTCTAC
CATATGGATGGCGGACTTTACACATGGTTCAAAGAGGATTTACCCTGTATTTCATTTTCC
GACGATGAT
>Posidonia
ATGAATGCTGCGGCAGCAACTCCTGCCTCCTATTCCTCACACCCATCTTCTTCTTCTTCT
CTCCTAATACCCACCAACACCCTCCACCATGGGGCCTTCAGTTGTCCTGTACTGTCGCCG
CCGGCAACCGCAAGTGTCGGGCCTCTCCGCCTCGGCCGCCGT---------------CGC
ACTCTG---ATCAGAGGCGCGGCCACAAAACCTCCCAAATCTCCAGCTGATGAGGAGTGG
AAGGTAAAGCGTGAGGTTCTGCTACAGAAAAGGGTGCGAAGTGTGGACGTGAAGGAAGCT
CTTCGTCTCCAGAAGGAGAACAATTTTGTGATTCTGGACGTTAGGCCAGAAGCTGAGTTC
AAAGAGGCTCATCCACCAGATGCTATCAATGCGCAAATATACAGGCTCATAAAGGAGTGG
ACAGCATGGGACATTGCTAGACGGGCAGCGTTTGCGTTCTTTGGTATATTTTCTGGAACA
GAAGAAAATCCTGAATTCATACAGACTGTTGAATCAAAACTAGACAAAGACGCAAAAATA
ATAGTAGCTTGTTTATCAGGAGGGACAATGAGGCCATCTCAAAGCTTCCCTGAAGGCCAA
CAATCTAGGTCTTTGATTGCTGCTTATCTGCTGATCCTCAATGGATACAACAATGTGTAT
CATTTAAATGGAGGGCTTTATGATTGGTTCAAAGAAGAGCTCCGTCTGTTT---------
---------
>Arath
ATGGCTTCACTTACTTCAATAGCCACGCCTTACCCATCTTCATCGCAGGCTTTGCGTCTG
AAATCCTCCGGAAACACTCTTTTCTCTGCCGGAGTTCGATCGGCAGCAATG---------
------------------------------GTTTCCGGTCAC---------------AAA
ACGCTTAAGATTCAATGCACTTCAACCAAACCTGCCAAACCTGCAGCTGAAGTCGATTGG
AGACAGAAGAGAGAGCTTCTATTGGAGAAAAGGGTGAGAAGTGTGGACGTGAAGGAAGCT
CAACGGTTACAAAAAGAAAACAACTTTGTGATTCTTGATGTAAGACCAGAGGCAGAGTAC
AAGGCGGGTCATCCTCCGGGAGCTATCAATGTGGAGATGTACAGACTCATAAGGGAATGG
ACGGCATGGGACATAGCTCGCCGTCTTGGCTTTGCTTTCTTTGGTATCTTCTCTGGCACA
GAAGAGAACCCTGAGTTTATTCAAAGTGTAGAAGCTAAACTTGACAAAGAGGCAAAGATC
ATAGTAGCTTGTTCATCCGCGGGTACAATGAAGCCGACACAAAATCTTCCCGAAGGCCAA
CAATCGAGGTCTCTCATAGCTGCTTATCTTCTGGTCCTTAACGGCTATAAGAACGTATTT
CACCTAGAAGGTGGAATCTACACATGGGGCAAGGAAGGTCTTCCTGTTGAAACAATT---
GAAGAAGAC
>Poptr
---ATGACTGCACTTCCTTCAATCAGTTCACCCTCATCTTCATCTTCTTTGTATCCTAAT
TATCAATCATCGCCACTAATTTTCTCTTCAAAGACTGCCCAAGACCCTAGCTTACCTTTC
TTCACTGTCAGATCAAATGGATCTTTAAGGGGTAGGTCATCCTCATGCACGGTTCCGAGA
GGCCTAAGAGTCTTCAATGCAGCAACAAAACCTGCAAAATCACCAGCTGAGGAAGATTGG
AAGACTAAGAGAGAAGTTCTTCTACAGAAAAAGGTCAGGAGTGTGGATGTGAAGGAAGCT
CTGCGCCTTCAGAAAGAAAACAACTTTGTGATTCTTGATGTGAGACCAGAAGCGGAATTC
AAAGAGGCTCATCCACCAGGTGCTATCAATGTACAAGTATATAGGCTTATAAAGGAATGG
ACAGCATGGGACATTGCAAGGCGTGCTGCATTTGCATTTTTTGGCATCTTTGCTGGCACA
GAAGAAAATCCTGAGTTTATGCAGACTGTGGAATCAAAGATTGATAAAAGTGCAAAGATA
ATAGTGGCTTGCTCAGCTGGGGGTACAATGAGGCCATCCCAAAATCTTCCTGAAGGTCAA
CAGTCAAGATCACTGATAGCAGCCTACCTATTAGTCCTAAATGGTTACACGAATGTCTTC
CACTTAGAAGGGGGCCTCTACAAATGGTTCAAAGAGGGTTTGCCAGCAGAGTCT------
GAAGGG---
>Vitis
---ATGGCAGCTCTTGCTTCGATCACTCCACACTCTTCTTCTTCTTTACATCCCAAGTCC
CACCTCTCTTCAAACACTAGTCACCACTCCATTTCTTCGTACTGCGTGACC---AGATCA
GTTAGGACTAATAGGCAGAGACTATATTCAGAGTCTGGCTCT---------------AGG
GGCCTAAAGATCCAAAGTGCAGCAACAAAACCCGCAAAATCGCCAGCTGAGGAAGACTGG
AAGATTAAGAGGGAGGTTCTGCTAGAGAAAAAGGTAAGGAGTGTGGATGCCAAGGAAGCT
CTACGCCTTCAGCAAGAGAATAACTTTGTGATTCTTGACGTCAGGCCTGAAGCAGAATTC
AAAGAGGCTCATCCTCCAGGCGCTATTAATGTGCAAATATATAGGCTTATAAAGGAATGG
ACAGCGTGGGACATTGCTAGGCGTGCTGCATTTGCATTTTTTGGCATATTTGCAGGCACA
GAAGAGAACCCAGAGTTCATGCAAAGTGTGGAATCGAAAATAGATAAGAGCGCAAAGATA
ATAGTGGCTTGCTCATCTGGGGGTACCATGAAACCGTCCCAAAACCTCCCTGAAGGCCAG
CAGTCAAGGTCACTGATAGCAGCCTACTTACTTGTCCTCAATGGTTACACCAATGTCTTT
CACTTAGAAGGGGGACTCTACACATGGTTCAAAGAAGGCTTGCCATCAGTTTCA------
GAAGAA---
