# Supplementary material for: Back to the sea twice: identifying candidate plant genes for molecular evolution to marine life
Source: BMC Evol Biol. 2011 Jan 12;11:8. doi: 10.1186/1471-2148-11-8 (PMC3033329; doi:10.1186/1471-2148-11-8)
Supplement: Additional file 3 — Aligned nucleotide (CDS) sequences of each OrthoMCL cluster, produced with PAL2NAL. [file 1471-2148-11-8-S3.GZ › orthomcl3490.pal2nal]

>Arath
------------------------------------------------------------
------------------------------------------------------------
---------------ATGGTTTGCGTTATGTGTTTGGTGCCTCTGTTCCTCGTCCCGCTC
ATCAATTTAATGCCTCGAATCATCGATTATTTCATGGCTAAATTGTACGCGTGGCTCGGA
TGGGAGTACAGGAAGCCAGCGAGAGTTCCTCCAGCTTGTCCTTTCAAGCCAGTTGCTAAA
AACGACAACGCCACCAAAGTGGGTGCGGAAACTGGAACTGAAGGTACAGAAACAATAGCT
AAA------------------CCTGGCGTTGTAGAGGAGACGGGTGGTATTAAGCAGGAT
>Posidonia
------------------------------------------------------------
------------------------------------------------------------
---------------ATGGTGTGCCTCGCGTGTCTTCTGCCCATCTTCCTCATCCCAGTG
GTCAACGCCCTGCCCCTGCTCGTCCATTTCGTGCTGGGAAAAATATATCAGCTTCTTGGC
TGGGAGTATAGGAAGCCGGAAAGAGTTCCTGCTGCTTGTCCTTACAGGCCTACGACA---
AGTAACAATGGGCAAGTGGTGAATGGAGCGCAAGATGAGAAACCTTCCGAGACTGGGAAG
GGA---------------------------GCTGTTGCCACCACCGGGAATAAAGAAGAC
>Zostera
------------------------------------------------------------
------------------------------------------------------------
---------------ATGGTTTGTCTTGCATGTCTTCTGCCAATCTTCCTCATCCCGATC
GTCAATGCTCTACCGTTTCTGTTCTACTTCATAGTGGGTAAAGTATATCACCTTCTTGGT
TGGGAGTACAGAAAGCCTGAAAGGGTCCCTGCTTCTTGCCCTTACAGACCTCCTGCT---
---ACACCAAATAGCAGTAGTGGAGGAGAAGTGACGAATGACAGAACCGAAACAGACAAG
CAG------------------CATCCAGAAATCAGGAATGCAGCATTGATTAAAGAAGAC
>Bradi
ATGCCCACGCGCTGCCTTTCGTCGTCGTCTCCTTCTTCATCCCCAAGCCAAACCAAATCC
AGTCAAAATCGAGACGACGAACCAATCCAAGGCGAAGCAGAGCAGCAGGGCGACAAACCC
CATCTCAAGGAAGCTATGGTCTGCGTGGCGTGCTTGATTCCCATCTTCCTGATCCCCTTC
GTCAACGCGCTCCCGTTCCTCTTCGATCTGCTCCTGAGCAAGATTTATCGCATGTTTGGG
TGGGAATACAGGAGACCTGAAAGAGCCCCCCCTGCTTGCCCGTTCAAGCCTGCAGCA---
---AATAAGACTGAAGGTGCAACAGGTGAATCAAAACCTCTAGTGAACCCCCACGTTGCA
AGTGAATCAAAGCCTTTAGTGGAACCCCAAGGTGCATCGACAGAAGGGAAGAAAGATGAT
>Oryza
------------------------------------------------------------
------------------------------------------------------------
---------------ATGGTTTGCCTCGCGTGCTTGCTTCCCCTCTTCTTGATCCCCGTC
GTCAACGCCCTCCCCTTGCTCTTCCACCTCATCCTCAGCAAGATTTATCGACTATTTGGA
TGGGAATACAGGAGGCCTGAAAGAGCCCCGCCTGCTTGCCCGTTTAAGCCTGCGGCA---
------AAGAACAATGAAGGTGCAAGTGAATCAAAACCTCTAGTTGAACCCCAAAGCGCT
AGT---------------------ACTACTACTACCACAGCAGAAGATAAGAAAGAGGAT
>Zma
------------------------------------------------------------
------------------------------------------------------------
---------------ATGGTCTGCGTCGCGTGCCTGCTGCCGCTCTTCCTGATCCCGGTG
GTCAACGCCCTCCCTTACCTCATCGACCTCATCATCAGCAAGGTGTATCGGCTATTTGGA
TGGGAGTACCGGAGACCTGAAAGAGTCCCACCTGCATGTCCATACAAGCCTGCAGCT---
---CAGAAGAACGATGAGGGTGCGAGTGAATCAAAACCCCTGGCCGAACCGCACGGTGCT
GGT---------------------------GCTGCGGCGGCAGAAGATAAGAAAGTGGAA
>Sorbi
------------------------------------------------------------
------------------------------------------------------------
---------------ATGGTTTGCGTCGCGTGCCTGCTGCCGCTCTTCTTGATCCCGCTG
GTCAACGCCCTCCCTTACCTCGTCGACCTCATCATCAGCAAGGTGTATCGGCTATTTGGA
TGGGAGTACAGGAGACCTGAAAGAGCCCCACCAGCTTGTCCTTACAAGCCTGCAGCT---
---CAGAAGAACGATGAGGGTGCGAGTGAATCAAAACCCCTAGTCAATCCACATGGTGCT
GCG------------------------------------GCAGAAGATAAGAAAGAGGAA
>Medtr
------------------------------------------------------------
------------------------------------------------------------
---------------atggtttgcttgttttgcttattgccccttttcctcgttccaatc
gtcaacgtattacctattctcttctattatcttatgggaaaagtatatcgtcttttcggc
tgggagtataggaaaccagagattgcccctcctgcatgtccttacaagcctgcagcc---
---caaaaggacagtaaagtagaagctgaagctgcgccggctccagtagaagctgtaaag
gct---------------------------------ggaggagtagatgtcaagcaggac
>Poptr
------------------------------------------------------------
------------------------------------------------------------
---------------ATGGTTTGCGTAGCGTGCTTGTTACCTCTGTTCCTCGTCCCAATC
GTCAATCTGTTACCCTTGATCTTCTATTTTCTCAAGGGAAAAATATATGCACTGTTTGGA
TGGGAATACAGGAAACCAGAGAGAGCTCCTCCAGCGTGTCCTTATAAGCCCCCTGCT---
------TCCAGTATTAACACTACTAACAAAGTCAGTCCACTTCTTTTC------------
------------------------------------------------------------
>Vitis
------------ATGTTTTTTGTTTTAAATAACATAAAACAAAAGCATCGCGACTTTGGG
AGGCATCATCTAGTGCATCGTCACCCGCTAGAGTCTTCGCTTTTGCGTTTCACACAGAGC
AAGAGGCGATCGAAGATGGTATGTCTGGCGTGTTTGTTACCGCTGTTTCTGGTTCCAATA
GTCAACTTATTGCCCTTACTCTTCAATCTCATCATGGCAAAGGTTTATGGGCTTTTCGGA
TGGGAGTATAGGAAGCCAGAAAGGGTTCCAGCTGCATGTCCGTACAAGCCTGCGGCC---
---AATAATAATAGCAAGGTGGGGGTAGAAACTGAACCTGGTGCACCAGAGCCTGTTCTG
AAA---------------------------CCAGTGGGAGTAGAGAATAGCAAGTGCGAC
