# Supplementary material for: Back to the sea twice: identifying candidate plant genes for molecular evolution to marine life
Source: BMC Evol Biol. 2011 Jan 12;11:8. doi: 10.1186/1471-2148-11-8 (PMC3033329; doi:10.1186/1471-2148-11-8)
Supplement: Additional file 3 — Aligned nucleotide (CDS) sequences of each OrthoMCL cluster, produced with PAL2NAL. [file 1471-2148-11-8-S3.GZ › orthomcl343.pal2nal]

>Arath
------ATGGTGACTCTAAACGCTTCTTCTCCTCTCACGACCAAGTCGTTCCTCCCCTAC
CGTCACGCTCCTCGCCGTCCAATCTCTTTCTCC---------------------------
---------------CCTGTCTTCGCCGTTCATTCGACTGACCCCAAGAAATCTACCCAA
TCAGCC------------------------------------------------------
---------TCCGCTTCGGTTAAATGGAGTCTAGAGAGTTGGAAGTCGAAGAAAGCTTTG
CAATTGCCGGATTATCCTGATCAGAAGGATGTTGATTCGGTTCTACAGACGCTTTCTTCT
TTTCCTCCTATAGTTTTCGCTGGTGAGGCTAGGAAACTAGAGGATAAGCTTGGTCAAGCG
GCTATGGGTCAAGCCTTTATGCTTCAAGGTGGTGATTGTGCTGAGAGTTTCAAGGAATTT
AACGCTAATAACATTAGAGACACCTTTAGGGTTCTTCTTCAGATGGGTGTTGTTCTCATG
TTCGGTGGCCAGTTACCAGTTATCAAGGTGGGAAGAATGGCTGGTCAGTTTGCGAAGCCG
AGATCAGACCCATTTGAGGAGAAAGATGGTGTGAAGCTGCCGAGTTACAGAGGAGATAAC
ATAAATGGTGATGCTTTTGATGAGAAATCGAGGATTCCTGATCCTCATAGGATGGTTAGA
GCGTACACACAGTCTGTGGCTACGTTGAATCTCTTGAGAGCATTTGCTACTGGAGGTTAT
GCAGCTATGCAGAGAGTTAGCCAGTGGAACCTTGATTTCACGCAACATAGTGAACAGGGT
GACAGGTACCGTGAATTGGCTAATAGAGTTGATGAGGCTTTGGGATTCATGGGTGCAGCT
GGACTTACTAGTGCTCACCCGATCATGACTACTACTGAGTTTTGGACATCCCATGAGTGT
TTGTTATTGCCTTATGAGCAAGCACTCACAAGAGAGGATTCAACATCTGGACTTTACTAT
GATTGCTCTGCGCACATGCTTTGGGTTGGAGAACGAACTCGCCAACTTGATGGTGCTCAT
GTTGAGTTTCTGAGGGGAATCGCTAACCCCCTCGGAATCAAGGTGAGTGATAAAATGGTC
CCTAGTGAACTGGTTAAGCTGATAGAGATACTAAACCCTCAGAACAAGCCTGGAAGGATT
ACGGTTATAGTGAGAATGGGAGCTGAGAATATGCGGGTCAAGCTTCCTAATTTGATCAGA
GCAGTCCGTGGAGCCGGTCAGATTGTGACTTGGGTTAGTGATCCAATGCACGGAAACACA
ATCATGGCTCCTGGTGGGCTAAAAACTCGTTCTTTCGATGCAATCAGGGTAATCATTCGA
ACTTACTTCTTCATCCAACTCTATGCA---------------------------------
------------------------------------------------------------
------------------------------------------------------------
------------------------------------------------------------
------------------------
>Zostera
------------------------------------------------------------
------------------------------------------------------------
------------------------------------------------------------
------------------------------------------------------------
------------------------------------------------------------
------------------------------------------------------------
------------------------------------------------------------
------------------------------------------------------------
------------------------------------------------------------
------------------------------------------------------------
------------------------------------------------------------
------------------------------------------------------------
------------------------------------------------------------
------------------------------------------------------------
---------AAGGAGTTAGCACATAGAGTGGACGAAGCTTTGGGATTTATGTCTGCAGCT
GGACTTACAGCAGATCACCCTATCATGAACACAACTGACTTCTGGACATCACATGAGTGT
CTTCTCCTACCTTACGAGGCTGCGCTGACAAGATTAGACTCCACATCTGGTCTCCACTAT
TGCTGTTCCGCACATATGCTTTGGGTCGGCGAACGGACACGCCAACTTGATGGTGCTCAT
GTCGAGTTCCTCCGAGGCATCGCCAACCCACTTGGCATCAAGGCTAGTGATAAGATGGAT
CCAAAGGAACTCGTCAGACTGATCGAGATTATGAACCCGGACAACAAACCTGGAAGGATC
ACTGTGATCACAAAGAATGGGTGC------------------------------------
------------------------------------------------------------
------------------------------------------------------------
------------------------------------------------------------
------------------------------------------------------------
------------------------------------------------------------
------------------------------------------------------------
------------------------
>Posidonia
------------------------------------------------------------
------------------------------------------------------------
------------------------------------------------------------
------------------------------------------------------------
------------------------------------------------------------
------------------------------------------------------------
------------------------------------------------------------
---------------------------------------------------AAGGAGTTC
AACGCCAACAACATCCGGGACACGTTCCGCGTGCTGCTCCAGATGGGCGCCGTGCTCACC
TTCGGCGGGCAGATGCCGGTCATCAAGGTGGGGAGGATGGCAGGGCAATTCGCGAAGCCG
CGGTCGGAGGCGATGGAGGAGAAGAACGGGGTGAAGCTGCCGAGTTACAGAGGTGACAAT
GTGAATGGGGATGCTTTCAACGAGAAGTCGAGGATCCCTGATCCGCAGAGGATGGTCAGG
GCTTATTCGCAGTCGGCGGCCACGCTTAATCTGCTAGGGGCGTTTGCTACCGGTGGGTAT
GCCGGAATGCAGCGTGTGACGCAGTGGAACCTTGACTTCACCGAGCACAGCGAGCAGGGT
GATAGGTACAAGGAGTTAGCTCACAGAGTTGACGAAGCACTGGGATTCATGGCTGCCGCC
GGCCTCACGGCGGACCACCCCACCATGAACACCACCGACTTCTGGACATCCCACGAGTGC
CTCCTCCTCCCTTACGAGGCTGCGCTTACC------------------------------
------------------------------------------------------------
------------------------------------------------------------
------------------------------------------------------------
------------------------------------------------------------
------------------------------------------------------------
------------------------------------------------------------
------------------------------------------------------------
------------------------------------------------------------
------------------------------------------------------------
------------------------------------------------------------
------------------------
>Bradi
ATGGCGCTCGCCATCAACTCCGCCGCCGCCGCAGCGGCCGCCGCCCTCTCCAACGGCGGG
GCAGCCCAGCCGCCGCGCCCCAGAGCGGGGTTACTC---------------CCGATGAAG
AGGCGG------GGCAGCATCTCTGCCGTGCACGCCGCCGACCCCGCCAGGGGCACCGGG
TCCGTC------------CCGGCGGCCGCGAAGACCTCCTCCCCGACGGTGGCGCCCGAG
GCGGCGGCTTCTCCGGCGGCGAGCTGGAAGGTCGACAGCTGGAAGGCGAAGAAGGCCCTG
CAGCTGCCCGAGTACCCGAGCAAGGAGGAGCTCGACACCGTGCTGCAGACCATCGAGACG
TTCCCGCCCATCGTGTTCGCCGGGGAGGCGCGCCACCTCGAGGAGCGCCTCGCCGAGGCC
GCCATGGGCCGGGCTTTCGTCCTCCAGGGCGGCGACTGCGCCGAGAGCTTCAAGGAGTTC
AACGCCAACAACATCCGTGACACCTTCCGTGTCCTCCTCCAGATGGGCGCCGTCCTCATG
TTCGGCGGCCAGGTGCCCGTCGTCAAGGTAGGTAGGATGGCTGGCCAGTTCGCCAAGCCT
AGGTCCGACAACCTCGAGGAGAGGGACGGGGTTAAGCTGCCCAGTTACAGGGGAGACAAC
GTCAACGGCGACGCCTTCGACGTCAAGAGCCGCACCCCGGACCCTGAGAGGATGATCAGG
GCCTATGCCCAGTCGGTGGCGACGCTCAACTTGCTCCGCGCGTTCGCCACAGGAGGCTAC
GCTGCTATGCAGCGGGTTATCCAGTGGAACCTTGATTTCATGGATCACAACGAGCAGGGA
GACAGGTACCGTGAGTTGGCACATAGGGTGGATGAGGCCCTTGGCTTCATGACTGCAGCA
GGGCTGGGGATCGATCATCCGATAATGACAACTACTGACTTCTGGACATCCCATGAGTGT
CTCCTCTTGCCATACGAGCAGGCTCTTACCCGTGAGGACTCCACAAGTGGCCTTTTCTAT
GACTGCTCGGCACACATGCTGTGGGTTGGTGAGCGCACCCGGCAACTTGATGGGGCTCAT
GTTGAGTTCCTCCGTGGTATTGCGAACCCTCTTGGCATTAAGGTGAGTGATAAAATGAAC
CCTGCTGAATTGGTGAAGCTGATTGAGATTTTAAACCCTTCAAACAAGCCGGGAAGAATA
ACCATAATTACAAGGATGGGTGCTGAGAACATGAGGGTGAAGTTGCCTCATCTTATCCGT
GCTGTCCGCAATTCTGGACAGATTGTTACATGGATTACTGATCCCATGCATGGGAACACC
ATCAAGGCCCCATGTGGTCTGAAGACTCGTCCATTTGATTCCATTATGAATGAGGTGCGT
GCGTTCTTCGACGTGCATGACCAAGAAGGAAGCCACCCAGGAGGTATCCACCTCGAGATG
ACCGGACAGAATGTAACCGAGTGCATCGGTGGGTCACGGACCGTGACCTTCGATGACCTG
GGTGACCGCTACCACACTCACTGCGACCCAAGGCTGAATGCTTCCCAATCTCTGGAGCTC
GCCTTCATCATCGCCGAGAGACTCAGGAAGAGGAGGATGCAGTCAGGGCTCACAAACAAC
CTGCCACTGCCGCCATTGGCCTTC
>Sorbi
ATGCCACTCGCGCCATCAACC---------------------------------------
---CCCGCGCTGCCGCCTAACCCGGCCCTCCCC---------------------------
---------------------------------------TCGCCGTGCCGGGGGCAGGGG
CGGGGCCGGCCCGGCCGCGGGGCGCTCCTCCGCGCCCGCGCCGTCCGCGCGGCGCCGCGG
------------CCCCCGAGCCAGTGGTCCGTCGGCAGCTGGCGGGGCCGCCCGGCGCTG
CAGCAGCCCGAATACCCGGACAAGGCGGACCTGAACGAGGTGCTGCGGACGGTGGAGGCG
TTCCCGCCCATCGTGTTTGCCGGCGAGGCGCGCACCCTCGAGGAGCGCCTCGCGGAGGCC
GCCGTCGGCAGAGCTTTCCTCCTCCAGGGCGGTGACTGCGCTGAGAGCTTCAAGGAGTTC
AACGCCAACAATATTAGGGACACCTTTCGCGTCCTCCTGCAAATGTCTGTTGTGCTCATG
TTCGGAGGCCAGATGCCTGTCGTCAAGGTGGGAAGAATGGCAGGTCAGTTTGCAAAGCCA
AGATCAGATGGTTTTGAGGAGCGGGATGGAGTGAAGTTGCCAAGCTATAGAGGGGACAAT
ATCAATGGGGATGCATTTGATGAGAAGTCAAGATTGCCAGATCCACACCGCATGATAAGT
GCCTACTCACAGTCTGCAGCAACGCTGAATCTGCTGCGGGCGTTCGCAACTGGAGGTTAT
GCTGCAATGCAGAGGGTAACACAATGGAACCTTGATTTCACAGAGCATAGTGAACAAGGG
GATAGGTACATGGAATTGGCTCACCGAGTTGACGAAGCTTTGGGGTTCATGTCAGCTGCT
GGACTCACTTTAGATCACCCTATAATGACGACAACAGAATTCTGGACGTCACATGAGTGC
CTTCTTCTGCCTTATGAGCAAGCGCTCACCCGTGAAGACTCCACCAGTGGCCTCTATTAT
GATTGCTCTGCTCACTTCCTATGGGTTGGAGAGCGCACTCGCCAGCTTGATGGTGCTCAT
GTGGAGTTCCTTCGAGGCATCGCCAACCCTCTTGGTATCAAGGTTAGTGACAAGATGGAC
CCAGCAGAACTTGTGCGGTTGATTGATATATTGAATCCCGAAAACAGGGCTGGGAGAATA
ACCATCATCGCAAGAATGGGACCTGAAAACATGAGGGTGAAACTTCCACACCTGATACGC
GCCGTCCGTGGGGCCGGCCAGATAGTAACATGGGTCACTGACCCAATGCATGGGAACACC
ATGAAGGCCCCTTGCGGACTCAAAACCCGCTCATTTGACAGAATTTTGGCCGAGGTGCGT
GCGTTCTTTGATGTCCACGAACAAGAAGGGAGCCACCCTGGAGGAGTGCATCTAGAGATG
ACTGGGCAAAATGTTACAGAGTGCATTGGAGGGTCACGTACCGTGACATTTGATGATCTG
GGCTCACGCTACCACACGCACTGCGACCCAAGGCTCAACGCCTCACAGTCTCTGGAGATG
GCATTCATTATCGCGGAGCGCCTTAGGAAAAGGAGGATTGCCTCGTCGCCTTTGTACACG
AACCAGCTGGGTTCCATTCGTCTG
>Oryza
ATGGCGCTCGCCACCAACTCCGCCGCTGTTTCCGGTGGCGCTGCGGCCGCGGCGTCGTCG
GCGCCCCAGCCGCGGCTCGCCGCCACGTTCCTC------------------CCGATGAGG
AGGCGA---------ACCGTCTCGGCGGTCCACGCGGCCGACCCGGCGAAGAGCAACGGG
CCCGTG------CAGGCCGCGGCGAAGGCCTCGTCCCCGTCGACGGTGGCGGCGCCGGAG
AAGAAGCCGGTGGGGTTGGGGAAGTGGACGGTGGATAGCTGGAAGGCGAAGAAGGCGCTG
CAGCTGCCCGAGTACCCGAGCCAGGAGGAGCTCGACTCCGTGCTCAAGACGATCGAGACG
TTCCCGCCCGTGGTGTTCGCCGGGGAGGCGCGCCACCTCGAGGAGCGCCTCGCCGACGCC
GCCATGGGCCGCGCCTTCGTCCTCCAGGGCGGCGACTGCGCCGAGAGCTTCAAGGAGTTC
AACGCCAACAACATCCGTGACACCTTCCGCATCCTGCTCCAGATGGGCGCCGTCCTCATG
TTCGGCGGCCAGATGCCCGTCGTCAAGGTCGGGAGGATGGCTGGCCAGTTCGCCAAGCCG
AGGTCTGATTCGTTCGAGGAGAGGGACGGGGTTAAGCTGCCGAGTTACAGGGGAGACAAC
ATCAATGGCGACACCTTCGACGAGAAGAGCCGCGTGCCGGACCCGCAGCGGATGATCCGC
GCGTACGCGCAGTCGGTGGCAACGCTCAACCTGCTCCGCGCCTTCGCCACGGGAGGGTAC
GCCGCCATGCAGCGCGTCACGCAGTGGAACCTCGATTTCATGGATCACAGCGAACAAGGA
GACAGGTACCGTGAATTGGCACACCGGGTGGATGAGGCACTTGGCTTCATGACTGCAGCA
GGGCTAACAGTCGACCATCCGATAATGACAACAACTGACTTCTGGACATCCCATGAGTGC
CTCCTCTTACCATATGAGCAGTCTCTTACACGTGAGGATTCCACCAGTGGCCTCTTCTAT
GACTGCTCAGCCCACATGCTATGGGTTGGTGAGCGCACTCGCCAGCTCGATGGAGCTCAT
GTTGAATTTCTCCGTGGTGTTGCCAACCCTCTTGGCATAAAGGTGAGTGACAAAATGAAC
CCCCGTGACTTGGTGAAGCTCATTGAGATTTTGAACCCATCAAACAAGCCTGGAAGGATA
ACCATAATTACAAGAATGGGGGCAGAGAACATGAGGGTGAAATTGCCTCATCTTATCCGT
GCTGTCCGCAACTCTGGACAGATTGTCACATGGATTACTGATCCCATGCATGGAAACACC
ATCAAGGCTCCATGTGGTCTGAAGACTCGTCCATTCGATTCCATTCTGGCTGAAGTACGT
GCGTTCTTCGATGTCCATGATCAAGAAGGTAGCCACCCAGGAGGTATCCACCTGGAAATG
ACTGGGCAGAACGTGACTGAATGCATCGGTGGATCAAGGACCGTCACCTTCGATGACCTG
AGCGACCGCTACCACACCCACTGTGACCCAAGGCTGAACGCGTCGCAATCCCTGGAGCTC
GCCTTCATCATCGCCGAGAGACTGAGGCGGAGGAGGATGCGGTCCGGGGTCAACAGCAAC
CTGCCATTGCCCCCATTGGCTTTC
>Zma
ATGGCGCTGGCCACCAACTCCGCCGCAGCAGCCGCGGCCGTGTCCGGTGGCGTG------
GCATCGCAGCCGCGCCGCGCGGCCGTGTTCCTC------------------CCGCTGAAG
AGGCGT---------ACCATCTCCGCCATCCACGCCGCCGACCCGTCCAAGAACAACGGG
CCCGCGGTCCCCGCGGCCGCAGGCGCCAACTCCTCCGCCTCGGCGGTGGCCACGCCGGAG
AAGAAGCCGGCAGCGCACGGGAAGTGGGCGGTCTACAGCTGGAGGTCGAAGAAGGCGTTG
CAGCTCCCCGAGTACCCGAACGCGGAGGAGCTGGACGCGGTGCTGAAGACCATCGAGACG
TTCCCGCCGGTGGTGTTCGCCGGAGAGGCGCGCCGCCTCGAGGAGCGCATGGCCGAGGCC
GCCATGGGCCGCGCCTTCGTCCTCCAGGGTGGCGACTGCGCCGAGAGTTTCAAGGAGTTC
CACGCCAACAACATCCGTGACACCTTCCGCGTCCTTCTCCAGATGGGCGTCGTGCTCATG
TTCGGTGGCCAGATGCCGGTCGTCAAGGTGGGGAGGATGGCTGGCCAGTTCGCCAAGCCA
AGGTCTGAGCCGTTCGAGGAGAAGGACGGAGTTAAGCTGCCGAGCTACAGGGGCGACAAC
GTCAACGGCGACGACTTCACCGAGAAGAGCCGCGTGCCGGACCCGCAGAGGATGATCCGC
GCCTACGCACAGTCGGTGGCGACACTCAACCTGCTCCGCGCGTTCGCCACCGGAGGGTAC
GCTGCCATGCAGCGCGTCACTCAGTGGAACCTCGATTTCATGGATCACAACGAGCAAGGT
GATAGGTACCGTGAATTGGCCCATAGGGTGGATGATGCTCTTGGGTTCATGACTGCATCG
GGGCTTACAGTCGACCACCCGATAATGACGACTACTGACTTCTGGACCTCGCACGAGTGC
CTTCTCTTACCCTACGAGCAGGCTCTTACCCGTGAGGATTCCACCAGTGGCCTTTTCTAT
GATTGTTCGGCCCACATGTTGTGGGTTGGTGAGCGCACTCGACAACTCGATGGAGCTCAT
GTTGAATTCCTCCGTGGTGTTGCCAACCCTCTGGGCATAAAGGTGAGCGACAAAATGAAC
CCCAGTGAGTTGGTGAAGCTGATTGATATTCTGAACCCTTCAAACAAACCTGGAAGGATC
ACCATAATTACAAGGATGGGGGCAGAGAACATGAGGGTGAAGTTGCCTCATCTCATCCGT
GCTGTTCGCAATGCTGGACTGATTGTCACATGGATTACTGATCCTATGCATGGAAACACC
ATCAAGGCCCCTTGTGGCCTGAAGACTCGTCCATTTGACTCCATTCTGGCTGAAGTGCGT
GCCTTCTTCGATGTGCATGACCAAGAAGGAAGCCACCCTGGGGGCGTCCACCTTGAAATG
ACTGGGCAGAATGTGACCGAGTGCATCGGTGGATCACGGACCGTGACCTTCGACGATCTG
AGCGACCGCTACCACACCCACTGCGACCCAAGGCTGAATGCCTCCCAGTCCCTGGAGCTC
GCCTTTATCATCGCAGAGAGGCTGAGGAAGAGGAGGATGCGATCGGGGCTCAACAGCAGC
CTGCCACTGCCGCCACTGGCTTTC
>Poptr
ATGGCTCTTTCAACTCTCTCTTCCAAATCTCTCTACAGCAATGCCAACAATCTCTTTCAA
CAAAACCAACAACAACAATCACCCACTTTCTCTCTTGTCCCTGGAAGCAAAACGCTCAAG
TCAAAATCCAACCTTTCAATCTCTGCCGTCCATGCCGCCGAGCCCACCAAGAATTCAGTT
TCCGTG---------------------AAGGAATCTGCGGCCCCAGTTGCTGCCCCT---
------------GGGACTGGAAAATGGTCCTTGGAGAGCTGGAAAACCAAGAAAGCATTG
CAGCTACCCGAATACCCTGATGCTAATGAACTCGAGACAGTTTTGAAGACTATTGAGACG
TTTCCGCCAATAGTTTTTGCTGGAGAAGCAAGGAGTTTAGAGGAGAACCTTGCTGAGGCT
GCAATGGGGAATGCTTTTTTATTGCAAGGTGGTGATTGTGCTGAGAGTTTCAAGGAGTTT
AGTGCTAATAATATAAGGGATACTTTTAGGATTCTGCTTCAGATGGGTGTTGTGCTTATG
TTTGGAGGTCAAGTTCCTGTCATTAAGGTGGGAAGAATGGCAGGTCAATTTGCAAAGCCA
AGATCAGATCCATTTGAGGAGAAGGATGGAGTGAAGCTGCCAAGTTACAAAGGGGACAAT
ATTAATGGAGATGCTTTTAATGAGAAATCAAGAATTCCAGACCCGCAGAGATTGATAAGA
GCTTATTGCCAGTCTGCTGCAACTCTCAATCTTCTCAGGGCATTTGCCACCGGAGGGTAT
GCTGCAATGCAGAGAGTTACACAGTGGAATCTTGACTTTGCACAGCACAGCGAGCAGGGA
GATAGGTACCAAGAACTTGCTAACCGGGTTGATGAGGCCTTGGGATTCATGGCTGCAGCA
GGACTCACAGTGGATCATCCAATCATGACAACTACTGAATTTTGGACATCCCACGAGTGC
TTGCATCTTCCCTACGAGCAATCTCTCACAAGGCTTGATTCAACTTCTGGCCTCTATTAT
GATTGCTCTGCTCACATGCTTTGGTGTGGAGAGCGTACTCGCCAGCTGGATGGTGCCCAC
GTGGAGTTCCTTAGAGGAATTTCCAACCCTATTGGCATCAAGGTGAGCAACAAAATGGAT
CCAAATGAGCTAGTTAAACTCATTGAAATCTTTAATTCTAATAACAAGCCAGGAAGGATT
ACAATCATTGTTAGAATGGGTGCTGAGAATATGAGAGTGAAGTTTCCCCACTTGATCAGA
GCTGTTCGTAGGGCGGGACAAATCGTGACATGGGTCTGTGATCCAATGCATGGAAACACC
ATTAAGGCTCCTTGTGGACTGAAAACACGCCCCTTTGATGCTATTTTGGCTGAGGTGCGA
GCATTCTTTGATGTCCATGAGCAAGAAGGAAGCCATCCTGGAGGAATTCACCTAGAGATG
ACTGGGCAGAATGTGACTGAGTGCATTGGAGGGTCTCGGACAGTAACATTTGACGATTTG
AGCTCCCGCTATCACACGCATTGTGACCCAAGGCTCAATGCTTCTCAATCGCTTGAGCTT
GCATTTATCATTGCCGAGCGACTTAGAAAAAGAAGGATAGGAACT---------------
CAACGTCTGTTTTCCTTGGGCCAG
>Medtr
atgtctctctcttcaacatcttccacctctctcattcccaccaaatcattactc------
caacccaccaaaccaaacccaccttcattccccatc------gggctcaaacccatgccc
aaacccaaacccggttcaatcctcgccgttcacgccgctgaaccagcaaaaaacccggtc
ctcacc---------gaaaagccgagcaagcctcaaccaaccaccatcccccgcaat---
------------gcatccaccaaatggaccattgacagctggaaatccaagaaggctctt
caacttcctgaatacccgagtcaggaagaccttgaagcggttctcaagacactcgatgct
ttcccaccgattgtgtttgctggtgaagctagaactttggaggagcatttgggtgaagct
gctatgggaaacgcgtttcttcttcaaggtggtgattgtgctgagagctttaaggagttt
aatgctaataatattcgtgatactttcaggattattcttcagatgagtgttgttatgatg
tttggtggtcaaatgccggttattaaggtggggagaatggcgggtcaatttgcgaagcca
agatcggataattttgaggagaagaatggtgtgaagcttcctagttacagaggggataac
atcaacggtgatgcatttgatgagaaatccaggacaccggatcctcagaggatgatccgt
gcttattgtcaagctgcagctactctgaatcttctcagagcttttgctactggtggttat
gctgctatgcagagggttactcagtggaacttggatttcactgaacaaagtgagcaagga
gacaggtaccgtgagcttgctaaccgagttgacgaggcccttggattcatggctgctgct
ggtctcactgttgaccatccaataatgagaacaactgatttctggacttcacatgaatgc
ttgttattgccatacgaacaatcacttactaggttggattcaacttctggtctctattat
gactgctcggcccatatgatttgggtcggtgagaggacccgacagctagatggtgcccat
gtggaatttctaagaggagttgctaatcccttgggaatcaaggtaagtgacaagatggat
ccaaatgagcttgttaaactcattgagatcttgaatcctcaaaacaaaccagggagaata
actataatcactagaatgggagctgaaaatatgagggtgaagcttccacatcttatcagg
gcagtgcgtagagcaggacaaattgtcacatgggtcagcgatcctatgcatggaaacacc
ataaaggctccatgtggtctcaaaactcgccccttcgatgccatcagggctgaagtgaga
gcattctttgatgttcacgaacaagaaggaagccacccaggaggagttcatctcgagatg
acaggtcaaaatgtgaccgagtgcatcggtgggtcaaagatagtcacatttgacgatctt
agctcacgctaccacacacactgcgatcctagacttaatgcttcacaatctctcgagctt
gctttcatcattgctgaaaggctaagaaagagtagaatcagatca------------cag
cctcctcttgaatctactggattt
>Vitis
------------------------------------------------------------
------------------------------------------------------------
------------------------------------------------------------
------------------------------------------------------------
------------------------------------------------------------
------------------------------------------------------------
------------------------------------------------------------
------------------------------------------------------------
------------------------------------------ATGGGCGCTGTTTTGATG
TTCGGAGGGCAAGTTCCCGTAATCAAGGTCGGAAGAATGGCGGGTCAGTTTGCGAAGCCG
AGGTCAGAATCGTTCGAGGAGAAGAATGGCGTGAAGCTGCCGAGTTACAGAGGTGATAAT
GTGAATGGAGATGCGTTCGATGTCAAATCGAGGACTCCGGACCCTCAGAGGATGATCAGA
GCTTATTGCCAAGCTGCAGCTACCCTCAATCTCTTGAGGGCTTTCGCCACCGGAGGGTAT
GCTTCTATGCAGAGGGTGACCCAGTGGAATTTGGATTTCACAGAGCACAGTGAGCAGGGA
GATAGGTATCGGGAACTAGCACACCGTGTTGATGAAGCCCTTGGTTTCATGGCTGCTGCT
GGGCTCACAGTTGACCATCCTATTATGACAACAACTGAGTTCTGGACATCCCATGAGTGC
TTGCTCTTGCCTTTCGAGCAGTCGCTTACTAGGGAGGATTCAACTTCTGGTCTTTACTAT
GACTGCTCTGCACACATGCTTTGGGTTGGAGAACGCACCCGACAGCTGGATGGTGCCCAT
GTTGAGTTCTTAAGAGGAGTTGCTAATCCCCTGGGCATTAAGGTGAGCGATAAGATGGAC
CCAAATGAGTTGGTTAAGCTGATTGAGATTTTGAATCCTCAGAACAAAGCGGGTAGGATA
ACGGTAATCACAAGAATGGGAGCTGAGAACATGAGAGTGAAGCTTCCACACCTAATTCGG
GCAATTCGCAGGGCAGGGCAAATTGTCACATGGGTCAGTGATCCTATGCATGGAAACACC
ATCAAGGCTCCCTGTGGTCTCAAAACTCGCCCCTTCGATGCCATCAGGGCCGAAGTAAGA
GCATTCTTTGACGTGCATGAGCAAGAAGGAAGCCACCCGGGAGGAGTTCATCTAGAGATG
ACAGGCCAAAATGTGACAGAGTGTATTGGTGGGTCACGAACTGTGACATTTGATGATTTG
AGCTCACGCTACCACACCCATTGTGACCCTAGGCTCAATGCTTCTCAGTCTCTTGAGCTC
GCTTTCATTATTGCAGAGCGCCTTAGGAAGAGAAGGATTGGATCC------------CAG
CTGTCTCTGAACACCATGGGGCTG
