# Supplementary material for: Back to the sea twice: identifying candidate plant genes for molecular evolution to marine life
Source: BMC Evol Biol. 2011 Jan 12;11:8. doi: 10.1186/1471-2148-11-8 (PMC3033329; doi:10.1186/1471-2148-11-8)
Supplement: Additional file 3 — Aligned nucleotide (CDS) sequences of each OrthoMCL cluster, produced with PAL2NAL. [file 1471-2148-11-8-S3.GZ › orthomcl3401.pal2nal]

>Zma
---------ATGGCCACCACCGCCGCGTCCAGCCTCCTCAAGTCCTCCTTCGCGGGCTCC
CGGCTCCCTTCGGCCACGCGCACCACCACCCCGTCGTCCGTGGCCGTGGCCACCCCGCGC
GCCGGCGGCGGCCCCATCCGCGCGTCCATC---------TCCTCCTCCCCCACCCCGCCC
TACGACCTGACGTCCTTCCGGTTCAGCCCCATCAAGGAGTCCATCGTGTCCCGCGAGATG
ACCCGGCGCTACATGACGGACATGATCACCCACGCCGACACCGACGTGGTGATCGTGGGC
GCCGGGTCCGCGGGCCTGTCCTGCGCGTACGAGCTGTCCAAGGACCCCACCGTGAGCGTG
GCCATCGTGGAGCAGTCCGTGTCCCCGGGCGGCGGCGCGTGGCTGGGCGGGCAGCTGTTC
TCGGCCATGGTGGTGCGCAGGCCGGCGCACCTGTTCCTGGACGAGCTGGGCGTGGGCTAC
GACGAG---GCCGAGGACTACGTGGTGGTCAAGCACGCGGCGCTGTTCACGTCCACCGTG
ATGAGCCGGCTCCTGGCGCGGCCCAACGTGAAGCTGTTCAACGCCGTGGCGGTGGAGGAC
CTGATCGTGCGGCGGGGGCGCGTCGGCGGCGTGGTCACCAACTGGGCGCTCGTGTCCATG
AACCACGACACGCAGTCGTGCATGGACCCCAACGTGATGGAGGCCAAGGTGGTGGTCAGC
TCCTGCGGCCACGACGGGCCCTTCGGCGCCACCGGCGTCAAGAGGCTCCAGGACATCGGC
ATGATCAGCGCCGTGCCCGGGATGAAGGCGCTCGACATGAACGCCGCCGAGGACGAGATC
GTGCGCCTCACGCGCGAGGTCGTGCCCGGCATGATCGTCACCGGGATGGAGGTCGCCGAG
ATCGACGGCGCCCCGAGGATGGGCCCGACGTTCGGCGCCATGATGATCTCCGGCCAGAAG
GCGGCGCACCTGGCGCTGAAGGCACTGGGCAGGCCCAACGCCGTGGACGGGACCATCCCC
GAG---GTGTCGCCGGCGCTGCGCGAGGAGTTCGTGATTGCGTCCAAGGACGAC---GAG
GTCGTGGACGCC
>Sorbi
---------ATGGCCACCACCGCGGCGTCTAGCCTCCTCAAGTCCTCCTTCGCTGGCTCC
CGTCTCCCGTCTGCCACGCGCGCCCCGTCGTCCGTCGTCGTGTCCACC------------
---GGCGGCGCCCCACGCACGGCCGCCATCTCCGCGTCCATCTCCTCCTCCAACCCTCCC
TACGACCTGACGTCCTTCAAGTTCAGCCCCATCAAGGAGTCGATCGTCTCCCGCGAGATG
ACCCGCCGCTACATGACGGACATGATCACCCACGCCGACACCGACGTGGTGATCGTGGGC
GCCGGGTCCGCGGGCCTCTCCTGCGCGTACGAGCTCTCCAAGGACCCCACGGTGCGCGTC
GCCATCGTGGAGCAGTCGGTGTCCCCGGGCGGCGGCGCGTGGCTGGGCGGGCAGCTGTTC
TCGGCCATGGTGGTGCGCAAGCCGGCGCACCTGTTCCTCGACGAGCTCGGCGTCGCCTAC
GACGAGGCCGCCGACGACTACGTGGTGGTCAAGCACGCCGCGCTCTTCACCTCCACCGTC
ATGAGCGCCGTCCTGGCGCGGCCCAACGTGAAGCTCTTCAACGCCGTCGCCGTCGAGGAC
CTCATCGTCAAGGGAGGGCGCGTCGGCGGCGTGGTCACCAACTGGGCGCTCGTGTCCATG
AACCACGACACGCAGTCGTGCATGGACCCCAACGTGATGGAGGCCAAGGTGGTGGTCAGC
TCCTGCGGCCACGACGGGCCGTTCGGGGCCACGGGAGTCAAGAGGCTCCAGGACATCGGC
ATGATCGCCGCCGTGCCAGGGATGAAGGCGCTCGACATGAACGCCGCTGAGGACGCCATC
GTGCGCCTCACGCGCGAGGTCGTGCCAGGCATGATCGTCACCGGAATGGAGGTCGCCGAG
ATTGACGGCGCGCCGAGGATGGGCCCGACGTTCGGCGCCATGATGATCTCCGGCCAGAAG
GCGGCGCACCTGGCGCTGAAGGCGCTGGGAAGGCCCAACGCCGTGGACGGGACCATCCCC
AAG---GTGTCGCCGGCGTTGCGCGAGGAGTTCGTGATTGCGTCCAAGGACGAC---GAG
GTCGTGGACGCC
>Oryza
---ATGGCAGCCATGGCCACCACCGCGTCCAGCCTCCTCAAGACCTCCTTCGCTGGCGCG
CGCCTCCCCGCCGCCGCCCGCAACCCCACCGTCTCCGTCGCGCCGCGC------------
---ACCGGCGGCGCCATCTGCAACTCCATC------TCGTCGTCGTCGTCCACTCCCCCC
TACGACCTCAACGCCATCAGGTTCAGCCCCATCAAGGAGTCCATCGTGTCTCGCGAGATG
ACCCGGCGGTACATGACCGACATGATCACCTACGCCGACACCGACGTCGTCGTCGTCGGC
GCCGGCTCCGCGGGGCTCTCCTGCGCGTACGAGCTCTCCAAGGACCCCTCCGTCAGCGTC
GCCGTCATCGAGCAGTCGGTGTCCCCCGGCGGCGGCGCGTGGCTCGGCGGGCAGCTGTTC
TCCGCCATGGTGGTGCGCAAGCCGGCGCACCTGTTCCTCGACGAGCTCGGCGTCGCGTAC
GACGAG---CAGGAGGACTACGTCGTCATCAAGCACGCCGCGCTCTTCACCTCCACCGTC
ATGAGCCGCCTCCTGGCGCGCCCCAACGTGAAGCTGTTCAACGCCGTCGCCGTCGAGGAC
CTCATCGTCAAGGAGGGCCGCGTCGGCGGCGTGGTCACCAACTGGGCGCTGGTGTCGATG
AACCACGACACGCAGTCGTGCATGGACCCCAACGTGATGGAGTCCAGGGTGGTGGTGAGC
TCCTGCGGCCACGACGGGCCGTTCGGCGCCACGGGCGTCAAGCGGCTGCAGGACATCGGC
ATGATCGACGCCGTGCCCGGCATGCGCGCCCTCGACATGAACACCGCCGAGGACGAGATC
GTCCGCCTCACCCGCGAGGTCGTCCCCGGCATGATCGTCACCGGCATGGAGGTCGCCGAG
ATCGACGGCGCCCCGAGAATGGGCCCGACGTTCGGAGCCATGATGATCTCCGGCCAGAAG
GCGGCGCACCTGGCGCTGAAGGCGCTCGGCCGGCCGAACGCCATCGACGGCACGATCAAG
AAGGCGGCGGCGGCGGCGGCGCACCCGGAGCTGATCCTGGCGTCGAAGGACGACGGCGAG
ATCGTGGACGCC
>Bradi
---ATGGCAGCCATGGCCACCTCCGCCTCCAGCCTCCTCAAGACCTCCTTCGCCGGCGCT
CGCCTCCCGGCGGCCGCCGCGCGCACCCCGTCCAGCGTCGCCACCCCG------------
---CGCGCCGGCGCCATCTGCAACTCCATC------------TCCGCCTCCACCCCTCCC
TACGACCTCAACGCCTTCAAGTTCAGCCCCATCAAGGAATCCATCGTCTCCCGCGAGATG
ACCCGCCGGTACATGACCGACATGATCACCTACGCCGACACGGACGTCGTCATCGTGGGG
GCCGGCTCCGCGGGGCTGTCCTGCGCCTACGAGCTCTCCAAAGACCCGTCCATCAGCATC
GCCATCATCGAGCAGTCCGTGTCCCCGGGGGGCGGCGCCTGGCTCGGGGGCCAGCTCTTC
TCCGCCATGGTCGTGCGCAAGCCGGCGCACCTGTTCCTCGACGAGCTCAACATCGAGTAC
GACGAG---CAGGAGGACTACGTCGTCATCAAGCACGCCGCGCTCTTCACCTCCACGGTG
ATGAGCCGCCTCCTGGCCCGCCCCAACGTGAAGCTCTTCAACGCCGTGGCCGTGGAGGAC
CTGATCGTGAAGGAGGACCGCGTCGCCGGCGTCGTCACCAACTGGGCGCTCGTGTCGATG
AACCACGACACACAGTCCTGCATGGACCCCAACGTCATGGAGGCCAAGGTGGTGGTGAGC
TCCTGCGGCCACGACGGGCCCTTCGGCGCCACGGGAGTCAAGAGGCTCCAGGACATCGGG
ATGATCGACACGGTGCCCGGGATGAAGGCGCTTGACATGAACATGGCCGAGGACGCCATC
GTGCGCCTCACCCGCGAGGTCGTCCCCGGCATGATCGTCACCGGCATGGAGGTCGCCGAG
ATCGACGGCGCCCCGAGAATGGGCCCGACGTTCGGCGCGATGATGATCTCCGGCCAGAAG
GCGGCGCACCTGGCTCTGAAGGCGCTCGGCCGGCCGAACGGCATCGACGGGACGCTCAAG
AAC---GCGACCCCGGCGCTGCACCCGGAGATGGTGCTGGCCTCGGCGAACAACGGCGAC
GTCGTGGACGCC
>Arath
---ATGGCTGCCATAGCTTCTACTCTCTCTCTTTCTTCAACCAAACCTCAGAGACTTTTC
GATTCTTCCTTCCATGGCTCAGCCATCTCCGCAGCTCCTATCTCCATC------------
---GGTCTCAAACCACGATCTTTCTCCGTT------------CGCGCCACAACCGCTGGT
TACGACTTGAACGCTTTCACGTTCGACCCGATCAAGGAATCGATCGTGTCACGTGAGATG
ACGAGAAGGTACATGACGGATATGATCACTTATGCTGAGACTGATGTCGTCGTCGTTGGT
GCTGGATCTGCTGGTTTATCTGCTGCTTATGAGATCAGTAAGAACCCTAATGTTCAAGTT
GCCATTATTGAGCAATCTGTTAGTCCTGGTGGTGGTGCTTGGCTCGGTGGTCAGCTTTTC
TCCGCCATGATTGTTCGCAAACCAGCTCACTTGTTCCTTGACGAGATTGGTGTGGCTTAC
GATGAG---CAAGACACCTACGTTGTGGTTAAGCACGCGGCTCTGTTCACATCAACCATC
ATGAGCAAGCTTTTGGCTCGTCCTAATGTGAAGCTCTTCAACGCTGTGGCTGCTGAGGAT
TTGATTGTGAAAGGAAACAGAGTTGGTGGTGTGGTGACTAACTGGGCTCTTGTGGCTCAG
AACCACCACACACAATCGTGTATGGACCCTAATGTTATGGAAGCGAAGATTGTGGTTAGC
TCTTGTGGTCATGATGGTCCTTTTGGAGCTACTGGTGTTAAGAGGTTGAAGAGTATTGGG
ATGATTGATCATGTTCCTGGGATGAAAGCTTTGGACATGAACACTGCTGAGGACGCTATT
GTGAGGTTGACCAGAGAGGTTGTTCCTGGTATGATTGTTACCGGTATGGAAGTTGCTGAG
ATCGATGGTGCACCGAGAATGGGACCAACTTTTGGTGCTATGATGATATCGGGACAAAAG
GCGGGACAACTTGCTCTTAAGGCTTTGGGGCTACCGAATGCTATTGACGGAACTCTC---
---------GTTGGAAACCTAAGCCCGGAGCTGGTCTTAGCCGCAGCAGATTCAGCTGAA
ACCGTAGATGCT
>Zostera
------------------------------------------------------------
------------------------------------------------------------
------------------------------------------------------------
------------------------------------------------------------
---------------------AGTTCGCGTTGCCATCATCGAACAATCCGTATCTCCTGG
AGGAGGGGCTTGGCTTGGTGGTCAGCTCTTCTCCTCCATGGTTGTCCGCAAACCGGCACA
CAAGTTCCTCAACGAAGT---------------------TGGTGTGGAGTACGA------
------------------------------------------------------CGATGC
NGNCCT---GAATCCTCCTACGTGGTCGTCCGTCACGCCGCACTTTTCACCTCCACCATC
CTCTCACGCGTTCTCGCCCGTCCCAACGTGAAGCTCTTCAATGCCGTTGCGGCGGAGGAC
CTGATCGTGAAGGAAGGAAGAGTGGGGGGTGTTGTGACAAACTGGGCGTTGGTTTCCATG
AACCATGATACACAGTCATGCATGGATCCTAATGTCATGGAGGCGAAGATCGTGGTGAGC
TCATGCGGTCACGACGGTCCTTTTGGAGCTACCGGAGTGAAGAGGCTCAAGGACATCGGA
ATGATTGATACCATCCCTGGAATGAAAGCGCTTGACATGAACACTGCTGAGGACGCCATC
GTTCGTCTTACTGGAGAGGTTGTTCCCGGAATGATCGTCACCGGCATGGAGGTCGCTGAG
ATCGACGGCGCACCGAGAATGGGTCCCACATTTGGTGCG---ATGATATCTGGACAGAAG
GCAGCCCATCTCGCTCTCAAGGCACTGGGCCGACCCAACGTGATAGATGGAACCTCC---
------ACCGTTGGATCTCTTCAGCCAGAGTTGGTACTTGCATCATCGGACGGAGCCAAC
GTAGCCAACGCA
>Posidonia
------------------------------------------------------------
------------------------------------------------------------
------------------------------------------------------------
------------------------------------------------------------
------------------------------------------------------------
------------------------------------------------------------
------------------------------------------------------------
------------------------------------------------------------
------------------------------------------------------------
------------------------------------------------------------
------------------------------GTGGTCACCAACTGGGCGTTGGTGTCCATG
AACCACGACACACAGTCCTGCATGGACCCCAACGTCATTGAGGCCAAGGTGGTGGTGAGC
TCGTGTGGCCATGACGGTCCATTTGGCGCCACCGGGGTCAAGAGGCTCAAGAGCGTTGGT
ATGATCGACAACGTCCCGGGGATGAAGGCGCTCGACATGAACACGGCCGAGGATGCGATC
GTTCGTCTCACGAGAATGATCGTCCCCGGCATGATTGTCACTGGTATGGAGGTCGCTGAG
ATCGATGGCGCTCCAAGAATGGGTCCCACATTTGGGGCTATGATGATATCGGGTCAGAAG
GCAGCTCACTTGGCACTGAAGGCGTTGGGTAGGCCCAATGCGATTGATGGAACCGCC---
------ACCGTCGGATCAGAGCAGCCCGAGATGGTGCTGGCATCAACGGACGGTGTGGAT
GTGGCTGATGCT
>Poptr
ATGGCCACTACCCTTACCCCCTATCTATCTGCAAACCTCAAGTCCTCTTTCTTGGACAAC
AAATCATCCTTCCATGGCACACCTATCACAACTACTACACGTTTCACT------------
---CCCATAAAATCCACCTCTCCTGCCATT------TCCATGTCCTTAACACAACCTTCA
TATGATCTTCAGTCCTTTAAGTTCCAGCCCATCAAAGAATCCATCGTCTCTCGTGAAATG
ACCCGTCGTTACATGACAGACATGGTTACTTATGCAGACACTGACGTTGTCATTGTTGGT
GCTGGCTCTGCTGGTCTTTCTTGTGCTTATGAGCTCAGCAAGAACCCTTCAGTTCGTGTT
GCTATAATTGAGCAATCAGTTAGCCCTGGAGGTGGTGCATGGCTTGGTGGCCAGTTATTT
TCAGCTATGATTGTGCGTAAACCAGCTCATAGATTTCTTGATGAGCTTGAAATTGAATAT
GATGAG---GCAGATAACTATGTGGTTATCAAGCATGCAGCTCTGTTCACCTCGACAATC
ATGAGCAAACTCTTGGCTAGGCCTAATGTGAAGCTGTTCAATGCTGTGGCAGCAGAGGAT
TTAATAGTGAAAGGAGGGAGAGTTTCTGGTGTGGTTACTAACTGGGCTTTAGTGTCTATG
AACCATAACACTCAATCTTGCATGGACCCTAATGTTATGGAGGCTAAGGTTGTGGTTAGT
TCTTGTGGACATGACGGGCCTTTTGGAGCTACTGGTGTTAAGAGATTGAAGAGTATTGGC
ATGATTGATAGTGTTCCTGGAATGAAAGCACTCGACATGAACGCTGCTGAAGATGCAATT
GTTAGACTTACAAGAGAGATTGTGCCTGGTATGATTGTTACAGGCATGGAAGTTGCAGAA
ATTGATGGAGCACCAAGAATGGGTCCAACATTTGGGGCAATGATGATCTCAGGGCAGAAG
GCTGCACACTTGGCTTTGAAGGCTTTGGGGCAGCCAAATGCCCTAGACGGGACATTC---
---------------AGTCTACAGCCAGAGCTTGTGCTTGCTGCTGCTGAGGCCGGGGAT
ACTGTTGATGCA
>Vitis
---------------ATGTTATATATATATACACACATTCGCGACAAATTTCTTTTAATT
TCTTTTAATCGGATTAACGCTTATGTGATCAAATCTAATGGTATTTTA------------
---GGTCATGGAGGAGGCAAGTGGGGT---------------------------------
---------GGGGGCTTCAAGTTCGAACCCATCAAGGAGTCCATCGTTGCGCGCGAGATG
ACTCGCCGTTACATGATGGACATGATCACCTACGCCGACACCGACGTCGTCATCGTCGGA
GCCGGCTCCGCGGGGCTCTCGTGCGCGTACGAGCTCAGCAAGAACCCGTCAATCCGTGTG
GCGATAATCGAGCAGTCCGTCAGTCCCGGCGGCGGCGCGTGGCTCGGGGGCCAGCTGTTC
TCAGCCATGGTGGTGAGGAAGCCTGCTCATCACTTCCTTGATGAGCTTGGCATCGAGTAT
GATGAG---CAGGACAACTACGTTGTGATCAAGCATGCCGCTCTGTTCACTTCCACCATC
ATGAGCAAGCTCTTGGCCAGGCCTAATGTGAAGCTCTTCAACGCCGTGGCCGCTGAGGAT
TTGATTGTGAAGGAAGAGAGGGTGGCCGGCGTAGTCACCAACTGGGCTTTGGTTTCAATG
AACCACGACACACAGTCCTGTATGGACCCCAATGTGATGGAGGCGAAGGTGGTGGTGAGC
TCTTGCGGCCACGACGGGCCCTTCGGAGCCACAGGAGTCAAGAGGCTGAAGAGCATTGGG
ATGATTGACAGCGTCCCCGGCATGAAGGCCCTTGACATGAACACAGCAGAGGACGCCATT
GTGAGGCTCACCAGGGAGATTGTGCCTGGAATGATCGTTACAGGCATGGAAGTTGCAGAG
ATTGATGGGGCTCCAAGGATGGGTCCTACCTTTGGGGCTATGATGATATCGGGGCAGAAG
GCTGCACATTTGGCATTGAGGGCGCTGGGGCAGCCCAACGCCATTGATGGGAACTACACA
------GAAGCTGAAACTATGCAACCGGAGCTGATTCTTGCTGCAGCAGAGACAGGGGAG
ATAGTAGATGCC
>Medtr
------------------------------------------------------------
------------------------------------------------------------
------------------------------------------------------------
---------------------------------------------------------atg
actcgtaggtacatgacggacatggtgactcatgccgataccgacgtcgtcatcgttggt
gctggttctgctggtttgtcatgtgcttatgagcttagcaagaatcctaacgttaagatc
gctatcattgagcaatctgtgagtcctggtggtggtgcttggctaggtggccaactcttc
tctgcaatggttgtgcgtaagccagcacatcatttcttggacgagcttgaaattgagtat
gatgaa---caggacgactatgtagtgatcaagcatgctgctctcttcacttccaccatc
atgagcaagctactagcaaggccaaacgtgaagcttttcaatgctgtagctgctgaggat
ttgattgtgaagaatgaaagagttggtggtgttgtcactaactgggctttggtttcaatg
aaccatgacactcaatcctgcatggacccaaatgttatggagtctaaagttgtggttagc
tcttgtggccatgatggtccttttggagccactggtgtgaagaggctcaagagtattggt
ttgattgataccgtgcctggaatgaaggccctcgacatgaacactgccgaggatgctatt
gttaggctcactagggaggttgttcctggaatgatagtaactggcatggaggttgctgag
attgatggtgctccaagaatgggtccaacatttggagcaatgatgatttcaggacagaag
gcagctcatttggccttgagagcactgggacttccaaatgctgtggatcat---------
---------gcaggaaatattcaccctgagcttgtcctagctgctgctgattctgctgat
attgcagaagct
