# Supplementary material for: Back to the sea twice: identifying candidate plant genes for molecular evolution to marine life
Source: BMC Evol Biol. 2011 Jan 12;11:8. doi: 10.1186/1471-2148-11-8 (PMC3033329; doi:10.1186/1471-2148-11-8)
Supplement: Additional file 3 — Aligned nucleotide (CDS) sequences of each OrthoMCL cluster, produced with PAL2NAL. [file 1471-2148-11-8-S3.GZ › orthomcl339.pal2nal]

>Arath
ATGGATTCT---------------GATGAACCGAATGGGAGTGGATTACCACCTCCACCA
CCTTTCGTTCCAGCAAATCTTGTCCCTGAA------------------------------
GTGGAGCCTGTAAAAAAGAACATTCTTCTCCCAATGGCTCGGCCTCGAGGCAGCGGCTCC
AAAGGACAGAAGATTCCTCTTCTTACTAATCACTTTGGAGTCAAGTTCAACAAACCAAGC
GGTTACTTCTTTCATTACAGTGTTGCT------ATCAATTATGAAGATGGCCGTCCAGTG
GAGGCT---AAAGGTATCGGCCGAAAGATTCTTGACAAAGTTCAGGAGACCTATCAAAGT
GATTTGGGTGCCAAATACTTTGCTTATGATGGCGAGAAGACTCTCTTCACTGTTGGTGCT
CTTCCCAGCAACAAACTTGACTTCTCTGTTGTTCTTGAAGAAATACCTTCTAGCAGAAAT
CACGCTGGAAATGATACA------------------AATGATGCTGATAGAAAAAGATCA
AGGCGTCCCAACCAAACTAAGAAATTCATGGTTGAGATAAGTTATGCTGCAAAGATCCCC
ATGCAGGCTATTGCAAGCGCTCTTCAAGGGAAGGAGACAGAGAATCTTCAAGACGCTCTG
AGAGTGCTGGATATTATTTTGCGCCAGAGTGCAGCTAGGCAAGGTTGCCTCCTTGTTCGC
CAGTCCTTTTTCCACAATGACGTAAAGAACTTTGTACCTATTGGTGGAGGTGTCAGTGGT
TGCAGAGGGTTCCATTCAAGTTTCAGAACTACTCAGGGAGGCTTATCCCTGAATATTGAC
ACTTCAACTACGATGATAGTACAACCTGGACCTGTAGTTGATTTCCTGCTTGCTAACCAG
AACAAGAAAGATCCATACGGAATGGACTGGAACAAGGCTCGACGTGTCCTCAAGAATCTG
AGAGTTCAAATTACTCTTTCCAATAGAGAATACAAGATAAGTGGACTAAGTGAACACAGC
TGCAAAGATCAACTATTTACATGGAGGAAACCTAACGACAAG---------GGAGAATTT
GAGGAGGTTGAGATCACAGTGCTCAATTACTATAAAGAG---CGTAACATTGAAGTGCGT
TATTCAGGTGACTTCCCTTGCATCAATGTTGGTAAGCCGAAGCGTCCCACTTACTTCCCC
ATTGAGTTCTGTAATCTTGTGTCTCTACAGCGATACACAAAATCGCTTACCAATTTTCAG
AGGGCTGCCCTAGTTGAAAAGTCTAGGCAGAAGCCACCTGAAAGGATGGCCTCGCTAACC
AAAGGTCTGAAGGACAGCAATTACAATGCCGACCCGGTATTGCAAGATAGTGGTGTTAGC
ATTATCACCAATTTTACCCAAGTTGAAGGCCGTATCTTACCAACACCAATGCTGAAAGTG
GGCAAGGGAGAAAACCTTTCCCCAATCAAAGGAAAATGGAACTTTATGCGTAAGACACTC
GCTGAGCCAACGACGGTTACTAGATGGGCTGTTGTGAACTTCTCTGCTCGCTGTGATACA
AATACACTTATTCGTGACTTGATTAAATGTGGACGGGAGAAAGGAATTAATGTAGAGCCT
CCATTCAAGGATGTCATCAACGAGAATCCTCAGTTTAGGAATGCACCAGCTACTGTGAGA
GTAGAGAATATGTTTGAGCAGATAAAATCCAAACTCCCAAAGCCGCCTCTGTTCCTTCTT
TGCATACTCGCTGAAAGGAAAAACTCTGATGTTTAT------------------------
------GGCCCTTGGAAAAAAAAGAATCTTGTTGATCTTGGAATTGTGACTCAGTGCATT
GCT---CCCACCAGACTGAACGATCAGTATCTCACCAATGTTCTCCTGAAGATAAATGCC
AAGCTTGGTGGATTGAATTCGTTGTTAGCTATGGAGCGCTCACCAGCAATGCCAAAAGTA
ACGCAAGTTCCTACCATCATTGTTGGGATGGATGTATCCCATGGTTCCCCTGGCCAGTCT
GATATACCATCAATTGCTGCTGTTGTGAGCTCAAGACAATGGCCACTCATCTCAAAATAT
AAGGCATGTGTACGCACACAATCACGCAAAATGGAAATGATTGATAATCTCTTCAAACCC
GTCAAT---GGCAAAGACGAAGGAATGTTCAGGGAACTCTTGTTAGACTTTTACTACAGT
TCAGAGAATAGGAAACCAGAGCACATCATTATTTTCAGGGATGGTGTAAGCGAGTCTCAG
TTCAATCAAGTTCTTAATATTGAATTGGATCAGATGATGCAGGCATGCAAGTTTCTTGAT
GATACGTGGCATCCGAAGTTTACAGTGATAGTTGCCCAGAAGAACCACCACACAAAGTTC
TTCCAGTCTCGAGGCCCTGATAATGTTCCTCCAGGAACAATCATTGACAGCCAGATCTGT
CACCCACGCAACTTTGATTTCTATCTCTGCGCCCATGCTGGCATGATTGGAACTACAAGG
CCAACACATTACCATGTTCTGTATGACGAGATTGGGTTTGCCACAGACGACCTCCAAGAA
CTTGTGCATTCTCTGTCCTATGTCTACCAGAGGAGCACCACTGCGATCTCAGTCGTTGCA
CCTGTATGTTACGCTCATTTGGCAGCTGCACAGATGGGAACTGTGATGAAGTATGAAGAG
TTGTCTGAGACTTCTTCGAGCCATGGA---GGAATCACCACACCTGGAGCAGTCCCTGTG
CCACCTATGCCGCAGCTGCACAATAATGTTTCAACCTCCATGTTCTTCTGT
>Zostera
------------------------------------------------------------
------------------------------------------------------------
---------------------------------------------------TTGGAACGA
CAAGGCCAACACATTACCATA---------------------------------------
------------------------------------------------------------
------------------------------------------------------------
------------------------------------------------------------
------------------------------------------------------------
------------------------------------------------------------
------------------------------------------------------------
------------------------------------------------------------
------------------------------------------------------------
------------------------------------------------------------
------------------------------------------------------------
------------------------------------------------------------
------------------------------------------------------------
------------------------------------------------------------
------------------------------------------------------------
------------------------------------------------------------
------------------------------------------------------------
------------------------------------------------------------
------------------------------------------------------------
------------------------------------------------------------
------------------------------------------------------------
------------------------------------------------------------
------------------------------------------------------------
------------------------------------------------------------
------------------------------------------------------------
------------------------------------------------------------
------------------------------------------------------------
------------------------------------------------------------
------------------------------------------------------------
------------------------------------------------------------
------------------------------------------------------------
------------------------------------------------------------
------------------------------------------------------------
------------------------------------------------TTTTATACGANA
GNAAACAAT---------------------------------------------------
------------------------------------------------------------
------------------------------------------------------------
------------------------------------------------------------
------------------------------------------------------------
------------------------------------TTCTCTGCTGACGATATGCAAGAA
CTGGTGCATTCTCTGTCGTATGTCTATCAGAGAAGCACAACTGCTATTTCTATAGTTGNN
CCTGTAGCCTATGCACATTTGGCTGCCGCGCAAGTCGGAACTTTCACAAAGTTTGAAGAC
TCATCGGAGTCTTCCTCAAGCCATGGT---GAACTAACATCTGCTGGAAGTGTTCCGGTA
ACTCCACTACCAGTTCTGCATGAAAAGGTCTGCAGTTCCATGTTCTTTTGC
>Bradi
ATGGGCTCT---------------GATGATGGAGGGGCTGAGGAGTTGCCACCACCACCT
CCT---CTGCCTCCAAATGTGGTGCCCATCAAAGCTGATGATGTCGTCAAGGAATCGCCA
CCGGACCAGCCAATGAAGCCCAAGAGGTCCCTGGTGGCCAGGCCT---GGTTTAGGAAGG
ATCGGGCAGCCCATCCAGCTCCTCTCTAATCACTTTAAAGTCTCCGTGAAGAGTTCACAG
GACTTCTTCCATCACTACGATGTAAGTATGCCTTTGAAGTATGAGGATGATACACCAGTT
GATAGGCTGAAAGGGATAGGCAGAAAGGTGATTGATAAACTACAGCATACATACCTCTCC
GAACTTGCAAACAAGGACTTCGCTTATGATGGTGAAAAGAGCCTTTTTACTATCGGCGCT
CTTCCTCAAGTCACCAATGAATTCATCGTGATCTTGGAGGATCTTGGAACTGGAAAGACT
GCTGCCAATGGGAGCCCTGGAGGTAATGGCAGTCCTGGAGGGAGTGACAAGAAGAGAGTC
AGGAGGCCGTACCAGACAAAGACTTTCAAAGTGGAGCTGCGCTTTGCAGCAAAAATACCC
ATGGGTGCAATTGCTGATGCCATCAGAGGTCAAGAATCAGAGAACTCCCTGGAGGCTATC
CGAGTTCTTGATATCATACTGAGGCAGCATGCTGCAAAACAGGGCTGCCTTTTAGTCCGC
CAGTCATTTTTCCACAACAATCCTCGTAATTTTGTTGACCTGGGCGGTGGTGTGTTGGGG
TGCCGAGGATTTCACTCAAGTTTCCGTGGTACACAGAGTGGACTCTCCCTGAACATTGAT
GTTTCCACTACAATGATTGTTCAACCTGGTCCTGTTATTGATTTCCTTAAAGCTAACCAG
AAAGTTGATCAGCCTGCCAGAATTGACTGGTCAAAAGCCAAGCGTGCTCTTAAGAACTTG
AGGATAAAAACAATTCCCGCAAATACAGAATTCAAAATTGTTGGTTTGAGTGACAGAAAT
TGCAATGAACAGACGTTTGAATGGAGGCAGAGGAATGGTAGT---------GGAGGTATC
GATACTGTTGAAATAACAGTCTATGAGTACTTCGTTAAGATTAGAGGCATAGAACTGCAG
TAT---GGTAGTCTTCCCTGTATCAATGTAGGGAGGCCAAAGCGTCCAACGTATTTTCCT
GCGGAGCTTTGCATGCTTCTTCCACTGGAAAGATACACCAAAGCTCTGTCTACTCTGCAA
AGGTCCTCGCTTGTTGAGAAATCCAGACAGAAGCCTCAGGAAAGAATGTCAACCCTTGAT
GAGGCACTTAAACGTAGCAACTATGAATCTGACCCCATGCTGAGGGCATGTGGCATTTCA
ATTGCGCGGAATTTTACTCAAATTGAAGGGAGGGTCCTGCAAGCGCCCAGGCTGAGAGTT
GGCAACAATGAAGATATCTTAACACATAAGGGACGTTGGAGTTTGAAACACAAGAAGCTG
TATCAGACCTGCTCTGTCGAGAGGTGGGCGGTTGTTAATTTCTCTGCGCGATGTGATGTT
CGGGGTCTTGTCCGAGACCTCAAAAGGAATGGAATTGCGAAGGGACTTAAAATACAGGAC
CCTTTTGATCATGTATTTGAAGAGAGCCCGTCGATGAGACGAGCGCCTGCGGCACAAAGA
GTGGATGCTATGCTTGCTCAGTTAGAAAAGAAACTACCTGATAAACCCAATTTCCTTCTG
TGCCTTCTCCCTGATAGGAAAAACTGCGAAGTTTATGATTCAAATATATATTCTTTCCTT
CAACCAGGCCCTTGGAAGAAGAAGTGTCTTGCTGATCTTGGTATTGTTACACAATGTCTA
GCTCCTCCAGCAAGAGTAAATGATCAGTACATAGATAATGTGCTGTTGAAGATAAATGCT
AAGCTTGGTGGGCTGAACTCATTGCTGAGAATTGAAGTAGAACGCACAATACCTCTTGTG
TCAAAGGTGCCTACTATCATCTTGGGCATCGACGTGTCACATGGTCCACCTGGGCAATCT
GATAGACCTTCCATTGCCGCGGTGGTTAGCTCTCGAGAGTGGCCTTACATCTCTAAATAT
AGAGCAACAGTGAACACTCAGTCACCCAAACTAGAGATGGTGTCCTCCTTGTTTAAACCA
CAGGGGCCTGAAGATGATGATGGCCTCATTCGGGTATCACTTATTGACTTCTACAACACT
AGTGGGAAGCGCAAACCAGATCACGTTATTATTTTCAGGGATGGAGTTAGTGAAAGCCAA
TTTACTCAGGTCATAAACATCGAGCTTGAAAAGATCATTGAGGCATGCAAGTTCCTCGAT
GAGAAGTGGTCGCCTAAGTTCACAGTCATTGTTGCTCAGAAGAACCATCATACCAAATTT
TTCCAGACTGGATCCCCGGATAATGTTCCTCCCGGCACTGTGGTGGACAAACAAGTGTGT
CATCCCAAGAATTTCGACTTCTACATGTGTGCACATGCTGGCATGATCGGAACATCAAGG
CCAACACATTATCATGTTCTGCACGATGAGATCGGCTTCACAGCTGACGAACTTGAGGAA
TTTGTGCATTCACTCTCCTATGTGTACCAGAGGAGCACAACGGCGGTATCAGTCGTTGCT
CCAATTTGCTATGCGCATCTGGCGGCTGCCCAGGTCGGCACATTCCTGAAGTTTGAAGAC
ATGTCGGACGCTTCGTCAAGCCAGGGAAGAGGCCATACATCTGCGGGCAGCGCTGCGGTG
CAGCCGCTGCCTGGGCTCCATGAGAGAGTGAGGAACACCATGTTCTTCTGC
>Zma
ATGGGCTCT---------------CATGATGGCGAGGATGAAGAGTTGCCACCCCCCCCT
CCG---GTGCCACCAGATGTGATTCCCATTAAAGCTGAAGATGCTGTGGGTGAATCACCA
GCAAACCATATATTAAAGCCAAAGAGATTACTGATGGACAGGCCT---GGTATAGGAAGA
AAAGGGCAGCCGACCCAGCTCTATTCAAATCACTTTAAAGTCGCTGTGAAGAGTACAGAA
GACGTCTTCTTTCACTACTATGTAAAC------CTGAAGTATGAGGATGATCGACCCGTT
GATGGT---AAAGGGATCGGCAGAAAGGTGATTGATAAACTGCAGCAGACATATCGTGCA
GAGCTTTCTAACAAGGACTTTGCATATGATGGAGAAAAGAGCCTGTTTACAGTTGGTGGT
CTTCCACAAAAAAAGAATGAGTTCACCGTTGTCTTGGAGGACGTATCTACTGGAAAGACT
GCTGCCAATGGGAGCCCTGGAGGTAATGACAGTCCTGGAGGTGGTGATAGGAAGAGAGTG
AGGAGGCCATACCAGACGAAAACTTTCAAAGTGGAGATAAATTTTGCAGCAGAGGTTCCT
ATGAGTGCTATTGGTCAAGTCATTAGAGGCGAAGAATCTGAGAACTCCCTGGAGGCGCTT
CGTGTTCTTGATATCATACTGAGGCAGCATTCCGCAGAACAAGGCTGCCTTTTGGTTAAG
CAATCATTTTTCTACAACAACCCTTCATGCTTTGTTGACTTGGGTGGTGGTGTGATGGGT
TGTCGTGGATTTCATTCAAGCTTCCGTGGCACACAGAGTGGACTTTCCCTCAATGTTGAT
GTCTCAACAACAATGATCGTGAAACCTGGCCCTGTTATTGATTTTCTTCTTTCTAACCAG
AATGTTAATGATCCTAGCAGAATTGATTGGCAAAAGGCCAAGCGTGCTCTCAAGGGCTTG
AGGATTAGAACCACTCCTGCAAATTCAGAATTCAAGATTTTTGGTCTCAGCGAGAGGATC
TGCAAAGAACAAACGTTTCCGCTGAGGCAGAGAAATGGTAGCAAC------GGAGATTGT
GATACCATTGAAATAACTGTCTATGACTACTATGCAAAG---AAAGGAATCGATCTAAAG
TATTCTGGTGATTTCCCCTGTATAAATACAGGGAAGGCAAAGCGCCCAACATATTTTCCA
ATCGAGCTATGCTCGCTTGTTCCGCTTCAAAGATACACCAAAGCTTTGTCTACGCTACAA
AGGTCATCCCTTGTGGAGAAGTCTAGACAGAAGCCTGAAGAAAGGATGACCGTTCTAAAT
GATGCACTGCAACGCAGTAACTACGATTCTGACCCCATGTTGAGGGCATGTGGTGTTTCA
GTTGCTCCAAAATTTACCCAAGTTGAAGGAAGGATCCTTCAAGCCCCAAAGCTGAAAGCC
GGCAATGGTGATGATATCTTTTCACGAAATGGACGGTGGAATTTCACTAATAGGAAGTTT
TATGAAACCTGCTCTGTGAATAAGTGGGCGGTCGTTAATTTCTCTGCACGTTGTGATGTT
CGGAATCTTATCCGTGACCTGATGAGGAATGCATCTGCAAAGGGAATTCAAATGGAGGAA
CCTTTTGAT---GTGTTTGAAGAGAGTCCCTCTATGAGGCGTGCACCTGTGTCAAGAAGG
GTGGATGATATGTTTGGGCAGATAAAATCAAAACTTCCTGGAGCTCCTAGGTTCCTCTTG
TGCCTTCTCCCTGAGAGGAAAAATTGTGAAATCTAT------------------------
------GGTCCTTGGAAGAGAAAGTGCCTGGCCGAGTTTGGTATTGTCACACAGTGTCTA
GCT---CCATTAAGAGTCAATGATCCGTACCTGCTTAATTTGCTGATGAAGATCAATGCA
AAGGTT------------------------------------------------------
------------------------------------------------------------
---------------------------------------TGG------------------
------------------------------------------------------------
---------------------------------GACATGATTTTGTCTTTCTTTTGC---
------------------------------------------------------------
------------------------------------------------------------
------------------------------------------------------------
------------------------------------------------------------
------------------------------------------------------------
------------------------------------------------------------
------------------------------------------------------------
------------------------------------------------------------
------------------------------ACTGTATTGTTCCCTGGTTCA---------
---------------------------------------------------
>Sorbi
ATGGGGTCT---------------CATGATGGTGAGGATGAAGAGTTGCCACCACCCCCG
CCC---GTGCCACCAGATGTGGTTCCCATTAAAGCTGAAGATGTTGTGGGGGAACCACCA
GCAAACAAGCCAATAAAGCCAAAGAGATTACTGATGGACAGGCCT---GGTATAGGAAGA
AAAGGGCAGCTAGCCCAGCTCTATTCAAATCACTTTAAAGTCGCCGTGAAGAGCACAGAA
GACTTCTTCTTTCACTATTATGTGAAC------CTGAAGTATGAGGATGATCAACCTGTT
GAAGGT---AAAGGGATTGGCAGAAAGGTGATTGATAAACTGCAGCAGACATATCGCGCT
GAGCTTTCCAACAAGGATTTTGCATATGACGGAGAAAAGAGCCTGTTTACAGTTGGTGGG
CTTCCACAAAAAAACAATGAGTTCACTGTCGTCTTGGAGGACGCGTCTACTGGAAAGACT
GCTGCCAATGGGAGCCCTGGCGGTAATGACAGTCCTGGAGGTGGTGACAGGAAGAGAGTG
AGGAGGCCATACCAGACGAAAACTTTCAAAGTGGAGATAAATTTTGCAGCAAAGGTTCCT
ATGAGTGCTATTGGTCAAGTCATTAGAGGCGAAGAAACGGAGAACTCCCTGGAGGCACTT
CGTGTTCTTGATATCATACTGAGGCAGCATTCCGCAGAACAAGGCTGCCTTTTGGTTAAG
CAATCGTTTTTCTACAACAACCCTTCAAACTTTGTTGACTTGGGTGGTGGCGTGATGGGT
TGCCGTGGATTTCATTCAAGTTTCCGCGGCACACAGAGTGGACTTTCCCTGAACGTTGAT
GTCTCAACAACAATGATCGTGAAGCCTGGCCCTGTTATTGATTTTCTTCTTTCTAACCAG
AATGTTAATGATCCTAGCAGAATTGATTGGCAAAAGGCCAAGCGTGCTCTCAAGGGCTTG
AGGATTAGAACCACTCCTGCAAATGCAGAATTCAAGATTTTTGGTCTCAGCGAGAGGATT
TGTAAAGAACAAACGTTTCCGCTGAGGCAGAGAAATGGTAGCAAC------GGAGATTGT
GATACCATTGATATAACTGTCTATGACTACTATGCGAAG---AAAGGAATTGATCTAAAG
TACTCTGGTGATTTGCCTTGTATAAATACAGGGAGGGCAAAGCGTCCAACATATTTTCCA
ATCGAGCTATGCTGCCTTGTTCCGCTTCAAAGATACACCAAAGCTTTGTCTACGCTACAA
AGGTCATCCCTTGTTGAGAAGTCTAGACAGAAGCCTCAAGAAAGGATGACAGTTCTAAAC
GATGCACTGCAACGCAGTAACTATGATTCTGACCCCATGTTGAGGGCATGTGGCGTTTCA
GTTGCTCCAAAATTTACCCAAGTTGAAGGAAGGATCCTTCAAGCCCCAAAGCTGAAAGCC
GGCAATGGTGATGATATCTTCTCACGAAATGGACGGTGGAATTTCACCAATAGGAAGTTT
TATCAAACCTGCTCTGTGGATAAGTGGGCGGTTGTTAATTTCTCTGCACGTTGTGATGTT
CGGAATCTCATCCGTGACCTGATGAGGAATGCATCTGCAAAGGGAATTCAAATGGAGGAA
CCTTTTGAT---GTGTTTGAAGAGAGCCCCTCTATGAGGCGTGCACCCGTGTCGAGAAGA
GTGGATGATATGTTTGGGCAGATAAAATCAAAACTTCCTGGAGCTCCTAGGTTCCTCATG
TGCCTTCTCCCTGAGAGGAAAAATTGCGAAGTCTAT------------------------
------GGTCCTTGGAAGAGAAAGTGCCTGGCCGAGTTTGGTATTGTCACACAGTGTCTA
GCT---CCAACAAGAGTCAATGATCCGTACCTGCTTAATTTGCTGATGAAGATTAATGCA
AAGCTTGGTGGTCTGAATTCGTTGCTGCAAGTTGAAGCATCTCCATCAATACCCCATGTG
TCGGAAGTACCCACCATCATCTTGGGTATGGATGTGTCTCATGGCCATCCAGGACAA---
GATAGGCCTTCAGTTGCAGCCGTGGTTAGTTCTCGTCAATGGCCTCTTATCTCTAAATAT
AGAGCATCAGTGCACACCCAATCCGCCAGACTAGAAATGATGTCCTCCTTGTTTAAGCCA
CGGGGT---ACTGATGATGATGGCCTCATTAGGGAATCACTGATTGACTTCTACACTAGC
TCTGGCAAGCGAAAACCAGACCACATTATCATTTTCAGGGATGGAGTCAGCGAAAGTCAG
TTTACCCAGGTCATCAACATTGAACTGGATCAGATAATTGAGGCATGTAAGTTTCTTGAT
GAGAAGTGGTCACCCAAGTTCACTGTGATTGTTGCTCAAAAGAACCACCACACCAAGTTT
TTTCAGACCGGATCACCAGACAATGTTCTTCCCGGAACTGTCGTGGACAATAAAGTTTGC
CATCCTAAGAACTTTGACTTCTACATGTGTGCACATGCTGGGATGATTGGAACAACAAGG
CCGACCCATTATCATGTTCTGCACGATGAGATAGGTTTCTCTGCTGACGAAATGCAGGAG
TTTGTTCATTCGCTCTCTTATGTGTATCAAAGGAGCACAACAGCCATCTCAGTAGTTGCT
CCAATCTGCTATGCCCACCTTGCTGCAGCCCAGGTGGGCACGTTCCTGAAATTCGAGGAG
ATGTCAGACACGTCCTCCAGCCAGGGA---GGGCATACCTCGGCGGGCAGTGCTCCCGTG
CCGGAGCTGCCTCGCCTGCATGAGAAAGTGAGGAGTTCCATGTTCTTCTGC
>Posidonia
------------------------------------------------------------
------------------------------------------------------------
------------------------------------------------------------
------------------------------------------------------------
------------------------------------------------------------
------------------------------------------------------------
------------------------------------------------------------
------------------------------------------------------------
------------------------------------------------------------
------------------------------------------------------------
------------------------------------------------------------
------------------------------------------------------------
------------------------------------------------------------
------------------------------------------------------------
------------------------------------------------------------
------------------------------------------------------------
------------------------------------------------------------
------------------------------------------------------------
------------------------------------------------------------
------------------------------------------------------------
------------------------------------------------------------
------------------------------------------------------------
------------------------------------------------------------
------------------------------------------------------------
------------------------------------------------------------
------------------------------------------------------------
------------------------------------------------------------
------------------------------------------------------------
------------------------------------------------------------
------------------------------------------------------------
------------------------------------------------------------
------------------------------------------------------------
------------------------------------------------------------
------------------------------------------------------------
------------------------------------------------------------
------------------------------------------------------------
------------------------------------------------------------
------------------------------------------------------------
------------------------------------------------------------
------------------------------------------------------------
------------------------------------------------------------
---------------------------------TAGATTAATATGTTAGTATCATTTGCA
TTAAGTACACAGTAGAGTACAGAAACAAACCACCCCTACAAAACTGAACAAAATGATACT
GAGTTAAAAAGAACATGGGGTCGTAAACATCAGGGGCAGGGGGGCAAGTTAGACATTACA
AAAAACCCATTTTTACAGAAATTCTTCTTGAGAAATGTTAAAATCTGAAAACATGGGGGC
ACAAGAGCCATCTTAGCAAAAAAC------ATGGAACTGCTCACCTTGTCGTGCAGGCGA
GGCAGTTCAGGGACAGGAATACTTCCAGCAACGTTACTCCATGGCTTGAAA
>Oryza
ATGGAGTCC---------------AACAGTGGTGAAATCGAGGAGTTGCCACCTCCCCCA
CCT---TTGCCACCAAATGCTGAGCCAATTAAAACTGATGAT------------------
ACAAAAAAGTTATCAAAACCTAAGAGGGCCTTGATGGCTCGCTCT---GGTTGTGGCAAA
AAAGGGCAGCCGATACAGCTGCTGACGAACCACTTCAAGGTTTCACTGAAGGCAGCAGAC
GAATTTTTCCATCACTACTATGTTAAT------CTGAAGTATGAGGATGATAGACCAGTG
GATGGA---AAGGGCATAGGTAGAAAGGTGCTGGACAAACTCCAGCAGACCTATGCGTCT
GAGCTGGCAAATAAAGATTTTGCATACGATGGTGAGAAGAGCCTGTTCACCATTGGTGCT
CTTCCTCAAGTGAACAATGAGTTCACGGTAGTTCTGGAAGACTTCAACACTGGAAAGTCA
TCTGCAAATGGTGGCAGCCCTGGCAATGACAGTCCAGGAAAT---GACAGGAAAAGGGTT
AGAAGGCCATATCAGACAAAAACTTTTAAAGTTGAGCTGAACTTTGCAGCAAAAATTCCT
ATGAGCGCCATTGCTCAGGCCTTGAGAGGCCAGGAATCTGAAAACACCCAAGAAGCAATT
CGTGTTATTGATATCATATTAAGACAGCATTCCGCAAAACAGGGTTGCCTTTTGGTTCGC
CAATCCTTTTTCCATAACAATCCTTCAAATTTTGTTGACTTGGGTGGTGGTGTGATGGGC
TGTAGGGGATTCCATTCAAGCTTCCGAGCTACACAGAGTGGACTTTCACTCAATATCGAT
GTGTCCACAACGATGATTGTGAAACCTGGTCCTGTGGTAGATTTTCTACTTGCCAACCAG
AAGGTTGATCACCCAAACAAAATTGACTGGGCAAAGGCCAAGCGTGCTCTGAAGAATTTA
AGGATAAAAACAAGTCCAGCAAATACTGAATACAAGATTGTTGGTTTGAGTGAGAGAAAC
TGCTATGAACAAATGTTCACTTTGAAGCAAAGAAATGGTGAT---------GGTGAACCT
GAAGGTGTGGAAGTATCTGTTTACGAGTACTTTGTGAAGAATCGGGGCATAGAGTTGAGA
TACTCTGGTGATTTTCCCTGTATCAATGTGGGGAAACCAAAACGGCCAACTTATTTTCCA
ATTGAGCTCTGCTCTCTTGTGCCTTTGCAAAGGTATACCAAGGCTTTGAGTACACTACAG
AGGTCTTCGCTTGTTGAGAAGTCCAGGCAGAAACCTGAAGAAAGGATGTCAGTTTTGTCT
GATGTGCTGAAACGCAGCAACTATGATTCAGAGCCTATGTTGAATTCTTGTGGTATTTCA
ATTGCTCGAGGTTTTACACAAGTTGCTGGCAGGGTGCTGCAGGCCCCCAAGCTAAAAGCT
GGAAATGGTGAAGATCTTTTTGCACGTAATGGGCGGTGGAACTTTAATAATAAGAGGCTC
ATTAAGGCTAGCAGTATCGAGAAATGGGCAGTTGTTAACTTCTCTGCACGGTGTAATATT
AGGGATCTTGTCCGAGACATCATCAAGTGTGGTGGCATGAAAGGAATTAAAGTAGAAGAT
CCATTTGAT---GTCATTGAGGAGGACCCTTCAATGCGACGAGCTCCTGCTGCAAGAAGG
GTAGATGGCATGATTGACAAGATGCAAAAAAAGCTTCCTGGACAACCAAAGTTTCTGCTC
TGTGTTCTTGCTGAGAGGAAGAATTCAGATATTTAT------------------------
------GGGCCCTGGAAGCGGAAATGTCTTGCTGAATTTGGGATTATTACACAATGTGTG
GCC---CCTACTAGGGTCAATGATCAGTATATTACAAATGTACTGTTAAAGATAAATGCA
AAGCTTGGTGGCTTGAACTCCCTGCTTCAAATTGAAACATCCCCTTCCATTCCTCTTGTA
TCCAAGGTCCCGACAATAATATTGGGAATGGATGTTTCCCATGGATCACCTGGACAGTCT
GATATACCTTCAATTGCTGCGGTCGTTAGTTCTCGTGAATGGCCTCTTGTATCAAAATAC
AGGGCTTCAGTCCGTTCTCAGTCACCTAAGTTAGAAATGATTGATGGACTATTTAAGCCA
CAAGGAGCTCAGGAAGATGATGGCCTCATTCGGGAGTTATTAGTTGACTTCTATACCAGT
ACTGGTAAACGTAAGCCTGATCAAGTCATTATCTTCAGGGATGGGGTCAGTGAGAGCCAG
TTTACCCAGGTGCTGAACATTGAGCTGGATCAAATAATTGAGGCATGCAAGTTTCTTGAC
GAAAACTGGTCTCCAAAGTTTACACTGATTGTTGCACAGAAGAATCATCATACCAAATTT
TTTGTGCCTGGATCTCAAAATAACGTTCCTCCTGGTACTGTTGTGGACAACGCAGTCTGT
CATCCAAGGAACAATGACTTCTACATGTGTGCGCACGCTGGAATGATTGGAACTACAAGG
CCTACACATTATCATATCCTTCATGATGAGATAGGCTTCTCTGCTGACGATCTTCAGGAG
TTGGTCCACTCCCTTTCCTATGTCTACCAGAGGAGCACTACAGCCATATCAGTCGTTGCA
CCCATTTGCTACGCGCATCTCGCTGCTGCTCAGGTCAGCCAGTTCATCAAGTTCGACGAG
ATGTCGGAGACGTCGTCGAGCCATGGT---GGCCATACCTCGGCGGGCAGCGCTCCGGTG
CCCGAGCTGCCTCGCCTGCATAACAAAGTCAGGAGCTCCATGTTCTTCTGC
>Medtr
atgctcagctca------------gcctcttctcacaaccacacaatcttccct------
---------------------cttccgctgagatctgaaggt------------------
------------------------------------------------------------
------------------------------------------------------------
------------------------------------------gagaacggcggtgttgtg
aacggt---gacggggaggagaaaaag---------------------------------
------------------------------------------------------------
------------------------------------------------------------
------------------------------------gatgaagga---------------
------------------------------------------------------------
------------------------------------------------------------
------------------------------------------------------------
---------------------------------gttgagaacggtggtagtgaaatcgga
---------------------------gatgggaacggcggtgttggt------------
------------------------------------------------------------
------------------------------------------------------------
------------------------------tatgggttttctggactg------------
------------------------------------------------------------
------------------------------------------------------------
------------------------------------------------------------
------------------------------------------------------------
------------------------------------------------------------
------------------------------------------------------------
------------------------------------------------------------
------------------------------------------------------------
------------------------------------------------------------
------------------------------------------------------------
------------------------------------------------------------
------------------------------------------------------------
------------------------------------------------------------
------------------------------------------------------------
------------------------------------------------------------
---cttggtgggttgaactctttgttgggtgttgaaagttctccatctcttcctattgtt
tccaaagcacctaccctcattctaggaatggatgtgtcccatggctcaccagggcagact
gatattccttcaattgccgccgttgtcagctctagacagtggcctctgatttcaaaatat
agggcatgtgttcgcacacagtctgcaaaagttgaaatgatagataatttgttcaagaaa
gtatcagataccgaggatgaaggcatcatgagggaactcttgctcgatttctatactagt
tctaagaatagaaaaccagataacataattattttcagggatggtgttagtgagtcacaa
ttcaatcaagttttgaatattgaactcgaccagatcattgaggcatgcaagtttcttgat
gaaaattggactccaaaatttgtggtaattgttgctcaaaagaaccaccacacaagattc
ttccagcccaattctcctgacaacgtcccacctggc------------------------
------aaaaactatgatttctacctctgtgctcatgctgggatgataggcaccagtagg
cctacccactaccatgtgctgcttgatgagattggcttctcccctgatgaacttcaggag
cttgttcattccctgtcatatgtttaccagaggagcacgactgctatttcagttgttgca
cctatatgctatgcacacttggccgctactcagttggggcagttcatgaaattcgaggat
aaatctgagacatcctcaagtcatggt---gggctgagtgctgcaggagctgtacctgtc
cctcagctgccaaagttgcaggacaacgtgtgcaactccatgttctttgtt
>Poptr
ATGGAGTCAGCTGATGAACAAAATGGAAATGGGTCACAGGAAGCCCTCCCACCTCCCCCT
CCTGATGTTCCACCAAATGTTGTTCCAGTTAAAGCTGAA---------CCTGAGCCAGTC
AAGAAA---------AAACCTCTGCGGGTTCCAATAGCCAGGCGT---GGCCTTGGATCC
AAAGGCCAAAAGATGCCTCTATTGACCAATCACTTTAAAGTCAATGTTACTAATACTGAG
GGTTACTTCTTTCACTACTGTGTTTCC------CTTGCTTATGAAGATGGCCGCCCTGTT
GATGGT---AAGGGTGTTGGAAGAAAGGTGATTGATAGGGTGCATGAAACTTATGATACC
GAGTTT---GGAAAGGATTTTGCTTATGACGGTGAAAAGAGCTTGTTCACTGTTGGTCCC
CTTCCTCGCAACAAGCTTGAGTTCACGGTTGTGCTTGAGGATGTAGTATCTAACAGAAAT
AATGGAAATGCAAGCCCTGATGGTCATGGAAGTCCAAATGAGGGTGACCGAAAGAGGTTG
CGCCGTCCCTATCACTCCAAGACATTCAAAGTGGAGATCAGTTTTGCTGCAAAAATCCCC
ATGCAAGCCATTGCAAATGCCTTGCGTGGTCAGGAATCAGAGAATTCCCAAGAAGCCTTT
AGAGTGCTGGATATTATATTGCGACAGCATGCCGCCAAGCAGGGCTGCCTCCTTGTGCGC
CAATCCTTCTTCCATAATGATCCAAAAAATTTTGTGGATTTGGGAGGCGGTGTTCTTGGC
TGCAGAGGTTTCCACTCAAGTTTTAGAACATCTCAGGGAGGCTTGTCTCTTAATATTGAT
GTGTCTACGACCATGATAATACAGCCAGGTCCTGTGGTAGATTTTCTAATTGCCAACCAA
AATGTGAGAGATCCATTTTCACTTGACTGGGCGAAGGCGAAACGAATGCTCAAAAATCTG
AGGGTTAAGGCAAGTCCTTCCAATCAAGAGTACAAGATAACTGGGTTGAGTGAGAAGACT
TGTAAAGAACAAATGTTTCAGTTGAAACAAAAAAATGGAGGGGAT------GGTGGGATC
GAGGCTGTTGAAATAACTGTTTATGATTATTTTGTCAATCACCGCAAAATCGATTTACGA
TATTCTGGTGATCTGCCATGCATTAATGTTGGGAAGCCAAAGCGCCCTACTTATATTCCT
CTTGAGCTTTGTTCCCTGGTGTCCCTACAACGCTATACCAAAGCACTGTCCACACTTCAA
AGGTCTTCACTGGTGGAGAAATCACGGCAGAAGCCGCAAGAAAGGATGACTGTTTTATCT
AGTGCTCTGAAGAGCAGCAAGTATGATGCTGAACCTATGCTACGCTCGTGTGGCATTTCA
ATCAACCCTAGTTTCACACAAGTGGAAGGCCGTGTTCTGCCTGCTCCGAAGCTGAAAGTT
GGCAACGGGGAAGATTTCTTCCCAAGAAATGGACGTTGGAATTTCAATAACAAGAAACTT
GTGGAGCCATCTAGGATCGAGAAGTGGGCTGTCGTGAACTTCTCAGCTCGCTGTGATATA
CGCAACCTTGTACAAAATCTCACAAAATGTGCAGAGATGAAAGGAATTCCCATAGAAGAT
CCTTTTGAT---GTATTTGAGGAGAATCCACAATCAAGACGTGCCCCACCAGTGGTTAGA
GTGGAGAAAATGTTTGAGCAAATTCAGTCTAGACTTCCTGGGCAACCAAAGTTCTTACTG
TGCTTGCTTCCTGAGAGAAAGAATTCTGATATATAT------------------------
------GGCCCATGGAAGCGCAAAAATCTTGCTGAATATGGAATTGTCACTCAGTGCATT
GCG---CCTCAAAGAGTTAACGACCAATATATTACCAATGTTCTCCTGAAGATCAATGCA
AAGCTTGGTGGGTTGAACTCTATGTTGGCTGTGGAACACGCCCCCTCATTACCTCTTGTG
TCGAAGGTTCCCACGCTTATCCTTGGGATGGACGTGTCCCATGGCTCTCCTGGGCAGTCT
GATGTCCCTTCAATTGCTGCGGTAGTCAGCTCCAGGCAGTGGCCTTTGATTTCTCGCTAT
CGGGCATGTGTGCGAACACAATCCCCAAAGCTTGAGATGATTGATTCATTATTTAAGCGA
GTGTCTGAGACTGAGGATGAAGGAATAATTAGGGAGCTTCTGTTAGACTTTTATGTGACT
TCAGGAAAAAGGAAACCCGATCAGATCATCATATTTAGAGACGGGGTCAGTGAATCACAA
TTCAATCAGGTCTTGAATATCGAATTGGATCAGATAATTGAGGCGTGCAAGTTTCTTGAT
GAGAAGTGGTCCCCAACGTTTGTGGTAATTGTAGCTCAGAAAAACCACCACACTAAATTT
TTCCAACCTGGATCTCCTGATAATGTACCACCTGGTACGATCATTGACAACAAAGTCTGC
CATCCAAGAAACAATGACTTCTATCTCTGTGCTCATGCTGGGATGATTGGGACTACAAGG
CCTACTCACTACCATGTTTTGTTAGACGAGGTTGGTTTTTCAGCAGATGATCTGCAGGAA
CTTGTGCATTCCCTCTCATATGTATACCAAAGAAGCACGACTGCCATCTCTGTAGTTGCA
CCAATCTGCTATGCCCACCTGGCAGCTACTCAAATGGGCCAGTTTATGAAGTTTGAAGAT
ACTTCTGAGACTTCCTCAAGCCATGGT---GGGGTGACCTCTGCAGGAGCTGTTCCTGTC
CCACAGTTGCCGAGGTTGCAGGAGAAAGTTTGCAATTCCATGTTCTTTTGT
>Vitis
ATGGATTCTGGGGAAGAT------GGAAATGGGGCACAAGATGCTTTGCCACCTCCCCCA
CCT---GTTCCGCCAAATGTTGTTCCAATAAAAGCTGATTCAGTTGCTTCTGAGCCAGTT
AAGAAA---------AAGGTCGCACGTGTTCCAATAGCTCGCCGT---GGCTTTGCATCC
AAGGGGCAAAAAATAGCACTAACTACTAACCACTTCAAAGTTAATGTTACTGGTGCTGAT
GGTCACTTCTTCCATTACAGTGTTTCC------CTTTCATATGAAGATGGCCGTCCTGTT
GATGGT---AAGGGAATTGGAAGAAAGGTTATCGATAGAGTTCATGAGACATATGATAGC
GAGTTAGGTGGAAAGGACTTTGCTTATGATGGGGAGAAGAGTTTGTTCACAGTTGGTCCT
CTTCCACGAAACAAACTTGAGTTCACTGTTGTGCTTGAGGATGTTTCATCAAATAGGAAT
AATGGCAATGGAAGTCCTGAT---CGTGGTAGTCCGAATGAGAGTGATCGAAAAAGGATG
CGGCGTCCTTACCAGTCAAAGACTTTTAAAGTAGAGATTAGCTTTGCTGCTAAAATACCA
ATGCAGGCAATTGCCAATGCACTACGTGGTCAAGAATCAGAAAACTCTCAAGAAGCACTT
AGAGTTTTGGATATCATTTTAAGGCAGCATGCATCAAAACAGGGTTGCCTCCTTGTTCGT
CAATCCTTTTTTCACAATGATCCAAAAAATTTCATTGATTTGGGAGGGGGCGTTCTTGGC
TGCAGAGGATTCCATTCAAGTTTTCGAACCACCCAAGGAGGCTTATCACTGAATATTGAT
GTATCTACTACCATGATAGTGCAACCTGGGCCAGTGGTTGATTTTTTAATTGCCAATCAA
AATGCGAGGGATCCTTTTTCCCTGGACTGGGCTAAGGCCAAGAAAATGCTAAAAAATCTG
AGGGTGAAGACAAGCCCCTCAAACACCGAGTACAAAATAACTGGACTGAGTGAGAAGCCT
TGCAAGGAGCAGTTGTTTACGCTTAAGCAAAGAAATGGGAAGGATGAGAATGGCGAGGCC
CAAACGATTGAAGTGACTGTTTTTGATTATTTTGTTAATCATCGCCGCATAGAACTACGT
TATTCTGCAGATTTACCTTGCATTAATGTTGGGAAGCCAAAACGACCGACTTACTTCCCT
ATAGAGCTTTGTACCTTGGTGTCGTTACAACGTTATACTAAAGCGTTGTCCACTCTTCAA
AGAGCTTCACTGGTGGAAAGATCAAGGCAAAAACCACAAGAAAGGATAGGAGTTTTGACT
AATGCTTTGAGAAGCAACAATTATGATGCTGAGCCTATGCTACGTTCCTGTGGCATTTCA
ATAAGCAGAGACTTGACCCAAATTGAAGGCCGTGTTCTGGCAGCTCCAAGGTTGAAAGTT
GGTAATGGGGAGGATTTCTTTCCACGAAATGGGCGGTGGAATTTTAACAATAAGAAACTG
GTGGAGCCCACAAAGATAGAACGTTGGGCTGTGGTCAACTTCTCGGCTCGCTGTGATATT
CGAAACCTCGTCCGAGAACTGATCAAATGTGGAGGAATGAAAGGAATTCACATTGATCCT
CCATTTGAT---GTATTTGAAGAGAATCCACAATCTCGACGAGCCCCACCCATTGTTAGG
GTGGAGAAAATGTTTGAGGAGATACAGTCTAAACTCCCTGGAGCTCCTCAGTTCCTTCTC
TGTCTACTTCCAGAGAGGAAAAACTCTGATCTATAT------------------------
------GGTCCTTGGAAACGAAAGAATCTTTCTGAATATGGAATTGTGACTCAATGCATT
GCT---CCTACAAGGGTTAATGATCAATATCTTACGAATGTTCTCCTAAAGATTAATGCA
AAACTTGGTGGATTAAATTCTATGCTAGCAGTAGAACATTCCCCTTCTATTCCAATTGTT
TCGAAGGGACCCACCATAATCCTTGGGATGGATGTGTCTCATGGTTCTCCTGGACAATCT
GATGTACCATCTATTGCTGCGGTTGTCAGCTCCAGGCAGTGGCCACTGATTTCGCGCTAT
AGAGCATCAGTTCGTACACAATCTCCAAAGGTTGAGATGATTGATTCTCTGTATAAGCGA
GTATCTGAAACTGAAGATGAAGGCATAATTAGAGAGCTTTTGCTAGACTTTTATGTGAGT
TCAGGCAAAAGAAAACCCGATCAGATTATCATATTCAGGGATGGAGTCAGCGAGTCTCAG
TTCAATCAAGTTCTGAACATCGAACTGGATCAAATTATTGAGGCCTGCAAGTTCCTTGAT
GAGAAGTGGTCTCCCAAATTTGTGGTGATTGTTGCGCAGAAAAACCATCATACCAAGTTT
TTCCAACATGGATCTCCTGATAACGTCCCACCTGGCACAGTCATAGACAACAAAGTTTGT
CATCCACGGAACAATGACTTTTATCTCTGTGCACATGCTGGAATGATTGGTACTACCAGG
CCGACGCATTACCACGTTCTATTGGATGAAGTTGGTTTCTCTTCGGATGATCTTCAGGAG
CTTGTGCATTCTTTATCCTATGTGTACCAAAGGAGCACCACTGCCATTTCCGTAGTTGCT
CCCATATGCTATGCCCACTTAGCAGCTACTCAGATGTCTCAGTTCATGAAGTTTGAAGAC
ACGTCAGAGACATCCTCAAGCCAAGGT---GGACTGACGTCAGCAGGGCCTGTTCCAGTG
CCTCAACTCCCCAAATTGCAGGAGAGTGTCTGCAATTCGATGTTCTTTTGC
