# Supplementary material for: Back to the sea twice: identifying candidate plant genes for molecular evolution to marine life
Source: BMC Evol Biol. 2011 Jan 12;11:8. doi: 10.1186/1471-2148-11-8 (PMC3033329; doi:10.1186/1471-2148-11-8)
Supplement: Additional file 3 — Aligned nucleotide (CDS) sequences of each OrthoMCL cluster, produced with PAL2NAL. [file 1471-2148-11-8-S3.GZ › orthomcl3260.pal2nal]

>Zostera
ATGGCCAAGGATCCCGTCCGCGTTCTCGTTACTGGAGCTGCAGGGCAAATTGGGTATGCT
CTTGTTCCTATGATTGCCAGGGGAGTGATGTTGGGACCTGATCAGCCAGTAATTTTGCAC
ATGCTGGATATTCCTCCTGCTGCTGAAGCCCTCAATGGTGTCAAAATGGAACTCATCGAT
GCTGCATTCCCTCTCCTCAAAGGTGTTGTTGCAACGACCGATGTTTCGGAGGCTTGTGCT
GGGGTCAATGTAGCAGTCATGGTTGGTGGTTTCCCAAGGAAGGAAGGAATGGAAAGAAAA
GATGTCATGTCAAAGAATGTCTCTATCTACAGATCTCAAGCGTCGGCCCTGGAAAAACAT
GCTGCTCCTAACTGCAAGGTTTTGGTAGTGGCCAATCCAGCAAATACAAATGCTCTAATC
CTGAAAGAGTTTGCTCCATCCATCCCTGAGTGTAACATCACCTGTCTAACCAGACTTGAC
CACAACCGAGCATTGGGTCAAATATCGGAGAGATTGGATGTTCAAGTTTGTGATGTTAAG
AATGTCATCATTTGGGGTAATCATTCTTCGACCCAGTATCCTGATGTCACTCATTCAACT
GTCACCACAAAAGATGGAGAAAAGGCCGTCCCTGGACTTGTCAATGATGATGAATGGATG
AAGGGGGGTTTCATTAAAACTGTACAACAACGTGGTGCTGCAATTATCAAAGCAAGAAAG
CTTTCAAGTGCTTTGTCTGCCGCAAGTTCTGCATGTGATCACATTCGTGATTGGGTCATT
GGGACTCCTGAGGGAATCTGGGTTTCCATGGGTGTATACTCTGACGGTTCTTACAATGTT
CCTCCTGGGCTTATCTATTCTTTCCCAGTGACTTGCAAAGACGGGAAATGGAGCATCGTA
CAGGGTCTTTCGATCGATGAGTTCTCAAGGAAAAAAATGGATGCCACGGCAATTGAGCTG
GCTGACGAGAAGGCACTCGCTTATTCTTGTCTCAAC
>Posidonia
ATGGCAAGGGATCCCGTCCGCGTTCTCGTCACCGGCGCCGCAGGGCAAATTGGGTATGCT
CTTGTACCTATGGTTGCCAGGGGAGTGATGTTGGGTCCTGATCAGCCAGTAATTTTGCAC
ATGCTGGATATTCCTCCTGCCGCCGAAGCTCTTAATGGGGTGAAGATGGAGCTGGTTGAT
GCTGCTCTTCCTCTTCTTAAAGGTGTTGTCGCCACAACTGATGTTGTGGAGGCTTGCACT
GGAGTCAGTGTTGCAGTCATGGTTGGCGGATTCCCAAGGAAAGAAGGGATGGAAAGAAAA
GATGTCATGTCAAAGAATGTCTCCATCTACAAAGCTCAAGCCTCAGCTCTTGAAAAGCAT
GCTGCTCCAAACTGCAAGGTTCTGGTTGTGGCCAACCCAGCAAATACTAATGCTCTCATC
TTGAAAGAGTTTGCTCCATCCATCCCTGAGAAGAATATTACCTGCCTAACGAGGCTGGAT
CACAACCGTGCACTCGGTCAAATTTCAGAGATATTGAATGTTCAAGTTTGTGATGTTAAG
AATGTCATAATTTGGGGGAAA---------------------------------------
------------------------------------------------------------
---------------------------------------ATCATTCTTCAA---------
------------------------------------------------------------
------------------------------------------------------------
CCCAGTACCCTGATG---------------------------------------------
------------------------------------------------------------
------------------------------------
>Arath
ATGGCGAAGGAACCAGTTCGTGTTCTTGTTACCGGAGCTGCAGGACAAATCGGATATGCT
CTTGTTCCTATGATTGCAAGGGGGATAATGCTTGGTGCTGATCAGCCTGTGATCCTCCAC
ATGCTTGACATCCCTTTTGCAGCAGAAGCTTTGAACGGTGTGAAGATGGAATTGGTCGAT
GCTGCTTTCCCTCTTCTAAAGGGTGTGGTGGCTACAACTGATGCTGTTGAAGCGTGTACC
GGTGTTAATGTTGCTGTCATGGTTGGTGGTTTCCCGAGGAAGGAAGGAATGGAGAGGAAG
GATGTTATGTCCAAGAACGTTTCCATTTACAAGTCTCAAGCTTCTGCCTTGGAGAAGCAT
GCTGCACCAAACTGCAAGGTTCTGGTTGTTGCAAACCCTGCAAACACCAATGCATTGATC
CTGAAGGAATTTGCACCATCGATCCCAGAGAAGAACATTACTTGCTTGACCAGGCTTGAC
CACAACAGGGCATTGGGACAAGTGTCTGAGAGGTTAAGCGTACCAGTGTCTGATGTGAAG
AACGTGATTATCTGGGGAAACCACTCATCAACCCAATACCCAGATGTCAACCACGCTACC
GTTAAGACTTCCGTTGGAGAGAAGCCAGTGCGTGAGCTAGTCAAGAATGACGAGTGGTTG
AATGGAGAGTTCATCTCTACCGTTCAACAACGTGGTGCTGCCATTATCAAGGCCAGGAAG
CTGTCTAGTGCACTTTCTGCAGCTAGCTCAGCTTGTGACCATATCCGTGATTGGGTTGTT
GGAACACCTGAGGGCACATTTGTTTCAATGGGAGTATACTCAGATGGATCCTACAATGTT
CCAGCTGGACTTATCTACTCCTTCCCCGTAACCTGCCGTAATGGAGAGTGGACCATTGTT
CAAGGTTTACCGATTGATGACGCATCGAGGAAGAAGATGGATTTGACAGCAGAGGAGTTG
AAGGAAGAGAAGGACCTCGCTTACTCATGCCTCTCT
>Sorbi
ATGGCGAAGGACCCGATGCGCGTGCTCGTCACTGGCGCCGCAGGACAAATTGGATATGCT
CTTGTTCCCATGATTGCGAGGGGAGTTATGCTTGGTGCAGACCAGCCTGTTATTCTGCAC
ATGCTTGACATTCCGCCAGCAGCTGAAGCCCTTAACGGCGTTAAGATGGAGTTGGTTGAT
GCTGCATTTCCTCTTCTGAAGGGAGTTGTTGCAACAACTGATGTTGTGGAAGCCTGCACT
GGTGTGAATGTGGCCGTCATGGTCGGTGGATTCCCCAGGAAGGAGGGAATGGAAAGGAAA
GATGTTATGTCGAAAAATGTTTCAATCTACAAAGCCCAAGCATCTGCCCTTGAAGCCCAT
GCGGCCCCCAACTGCAAGGTTCTAGTGGTAGCCAACCCAGCAAACACCAATGCTCTTATC
TTGAAAGAATTCGCTCCATCTATTCCTGAGAAGAACGTTACTTGCCTGACCCGTCTGGAC
CACAACAGGGCTCTTGGCCAGATTTCTGAGAGACTCAGTGTCCAAGTTAGTGATGTGAAG
AACGTTATCATCTGGGGTAACCACTCATCCACCCAGTACCCTGATGTTAACCATGCCACA
GTGAAGACTTCCACAGGGGAGAAGCCTGTTCGTGAGCTTGTTGCTGATGATGAGTGGCTT
AATGGCGAATTCATCACAACTGTCCAACAGCGTGGTGCTGCAATCATCAAAGCGAGAAAG
CTCTCCAGTGCTCTCTCAGCTGCTAGCTCTGCTTGTGACCACATTCGTGATTGGGTTCTT
GGAACCCCTGAGGGAACATTTGTTTCCATGGGTGTGTACTCTGATGGCTCATACGGTGTT
CCTTCTGGACTTATTTACTCATTCCCAGTAACATGCAGTGGTGGTGAATGGAAAATCGTT
CAAGGCCTCCCGATTGACGAGTTCTCAAGGAAGAAGTTGGACGCCACTGCCCAAGAGCTG
TCGGAAGAGAAGACGCTTGCTTACTCATGCCTCGAG
>Zma
ATGGCGAAGGAACCAATGCGCGTGCTCGTCACTGGCGCCGCAGGACAAATTGGATATGCC
CTGGTTCCCATGATTGCTAGGGGTGTTATGCTTGGTGCAGACCAGCCTGTTATTCTGCAC
ATGCTTGACATTCCGCCAGCAGCTGAAGCCCTTAATGGTGTTAAGATGGAGTTGGTTGAT
GCTGCGTTTCCTCTTCTGAAGGGAGTTGTTGCTACAACTGATGTTGTGGAAGCCTGCACT
GGGGTCAATGTGGCCGTCATGGTTGGTGGATTCCCCAGGAAGGAGGGAATGGAAAGGAAA
GATGTTATGTCGAAAAATGTTTCAATCTACAAATCCCAAGCATCTGCCCTTGAAGCCCAT
GCAGCTCCCAACTGCAAGGTTCTGGTGGTTGCCAACCCAGCAAACACCAATGCTCTTATC
TTGAAAGAATTTGCTCCATCTATTCCAGAGAAGAACGTTACTTGCCTGACCCGTCTGGAC
CACAACAGGGCTCTTGGCCAGATTTCTGAGAGACTTAATGTCCAAGTTAGTGATGTGAAG
AATGTTATCATCTGGGGTAACCACTCGTCCTCTCAGTACCCTGATGTTAACCATGCCACA
GTGAAGACTTCCACTGGGGAGAAGCCTGTTCGTGAGCTTGTCTCTGATGACGAGTGGCTT
AATGGTGAATTCATCACAACTGTCCAACAGCGTGGTGCTGCAATCATTAAAGCGAGAAAG
TTCTCCAGTGCTCTCTCGGCTGCTAGCTCTGCTTGTGACCACATTCGTGATTGGGTTCTT
GGAACACCTGAGGGTACATTTGTTTCCATGGGTGTGTACTCTGATGGTTCATACGGTGTT
CCTTCTGGACTCATTTATTCATTCCCAGTAACATGCAGTGGTGGTGAATGGAAAATCGTT
CAAGGCCTCCCGATTGATGAGTTCTCAAGGAAGAAGATGGATGCCACTGCCCAAGAGCTG
ACGGAGGAGAAGACGCTTGCTTACTCATGCCTCGAG
>Bradi
ATGGCGAAAGACCCGATGCGCGTGCTCGTCACCGGCGCCGCAGGACAAATTGGATATGCT
CTTGTTCCCATGATTGCTAGGGGAATCATGCTGGGTGCAGACCAGCCAGTTATTCTGCAC
ATGTTGGATATTCCGCAAGCTGCTGAAGCTCTTAATGGCGTTAAGATGGAATTGGTTGAT
GCTGCATTTCCACTTCTCAAGGGAATTGTTGCAACAACTGATGTCGTAGAGGCCTGCACT
GGTGTGAATGTTGCTGTTATGGTTGGTGGATTCCCTAGGAAGGAGGGAATGGAAAGGAAG
GATGTTATGTCGAAAAATGTTTCGATCTACAAATCCCAAGCATCTGCCCTTGAAGCTCAT
GCAGCTCCTAATTGCAAGGTTCTGGTTGTTGCCAATCCAGCAAACACCAATGCCCTTATC
TTGAAGGAATTTGCTCCATCTATCCCTGAGAAGAATATCAGTTGTTTGACCCGCTTAGAT
CACAACAGGGCACTTGGTCAGATTTCTGAGAGACTGAATGTCCAAGTTACTGATGTGAAG
AATGTTATTATCTGGGGCAATCACTCATCCAGCCAGTATCCTGATGTTAACCACGCCACT
GTCAATACTCCCAGCGGAGAAAAGCCTGTTCGTGAACTTGTTAAAGATGATGAATGGCTA
AATGCGGGGTTCATTGCCACTGTCCAGCAACGTGGCGCTGCAATCATCAAAGCGAGGAAG
TTCTCGAGTGCTCTTTCTGCTGCCAGCTCTGCTTGTGACCACATCCGTGACTGGGTTCTG
GGAACCCCTGAGGGGACATACGTTTCCATGGGTGTGTATTCCGATGGTTCATACGGTGTG
CCTGCTGGGCTCATCTACTCCTTCCCTGTAACTTGCAGCAGTGGTGAATGGACAATTGTT
CAAGGGCTCCCTATTGACGAGTTCTCGAGGAAGAAGATGGATGCGACTGCCCAGGAGCTG
TCGGAGGAGAAGTTGCTTGCCTACTCATGCCTCGAG
>Oryza
ATGGCGAAGGAACCGATGCGCGTGCTCGTCACCGGCGCCGCAGGACAAATTGGATATGCT
CTTGTCCCCATGATTGCTAGGGGTGTGATGTTGGGTGCTGACCAGCCTGTTATTCTACAC
ATGCTTGACATTCCACCAGCTACTGAATCTCTTAATGGCCTTAAGATGGAGCTGGTTGAT
GCTGCATTTCCTCTTTTGAAGGGAATTGTCGCAACAACTGATGTTGTGGAGGCCTGCACT
GGTGTGAATGTTGCGGTTATGGTTGGTGGGTTCCCCAGGAAGGAGGGAATGGAAAGGAAG
GATGTTATGTCAAAAAATGTCTCCATCTACAAATCCCAAGCTTCTGCTCTTGAGGCTCAT
GCAGCCCCTAACTGCAAGGTTCTGGTAGTTGCCAATCCAGCAAACACCAACGCTCTCATC
TTAAAAGAATTCGCTCCATCCATCCCTGAGAAGAACATTACTTGCCTCACCCGTCTTGAC
CACAACAGGGCACTTGGCCAGATCTCTGAAAAACTTAATGTCCAAGTTACTGATGTGAAG
AATGCGATCATCTGGGGCAACCACTCATCCACCCAGTACCCTGATGTTAACCACGCCACT
GTGAAGACTCCCAGTGGAGAGAAGCCTGTCAGGGAACTCGTTGCTGATGATGAGTGG---
------------------------------------------------------------
------------------------------------------------------------
------------------------------------------------------------
------------------------------------------------------------
------------------------------------------------------------
------------------------------------
>Medtr
atggccaaagacccagttcgtgttcttgtcactggtgccgcagggcaaattggttatgct
cttgtcccaatgattgctaggggagtgatgctcggtcctgatcaacccgtgattcttcac
atgcttgatattgctcctgcagcagagtcattgaatggagttaaaatggagttggtggat
gctgcatttccacttcttaaaggtgttgttgctacaactgatgttgtcgaggcatgcact
ggagtcaatattgctgtcatggttggtggattcccaagaaaagaaggtatggagaggaag
gatgtgatgtctaagaatgtctctatttacaagtctcaggcttctgcccttgagaagcat
gctgctgccaactgcaaggttctggttgttgctaacccagcaaataccaatgcattgatc
ttgaaggaattcgctccatctattccagaaagaaacatttcttgtttgactagactggat
cacaatagggctttgggacaaatttctgaaagattgaatgttcaagtttctgatgtaaag
aatgtcataatctggggtaatcattcatcaacccagtatcctgatgtcaaccatgcaact
gttaacaccccagctggggagaagcctgtccgcgaacttgtttccgatgatgcatggttg
aatggagaattcatttccactgttcaacaacgtggtgctgcaattattaaggctagaaag
ctttcaagtgctctatctgctgctagtgctgcctgtgaccacattcgcgattgggttctt
ggaactccccagggtaccttcgtttcaatgggagtgtattctgacggttcctacaatgta
ccatctggattgatctattcattccctgttacctgtgccaatggtgaatggaaaatagtt
caaggactttcaattgatgagttttcaaggaagaagttggacttgacagccgaagagctg
tccgaggaaaagaatttggcttactcttgcctctct
>Poptr
ATGGCAAAGGAACCAGTTCGCGTTCTCGTTACCGGAGCTGCAGGACAAATTGGATATGCC
CTCGTTCCCATGATTGCTAGGGGAGTGATGCTTGGTCCTGACCAGCCTGTGATCCTCCAC
ATGCTTGATATCCCACCTGCAGCTGAGGCATTGAATGGTGTGAAGATGGAGTTGGTAGAT
GCCGCGTTTCCTCTTCTTAAAGGTGTTGTTGCCACAACCGATGTTGTGGAGGCCTGCACT
GGGGTTAACATCGCAGTAATGGTTGGTGGCTTCCCAAGGAAGGAAGGAATGGAGAGAAAA
GATGTGATGTCGAAAAATGTCTCAATCTACAAGTCACAGGCTTCAGCTCTCGAGAAGCAT
GCAGCTGCAAACTGCAAGGTTTTGGTTGTTGCTAACCCAGCAAACACCAACGCATTGATT
TTAAAGGAATTTGCACCATCTATTTCTGAGAAAAACATTACTTGTTTGACAAGACTGGAC
CATAACAGGGCACTTGGTCAAATTTCAGAGAGGTTGAGCGTCCAAGTCTGTGATGTTAAA
AATGTGATTATTTGGGGGAATCACTCGTCTTCCCAGTACCCTGATGTCAACCATGCTACT
GTTAAGACTCCAGCTGGGGAGAAACCGGTGCGGGAGCTTGTTAAGGACGACGAGTGGTTG
AATGCAGAGTTCATCACTACTGTTCAACAACGTGGTGCTGCAATCATCAAAGCAAGGAAG
CTTTCAAGTGCACTATCAGCTGCTAGCTCAGCTTGTGACCACATTCGTGATTGGGTTCTT
GGAACTCCTGAGGGTACCTGGGTTTCCATGGGGGTGTACTCTGATGGTTCATACAATGTA
CCAGCTGGTCTCATTTATTCCTTCCCTGTAACTTGTCAGAATGGAGAGTGGAAAATTGTT
CAAGGGCTCAGCATTGATGAATTCTCAAGGAAGAAGTTGGATTTGACAGCTGATGAGCTT
TCCGAGGAGAAGGCTCTTGCATACTCGTGTCTCTCT
>Vitis
ATGGCCAAAGAACCAGTTCGCGTTCTCGTTACTGGAGCCGCAGGACAAATTGGATATGCA
CTTGTCCCCATGATTGCTAGGGGAGTGATGTTGGGTGCTGATCAGCCTGTGATTCTGCAC
ATGCTTGATATCCCTCCTGCTGCAGAGGCCTTAAATGGGGTCAAAATGGAATTGGTGGAT
GCTGCTTTTCCACTTCTTAAAGGTGTTGTTGCTACAACTGATGTTGTTGAGGCATGCACT
GGAGTCAATATTGCTGTCATGGTTGGTGGCTTCCCAAGGAAAGAAGGAATGGAAAGGAAA
GATGTGATGTCCAAAAATGTTTCCATCTACAAGTCTCAGGCCTCTGCACTTGAAAATCAT
GCAGCTGCAAATTGCAAGGTTTTGGTTGTTGCTAACCCAGCAAATACAAATGCCTTGATC
CTGAAGGAATTTGCACCATCAATTCCTGAGAAAAACATTAGTTGTTTGACAAGACTAGAC
CATAACAGGGCACTAGGTCAGGTCTCTGAAAGGCTGAATGTTCAAGTATCCGATGTTAAG
AATGTTATCATATGGGGAAATCACTCTTCAACTCAGTATCCCGATGTCAACCATGCTACT
GTCAAAACCCCAGCTGGTGAGAAACCTGTGCGGGGGCTTGTGGGTGATGATGCATGGTTG
AATGGGGAATTTATCACCACTGTCCAACAACGTGGTGCTGCAATTATCAAAGCACGAAAG
CTCTCGAGTGCTTTATCTGCTGCAAGTGCTGCATGTGACCATATCCGTGATTGGGTGCTT
GGAACTCCAGAGGGAACTTGGGTGTCCATGGGTGTGTACTCTGATGGTTCATACAATGTT
CCAGCAGGGCTTATCTATTCCTTCCCTGTAACCTGCTGTGCTGGTGAATGGAAGATTGTA
CAAGGACTTCACATTGATGAGTTCTCAAGGAAGAAGTTGGACTTGACCGCACAGGAGCTT
AGTGAGGAAAAGGAGCTGGCATATTCGTGCCTTTCT
