# Supplementary material for: Back to the sea twice: identifying candidate plant genes for molecular evolution to marine life
Source: BMC Evol Biol. 2011 Jan 12;11:8. doi: 10.1186/1471-2148-11-8 (PMC3033329; doi:10.1186/1471-2148-11-8)
Supplement: Additional file 3 — Aligned nucleotide (CDS) sequences of each OrthoMCL cluster, produced with PAL2NAL. [file 1471-2148-11-8-S3.GZ › orthomcl3167.pal2nal]

>Medtr
atggctccaatcaaagtcggagatgtgatcccagatggcaccttagccttccttgatgaa
gaaaacaaacctcaatctgtcaccattcattccctctctgctggcaaaaaagtcatcatc
tttgctgttcctggtgccttcacccccacttgcagcttgaagcatgttcctggcttcatt
gagagatcagaagagctgaaaggaaagggagttgatgaaatcatctgtatcagtgtcaat
gatccatttgtgctgaattcatgggccaagacattcccagagaacaagcatgtcaagttc
cttgctgatggttctgccaaatacacacatgctcttgggttggagcttgacctcagcgac
aaaggtcttggcattcgctccaagaggtttgctcttcttgttgaagacttgaaggtgaag
gttgcaaatgttgaagaggggggagaatacaccatctccggtgctgaagaaatcatcaag
gctctt
>Poptr
ATGGCTCCGATTGCTGTCGGTGATGTCTTGCCTGATGGAAAGCTCGCTTATTTCGACGAA
CAAGATCAGCTCCAGGACGTGTCTGTACACTCTCTTGCTGCCGGTAAAAAGGTCATCCTC
TTTGGTGTTCCCGGTGCCTTCACCCCCACTTGCAGCTTGAAGCATGTGCCAGGGTTTGTT
GAGAAAGCAGAGGAGCTTAAATCCAAGGGGGTTGCTGAAATTTTGTGCATCAGCGTGAAT
GACCCCTTTGTGATGAAAGCATGGGCAAAAACTTACCCTGAGAATAAGCATGTCAAATTC
CTAGCTGATGGATCTGCAACATACACCCATGCTCTTGGCCTTGAGCTTGACCTGCAAGAG
AAGGGACTTGGCACCCGTTCTAGGAGGTTTGCTCTCTTGGTCGATGACCTCAAGGTGAAA
GCTGCAAATATTGAAGGTGGTGGAGAATTCACTGTGTCCAGTGCTGATGATATCCTCAAG
GATCTT
>Vitis
ATGGCTCCGATTGCAGTTGGCGACGTTATTCCGGACGGCACTCTGGCTTATTTCGATGAG
CAAGATCAGCTCCAGCAGGCTTCAGTGCACTCCCTGGCTGCCGGCAAGAAGGTCATCATT
TTCGGTGTTCCCGGTGCTTTCACTCCCACTTGCAGCGTGAAGCACGTGCCAGGCTTCATT
GAGAAAGCAGGAGAGCTGAAATCAAAGGGCATTGATGAAATTCTGCTCGTTAGCGTTAAT
GACCCCTTTGTGATGAAGGCATGGGCAAAAACTTACCCTGATAACAAGGATGTGAAGTTC
CTGGCTGATGGCTCAGCAACATACACGCATGCGCTTGGCCTTGAGCTTGATCTTTCAGAG
AAAGGCCTTGGCACTCGGTCCAGGAGGTTTGCCCTCTTGGTGGATGACCTTAAGGTCAAG
GTTGCAAACGTTGAAGCTGGGGGAGAGTTCACTGTTTCTAGTGCTGATGACATCCTCAAA
GCTATC
>Arath
ATGGCTCCAATTGCTGTCGGCGATGTCGTACCAGACGGAACTATCTCCTTCTTCGATGAG
AATGATCAACTTCAGACCGCCTCCGTTCACTCTCTCGCCGCCGGTAAAAAAGTCATTCTC
TTTGGTGTTCCTGGTGCTTTCACTCCCACTTGCAGCATGAAGCATGTTCCTGGGTTCATT
GAGAAAGCAGAGGAGCTGAAGTCAAAGGGTGTTGATGAGATCATTTGCTTTAGCGTGAAC
GATCCGTTTGTGATGAAAGCATGGGGAAAAACATACCCAGAGAACAAACATGTGAAGTTT
GTAGCTGATGGGTCTGGAGAATACACACACCTTCTCGGACTTGAGCTTGACCTTAAAGAC
AAGGGTCTTGGTGTTAGGTCAAGGAGATTTGCTCTGTTACTTGATGATCTCAAAGTGACT
GTAGCCAATGTCGAATCTGGTGGCGAATTCACAGTTTCCAGCGCCGATGATATCCTCAAG
GCTCTC
>Zma
------------TTTGTTGCTTCCTATATCTCTGAAATCTTTCTACTGTTC---------
TGTGAAAAGCTGAAGCAC------------------------------TCATGCTGTCTC
TATTCCGTGCGTGTCTTCTATGTTCAT------AGCAACCAGCATGTGCCAGGCTTCATC
ACACAGGCTGAGCAGCTCAAAGCCAAGGGTGTAGACGAGATCCTGCTTATCAGCGTTAAC
GACCCCTTCGTCATGAAGGCGTGGGCGAAGACCTACCCCGAGAACAAGCACGTGAAGTTC
CTCGCCGACGGATCTGGAGCGTACACCAAGGCGCTCGACCTCGAGCTCGATCTCACGGAC
AAAGGGCTGGGCGTGCGCTCGAAGAGGTTCGCTCTCCTGGCCGACGACCTCACGGTCACC
GTCGCAAACATCGAGGAAGGCGGGCAGTTCACGATCTCCGGCGCTGAGGAGATCCTGAAG
GCGCTT
>Oryza
ATGGCCCCGGTTGCCGTGGGCGACACCCTCCCCGACGGCCAGCTGGGGTGGTTCGACGGG
GAGGACAAGCTGCAGCAGGTCTCCGTCCACGGCCTCGCCGCCGGCAAGAAGGTCGTCCTC
TTCGGCGTCCCCGGTGCCTTCACCCCGACCTGCAGCAATCAGCATGTGCCAGGATTCATA
AATCAGGCTGAGCAGCTCAAAGCCAAGGGTGTAGACGACATCTTGCTTGTCAGTGTTAAC
GACCCCTTTGTCATGAAGGCGTGGGCAAAGTCATACCCTGAGAATAAGCATGTGAAATTC
CTTGCCGATGGTTTGGGAACATACACCAAGGCACTTGGTCTTGAGCTTGACCTTTCGGAG
AAAGGGCTTGGTATTCGTTCGAGACGGTTTGCTCTCCTTGCTGACAACCTCAAGGTTACT
GTTGCAAACATTGAGGAAGGTGGCCAATTCACAATCTCTGGTGCTGAGGAGATCCTCAAG
GCACTG
>Bradi
ATGGCTCCGATTGGCGTTGGAAGCACCCTCCCCGACGGCCAGCTTGCTTGGTTCGATGAG
AACGACCAGCTGCAGCAGGTCTCCATCCACGCCCTAGCCGCCGGCAAGAAGGTCATCCTC
TTCGGCGTCCCTGGGGCCTTCACCCCCACCTGCAGCAATCAGCATGTACCAGGTTTCATT
AGTCAGGCTGAGCAGCTGAAAGCCAAGGGTGTAGATGAGATCCTGCTTGTCAGCGTCAAT
GACCCCTTTGTCATGAAGGCGTGGGCGAAGACATACCCTGAGAACAAGCATGTCAAATTC
CTTGCTGACGGAGCAGGAAAATACACAAATGTGCTTGGTCTTGAGCTTGATCTTACAGAG
AAAGGATTGGGTCTCCGCTCGAGGCGGTTTGCGCTTCTTGCTGATGACCTCAAGGTCACT
GTTGCAAACATTGAGGAGGGTGGTCAATTCACAGTCTCTGGTGCCGAGGAGATCCTAAAG
GCACTG
>Sorbi
ATGGCTCCGATCGCTGTCGGCGACTCCCTCCCCGACGGCCAGCTCGGGTGGTTCGACGAG
AACGACCAGCTGCAGCAGGTCTCCGTCCACGCGCTCGCCGCCGGCAAGAAGGTCATCCTC
TTCGGCGTCCCCGGCGCCTTCACCCCGACCTGCAGCAACCAGCATGTGCCAGGCTTCATT
ACACAGGCTGAGCAGCTCAAAGCCAAGGGTGTAGACGAGATCCTGCTTATCAGCGTAAAC
GACCCATTTGTCATGAAGGCATGGGCAAAGACTTACCCTGAGAACAAACATGTGAAGTTC
CTTGCTGACGGGTCTGGAGCATACACCAAGGCACTCGATCTTGAGCTTGATCTTACAGAG
AAAGGACTGGGTGTCCGCTCCAAAAGGTTTGCTCTTCTGGCAGACGACCTCAAGGTCACT
GTCGCAAACATCGAGGAAGGTGGACAGTTCACAATCTCTGGTGCTGAGGAGATCCTGAAA
GCGCTT
>Posidonia
ATGGCCCCGATCGCGGTGGGAGACTCGGTCCCGGAGGGAACACTGGCGTGGTTCGACGAA
ACCGACCAGCTCCAGCAGCTCTCGTTCCACTCCCTCGCCGCCGGCAAGAAGGTCGTCCTC
TTCGGCGTCCCCGGCGCTTTCACTCCCACTTGCAGCATGCAGCATGTGCCTGGTTTCATT
GGGAGCGCCGAGGAGCTGAAATCGAAGGGTGTCGAGGAAATCCTGTGTATCAGCGTCAAT
GACCCGTTTGTGATGAAGGCATGGGCAAAATCATACCCAGAGAACAAGTGTGTGAAATTC
CTTGCTGATGGATCTGGGAAATACATCCATTCCCTTGGTCTCGAGCTTGATCTCTCAGAG
AAAGGACTGGGAACCCGTTCCCGCAGGTTTGCCCTTCTCGTTGATGACCTCAAGGTTAGG
GTTGCAAATGTCGAAGAGGGTGGCCAATTCACCATATCAGGTGCAGAGGAGATCCTCAAA
GCCCTT
>Zostera
ATGGCTCCGATAGCGACTGGCGATTCGATCCCAGAGGGAACATTGGGGTGGTTTGACGGG
GATGATAACCTCCAGCAGCTCTCAATCGAATCTCTTGCTGCCGGAAAGAAGATCGTCCTT
TTTGGCGTTCCCGGCGCTTTCACTCCGACTTGCAGCATGAAACACGTACCTGGTTTCATC
GAAAGCGCCGAAGAACTGAAATCAAAGGGCGTGGATGAGATCCTGTGCATCAGTGTGAAT
GATCCATTTGTGATGAAGGCATGGGCAAAATCTTTTCCAGAGAACAAGCATGTGAAATTT
CTTGCTGATGGCTCAGGAAAATACACCCACGCCCTAGGTCTCGAACTCGATCTCAGCGAC
AAAGGACTCGGACTTCGTTCCCGTCGATTCGCCCTTCTCATTGATAATCTTAAGGTCAAG
GTTGCAAATGTTGAAGAGGGTGGTCTTTTCACTATCTCTGGTGCAGAAGAGATTCTTAAG
------
