# Supplementary material for: Back to the sea twice: identifying candidate plant genes for molecular evolution to marine life
Source: BMC Evol Biol. 2011 Jan 12;11:8. doi: 10.1186/1471-2148-11-8 (PMC3033329; doi:10.1186/1471-2148-11-8)
Supplement: Additional file 3 — Aligned nucleotide (CDS) sequences of each OrthoMCL cluster, produced with PAL2NAL. [file 1471-2148-11-8-S3.GZ › orthomcl3083.pal2nal]

>Zostera
------------------------------------------------------------
------------------------------------------------------------
------------------------------------------------------------
------------------------------------------------------------
------------------------------------------------------------
------------------------------------------------AAATATATAGCT
GCTCATGAAAAAGCCCAGAAGTACAAAGAAGGAAAATTCATCCTCGAAAGGTTCAAAATT
GCTGGCCCTGACGGAACTAATTATTGGGCTGCACATGACTCAGAGGTTAATGGAAGTAGC
GATGCCGAAGAAGAAGAAGCC
>Zma
ATGGCAGCAGCCACCACGCCTGAGGAGAACGCCGCCGCCGCGGCCGCCGTGGACGCCATC
ACTGAGACGACCAATCGCTTCACCGTCAACACGGACGCCGCCGGTGCCGGTCCTCTCAAG
CTCGACGACGTGGACGGCAACGTCTACAGCTGCAAGCGCTGCGGCACACTCCTCGCCGTC
GCCGACGACATCGTCTCCAAGAGCTTCCATTGCAAGAACGGGAAGGCTTACCTCTTCGAT
AATGTTGTCAATGTAACCGTTGGAGAGAAAGAAGACCGCATGACGATCACAGGGATGTAT
TCCGTTTCTGATATTTTTTGTGTTGGCTGCGGAGAGATTGTTGGATGGAAATACGAGGCT
GCACATGAGAGGAGCCAGAAATACAAGGAAGGAAAATTTGTTCTCGAGAGGTACCAGTTG
CTTGGAGCAGAA------------------------------------------------
---------------------
>Sorbi
------------------------------------------------------------
---------------------------------------------ATGGGGCGGCTGTTC
CTGATGCACCTGGACGGCAACGTCTACAGCTGCAAGCACTGCAAGACCCACCTCGGCGTT
GCCGGCGACATCATCTCCAAGGCCTTCCACTGCAAGCACGGGAAGGCGTACCTCTTCCAT
AAGGTTGTCAATGTGACTTCTGGAGTAAAAGAAGATCGCATGATGATCACAGGAATGCAT
ACTGTTTCTGATATCTTCTGTGTTGGCTGTGGATCCATCGTTGGATGGAAATATGAGGCT
GCACATGAGAAGAGCCAGAGATACAAGGAAGGAAAGTTTATTCTGGAGAGGTACAAGGTG
TCGGGCCCTGATGGAAGCCAGTACTGGATTGCACCAGAT---GTTAACTTGGGTGGAAGC
GACGCCGATGATGTA------
>Oryza
------------------------------------------------------------
---------------------------------------------ATGGGGCGGCTGTTC
GTGATGCACCTGGAAGGGAAGGTGTACAGCTGCAAGCACTGCCACACGCACCTCGGCCTC
TCCTCCGACATCATCTCCAAGTCCTTCCATTGCAAGCACGGGAAGGCGTACCTCTTCAAT
AAGGTTGTCAATGTGACTTCTGGAGTAAAAGAGGATCGCATGATGATAACCGGAATGCAT
ACTGTGTCTGATATCTTCTGTGTTGGCTGCGGATCCATTGTTGGATGGAAATATGAAGCT
GCACATGAGAAGAGCCAGAGGTACAAGGAAGGGAAATTTATTTTAGAGAGGTATAAGGTG
TCTGGTCCTGATGGCAGCCACTACTTTGTTACACATGAT---GCTCATGTTGGGGGAAGC
GACGTGGACGACGTA------
>Bradi
------------------------------------------------------------
---------------------------------------------ATGGGGCGGCTCTTC
CTGATGCACCTCGACGGGAACGTCTACAGCTGCAAGCACTGCGACACCCACCTCGGCCTC
GCTTCGGACATCATCTCCAAGGCCTTCCATTCCAAGCACGGGAAGGCTTATCTCTTCAAC
AAGGTCGTCAATGTTACAACTGGAGTAAAAGAGGATCGCGTGATGATGACAGGACTGCAT
ACGGTTTCTGATATCTTCTGTGTTGGTTGTGGATCCATTGTTGGATGGAAATATGAGGCT
GCACATGAGAAGAGCCAGAGGTACAAGGAAGGAAAATTCATTTTGGAGAGGTTTAAGGTG
TCAGGCCCTGATGGGAGTCACTACTGGGTTACACATGAT---GCTCATGTGGGCGGAAGC
GATGCTGATGACTTA------
>Posidonia
------------------------------------------------------------
------------------------------------------------------------
------------------------TGAAATGACAATAACCTTAAATTTCATCAAGCAACA
ATATTCGTTTCACTTGGAAACAAGCTGAATTCCAAGTGATTTCAGTCATGATCCAATTGT
CAAACGGAACAATGTTTTTCTCTTAATAATGATGTTAAGGGAATAATGAAACGGGGAAGA
ATGTACAAATCAAGAAAAGCTAATGCCTCCCCGAGTCCACGGCAAATCAGGATCATCTGC
ATCACTTCCACCAACCTGAGCTTCATGGCTAGCCCAGTAGTGGGTTCCATCTGGGCCAGC
GATTTTGAACCTTTCAAGGATGAATTTTCCTTCCTTGAC---TTCTGGCTCTTGTCATGA
GCAGCTTCATATTTC------
>Medtr
------------------------------------------------------------
---------------------------------------------atgggaaggttgttt
gttgttcatcttgaagggaggatgtatagctgtaaacactgtagaacacctcttgctctt
tgtgaagatgttgtatcaaaggctttccacagcagacatgggaaggcttatctcttccgt
aaggttgtgaatgtttctattggagaattagaggatagaaatatgatgactgggatgcat
actgtggctgacattttctgtgtcggttgtggatcaatcctcggttggacatatgagact
gctcatgaaaaaagccagaagtacaaagaaggaaaatctgttctcgaacggtttaaggtg
tctggtcctgatggcggcaattattgggtgagccatgca---acacatggtgttggaagt
gatgcagatgatgct------
>Arath
------------------------------------------------------------
---------------------------------------------ATGGGGAGGCTGTTT
GTGGTGAATCTTGAAGGGAAGATCTATAGCTGCAAACACTGTAAGACTCATCTTGCTACT
TATGAAGACATCATCTCCAAGTCTTTTCACTGCAAGCATGGGAAAGCTTATCTCTTCAAT
AAGGTTGCCAATGTTTCCATTGGAGAGACTGAAGAAAGACTGATGATGACTGGTAAACAT
ACTGTGGCTGATATTTTCTGTGTCTCGTGTGGATCAATCGTTGGCTGGAAATACGAGACT
GCTCATGAGAAGAACCAGAAGTACAAAGAAGGAAAATCAGTGCTTGAAAGATTTAAGATA
TCGGGTCCTGATGGGAGCAACTATTGGGTGAGTAGCCATGGAAGGCATATAGGTGGAAGT
GATGCAGATGATGCT------
>Poptr
------------------------------------------------------------
---------------------------------------------ATGGGCAGGCTGTTT
GTAGAGAGTCTTGAAGGGAGGATCTATAGTTGCAAGCACTGCAGGACTCATCTTGCTCTT
TATGATGATATTGTTTCAAAGTCTTTCCACTGCAGGCATGGGAAAGCTTATCTCTTCAAG
AAGGTAGTGAACGTCTTTGTGGGAGAGAAGGAAGAGAGAATCATGATTACCGGGCTGCAT
ACTGTTGCTGACATTTTCTGTGTTGGGTGTGGATCAATTGTGGGCTGGAAATATGAGACT
GCACATGAAAAGAGCCAGAAGTACAAGGAAGGAAAATCTGTCCTTGAGCGGTTTAAGGTG
TCTGGTCCCGACGGAAGCCATTATTGGGTGAATCATGAACACCACCACATTGGTGGAAGC
GATGCAGATGATGTT------
>Vitis
------------------------------------------------------------
---------------------------------------------ATGGGGAGGCTTTTT
GTGGTTAGTCTTGAGGGCAAGATCTACAGCTGCAAGCACTGCCGGACCCATCTTGCTCTC
AGTGAGGACATCGTCTCTAAGTCTTTCCACTGCAGGCATGGAAAAGCTTATCTCTTCAAT
AAGGTTGTGAATGTCTCTGTTGGAGTGCATGAAGAGAGGATGATGATGACAGGAATGCAC
ACTGTTGCTGACATATTCTGTGTTGGGTGTGGATCCATTGTGGGATGGAGATATGAGACT
GCCCATGAAAAGGCCCAGAAGTACAAAGAAGGAAAGTCTGTCCTTGAACGGTTTAAGGTC
TCGGGTCCTGATGGAAGCAACTACTGGATCACTCCAGAA---GCTCATGTTGGTGGAAGT
GATGCAGATGACGCA------
