# Supplementary material for: Back to the sea twice: identifying candidate plant genes for molecular evolution to marine life
Source: BMC Evol Biol. 2011 Jan 12;11:8. doi: 10.1186/1471-2148-11-8 (PMC3033329; doi:10.1186/1471-2148-11-8)
Supplement: Additional file 3 — Aligned nucleotide (CDS) sequences of each OrthoMCL cluster, produced with PAL2NAL. [file 1471-2148-11-8-S3.GZ › orthomcl3075.pal2nal]

>Bradi
ATGGCCGGGATTGGACCGATCAGGCAGGACTGGGAGCCGGTCGTGGTGCGGAAGAAGGCG
CCGACGGCCGCCGCCAAGAAGGACGAGAAGGCCGTCAACGCCGCCCGCCGCTCCGGCGCC
GAGATCGACACCACAAAAAAGTACAACGCGGGGACGAACAAGGCGGCGTCCAGCGGCACA
TCCCTCAACACCAAGCGGCTCGACGAGGACACAGAAAACCTAGCCCATGAGCGTGTCTCG
AGTGACTTGAAGAAAAACCTCATGCAAGCAAGACTGGATAAGAAGCTGACCCAAGCACAG
CTTGCTCAGATGATCAATGAGAAGCCACAGGTGATCCAGGAGTATGAATCAGGCAAGGCA
ATTCCAAACAATCAGATCATAGGGAAGCTTGAGAGGGCTCTTGGAGCTAAGCTGCGTAAC
AAGAAA
>Zma
ATGGCCGGGATCGGGCCGATCAGGCAGGACTGGGAGCCGGTGGTTGTGCGGAAGAAGGCA
CCCACCGCCGCTGCCAAGAAGGATGAGAAGGCCGTCAACGCCGCGCGCCGCTCCGGCGCG
GAGATCGAGACCATGAAGAAGTTCAACGCTGGTATGAACAAGGCGGCGTCCAGCGGCACA
TCCCTCAACACCAAGCGCCTCGACGACGACACAGAGAACCTCGCCCATGAGCGAGTTCCA
AGTGACCTGAAGAAAAATCTCATGCAAGCAAGGCTCGATAAGAAGTTGACCCAGGCACAG
CTTGCTCAGATGATCAATGAGAAGCCACAGGTGATCCAGGAGTATGAGTCAGGCAAGGCA
ATTCCCAACCAGCAGATCATTGGCAAGCTCGAGAGGGCCCTGGGAACGAAGCTGCGTGGC
AAGAAA
>Oryza
ATGGCCGGGATTGGTCCGATCAGGCAGGACTGGGAGCCGGTGGTGGTGCGGAAGAAGGCG
CCCACCGCCGCCGCCAAGAAGGATGAGAAGGCCGTCAACGCCGCCCGCCGCTCCGGCGCC
GAGATCGAGACCATGAAGAAGTATAACGCTGGAACAAACAAGGCGGCGTCCAGTGGCACA
TCCCTCAACACCAAGCGGCTGGATGACGACACCGAGAGCCTTGCCCATGAGCGTGTCTCA
AGTGACCTGAAGAAAAACCTCATGCAAGCAAGGCTGGACAAGAAGATGACCCAGGCACAG
CTTGCACAGATGATCAATGAGAAGCCCCAGGTGATCCAGGAGTACGAGTCAGGTAAAGCT
ATTCCGAACCAGCAGATCATCGGGAAGCTTGAAAGGGCTCTTGGAACAAAGCTGCGCGGC
AAGAAA
>Sorbi
ATGGCCGGGATCGGGCCGATCAGGCAGGACTGGGAGCCGGTGGTGGTGCGGAAGAAGGCA
CCCACCGCAGCCGCCAAGAAGGATGAGAAGGCCGTCAACGCCGCGCGCCGCGCCGGCGCC
GAGATCGAGACCATGAAGAAGTACAACGCTGGCACGAACAAGGCGGCGTCCAGCGGCACA
TCCCTCAACACCAAGCGCCTCGACGACGACACTGAAAACCTCGCCCATGAGCGAGTTCCA
AGTGACCTGAAGAAAAATCTCATGCAAGCAAGGCTCGATAAGAAGATGACCCAGGCACAG
CTTGCTCAGATGATCAATGAGAAGCCACAGGTGATCCAGGAGTATGAGTCGGGCAAGGCA
ATCCCCAACCAGCAGATCATTGGCAAGCTCGAGAGGGCCCTGGGAACGAAGCTGCGTGGC
AAGAAA
>Arath
ATGGCCGGAATTGGACCGATAACTCAGGATTGGGAGCCGGTGGTGATCCGTAAGAAACCC
GCTAACGCCGCTGCCAAGCGCGACGAGAAAACTGTCAACGCCGCTCGTCGATCCGGCGCC
GATATCGAGACCGTCAGAAAATTCAATGCTGGAACCAACAAGGCGGCATCAAGCGGCACA
TCTCTGAACACAAAAATGCTTGATGATGACACTGAGAACCTTACTCATGAACGTGTGCCT
ACTGAGCTAAAGAAAGCCATTATGCAAGCCAGGACAGACAAGAAGCTAACCCAGTCCCAA
CTTGCTCAAATCATCAATGAGAAGCCACAAGTGATTCAAGAGTATGAGTCTGGCAAAGCT
ATACCCAACCAGCAAATCCTTTCTAAGCTGGAGAGAGCGCTTGGAGCTAAGCTTCGTGGA
AAGAAG
>Medtr
atgtcaggtctaggccatatttctcaagattgggaaccagtcgttatccgcaagaaagca
cccaacgccgccgccaagaaagatgagaaagccgtcaacgccgctcgccgtgccggcgcc
gatatcgacaccgtcaagaaacataatgctgcaacaaacaaagctgcatctagcagcact
tcattgaacactaagaggctggacgaggatactgagaatctagctcatgatcgtgtacca
actgaactcaagaaggctataatgcaagctaggatggacaaaaagcttactcagtctcag
cttgctcaaatcatcaatgagaagcctcaagtgatccaagagtatgagtcagggaaagcc
attccaaaccagcagataattagcaagttggagagagcacttggagctaaactgcgtggc
aagaaa
>Vitis
ATGGCAGGAACCGGACCTCTGACGCAGGACTGGGAACCGGTGGTGATCCGGAAGAAGCCT
CTCAACGCCGCCGCCAAGAAGGACGAGAAAGCCGTCAACGCCGCCCGTCGCATGGGCGCC
GAGATCGAGACTGTCAAGAAGTCAAGTGCAGGGACAAACAGAGCTGCCTCTAGCAGCACT
TCTTTGAACACAAGGAAGCTTGATGAAGAAACAGAGAATCTTACTCATGAACGTGTACCA
ACCGAACTGAAGAAAAGCATCATGCAAGCTCGACTGGATAAGAAACTCACCCAGGCTCAA
CTAGCTCAAATGATTAATGAGAAGCCCCAAGTGATACAAGAGTATGAGTCAGGAAAAGCC
ATTCCAAATCAACAGATAATCACCAAACTGGAAAGGGCTCTTGGTGTGAAGCTGCGAGGA
AAGAAG
>Zostera
ATGGCGGGAATTGGTCCGATATCTCAGGACTGGGAGCCTGTTGTCATCCGTAAGAAGACC
CCCAACGCTGCTGCAAAGAAGGACGAGAAGGCCGTCAACGCCGCTCGCCGCAGTGGCGCC
GAGATCGAGACTGTCAAAAAGTCCACTGCTGCTACAAACAAATCGGCATCTAGCAGTACT
TCTTTGAACACGAGAAAGCTCGATGAGGAAACAGATGTTCTTGCTCATGAAAGAGTACCT
ACCGAATTGAAGAAAAATATCATGCAAGCTAGAATGGATAAGAAGCTTACTCAGGCTCAG
CTTGCCAAGTTGATTAATGAAAAGCCTCAAGTGATCCAAGAGTACGAGTCTGGTAAAGCT
ATACCAAACCAGCAGATCATCACAAAACTGGAACGTTTTCTTGGTGTGAAGCTT------
------
>Poptr
ATGTCAGGAGGTGGACCAATCTCACAGGACTGGGAACCCGTAGTGATCCGCAAGAAAGCT
CCCAACGCCGCCGCCAAGAAGGATGAGAAGGCCGTCAACGCCGCCCGCCGCTCCGGTGCC
GAGATCGAAACCATCAAAAAATCAACTGCTGGTACGAACAAGGCTGCTTCTAGCAGCACT
TCTTTGAACACAAGGAAGCTCGATGAAGAAACAGAGAACCTTGCTCATGACCGAGTGCCA
ACTGAACTGAAGAAAGCAATTATGCAGGGTAGAACGGACAAGAAACTTACCCAGGCTCAA
CTTGCACAGTTGATCAACGAGAAGCCCCAGATAATTCAGGAGTATGAATCCGGAAAAGCC
ATTCCTAATCAGCAGATTATAGGCAAACTGGAGAGGGCTCTTGGTGTGAAGCTGCGGGGA
AAGAAG
>Posidonia
ATGTCGGGAGTTGGTCCGCTGACGCAGGACTGGGAACCGATCGTGATCCGCAAGAAGGCC
CCCAACGCCGCCGCGAAGAAGGACGAGAAGGCCGTCAACGCCGCCCGTCGCAGCGGTGCC
GATATCGAGACCATCAAGAAATCGACTGCGGGCACAAACAAAGCGGCTTCTAGCAGCACA
TCTTTGAACACAAGAAAGCTTGATGAGGAAACAGAAGTTCTTGCTCACGAGAGGGTTCCA
ACTGAATTGAAAAAAAGTATTATGCAAGGTCGAATGGATAAGAAGCTTACTCAGTCTCAG
CTTGCACAGTTGATCAATGAGAAGCCCCAAATCATTCAGGAGTACGAATCTGGGAAAGCT
ATACCTAACCAGCAGATAATTACCAAACTGGAGAGGGTCCTCGGTGTTAAGCTTCGGGGG
AAAAAG
