# Supplementary material for: Back to the sea twice: identifying candidate plant genes for molecular evolution to marine life
Source: BMC Evol Biol. 2011 Jan 12;11:8. doi: 10.1186/1471-2148-11-8 (PMC3033329; doi:10.1186/1471-2148-11-8)
Supplement: Additional file 3 — Aligned nucleotide (CDS) sequences of each OrthoMCL cluster, produced with PAL2NAL. [file 1471-2148-11-8-S3.GZ › orthomcl3041.pal2nal]

>Arath
ATGGGCACAACTAGGGTCTGCTCGGAGGTTTCTTCTGGATCT------------------
---------------------------------------TCGAAATCGCTTAGCCAATCT
CTC---------------------------------------------------------
ACGGTATCGACCTCTACCACAGAAACAGTCAATGGTTTCCATGAATTCAAGATCTGTGGG
TACTCTCTCGCTAAAGGTGTTGGTGTCGGCAAATACGTCGCTTCCGATACGTTTATGGTC
GGTGGTTACTCGTGGGCAATCTACTTTTATCCAGATGGGAAGAGTCCGGAGGATAACTCG
TCTTACGTTTCTTTGTTCATAGCTCTTGCTAGCGAAGGAGCTGATGTTAGGGCTTTGTTT
GAGCTCACGCTTGTGGATCAGAGTGGTAATGGGAAGCATAAGGTTCATAGCCATTTTGGT
AGAGCTCTCGATAGCGGTCCCTATACTCTCAAGTATCGTGGAAGCATGTGGGGATACAAG
CGGTTTTTCAGGAGGTCCAGTCTAGAATCGTCGGATTATTTGAAGGAGAATAGTCTCTTG
GTTAGGTGCCGTGTGGGTGTGGTGAAGTCAGTTACGGAGGGACCGAGGTATTACAATATC
CCTGTGCCAGTTTCTAACTTGGGACAACAGTTGGGAAATTTATTGGAGAGTGGGAAAGGC
TGTGATGTTGTTTTCCAAGTTGATGGAGAAACCTTCAACGCACACAAATTGGTTCTTGCA
ACGCGTTCCCCGGTTTTCAACGCACAGCTTTTTGGCCCTTTAGGAGACCGAAATACCAAA
TGCATAACGATAGAAGACATGGAAGCACCCATTTTCAAGGTATTGCTCCATTTTATCTAC
TGGGACGAATTGCCTGATATGCAAGAGTTAATAGGAACAGACTCTACATTGGCGTCTACT
CTTGTGGCTCAGCATCTACTAGCAGCGGCAGACCGTTATGCTCTTGAGCGGCTTAAAGCA
ATCTGTGAGTCAAAACTCTGTGAAGGGGTTGCCATAAACACGGTTGCAACTACTTTGGCC
CTAGCAGAGCAGCATCATTGTTTGCAGCTAAAAGCAGTGTGTCTCAAATTCGTGGCACTG
CCAGAGAACCTGAAAGCTGTGATGCAAACAGATGGGTTTGATTATCTGAAAGAGAGTTGC
CCATCTTTACTAACGGAGCTATTGCAGTATGTGGCGAGGCTAAGTGAACACTCTGTTATA
GTATCTGGACATCGAAAAGAAATA---TTTGCCGATGGTTGTGACGCGAGTGGAAGACGA
GTGAAGCCCCGGTTGCAC------------------------
>Bradi
ATGGGCGCCGGCCGTGCCAGCCGCGGCGGGCCCTCCACCTCCGCCGCCCCCGCGCTCGCC
CCTGCGAACGGACTACCCGCCGCGGGACGGCTCTTCCCGCCGATCGCTCCCCCTCCCCCC
GCCCCCTCCTACCCTTCCCCCTCCTCCTCCTCCCCGGCGGCGGCGGCTCCCCCCGCGGAG
ACGGCGTCGACCTCGGTCACGAAGACCGTCAACGGGTCACACCACTTCAAGATCGCGGGC
TACTCGCTGGCCAAGGGGATCGGGGTCGGCAAGTACATCGCCTCCGAGTCCTTCACCGTC
GGCGGCTTCGAGTGGGCCATCTACTTCTACCCCGACGGGAAGAGCGCCGAGGACGGCGCC
GCCTACGTCTCGCTCTTCATCGCGCTCGCCAGCGAGGGCACCGACGTGCGCGCGCTCTTC
GAGCTCACCCTCGTCGACCAGAGCGGCAAGGGCCAGGACAAGGTGCACACCCACTTTGGC
CGCTCCCTCGAGGGCGGTCCCTACACCCTCAAGTACAGGGGCAGCATGTGGGGCTACAAA
CGGTTCTTCAAACGATCTGGCTTGGAAACATCAGATTATCTTAAAGATGATTGCCTTTTA
GTAAACTGCACTGTTGGTGTTGTTCAATCACATACTGAAGGACCAAAGATATACAGGATA
CCAGTGCCACAGTCAAACATGTCTCAGCATATTGGACATCTGCTGACAAGTGGAAAGAGG
ACCGACATTACATTTGAAGTTGATGGGGAGATGTTTCCTGCTCATAAGGTGGTTCTTGCG
GCCCGATCACCAGTTTTTAGGGCACAGCTTTTTGGTCCGATGAAGGATAAAAACATGAAG
TGCATAAAGATTGAAGACATGGAGGCTCAAGTCTTCAAGGCTTTACTCCATTTTATGTAC
TGGGATGAGTTGCCTGACATAGAAGAGCTTACCGGTCTCAATACAACTTGGGTGTCGACT
TTAATGGCCCAGCATTTACTTGCAGCTGCGGACCGTTATGCCTTGGAGAGACTAAAATTG
CTCTCTGAACTCAAGCTATGTGAAGTTGTTGCAATAAACACAGTCGCTAACACCTTGGCG
CTGGCTGAACAGCACCACTGTTATCAGCTAAAAACGGTTTGCTTGAAATTTGTGGCTTTG
CCTGAGAATTTGAAAGCCGTCATGCAAACCGATGGATTTGATTATTTGCAGCAAAGCTGC
CCATCCCTTCTTACTGAGCTCATTGAATATGTAGCCAAGGTAGGAGAGCACATCGTGAGC
CCCTGCTTATATTCAAACGAAGTC------CTGGATGGTGGCGATGCCAATGGAAGACGC
GTGAAACCAAGAACT---------------------------
>Oryza
ATGGGCGCTGGCCGGGCTTGCCGCGGCGGCCCCTCCTCCTCC---------------TCC
CCCGCCGCTGCCGCCGCTGCGGTGGGGCGGCCGTTCCCTCCGATCGCCGCTTCGTGCCCC
TTC------------TCGTCGTCTTCGGCGGCGGCTGCGGCCCCCGCGGCGCCTTCCGAG
ACGGCGTCGACGTCGGTGACCAAGACCGTGAACGGGTCGCACCACTTCAAGATCGCCGGG
TACCCGCTGGCCAAGGGGATCGGGGTCGGGAAATACATCGCCTCCGAGTGCTTCACCGTC
GGCGGCTACGACTGGGCGATCTACTTCTACCCCGACGGGAAGAGCCCCGAGGATGGCGCC
GCCTACGTCTCGCTCTTCATAGCGCTCGCCAGCGAGGGCACCGACGTCCGCGCGCTCTTC
GAGCTCACGCTCGTCGACCAGAGCGGCAAGGGGCAGGACAAGGTGCACACCCACTTTGGG
AGGTCGCTCGAGGGCGGGCCATATACCCTCAAGTACCGGGGGAGCATGTGGGGTTACAAG
CGTTTCTTCAAACGGTCTGCCTTGGAAACATCAGATTATCTTAAAGATGATTGCCTTTTG
GTGAATTGTACTGTTGGTGTTGTCCAATCACATACTGAAGGGCCAAAGATATATACAATA
CCAGTGCCACCATCCAATATGTCTCAGCATATTGGCCAGCTACTGACGGATGGAAAGAGA
ACTGATATTACATTTGAAGTTGATGGAGAGGTGTTCCCTGCTCACAAGGTTGTTCTTGCA
GCCCGGTCACCAGTTTTCAGGGCACAGCTTTTCGGTCCAATGAAGGATAAAAACATGAAG
CGTATAACGATTGAGGATATGGAGGCTTCAGTTTTTAAGGCCTTACTCCATTTTATGTAC
TGGGATGAGTTGCCTGATATCGAAGAGCTTACTGGCCTAAATACAACTTGGGTATCCACT
TTGATGGCTCAGCATTTACTTGCAGCTGCGGATCGTTATGCATTGGAGAGACTAAAGTTG
CTCTGTGAGCTCAAGCTTTGTGAAGATGTTGCAATAAACACAGTTGCAAACACTTTGGCA
CTGGCTGAACAGCACCACTGTTATCAGCTAAAAACTGTTTGCCTGAGATTTGTGGCTTTG
CCTGAGAATTTAAAAGCTGTCATGCAAACCGATGGGTTTGATTATTTGCAGCAAAGCTGC
CCATCCTTGCTGACCGAGCTTCTGGAGTATGTGGCCAAGGTAGGGGAGCATTCGGTGAGC
CCCTGCTTGTATTCGAACGAAGTC------CTTGATGGTGGCGATGCCAATGGAAGACGT
GTGAAACCGCGGATT---------------------------
>Zma
ATGGGCGCCGGTCGTGTCTGCCGCGGCGGCCCTTTCTCCGCC---------------TCC
CCCGCCGCTGGCGCCGCCGCG---GGGCGGCCGTTCCCGCCGCTCACCGCGTCCTCCTCC
TCA------------TCTCCTTCATCG---------------------GCCCCTTCCGAG
ACAGCGTCCACGTCGGTCACCAAGACGGTGAACGGCTCCCACCACTTCAAGATCGCGGGC
TACTCCCTCTCCAAGGGGATCGGCGTGGGGAAGTTCATCGCCTCCGAGTCCTTCAACGTG
GGGGGATTCGACTGGGCGATCTACTTCTACCCCGACGGGAAGAGCGGCGAGGATGGCGCT
GCCTACGTCTCGCTCTTCATAGCCCTGGCCAGCGAAGGCACCGATGTGCGCGCGCTGTTC
GAGCTCACGCTCGTCGACCAGAGCGGCAAGGGGCAAGACAAGGTGCATACCCACTTTGGG
AGGTCTCTCGAGAGCGGCCCATACACCCTCAAGTACCGCGGCAGCATGTGGGGCTATAAG
CGTTTCTTCAAACGAGTTGCCCTGGAAACATCAGACTATCTTAAAGATGATTGCCTTTTA
GTGAACTGCACCGTTGGTGTTGTTCAATCACATACTGAAGGACCAAAGATATACACAATT
CCAGTACCACGGTCCAACATGGCTCTACATATTGGTCAGCTATTGACAAGTGGGAAGAGG
ACAGACATTGCATTTGAAGTTGATGGAGAGATGTTTCCTGCCCACAAGGTGATTCTTTCA
GCCCGGTCTCCTGTTTTTAGGGCGCAACTTTTTGGTCCAATGAAGGATAAGGACATGAAG
TGTATAAAGATTGAAGACATGGAGGCTCCAGTATTCAAGGCTTTGCTCCATTTCATGTAC
TGGGATGAGTTGCCGGATCTTGAAGAGCTTACTGGTGTAAATACAACTTGGGTATCCACC
TTGATGGCTCAACATTTACTTGCTGCTGCAGACCGTTATGCATTGGAGAGATTAAAGTTG
CTCTGTGAACTTAAGCTGTGTGAAGATGTTGCAATAAACACAGTGGCAAATACTTTGGCA
CTGGCTGAACAGCACCACTGCTATCAGCTAAAAACTGTTTGCTTAAAATTTGTGGCTCTG
CCTGAGAATTTGAAAGCTGTCATGCAAACCGATGGGTTTGATTATTTGCAGCAAAGCTGT
CCATCCCTCCTGACCGAGCTTCTTGAATATGTGGCCAAGATAGGAGAGCACTCCGTGAGC
CCCTGCCTGTATTCAACTGAAGTC------CTTGATGGTGGAGATGCCAATGGACGACGC
GTGAAACCAAGGATC---------------------------
>Sorbi
ATGGGCGCCGGCCGTGTCTGCCGCGGCGGCCCCTCCTCCGCC---------------CAC
CCCGCCGCCGGCGCAGGCGCG---GGGCGGCCGTTCCCGCCGCTCGCCGCGTCCTCCTCC
GCC------------TTCCCTTCCTCG---------------------GCCCCCTCCGAG
ACGGCGTCCACGTCGGTCACCAAGACGGTGAACGGCTCCCACCACTTCAAGATCGCGGGT
TACTCCCTCTCCAAGGGGATCGGGGTGGGGAAGTTCATCGCCTCCGAGTCCTTCAACGTG
GGGGGATTCGACTGGGCGATCTACTTCTACCCCGACGGGAAGAGCGGCGAGGATGGCGCT
GCCTACGTCTCGCTCTTCATAGCCCTCGCCAGCGAGGGCACCGATGTGCGCGCGCTGTTC
GAGCTCACGCTCGTCGACCAGAGCGGCAAGGGCCAGGACAAGGTGCATACCCACTTTGGG
AGGTCCCTCGAGAGCGGCCCATACACCCTCAAGTACCGCGGCAGCATGTGGGGCTACAAG
CGTTTCTTCAAACGAACTGCCCTGGAAACATCAGACTATCTTAAAGATGATTGCCTTTTA
GTGAACTGCACTGTTGGCGTTGTTCAGTCACATACCGAAGGACCAAAGATATACACGATT
CCAGTACCGCGGTCGAACATGGCTCTACATATTGGTCAGCTATTGACAAGTGGCAAGAGG
ACAGATATTGCTTTCGAAGTTGATGGAGAGATGTTTCCTGCCCACAAAGTGATTCTTTCA
GCCCGGTCTCCTGTTTTTAGGGCCCAACTTTTTGGTCCAATGAAGGATAAAAACATGAAG
TGTATAAAGATTGAAGACATGGAGGCTCCAGTATTCAAGGCCTTGCTCCATTTCATGTAC
TGGGATGAGTTGCCGGATATTGAAGAACTTACTGGTGTAAATACAACTTGGGTATCCACC
TTGATGGCTCAACATTTACTTGCTGCTGCTGACCGTTATGCATTGGAGAGATTAAAGTTG
CTCTGTGAACTTAAGCTGTGTGAAGATGTTGCAATAAACACAGTAGCAAATACTTTGGCA
CTGGCTGAACAGCACCACTGTTATCAGCTAAAAACTGTTTGCTTGAAATTTGTGGCTCTG
CCTGAGAATTTGAAAGCTGTCATGCAGACCGATGGGTTTGATTATTTGCAGCAAAGCTGC
CCATCCCTCCTGACTGAGCTTCTCGAGTATGTGGCCAAGGTAGGAGATCACTCCGTGAGC
CCCTGCTTGTATTCAACTGAAGTT------CTTGATGGTGGCGATGCCAATGGACGACGT
GTGAAACCGAGGATC---------------------------
>Zostera
------------------------------------------------------------
------------------------------------------------------------
------------------------------------------------------------
------------------------------------------------------------
------------------------------------------------------------
------------------------------------------------------------
------------------------------------------------------------
------------------------------------------------------------
------------------------------------------------------------
------------------------------------------------------------
------------------------------------------------------------
------------------------------------------------------------
------------------------------------------------------------
------------------------------------------------------------
------------------------------------------------------------
---------TTACCTGACATGGAAGAGCTTACTGGATTGAATGGAAAATGGGTTTCCACA
TTAACGGCACAACATTTACTTGCAGCAGCTGATCGGTATGCTCTCGACAGGTTAAAATTA
CTCTGTGAATCCAAGCTTTGTGAAGAAGTGGCTATAAACATGGTCGCAACCACTTTAGTT
CTAGCAGAACAGCACCACTGTTTTCACCTTAAAGCCGTGTGTCTGAAATTCATTGCCATG
CCTGAAAATCTTAGAGCTGTTATTCAAACAGATGGATTTGACTATTTAAAGATAAGTTGC
CCATTTCTGTTGATAGAACTCTTGGAACATGTAGCTAGTATTGGTGAACATTCTGCAATA
TTTTCCACATATCCAAACAATGCA---CTATTAAGCGGCAATGAAATTAACGGAAGACGG
GTAAAGCAACGGTTATTATNNNAGAACAATCCGTTAGAGACA
>Poptr
ATGGGCACAATCAGGTTTTCTAGCAGAGACCTCTCAGCAGGA------------------
---------------------------------------CCGGCCTCATTAAATCCTTCA
TCA---------------------------------------------TCAATTCCAACA
ACAACATCGACTTCTATAACGGAAACCGTAAATGGGTCACATGAATTCAAGGTCGATGGC
TATTCGCTATCAAAAGGCATGGGGATAGGCAAATACGTAGCATCGGATACTTTTTACATC
GGTGGCTATGCATGGGCTATATATTTTTACCCAGATGGTAAAAGTTCTGAAGATAATGCC
TCTTATGTCTCGTTATTCATCGCTCTTGCTAGCGAGGGGACTGATGTTAGGGCTTTGTTT
GAATTGACGTTGATGGATCAAAGCGGGAAAGAAAGGCATAAGGTTCATAGCCATTTTGGA
AGAGCCCTTGAGAGTGGGCCTTATACGCTTAAGTATCGCGGCAGTATGTGGGGTTATAAA
CGATTTTACAAAAGGACTCAATTAGAGACTTCAGACTTTCTTAAAGATGATACCCTATTA
ATTCGCTGTTGTGTTGGTGTTGTTAAGTCCCACACTGAGGGACCAAAGACCTACACCATT
GCCGTGCCCCCTTCCAATATTGGTCAGCATTTTGGAAAGCTTTTAGACAGTGGAAAGCGA
ACAGATGTAAATTTTGAAGTTGATGGAGAAATCTGTGCTTCACACAAGATAGTTCTGGCA
GCACGCTCGCCAGTGTTTAGAGCACAACTTTTTGGTCCAATGAAGGATCAAAACACTCAA
TGCATCAAAGTTGAAGACATGGAAGCTCCTGTTTTTAAGGCATTAATCCATTTTATATAC
TGGGATGCCTTACCAGACATGGAGGAGCTTGTTGGTTTGAACTCAAAATGGGCTTCCACA
CTGATGGCTCAGCATCTGCTTGCAGCAGCAGATCGCTATGCACTTGAGAGGCTCAGATTG
CTTTGTGAGGCTAGACTTTGTGAAGATGTTGCCATAAACACTGTTGCAACAACACTAGCT
CTAGCAGAGCAGCATCAATGCATCCAACTAAAGTCTGTTTGTCTCAAATTCATTGCTTTG
CCTGAAAATTTGAAAGCTGTGATGCAGACGGATGGATTTGAATACTTGAAGGAAAGTTGC
CCTTCTGTCATCACGGAACTACTGCAATATGTTGCCAAAAATGGTGAGCATTCTGTCATC
GCTTGTACACATGGAAATGACAAC------TTAGAT---AGCGATATGAATGGAAGACGA
GTGAAGCAAAGGATTCAT------------------------
>Medtr
------atgggtaagattcttcgagaaacaacgaggccatcc------------------
---------------------tcaaattcatcatcatcatcttcatcaccatcaccaccc
tca---------------------------------------------attccatcaaca
acctcctcaacatcgataaccgacaccatcaaaggctcacacaggttcaagataacgggg
tattcactctcaaaagggattggaattgggaaatacatagcatcggagattttcaccgtt
ggtgggtacgaatgggcgatttatttttaccctgatgggaaaagcgtggaggataatgct
acgtatgtgtcgcttttcatcgcgcttgcgagtgaagggactgatgttagggcgcttttt
gaattaacgcttttggatcagagtgggaaagagaggcataaggttcatagtcattttgat
aggacgttggagagtggaccttatacgttgaaataccgtggtagcatgtggggatacaag
agattttttaagagaacgtcattagagacttcagattaccttaaagataactgtcttagt
gttaattgtagcgtcggtgttgtgaggtcacacacagagggccctaaaacattttcaatt
ccaatatcaccttctactattggtcaccagtttgggaagcttctggaaagtggaaaaagc
agtgatgtgaattttgaagtgaatggcgaaatttttgcggctcataaattggtattagca
gctcgatcacctgtttttagagctcagctttttggtcctatgaaagatcagaatacacag
tgtataaaagttgaagatattgaggctcctgttttcaaggcattgcttcatgttatatat
tgggactcgctgcctgacatgcaagagcttactgggattaactcaaaatgggcaactacc
ttgatggctcagcatctgctagcagcagctgatcggtatgccttagatagacttaggctg
atgtgtgaagcaagtctatgtgaagatgttgcaataaataccgtggctacaactttagct
ttggcagagcagcaccattgtttccagctgaaagcagtctgtttgaaattcattgcaagg
cctgaaaatctcagagctgtgatgcaaactgatggtttcgagtacttgaaggaaagttgc
ccatctgttttgactgagctcttggagtatgtggctagatttactgagcattcggacttc
ctgtgcaagcatagaaacgaagca---atacttgatggcagtgatgtaaatggaaggcgg
gtgaagcaaagactatactgtgaaaat---------------
>Posidonia
------------------------------------------------------------
------------------------------------------------------------
------------------------------------------------------------
------------------------------------------------------------
------------------------------------------------------------
------------------------------------------------------------
------------------------------------------------------------
------------------------------------------------------------
------------------------------------------------------------
------------------------------------------------------------
------------------------------------------------------------
------------------------------------------------------------
------------------------------------------------------------
------------------------------------------------------------
------------------------------------------------------------
------------------------------------------------------------
------GCAAAGAATGGGAACATTTTTTCCCCAGGAGTCTCGTTTCACTTTAATAACATT
ACAAATGCTTATGAAGTTTAATGTTCATCACATTACTTGAAGTGCACCAGAAAGATACAA
TACCCCGCAAGACAAAAGATTTGAATCTTGGAGTATGTATCAAGGAACACAAAACTGACA
TGAGAAGCCTAAAAGACCGCAAATTCGGAATCAACTTATCACAGGGAGAGAACCCATACA
CCATTTACTTTATACATCAAAATGAAAGAAAGAAAAAATTGAAGCTGCCCTAAATCTAAA
TAAGGAGTGTTGCTTTAGGATGAT------CAGAGAACTCTATATCCGCTGCTTTACCCG
TCTTCCATTAACATC---------------------------
>Vitis
ATGGGCACGGTTAGGGCTTGCAGAGAGACCTCGAAACCCTCG------------------
---------------------------------------ACATCGTCACCGCCTCCGGTC
ACT---------------------------------------------------------
ACCACCTCCACCTCCCGATCGGAAACCGTGAATGGCTCGCACGAATTCAAAATCGATGGC
TATTCGCTAGCGAAAGGGATGGGGATTGGGAGATACATCGCTTCCGACACATTCATGGTG
GGCGGATACGCCTGGGCTATTTATTTTTACCCGGACGGCAAGAGCGTGGAGGATAATGCG
CAGTACGTGTCGCTGTTCATCGCGTTGGCCAGCGAGGGCACGGACGTAAGGGCGCTGTTT
GAATTGTCGCTTTTGGATCAGAGCGGGAAGGATCGACATAAGGTGCATAGCCATTTTGGT
CGCTTTCTCGAGAGTGGCCCGTACACCCTTAAATACCGAGGAAGTATGTGGGGTTATAAG
CGCTTTTTTAAAAGAACTGCTCTGGAGACATCAGACTACCTCAAAAATGATTGCCTTTTG
ATTCGATGTAGTGTTGGTGTCGTTAAGTCATATACAGAGGGACCAAAGATTTACACAATT
GCAGTAATGCCATCTAACATTGGTCAGCATTTTGGCCAACTTTTAGAAAGTGGAAAGGGA
ACTGATGTAAATTTTGAAGTTGATGGAGAAATTTTTTCTGCCCATAAGTTGGTTCTTGCA
GCACGTTCACCTGTCTTTAGGGCACAACTTTTTGGTCCAATGAAGGATTGCAACACTCAG
CTTATCAAAATTGAAGATATGGAGGCCCCTGTTTTTAAGGCATTGCTTCATTTCACATAC
TGGGATGCATTGCCAGACATGCAAGAGCTTGTTGGTATGAACTCAAAGTGGGCATCTACA
ATGATGGCTCAACATCTTCTTGCAGCTGCAGATCGATATGGACTTGATAGGCTTAGATTG
CTCTGCGAGGATAAACTCTGTGAGGATGTTGCGATAAATACTGTGGCAACAACTTTAGCC
TTGGCTGAGCAACACCACTGTTTCCAACTGAAAGCTGTTTGTCTTAAATTTGTTGCATTG
CCTGAGAATCTGAAAGCCGTGATGCAAACAGATGGGTTTGACTACTTGAAGCAAAGCTGC
CCTTCTGTTCTCACTGAACTACTTGAATATGTGGCTAGAATCGGGGAGCATTCTGTGATT
GTTTGTGGACATGGAAATGAGAACATCTTATTAGATGGCAGTGATGTGAATGGAAGGCGA
GTGAAGCAAAGAATATTT------------------------
