# Supplementary material for: Back to the sea twice: identifying candidate plant genes for molecular evolution to marine life
Source: BMC Evol Biol. 2011 Jan 12;11:8. doi: 10.1186/1471-2148-11-8 (PMC3033329; doi:10.1186/1471-2148-11-8)
Supplement: Additional file 3 — Aligned nucleotide (CDS) sequences of each OrthoMCL cluster, produced with PAL2NAL. [file 1471-2148-11-8-S3.GZ › orthomcl2981.pal2nal]

>Zma
ATGGCAAACATCGCTACTTGCAGCCCACGAGCGCAACCGGGCTACAGGGCCACCCTCACA
AACACGCCCTTTATTTCTCTGCTTTCCGTGGAAGGAATGCTCCGTCCGACCCATTGCTTG
CTTTCACGGCTTTCTAGCAGACTTGAGATTTCTGTCGCCGAAAGAACA------------
AAACAGGCTTCAGGCGTGGCATACAGCCCAACCCAACAATCTTCAGACGCGGACTGTTTC
AGCCCATCGAACAAGGTGTCCTTCCTTCTTCACGGGCCACGGCCTGTTCTAACTCACCAA
ATACTCCTCTCTCCACTTAACGAGCACCACCAGTTCCTTGTTCGGTCGGAACGCAGCGCA
GCGGCGGCGGCGATAGGGAGAGAGGAGAGAGTCTGCAGGATCCAGCAGGCCGAGGGAGGA
GTCAGCGGCGGGCCGGAGAATATGAGCGGCAACGGCGCGAAGAAGGTGGTCGATGCGGCG
GTGAAGGCCGGCAGGACGATCATCGACTGGGACGGCATGGCCAAGTTGCTCGTCACC---
------GACGAGGCGCGCAAGGAGTTCGCCGCCCTCCGCCGCGCTTTCGATGACGTCAAC
CACCAGCTCCAGACCAAGTTCTCCCAGGTGTCCGATCTCGCTTTTCTTCTCCTTCCCCCT
TGGGCTGATCTGACC---------------------
>Arath
------------------------ATGAGCGGAGCC---GGTAAGAAAATCGCGGATGTG
GCTTTCAAAGCTTCAAGGACTATCGATTGGGATGGTATGGCTAAG------------GTC
CTTGTCACAGATGAGGCTCGTAGAGAGTTCTCTAACCTTCGTCGTGCTTTCGATGAGGTT
AACACACAGCTCCAGACCAAATTTAGTCAGGAACCTGAACCTATAGATTGGGATTACTAT
AGGAAGGGT---------------------ATTGGAGCTGGCATTGTTGACAAGTACAAG
GAAGCTTATGACAGCATT---GAGATTCCAAAGTACGTT---------GACAAAGTTACT
CCTGAATACAAGCCAAAGTTTGATGCTTTGTTGGTGGAACTGAAAGAAGCAGAA------
---------------------------------------CAGAAATCGCTCAAGGAGTCT
GAACGGTTGGAGAAAGAAATTGCTGATGTCCAAGAGATCAGCAAAAAGCTCAGCACCATG
ACTGCAGATGAGTACTTTGAGAAGCACCCGGAACTCAAAAAGAAGTTTGATGAC------
---GAAATCCGTAATGACAAC---------------------------------------
TGGGGATAC---------------------------
>Posidonia
------------------------ATGAGCGGG---------AAGAAGGTGGCGGACGTG
GCGACGAAGGCGGTGGCGAAGATCGACTGGGACGGGATGGCCAAG------------ATG
GTCGTCTCCGAGGAGGCCCGCAAGGAGTTCTTCAACCTCCGCCGCACATTCGAGGACGTC
AACCAGGCCCTCCAGTCCAAGTTCAGCATGGAGCCGGTGCCGATCGATTGGGAGAAGTAC
AGGAAAGGC---------------------ATTGGGCCGAAATTGGTGGATATGTACAAA
GAAGCTTATGAGAGCATA---GAAATCCCCAAGTATGTG---------GATACTGTGACT
CCTCAGTATAAGCCCAAGTTTGATGCACTGTTGGTAGAGCTAAAAGAAGCTGAA------
---------------------------------------CAAATGTCTCTTAAAGAATCA
GAAAGGTTGGAAAAAGAAATTGAAGAAGTTAGAGAGCTGAAGACGAAGATCAGCACAATG
ACAGCAGATGAGTATTTTGAGAAGCATCCTGAGCTCAGGAAGAAATTTGATGAT------
---GAGATGCGTAATGACTAC---------------------------------------
TGGGGATAT---------------------------
>Zostera
------------------------ATGAGTGGACCG---ACGAAGAAAGTAGCCGATATG
ACCGCCAAAGCGGTGAAAAAGATCGACTGGGATGGAATGGCAAAG------------ATG
ATCGTCTCCGAAGAGGCACGCAAAGAATTCTTCAACCTCCGTCGCACTTTCGAGGAAGTT
AACCATACCCTCCAGACCAAGTTCAGCATGGAACCTGTGCCTATTGACTGGGAGAGGTAC
AGGAAGGGC---------------------ATTGGATCTAAGTTCGTGGATATGTACAAA
GAAGCTTACGATAACATA---GAAATTCCCAAGTACGTT---------GACACTGTGACA
CCCCAATACAAGCCCAAATTCGATGCATTGTTAGTTGAACTTAAGGAAGCTGAA------
---------------------------------------CAAATGTCTCTTAAGGAATCC
GAGAGATTGGAGAAAGAAATTGAGGAAGTTCGAGAGATGAAGAAAAAGATAAGCACAATG
ACGGCGGATGAGTATTTCGAAAAACATCCTGAGCTTAGGAAGAAATTTGACGAT------
---GAGATGCGTAATGATTAC---------------------------------------
TGGGGTTAT---------------------------
>Bradi
------------------------ATGAGCGGGACG---GTGAAGAAGGTGGCGGACGCC
GCGTCCAAGGCCGGGAAGGCGATCGACTGGGACGGCATGGCGAAG------------ATG
CTCGTCTCCGAGGAGGCCCGCAAGGAGTTCGCCAACCTCCGCCGCACCTTCGAGGACGTC
AACAACCAGCTCCAGACCAAGTTCTCCCAGGAGCCAAAGCCAATTGACTGGGACATGTAC
AGAAAAGGA---------------------ATCGGATCGAAAGTTGTGGATATGTACAAG
GAGGCTTATGATAGTATC---GAGATCCCCAAGTATGTT---------GACACTGTCACT
CCTGAGTACAAGCCTAAGTTCGATGCTCTGTTAGTCGAATTGAAGGAAGCAGAA------
---------------------------------------CAGACATCTCTGAAGGAATCA
GAGAGGATAGAGAAGGAGATTGCTGAAATGAAGGAGATGAAGAAAAAGATCAGCACAATG
ACAGCAGACGAGTACTTTGAGAAGCACCCTGAACTCAGGAAGAAGTTCGATGAT------
---GAGATCCGTAACGATAAC---------------------------------------
TGGGGATAC---------------------------
>Oryza
------------------------ATGAGCGGGAACGGCGTGAAGAAGGTGGCGGAGGTG
GCCGCGAAGGCCGGGAAGGCGATCGACTGGGAGGGGATGGCCAAG------------ATG
CTCGTCTCCGACGAGGCGCGCAAGGAGTTCAACACCCTCCGCCGCACCTTCGAGGACGTC
AACCACCAGCTCCAGACCAAGTTCTCTCAGGAGCCCCAACCGATTGACTGGGAGTACTAC
AGAAAAGGA---------------------ATTGGGTCTAAAGTTGTAGATATGTACAAG
GAAGCTTATGAAAGCATT---GAAATCCCCAAGTACGTT---------GACACCGTGACT
CCTCAGTACAAGCCAAAGTTTGATGCGCTGCTTGTTGAGCTGAAAGAAGCAGAA------
---------------------------------------AAGGAGTCTCTGAAGGAGTCA
GAGAGGATAGAGAAGGAGCTTGCTGAATTGCAGGAGATGAAGAAAAATATCAGCACAATG
ACAGCAGATGAATACTTTGCAAAGCATCCTGAGGTCAAGCAGAAGTTCGATGAT------
---GAAATCCGTAACGACAAC---------------------------------------
TGGGGCTAC---------------------------
>Sorbi
------------------------ATGAGCGGCAACGGCGCGAAGAAGGTGGTGGATGTG
GCCGTGAAGGCCGCCAAGGCGATCGATTGGGACGGCATGGCCAAG------------ATG
CTCGTCTCCGACGAGGCGCGCAAGGAGTTCGCCACGCTCCGCCGCACCTTTGAGGACGTC
AACCACCAGCTCCAGACCAAGTTCTCCCAGGAACCCCAACCGATTGATTGGGAGTACTAC
AGAAAAGGA---------------------ATTGGATCAAAAGTGGTGGATATGTACAAA
GAGGCTTATGAAAGCATC---GAGATCCCGAAGTACGTC---------GACACAGTTACT
CCCGAGTACAAGCCGAAGTTTGATGCTCTGGTTGTTGAATTGAAGGAGGCTGAG------
---------------------------------------AAAGCGTCTCTGAAGGAGTCA
GAAAGGATAGAGAAGGAAATTGCTGAACTCAAGGAAATGAAGAAAAAGATCAGTACAATG
ACAGCAGATGAGTACTTTGAGAAGCACCCTGAACTCAAGAAGAAGTTTGACGAT------
---GAAATCCGTAATGATTAC---------------------------------------
TGGGGATAT---------------------------
>Medtr
------------------------atgagcggaaca---gtgaaaaaagttacagatgtt
gcattcaaggccgggaagaagatcgattgggacgggatggctaag------------ctt
ctcgtcaccgatgaagctcgtcgtgaattcttcaatcttcgtcgcgctttcgacgaagtt
aacactcaactcgaaacaaaattcagtcaggagcctgagcccatagactgggaatattat
agaaaagga---------------------attggcactcgtttggtggatatgtacaag
cagcattatgagagcatt---gagatccccaagtttgtt---------gacacagtaact
cctcaatataagcctaaatttgatgcactgttggttgagcttaaggaagcagag------
---------------------------------------gagaaatctctgaaagaatct
gagcgtttggaaaaggaaattgttaatgtacaatcgctgaagaaaaggatttctaccatg
acagcagatgagtactttgccgagcatcctgagctaaagaagaaatttgatgat------
---gagattaggaacgataac---------------------------------------
tggggctattcgcactacaaagaagagcaaaatgcc
>Poptr
------------------------ATGAGCGGACCA---TCAAAGAAAGTAGTGGATGTG
GCATTTAAAGCATCGAGAACCATCGATTGGGATGGGATGGCTAAG------------CTT
TTAGTCTCTGATGAGGCTCGCAAAGAGTTCGCTACACTTCGTCGCGCTTTCAACGAAGTT
AACTCCCAACTCGAGACCAAGTTCAGCCAGGAACCCGAACCCATAGACTGGGAATATTAT
AGAAGAGGA---------------------ATTGGGTCTCGCTTGGTGGACATGTACAAA
CAGGCATATGAAAGCATA---GAGATCCCCAAGTTTCAA---------GATAAAGTGACT
CCAGAATACAAGCCTAAATTTGATCAATTGTTGGTGGAATTGAAAGAAGCAGAG------
---------------------------------------CAACAATCCCTGAAGGAGTCT
GAGCGTCTGGAGAAAGAAATTGCTGAAGTTCAAGAATTGAAGACAAAAATCAGCACCATG
ACTGCAGAGGAGTACTTTGAGAAGCATCCTGAGCTGAAGAAAAAGTTTGATGAC------
---GAAATCCGCAATGACTAT---------------------------------------
TGGGGTTAT---------------------------
>Vitis
------------------------------------------------------------
------------------------------------ATGGCTAAG------------CTT
ATCGTCACCGAAGAGGCTCGCAAAGAGTTCGCAACTCTTCGCCGTGCCTTCGATGAGGTT
AATTCAACTCTCCAGACCAAGTTCAGCCAGGAACCTGAACCCATAGACTGGGAATATTAC
AGGAGAGGA---------------------ATCGGTTCTCGTTTGGTGGATATGTACAAA
GAAGCTTACGAAAGCATA---TCAGTCCCAAAGTATGTA---------GACACAGTCACG
CCTCAATACAAACCTAAATTTGATGCATTGTTGGTAGAATTGAAAGAGGCAGAG------
---------------------------------------GAGAAATCCCTGAAGGAATCT
GAGCGCCTGGAGAAGGAGATTGCTGAAGTCCAAGAGCTGAAGAAAAAAATCAGCACCATG
ACTGCAAATGAATACTTTGAGAAGCATCCTGAGCTGAAGAAGAAGTTTGATGAT------
---GAAATCCGCAATGACTAT---------------------------------------
TGGGGCTAT---------------------------
