# Supplementary material for: Back to the sea twice: identifying candidate plant genes for molecular evolution to marine life
Source: BMC Evol Biol. 2011 Jan 12;11:8. doi: 10.1186/1471-2148-11-8 (PMC3033329; doi:10.1186/1471-2148-11-8)
Supplement: Additional file 3 — Aligned nucleotide (CDS) sequences of each OrthoMCL cluster, produced with PAL2NAL. [file 1471-2148-11-8-S3.GZ › orthomcl2960.pal2nal]

>Arath
---------ATGGCGATATCAGTAGCAGCTTCGTCCTCTATGGCCGTGATGGTTCCACGT
GTTCCCGCCGTA------TCCACCCGT---------------TGCTCCGCCGTCCCTTAT
CTT---CCTCCTCGCTCCTTTGGCCGATCCTCTTTCACCGTTCCGTTGAAGCTTGTTTCA
GGG------------AATGGATTGCAAAAAGTTGAATTGTTGAAGACAAGAGCTTCTTCA
GAAGAGACC------TCGTCCATTGATACCAACGAACTC---------------ATCACA
GATTTGAAGGAAAAGTGGGATGGTCTTGAGAACAAATCTACTGTACTTATATATGGAGGA
GGAGCCATTGTTGCTGTTTGGTTATCTTCCATTGTTGTTGGTGCCATCAACTCTGTTCCT
CTGCTTCCGAAAGTTATGGAACTTGTCGGTCTCGGGTACACTGGATGGTTTGTCTACAGA
TACCTTCTCTTCAAGTCAAGCAGAAAGGAATTGGCTGAGGATATTGAATCCTTGAAGAAG
AAGATCGCAGGAAGCGAA---
>Poptr
ATGGCATCGACGGTGATTGCGGCGGCAGCATCTTCCTCCATGGCG---------------
---GCCACTGCCATCAGAGCCACCCGC---------------TGCTATGCCTTGCCTTAC
CTC---CCTCCTCGCTCCTCCTCATCTTCC---------CAATCCTTTCCCATCAAACAA
GTCTCACTCACAGCCTCAGAGTCCCGCAGGTTTGCTCCTTTCCAGACCAGAGCCTCTTCT
TCAGAAGAA------TCCCCAGTCGATGCTAATGAGATT---------------TTCACA
GACTTGAAGGAAAAGTGGGATGCGGTTGAAAACAAATCCACAGTAATTATCTATGGAGGA
GGGGCAGTAGTTGCTGTTTGGCTATCATCAATTCTAATTGGTGCCGTCAACTCAGTACCT
TTGCTTCCCAAAATCTTGGAGCTGGTGGGGCTTGGATACACTGGATGGTTTGTCTACAGA
TACCTTCTCTTCAAGTCGAGCAGAAAAGAACTAGCCACGGATATTGAATCATTGAAGAAG
AAGATTGCAGGAACTGAA---
>Medtr
---------atggcggttgcagcaagtgcaggcacagtgttagtt------cctcatcgg
ctattgacaaccaccaacgttactcgc---------------tgctctgctttgccttat
ctt---cctcctcgtctttcttcttcccctttccttaaacaacaactt------------
---------------tcagaatcccgtaagttttctctgcatcagactagagcttcttct
tcagaagaaacatctacttctctcgataccaatgagttcaccaaaacaattaatgtaatt
acactcatcggtgtttgggatgcgcttgaaaacaagtccacagtgcttctatatggtggt
ggaggtttagttgctgtttggttatcttcaattctcgttggtgccatcaactcagtcccc
ttgcttccaaagattatggagttggtaggactagggtacaccggatggtttgtgtaccga
taccttctgtttaagtctagcagaaaggaactagctacggatattgatgcactgaagaag
aaaattgccggaactgaa---
>Vitis
ATGCCTCGCCTCCCGGCCACTGCCGCCGCCAACGCC------------------------
------------------GCCACCCGC---------------TGTTCCGCCTTGCCTTAT
CTC---CCACCTCGTTTGTCATCCTCTTCC---------AACCACTTT------------
---------------TCAGGGTCTCGCAGGTTCTCTTCGCTCCAGGTTAGAGCCTCTTCT
TCAGAAGAA------ACATCTTTAAATACTGAAGAGCTA---------------TTCACT
GACTTGAAGGCGAAGTGGGATGCGCTTGAGAACAAATCCACTGTATTTCTCTATGGAGGC
GGTGCAATAGTTGCAGTTTGGCTGTCCTCAGTTGTTGTTGGTGCCGTCAACTCCGTTCCA
TTGCTTCCGAAGATCATGGAGTTGGTAGGACTTGGATATACAGCATGGTTCGTGTACCGA
TACATTCTCTTCAAGTCAAACAGAAAAGAGCTGGCCACGGACATTGAAGCACTGAAGAAG
AAGGTGACGGGAGCTGAA---
>Zostera
ATGGCAGCGGCGACGGCGACGGCAACAACAGGAGCCTTATTCGGA------GCAGTGTCG
ACTTCGCGTCTCGCTGTATCTGCAACT---------------TCTTCATCTCCTCCATTC
CTCGCCCCCCCACGCCGTTCTCTGTTGTCC---TCCGCAACGACACTT------------
---------------CCAGAAATCAAGAAGATCTCCGCACTCCGACTTCGAGTTACCGCA
TCGGACGATTCATCAGGATCTGTTGATTCCGAAGACCTT---------------GTAGAG
GACCTCAAGCAGAAATGGGATGGTCTTGAAGATAAATCATCGGTTTTGATTTACGGAGGA
GGTGCTATTGTGGCGGTTTGGCTCTCTTCTATTGTCGTCGGAGCAATCAACTCTGTTCCC
TTGCTTCCTAAGCTCATGGAGCTTGTCGGACTCGGTTACACTGGATGGTTTGTATACCGA
TATCTTCTTTTCAAGACGAGCAGGAAAGAATTGGCGACCGACATTGATACTTTGAAGAGC
AAGATCACAGGAAAG------
>Posidonia
------TAAAGTTAAGTCTCAACAATAGATTTACGGAGAAAACTGTTTAATACAACAAAG
CTGAAACGACTTTTACATAGTTAATCATACAAGAGCAATATATCTTTTACACTGCTAAGA
TTT------GAAGCACTCGAACAAAATACT---------TGAATTGCTGGG---------
---------------CTATTTGCAGTTATTCAGCTGTTCCTGCAATCTTTTTCT---TCA
AGTTTTCAATATCGCAAGCCAATTCCTTCCTGCTTGACT---------------TGAAAA
GAAGGTATCGGTAGACAAACCAACCGGTGTAACCAAGTCCAACAAGCTCCAAGATCTTTG
GAAGCAGAGGGACAGAGTTTATTGCACCAACAACAATGGAAGATAGCCAAAGGCCAACAA
TTGCACCTCCTCCATATGTCAAAACCGTAGATTTGTTTTCAATACCATCCCACTTCTGCT
TGAGGTCTGAGACGAGGTCATCAACTTCAACAGAGCCTGATGCCTCTTTTGAGGAAGCTC
TGAGGCGAAGTGAGGAAAACT
>Oryza
------ATGGCCGCAGCCACGGCGTACACCGTGGCGCTCCTCGGCGCCACCGGCGCGCGC
GTCCCCGCCGCTCCACGCTCCGCCGCG---------------CTTCTG------------
---------CCGCGCCGCGGCGGCGTGCTC---CAACCGCTGCGCCTC------------
---------------CAGGACGCGCCGCGACTGTCCCTGCTCCGCGTCAGGGCC---GCC
TCCGACGACACCTCCACCTCGGCCAGCGGCGACGAGCTC---------------GTCGCC
GACCTCAAGGCAAAGTGGGAGGCGATCGAGGACAAGCCGACGTTCCTCCTCTACAGCGGC
GGCGCCGTCGTCGCCCTCTGGCTCACCACCGTCGTCGTCGGCGCCATCAACTCCGTGCCG
CTGCTCCCCAAGATCCTGGAGCTCGTCGGCCTCGGCTACACCGGCTGGTTCGTCTACCGC
TACCTCCTCTTCAAGGAGAGCAGGAAAGAGTTGGCGACCGACATCGAGACCTTGAAGAAG
AAGATCGCTGGAACGGAG---
>Bradi
---------ATGGCTACCACGGCGTACTCCGTGGCCCTTCACGGC------GGAGCACGC
CTCCCCACCGCCGGCGCCGGCGCTCCT---------------CGCTCCCCCTCCGCCCTT
CTC------CCGCGGCGCGCCTTTCACCCG---------CTCCGCCTC------------
---------------CAAGATGCGCCGAGGACGTCTCTGCTCCGTGTGAAGGCC---GCC
TCCGAGGAC------ACCTCGGCGAGCGGCGACGAGCTC---------------ATCGAG
GACCTGAAAGCCAAGTGGGAAGCGGTTGAGGACAAGCCCACCTTCCTCCTGTACGGCGGC
GGCGCCGTGGTTGCGCTCTGGCTCACCACCGTGGTGGTTGGCGCCATCAACTCCGTGCCG
TTGCTCCCCAAGCTCCTGGAGCTCGTTGGGCTCGGGTACACCGGATGGTTTGTGTACCGC
TATCTCCTCTTCAAGGAAAGCAGGAAAGAGTTGGCCAGCGACATTGAGACCTTGAAGAAA
AAGATCGCTGGAACAGAG---
>Zma
---------ATGGCGGCCACGGCGTACTCCGTGGCGCTCCTCGGC------GGCGCGCGC
CTCCCCGCCGCTCCGCGCTCCGCCCTC---------------CTC---------------
---------CCTCGGCGCAGCGTCTGCCAG---------CTTCGCTTC------------
---------------CAAGATGCACCGAGGCTCTCCCTGCTCCGTGCGAAGGCC---GCT
TCCGAGGAC------ACATCGGCCTCCGGCGACGAGTTG---------------ATCGAG
GACCTCAAAGCGAAGTGGGACGCCGTTGAGGACAAGCCCACCGTCCTCTTGTACGGCGGC
GGCGCCGTCGTCGCCCTATGGCTGACGTCCGTGGTCGTGGGCGCCATCAACGCCGTGCCG
CTGCTCCCCAAGATCCTGGAGCTCGTTGGGCTCGGCTACACCGGCTGGTTCGTGTACCGC
TACCTTCTCTTTAAGGAAAGCAGGAAAGAGTTGGCCGCCGACATTGAGACCTTGAAGAAA
AAAATAGCTGGAACAGAA---
>Sorbi
---------ATGGCGGCCACGGCGTACTCCGTGGCGCTCCTCGGC------GGCGCACGC
CTCCCGGCCGCCCCGCGCTCCGCCCTC---------------CTC---------------
---------CCTCGCCGCAGCGTCTGCCAG---------CTTCGCCTC------------
---------------CAAGATGCACCGAGGCTCTCCCTGCTGCGTGCGAAGGCC---GCG
TCCGAGGAC------ACGTCGGCCTCCGGCGACGAGCTC---------------ATCGAG
GACCTCAAAGCAAAGTGGGACGCCATTGAGGACAAGCCCACCGTCCTCTTGTACGGCGGC
GGCGCCATCGTCGCCCTCTGGCTGACGTCCGTGGTCGTCGGCGCCATCAACGCCGTGCCG
CTGCTCCCCAAGATCCTGGAGCTCGTTGGGCTCGGCTACACCGGCTGGTTCGTGTACCGC
TACCTCCTCTTCAAGGAAAGCAGGAAAGAGTTGGCCGCCGACATTGAGACCTTGAAGAAA
AAGATTGCTGGAACAGAA---
