# Supplementary material for: Back to the sea twice: identifying candidate plant genes for molecular evolution to marine life
Source: BMC Evol Biol. 2011 Jan 12;11:8. doi: 10.1186/1471-2148-11-8 (PMC3033329; doi:10.1186/1471-2148-11-8)
Supplement: Additional file 3 — Aligned nucleotide (CDS) sequences of each OrthoMCL cluster, produced with PAL2NAL. [file 1471-2148-11-8-S3.GZ › orthomcl2956.pal2nal]

>Medtr
------------------------------------------------------------
------------------------------------------------------------
------------------------------------------------------------
------------------------------------------------------------
------------------------------------------------------------
------------------------------------------------------------
------------------------------------------------------------
------------------------------------------------------------
------------------------------------------------------------
------------------------------------------------------------
------------------------------------------------------------
------------------------------------------------------------
------------------------------------------------------------
------------------------------------------------atggttcatgtg
aaggggcgtggaactgttgccactggtcgtgttgaacaaggtactatcaaagttggtgaa
gaggttgagatactaggattgaaacagggtgaa---cctttgaagactactgtaactagt
gtggaaacatttaagaaaactatggataaaggagaaggtggtgataatgtaggacttctt
ctacgaggtcttaagcgtggtgatgtgcagaggggaatggttatcgccaagcctggtaca
ttgaaaacatataagaagtttgaagcagaaatttatgtcctctcaaaagatgaaggtggc
cgtcatactgcatttttctctaactatatgcctcaattttacctgaagactgcagacatt
accggaaaggttcaattacctgacgatgtcaagatggttatgcctggtgataatgtgact
gcaacttttgagctgatgttaccttttcctcttgaacaaggacaaaaatttgcttttaga
gaaggaggccggacagttggacaaggagttgtctccaaagtgctttcc---
>Poptr
---ATGGCTTCGGTGGTTCTTAGAAACCCTAATTCGAAGCGCCTCTTGCCATTCTCCTCA
CAAATCCACTGCTGCTGCCGAGGATCGGCTTCCACTCACTCCTCAATTTCCGAATCTCTT
TCTTCTTCAAATGACAGAACCTCGTCTTCT------------CCTTGGTGGAGATCCATG
GCCACCTTCACGAGAAATAAACCTCATGTGAATGTGGGAACAATTGGACATGTTGATCAC
GGCAAGACTACTTTGACTGCAGCTATTACAAAGGTGTTAGCAGAAGAAGGGAAAGCCAAG
GCCATTGCTTTTGATGAAATTGACAAGGCCCCTGAAGAGAAAAAGAGAGGAATTACTATT
GCTACGGCCCATGTGGAGTATGAAACTACTAAGCGTCACTATGCTCATGTGGACTGCCCT
GGACATGCAGATTATGTTAAAAATATGATTACTGGAGCTGCTCAAATGGATGGTGGAATT
CTGGTTGTATCTGCTGCTGATGGACCCATGCCACAAACTAAGGAACATATTTTGCTTGCC
CGCCAGGTTGGTGTACCATCACTTGTATGCTTCCTGAATAAAGTTGATGTTGTATCAGAT
CCAGAGTTAATAGAGCTTGTGGAAATGGAAGTGCGAGAACTTCTTAATTTCTACAAGTTT
CCTGGAGATGAAATCCCTATTGTTCAGGGATCGGCATTGTCTGCTTTACAGGGTACAAAT
GAGGAAATAGGCAAGAATGCCATTTTAAAATTAATGGATGCTGTGGACGAATACATTCCT
GACCCTGTGCGTCAACTTGACAAGCCTTTCTTGATGCCAATAGAAGATGTTTTCTCGATT
CAGGGACGTGGAACTGTTGCGACTGGCCGTGTTGAACAAGGGACCATCAAAGTTGGCGAA
GAAGTTGAAATTTTGGGATTATCAAAAGATGGT---CCCAAGAAAACCACTGTAACTGGT
GTTGAGATGTTCAAGAAATTGTTGGATCAAGGACAGGCTGGAGACAATGTAGGTCTTCTT
CTTCGTGGCTTGAAACGAGAAGATGTGCAACGTGGACAGGTTATTGCCAAGCCTGGAACT
GTGAAGACATCCAAGAGGTTTGAGGCAGAGATATACTCCCTCACGAAGGATGAAGGAGGT
CGTCATACTGCCTTTTTCTCCAACTACAGACCTCAGTTTTACTTGCGAACTGCAGATATC
ACTGGAAAAGTAGAGTTGCCAGAAAATGTTAAGATGGTCATGCCTGGGGACAACGTGACC
GCAGTCTTTGAGCTGATCTTACCAGTTCCTCTTGAAACAGGACAAAGGTTTGCCTTGAGG
GAGGGGGGTAGAACGGTTGGAGCGGGGGTGGTCTCAAAAGTGCTTGAT---
>Vitis
---ATGGCTTCTGTTGCTCTCAGAAACCCTAATTCTAGGCGCTTTCTTCCACTTTCCTCT
AAAATCTACTCTTCCTGTCGGGGATCCATCTCCACTCAGTTCTCCATCTCTCCAAATGAC
TCAACCTCGTCTCCTCCCCCCACTATTCCA---------------TGGTGGCGATCTATG
GGCACCTTCACTCGCACAAAGCCTCATGTTAATGTGGGAACTATTGGGCATGTTGATCAT
GGGAAGACTACATTGACTGCTGCTATTACAAAGGTGCTTGCAGAGGAAGGAAAAGCAAAG
GCAGTTGCCTTCGATGAAATTGACAAGGCTCCTGAAGAGAAGAAGAGAGGAATTACAATT
GCAACGGCCCATGTCGAGTATGAGACTGCTAAGCGGCACTATGCCCATGTGGACTGTCCA
GGACATGCGGATTATGTGAAGAATATGATTACTGGAGCTGCCCAAATGGATGGTGGTATT
CTGGTTGTTTCTGCTCCTGATGGGCCCATGCCACAGACAAAGGAACACATTCTACTTGCA
CGCCAGGTCGGTGTGCCATCATTGGTCTGTTTCTTAAATAAAGTTGATGCTACTGATGAT
CCAGAGTTAGTGGACCTTGTAGAAATGGAACTCCGTGAGCTTCTTAGCTTCTACAAGTTC
CCTGGGGATGAAATTCCCATCATTCGGGGCTCGGCTTTGTGCGCTTTACAGGGAACTAAT
GAAGAAATAGGAAAACAGGCTATTTTGAAGTTAATGGATGCTGTTGATGAGTATATTCCT
GACCCTGTGCGACAGCTTGACAAGCCTTTTCTAATGCCAATTGAAGATGTTTTCTCAATT
CAGGGACGTGGAACAGTAGCTACTGGTCGTGTTGAACAAGGAACAATTAAAGTTGGAGAG
GAAGTTGAGATTTTGGGGTTAACACAGAGTGGT---CCTTTGAAATCCACAGTCACAGGT
GTTGAGATGTTTAAGAAAATCTTAGATCAAGGACAAGCTGGTGACAACGTAGGTCTTCTT
CTTCGTGGCCTGAAACGGGAAGACATCCAGCGTGGACAGGTCATTGCCAAGCCTGGTACT
TGCAAAACATACAAGAGGTTTGAAGCGGAGATATATGTCCTGACAAAAGATGAAGGTGGA
AGACATACTGCCTTCGTCACAAACTACAGACCTCAGTTTTATATGAGGACTGCAGATGTC
ACTGGGAAGGTTCAATTGCCTGAAGAAGTTAAGATGGTTATGCCTGGGGACAATGTTACA
GCAGTTTTCGAGTTGATATCTGCTGTTCCTCTTGAAGCTGGACAAAGATTTGCTTTGAGA
GAGGGAGGTAGGACAGTCGGCGCAGGTGTAGTTTCCAAAGTAATAAGT---
>Bradi
ATGGCCGCCGCCGCAGTGCTACGGAACGCGGGAACCCGCCGCGTGCTCGCCTACCCGACC
TTCCGCGCCGCCGTGATCTCGGGCCCCGCGGCGCTTCCCGATGCCTCG---GCGGCCGCG
GGGACCCAGACGGCTCCGCCGGCGTTTGCTGCAGGAGGTGGCCTCTGGGCCAGGTCCATG
GCCACCTTCACCCGCACGAAGCCTCACGTGAACGTCGGAACTATTGGGCACGTCGACCAC
GGAAAGACCACCCTCACCGCAGCGATCACCAAGGTGCTTGCGGAGGCAGGGAGTGCCAAG
GCGGTTGCATTTGACGAGATTGATAAGGCTCCGGAGGAGAAAGCAAGAGGAATCACCATC
TCAACGGCTCATGTCGAGTACGAGACCGCTAAAAGGCATTATGCTCACGTCGACTGCCCG
GGGCACGCTGACTATGTGAAGAACATGATCACTGGTGCTGCTCAAATGGATGGTGGTATT
CTTGTCGTATCAGCTCCTGATGGCCCAATGCCACAAACAAAGGAGCATATTCTTCTTGCC
CGACAGGTCGGTGTGCCATCACTTGTATGTTTCTTGAACAAAGTTGATGCTGTTGATGAT
CCGGAGTTGCTAGAACTTGTGGAGATGGAGCTTCGTGAGCTCCTCAGTTTCTACAAGTTC
CCTGGTGATGATATTCCTATCATCCGTGGATCTGCCTTGTCAGCCTTGCAGGGAACCAAT
GATGAGATTGGAAAGAATGCCATTTTGAAACTAATGGATGCGGTGGATGAGTACATTCCT
GATCCTGTGAGGGTGCTTGACAAGCATTTCTTGATGCCAATAGAAGATGTCTTCTCAATC
CAGGGCCGTGGTACTGTTGTGACTGGACGTGTTGAACAGGGGACAATTAAAACCGGTGAG
GATGTTGAGATCTTAGGTTTATCGGAGACTGGT---CCCTTGAAGACTACAGTTACTGGT
GTTGAGATGTTCAAAAAGATATTGAATCATGGAGAGGCTGGTGACAATGTTGGTCTTCTT
CTCCGTGGTCTTAAGCGTGGAGATGTACAGCGTGGCCAGGTGGTTTGCAAACCTGGTAGT
GTGAAGACATACAAAAAGTTTGAGGCAGAAATTTACGTCCTTACGAAAGACGAAGGTGGT
CGCCACACTGCCTTCTTCTCAAATTACAGACCACAGTTCTACTTCAGGACTGCTGATATC
ACTGGAAAAGTTGAATTGCCTCAAAACGTGAAGATGGTTATGCCCGGTGACAACGTAACT
GCGATTTTTGAATTGATATCACCTGTTCCACTCGAACCAGGGCAAAGATTTGCACTGAGG
GAAGGAGGGAGAACTGTTGGTGCTGGAGTCATCGCTAAAGTTATGAGCGAA
>Oryza
ATGGCCGCAGCCGCAGTGCTCCGGAGCCATGGCGCCCGCCGCATCCTCTCCTACCCCACC
CTCCGCGCCGCCGTGATCTCGGGCCCCACGGCGCTACCGGATGCGTCGGCGGCTGCGGCG
GCGGCGCCCCAGCAGCCACCGCCTCTGGCT------GGAACCCTGTGGGCGAGGTCCATG
GCCACCTTCACCCGCACGAAGCCTCATGTGAATGTTGGCACCATTGGGCACGTCGATCAT
GGCAAAACCACACTCACTGCTGCGATTACCAAGGTGTTAGCTGAGGCAGGGAAGGCTAAA
GCTGTTGCTTTTGACGAGATCGACAAGGCCCCGGAGGAGAAAGCAAGAGGAATCACCATT
GCAACGGCTCATGTGGAGTACGAGACTGCTAAAAGGCATTATGCTCATGTGGACTGCCCA
GGGCATGCTGATTATGTCAAGAATATGATCACTGGAGCTGCTCAAATGGATGGTGGTATT
CTTGTCGTATCAGCTCCTGATGGCCCCATGCCACAAACGAAAGAGCATATTCTTCTGGCC
CGACAGGTTGGTGTGCCATCACTTGTATGTTTCTTAAACAAAGTTGATGCTGTTGATGAC
CCCGAGCTACTAGAGCTTGTAGAGATGGAGCTTCGTGAGCTCCTCAGTTTCTACAAGTTC
CCTGGTGATGAGATTCCAATCATCCGTGGATCCGCCTTGTCAGCCTTACAGGGGACTAAT
GATGAGATTGGAAAGAATGCCATTTTGAAACTAATGGATGCAGTTGACGAGTATATCCCT
GATCCTGTGAGGCAGCTTGATAAGTCTTTCTTGATGCCGATAGAAGATGTTTTCTCTATC
CAGGGCCGTGGAACTGTTGTGACAGGGCGTGTTGAGCAGGGGACAATCAAAACTGGTGAA
GATGTTGAGATCCTAGGTTTGACTCCAAGTGGT---CCCTTGAAGACTACAGTTACTGGT
GTTGAGATGTTCAAAAAGATACTGGATCATGGAGAGGCTGGTGACAATGTTGGTCTTCTT
CTTCGTGGTCTTAAGCGTGGTGATGTACAGCGTGGCCAGGTGGTGTGCAAACCTGGTACC
GTTAAGACGTACCAAAAGTTTGAGGCGGAAATTTACGTCCTTACAAAGGATGAAGGTGGT
CGCCACACAGCCTTCTTGTCAAATTACAGTCCACAGTTCTACTTTAGGACTGCCGATGTC
ACTGGAAAAGTTGTGTTACCTGATGGCGTGGAAATGGTTATGCCTGGTGATAATGTAACT
GCAGGATTTGAGTTGATATCACCTGTTCCCCTTGAGCCAGGCCAGAGATTTGCGCTGAGG
GAAGGAGGGAGGACAGTTGGTGCCGGAGTTGTTTCCAAAGTTTACAGC---
>Zma
ATGGCTTCCGCCGCGGTGCTCCGGAACGCCGGCTCCCGGCGCCTCTTCTCCTACCCTACT
CTCCGCGCCGCTGCGATATATGTACCTTCTGCGCTACCCGATGCGCCC---GCGGCGGCG
GCAGCGCCGGCCCAGCCGCCACCGACGGCC------GGGACCCTCTGGGCGAGGTCTATG
GCCACCTTCACGCGCACGAAGCCCCATGTGAACGTCGGCACCATTGGGCACGTCGATCAC
GGCAAAACCACTCTCACTGCTGCCATTACCAAGGTCCTGGCCGAGGCAGGGAAGGCCAAA
GCCGTTGCTTTCGACGAGATCGACAAGGCTCCGGAGGAGAAAGCCAGAGGAATCACCATT
GCGACAGCTCACGTCGAGTATGAGACGGCTAAAAGGCATTATGCTCACGTTGATTGTCCA
GGTCACGCAGATTATGTCAAGAACATGATCACTGGAGCTGCTCAAATGGATGGTGGTATT
CTTGTCGTGTCAGCTCCTGATGGCCCGATGCCACAAACTAAGGAGCATATTCTTCTTGCC
CGTCAGGTTGGTGTACCTTCCCTTGTGTGCTTCTTAAACAAAGTTGATGCTGTTGATGAT
CCAGAGCTTCTGGAACTTGTAGAGATGGAGCTTCGGGAGCTCCTCAGTTTCTACAAGTTC
CCCGGTGATGAGATTCCGATCATCCGTGGGTCTGCGTTGTCTGCTTTGCAAGGGAACAAT
GATGAGATAGGAAAGAATGCAATTTTGAAATTAATGGACGCAGTTGATGAGTACATCCCT
GATCCTGTGAGGCAGCTTGATAAGCCTTTCTTGATGCCGATAGAAGATGTGTTTTCTATT
CAGGGTCGTGGAACTGTTGTTACTGGGCGTGTTGAACAGGGAACAATCAAAACTGGTGAA
GATGTTGAGATCTTGGGTTTGGCACAGACTGGT---CCCTTGAAGACTACAGTTACTGGT
GTTGAGATGTTCAAAAAGATACTGGACCATGGAGAGGCTGGTGACAACGTTGGCCTTCTT
CTCCGTGGTCTTAAGCGTGGTGATGTTGAGCGTGGCCAGGTGGTGTGCAAACCTGGTAGT
CTGAAGACATGCAAAAAGTTCGAGGCGGAAATATATGTCCTGACAAAGGATGAAGGTGGC
CGGCACACTGCCTTTGTCACAAATTACAGCCCCCAATTCTACTTCAGGACAGCTGATGTC
ACTGGAAGGGTTGAGCTGCTTGGGGAGATGAAGATGGTTTTGCCCGGTGACAATGTAACT
GCGAATTTTGAGTTGATATCACCTGTTCCTCTTGAACCTGGGCAAAGATTTGCGATTAGG
GAAGGAGGAAGAACGGTCGGTGCTGGAGTCGTCTCCAAAGTTCTTAGC---
>Sorbi
ATGGCTTCCGCCGCGGTGCTCCGGAACGCCGGCTCCCGCCGGCTCTTCTCCTACCCAGCC
CTGCGGGCGACCGCGATCTCGGGTCCCGCCGCGCTACCCGATGCGCCCGCGGCGGCGGCG
GCGGCGCCGGCCCAGCCGCCGCCTATGGCC------GGGACCCTCTGGGCGAGGTCCATG
GCCACCTTTACGCGCACGAAGCCTCACGTGAACGTCGGCACCATTGGGCACGTCGATCAC
GGCAAAACCACGCTCACTGCTGCCATTACCAAGGTTCTTGCCGAGGCAGGGAAAGCCAAA
GCCGTTGCTTTCGACGAGATCGACAAGGCTCCGGAAGAGAAAGCCAGAGGAATCACCATT
GCAACGGCTCATGTCGAGTATGAGACGGCTAAAAGGCATTATGCTCATGTTGATTGCCCA
GGTCACGCAGATTATGTCAAGAACATGATCACTGGAGCTGCTCAAATGGACGGTGGTATT
CTTGTTGTGTCAGCTCCTGATGGCCCGATGCCACAAACAAAGGAGCATATTCTTCTTGCC
CGTCAGGTTGGTGTACCTTCGCTTGTGTGCTTCTTGAACAAAGTTGATGCTGTTGATGAC
CCAGAGCTACTGGAACTTGTAGAGATGGAGCTTCGGGAGCTCCTCACTTTCTACAAGTTC
CCCGGTGATGAGATTCCGATCATTCGTGGATCGGCCTTGTCTGCTTTGCAAGGGAACAAT
GATGAGATTGGAAAGAATGCCATTTTGAAACTAATGGATGCAGTTGATGAGTACATCCCT
GATCCTGTGAGGCAGCTTGATAAGCCTTTCTTGATGCCAATTGAAGATGTGTTCTCTATC
CAGGGTCGTGGAACTGTTGTTACTGGGCGTGTTGAACAGGGAACAATTAAAACTGGTGAA
GATGTTGAGATCTTGGGTTTGACACAGAGTGGT---CCCTTGAAGACTACAGTTACTGGT
GTTGAGATGTTCAAAAAGATACTGGACCATGGAGAGGCTGGTGACAACGTTGGTCTTCTT
CTTCGTGGTCTTAAGCGTGGTGATGTTGAGCGTGGCCAGGTGGTGTGTAAACCTGGTAGT
CTGAAGACATACAAAAAGTTTGAGGCAGAAATATACGTCCTGACAAAGGATGAGGGTGGC
CGCCACACTCACTTTATGACAAACTACAGTCCCCAATTCTACTTCAGGACTGCTGATGTC
ACTGGAAAGGTTGAGTTGCTTGGTGAAACGAAGATGGTTTTGCCCGGTGACAATGTTACT
GCGAATTTTGAGTTGATATCACCTGTTCCTCTTGAACCTGGGCAAAGATTTGCACTGAGG
GAAGGAGGGAGAACAGTTGGTGCAGGAGTTGTCTCCAAAGTTATTAGC---
>Arath
---ATGGCGTCCGTTGTTCTTCGAAACCCTAGCTCGAAGCGCCTTGTTCCATTCTCTTCC
CAGATCTACTCTCGCTGTGGTGCTTCCGTTACTTCCTCTTACTCGATCTCTCATTCTATC
GGTGGAGATGATCTCTCTTCCTCTACCTTCGGAACCTCCTCCTTCTGG---AGATCCATG
GCCACTTTTACTCGAAATAAACCTCATGTAAATGTTGGAACTATTGGGCATGTTGATCAT
GGCAAGACCACTTTAACTGCTGCAATCACAAAGGTTCTTGCTGAGGAGGGCAAAGCTAAA
GCTATTGCCTTTGATGAAATTGATAAAGCTCCTGAAGAGAAGAAGAGAGGAATTACTATT
GCCACGGCTCATGTGGAGTATGAAACTGCAAAGCGTCACTATGCTCATGTGGATTGCCCT
GGACACGCAGATTATGTTAAAAATATGATTACTGGAGCTGCGCAAATGGATGGCGGAATT
CTTGTGGTTTCAGGACCAGATGGACCCATGCCGCAGACAAAGGAACATATTCTACTTGCA
CGCCAGGTTGGTGTTCCCTCACTTGTGTGCTTCTTGAACAAAGTTGATGTGGTGGATGAC
CCTGAGCTCTTGGAGCTTGTCGAGATGGAACTACGTGAGCTCCTCAGCTTCTACAAGTTT
CCTGGGGATGATATTCCCATCATCCGAGGATCTGCTCTGTCCGCATTACAGGGCACCAAT
GATGAAATTGGAAGGCAAGCTATATTAAAGCTGATGGATGCTGTTGATGAATATATACCT
GACCCTGTTCGCGTCCTTGACAAGCCTTTCTTGATGCCAATTGAAGATGTTTTCTCAATT
CAAGGACGTGGAACTGTTGCAACCGGTCGTATCGAACAGGGAGTCATTAAAGTGGGTGAA
GAAGTTGAGATATTGGGTTTACGTGAGGGGGGTGTTCCACTGAAATCGACTGTAACTGGG
GTTGAGATGTTCAAGAAGATTTTGGATAATGGACAGGCTGGTGATAATGTAGGACTTCTT
CTGCGTGGGCTAAAGAGAGAAGACATTCAGCGTGGAATGGTGATTGCTAAGCCTGGTTCA
TGCAAGACATACAAGAAGTTTGAAGCAGAGATTTACGTGCTCACAAAGGATGAAGGTGGA
CGTCACACTGCATTTTTCTCTAACTACAGGCCTCAGTTTTACTTGAGGACTGCAGATATC
ACTGGCAAAGTGGAATTACCCGAAAACGTGAAGATGGTTATGCCTGGTGACAATGTCACA
GCTGTTTTCGAGTTAATCATGCCTGTCCCACTCGAAACAGGTCAAAGATTTGCCTTAAGG
GAAGGAGGTAGAACAGTTGGAGCTGGTGTTGTATCAAAAGTGATGACC---
>Posidonia
------------------------------------------------------------
------------------------------------------------------------
------------------------------------------------------------
------------------------------------------------------------
------------------------------------------------------------
------------------------------------------------------------
---------------------------------------------AAGACTACTGTAACT
GGTGTAGAGATGTTTAAAAAGATTTTAGATAATGGACAGGCTGGTGACAATGTGGGACTT
CTTCTACGTGGATTGAAACGTGGAGATGTGGAAAGAGGACAG------------------
---------------------GTGGTTTGC------------------------------
---------------------------AAGCCTGCTTCCTTGAAAGCATACAAAAAATTC
GAAGCTGAAATTTATGTGCTA---------------------------------ACAAAG
GATGAAGGTGGTCGCCATACTGCTTTC---------------TTTTCAAATTACATGCCC
CAG------------------------TTCTATATGAGAACTGCAGATATT---------
---------------------ACAGGCAAAGTGGAACTG---------------CCTGAA
AATGTTAAGATGGTGATG------------------CCTGGTGACAATGTCACTGCAGTT
TTCGAATTGATTGCACCCCTT------CCTCTTGAAGCAGGA------------------
------------------------------------------------------------
------------------------------------------------------------
------------------------------------------------------------
------------------------------------------------------------
------------------------------------------CTTAGATTTGCTTTGCGG
GAAGGAGGGAGGACCGTTGGTGCAGGAGTTGTTTCAAAAGTGATCAGC---
>Zostera
------------------------------------------------------------
------------------------------------------------------------
------------------------------------------------------------
------------------------------------------------------------
------------------------------------------------------------
------------------------------------------------------------
---------------------------------------------------GATTGCCCA
GGACATGCAGATTATGTCAAGAATATGATTACTGGCGCTGCCCAAATGGATGGAGGTATT
CTTGTTGTCTCTGCACCAGATGGTCCCATGCCTCAAACGAAAGAGCATATTTTACTTGCT
CGTCAGGTTGGTGTGCCATCTCTTGTCTGTTTTTTAAATAAAGTTGACGCTGTAGACGAT
CCAGAATTGCTTGAACTTGTGGAAATGGAACTTCGAGAACTTCTTAGCTTCTACAAGTTC
CCTGGGGATGATATTCCCATTATCCATGGTTCAGCTTTGTCCGCATTACAGGGTACTAAT
GAAGAAATAGGAAAAAAGGCTATTCTAAAACTAATGGATGCTGTAGATTCATTTATACCA
GATCCTGTGAGAGTGCTTGATAAACCTTTCCTCATGCCAATCGAAGATGTTTTCTCAATT
CAGGGCCGTGGAACTGTTGCAACTGGACGCATCGAACAGGGAACCATTAAAGTTGGTGAA
GATGTTGAGATTCTTGGACTAAAACAGGGTGGG---CCACAGAAAACTACTGTAACTGGT
GTTGAGATGTTTAAGAAGATTCTTGACAATGGCCAGGCTGGGGATAATGTGGGTCTTCTC
TTACGTGGATTGAAACGTGGAGATATCGAAAGAAGACAGGTGATTTGTAAA---------
------------------------------------------------------------
------------------------------------------------------------
------------------------------------------------------------
------------------------------------------------------------
---------------------------------------------------
