# Supplementary material for: Back to the sea twice: identifying candidate plant genes for molecular evolution to marine life
Source: BMC Evol Biol. 2011 Jan 12;11:8. doi: 10.1186/1471-2148-11-8 (PMC3033329; doi:10.1186/1471-2148-11-8)
Supplement: Additional file 3 — Aligned nucleotide (CDS) sequences of each OrthoMCL cluster, produced with PAL2NAL. [file 1471-2148-11-8-S3.GZ › orthomcl2948.pal2nal]

>Zma
ATGGCGGGAGCGAACTTCCTCTCCACC---------------------------GCGGCG
CTCGTCGCCCGCGGCGTCGCT------GCCTGCTCTTCTATTTCAACTCCGACACGGAGG
CACCCGCAAATCCGGGTGTGCTGCCGGGCTGACGTTGAGGCTATGGAG------GCCTAT
GCCCATGAAGAGCGCCTTCGATTC---------CGTCGGAGAGATTTCATCGGCACCTGC
GTCGGCACCGCTATTGGTTTGGAAATGATCGACGGCTCTACG---AGTTTCTCTGGAGTG
GCTACTGCAGCTGATCTCATTGAGCGTAGACAAAGGTCGGAGTTCCAATCAAAAATCAAA
GACACCCTTTACGTAGCCATAAAGGCTAAGCCAGAGCTCGTTCCATCGTTGTTGACCATG
GCACTGAATGATGCCATGACATACGACAAGACCACAAAAACTGGAGGCGCAAATGGATCT
ATCAGGCTA------GAAACAAGCAGACCTGAGAACAGTGGGCTCTCTTCCGCGTTGGAT
TTGCTGACTGAAGCCAAAAAGGAGATCGATTCCTTTTCCAAGGGAGGTCCCATTTCGTTT
GCAGATCTGATCCAGTTTGCAGCACAATCAGCACTGAAGAGATCGTTTCTTGACGCTGCC
ATTGCCAAATGTGGTGGAAATGAAGAGAAGGGAAGAACACTGTACTCTGCATATGGTTCA
AATGGGCAGTGGGGTCTGTTCGATAGAACGTTCGGGAGAGCAGACGCACAGGAAGCAGAT
CCAGAGGGAAGAGTGCCTGACTGGAGCAAGGCTTCTGTGCAGGAGATGAAGGATAGGTTC
GTCGCTGTTGGGTTGGGTCCTCGCCAGCTTGCTGTTATGTCAGCGTTCCTTGGACCTGAC
CAGGCTGCTACGGAGGGACGACTGATAGCTGATCCGGATTGCCGTCCATGGGTGGAGAAG
TACCAGCGGAGCCGCGAGACCGTCTCCCGGACTGACTATGAGGTTGACCTGATAACTACA
CTCACAAAGCTGAGCTCCCTTGGCCAGAAGATAAACTACGAAGCCTACACATACCCTAAG
CAGAAGATTGACCTGGGAAAACTGAAACTG
>Sorbi
ATGGCGGGAGCGAGCTTCCTCTCGACC------------------------GCGCCGCTC
GTTGCC---CGCGGCGTCGCT------GCCTGCTCTTCCATTTCGACTCCGACGCGGAGG
CACCCGCACATTCGAGTTTGCTGCCGGGCTGACGCTGAGGGCTCGGAG------GCTGCT
GCTCATGAAGAGCGTCTGCGATTC---------CGCCGGAGAGATTTCATTGGCACCTGC
GTCGGGAGCGCCATTGGTTTGGAATTGATCGACGGTTCTACA---AGATTCTCTGGAGTG
GCTACTGCAGCTGATCTCATTGAGCGTAGACAACGGTCGGAGTTCCAGTCAAAAATCAAA
GATACGCTCTACGTAGCCATAAAGGCTAAGCCAGAGCTCGTTCCATCATTGTTGACCTTG
GCACTGAATGATGCCATGACATATGACAAGGCCACAAAAACTGGAGGAGCAAATGGGTCT
ATCAGGCTA------GAAACAAGCAGACCTGAAAACAGTGGGCTCTCTGCTGCATTGGAT
TTGCTGACTGAAGCCAAAAAGGAGATAGATTCCTTTTCCAAGGGAGGTCCCATTTCATTT
GCAGATCTGATCCAGTTTGCAGCACAATCAGCACTGAAGAGATCATTTCTTGACGCGGCC
ATTGCCAAATGTGGTGGAAATGAAGAGAAGGGAAGAACCCTATACTCTGCATATGGTTCA
AATGGGCAGTGGGGTCTGTTCGATAGAACATTCGGGAGAGCAGATGCACAGGAAGCAGAT
CCAGAGGGAAGAGTGCCTGAGTGGAGCAAAGCTTCTGTGCAGGAGATGAAGGATAGGTTC
GTCGCTGTTGGGCTGGGTCCTCGCCAGCTTGCTGTTATGTCAGCATTCCTTGGACCTGAC
CAGGCTGCTACCGAGGAACGACTGATAGCTGATCCAGATTGCCGTCCATGGGTGGAGAAG
TACCAGCGGAGCCGCGAGACTGTCTCCCGGACTGACTACGAAGTTGACCTGATTACCACA
CTCACAAAGCTGAGCTCCTTCGGCCAGAACATAAACTATGAAGCCTACACATACCCTAAG
CAAAAGATTGACCTGGGCAAATTGAAACTG
>Bradi
ATGGCGGGCGCGACCTTTCTCTCCGCT------------------------CCCGCGCTG
CTTGGCCCCCGCGCCGGCGGCCTCCCTTCCGTCTCAGTCACATCATCCCCGGCGCGCAGA
CAG---CATGCATACGTATGCTGTCACGCCAAAGCCGGGGGCTCCGAGGCTGCTGCCGCC
GCACGCGAAGAGCCTCCGCGGTTC---------CGCAGAAGAGATTTGATCGGGGGCTGC
ATGGGCACCGCCGTTGGCTTGGAAATCATCGACGGGTCT------------ACGGGAGTG
GCTACCGCGGCCGATCTGATTGAACGCAGACAACGCTCTGAGTTCCAATCAAGCATCAAA
GGCACCCTCACAGCAGCCATACAGGCGAAGCCAGAGCTCGTCCCATCTCTGTTGACATTG
GCACTGAACGACGCCATGACATATGACAAGGCCACAAAGTCAGGAGGGCCAAATGGATCG
ATCAGGCTAAGTGCAGAAATAAACAGACCTGAAAACAGTGGGCTTTCTGCTGCTTTGGAT
ATGCTAACTGACGCGAAGAAAGAGATTGATTCCTATTCCAAGGGAGGTCCCATTGCATTT
GCAGATCTGATCCAAATAGCCGCACAACAGGCGCTCAAGCAAACATTCCTTGACGCAGCC
ATTGCAAAGACCGGTGGGAACGAAGAAAAGGGAAGGACCCTGTACTCTGCATACGGTTCA
AGTGGACAGTGGGGTCTTTTCGACAAGATATTCGGGCGCGAGGATACACAAGAACCTGAT
CCAGAGGGAAGGGTGCCTAAGTGGAGCAGTGCTTCAGTGCAGGAAATGAAGCATAAGTTC
ATCGCCGTCGGTTTCGGTCCTCGTCAGCTTGCTGTGATGTCAGCATTCTTGGGTCCTGAC
CAAGCCGCCACGGAGGCGAAACTGATAGCTGATCCAGATTGCCGCCCATGGGTCGAGAAG
TACCAGCGCAGTCGTGAGACCGTCTCCCGGACTGACTACGAGGTTGACCTGATAACCACG
CTGACGAAGCTCAGTTACCTCGGCCAGAAGATAAACTACGAGGCGTACACGTATCCCAAG
CAGAAGATTAACCTGGGTAAACTGAAGCTG
>Oryza
ATGGCGGGCGCGAGCTTCCTCTCGACCGTGCGGCAGCCTCCCGCGCCGCCGCCGCCGCTG
CTCGCCCCACGCGGC------------TCCGCTTCCTCCGTCTCGTCTCCCGCGCGACGG
CACGCCCACATTCTGGTGTGCTGCCAT---------------------------GCTACC
GCGCAGGAAGAGCCTGTGCGATTC---------CGTAGAAGGGATTTAATCGGCGGCTGC
TTGACTACTGCCATTGGCTTGGAATTAGTCGAGGGCTCTACA---GGATTCACAGGAGTG
GCTACTGCAGCTGATCTGATTGAGCGTCGACAACGCTCTGAATTCCAATCAAGCATCAAA
AGCACCCTCGCCACAGCCATAACGGCTAAAAAAGAGCTCATTCCATCTTTGTTGACGTTG
GCACTGAATGATGCCATGACATATGATAAGGCCACGAAGTCAGGAGGTCCAAATGGATCG
GTCAGGCTAAGTGCAGAAATAAGCAGACCTGAAAACAGTGGACTTTCTGCTGCTGTGGAT
CTGCTAGTTGAAGCGAAAAAGGAGATAGATTCCTACTCCAAGGGAGGACCCATTGCATTT
GCAGATCTGATCCAATTTGCAGCACAATCAGCACTCAAGCTAACATTCGTTGATGCGGCC
ATTGCCAAATGTGGCGGGAACGAAGAAAAAGGAAGAACACTATACTCAGCTTATGGTTCA
AATGGCCAGTGGGGTTTATTCGACAAACTGTTCGGGCGACAAGATACACAGGAACCTGAT
CCTGAAGGAAGGGTACCTGACTGGAGCAAAGCTTCTGTGCAGGAAATGAAGGATAAGTTC
GTCGCAGTTGGTTTGGGTCCTCGTCAGCTTGCTGTGATGTCAGTCTTCCTGGGGCCTGAC
CAAGCTGCCACGGAGGAACGGTTGATAGCCGACAAGGATTGCCGCCCATGGGTCGAGAAG
TATCAACGCAGTCGCGAGACGGTCTCTCGAACTGACTACGAGGTTGACCTGATAACCACG
CTCACAAAGCTGAGCTCCCTTGGGCAGAAGATAAACTACGAGGCCTACACGTACCCTAAG
CAAAAGATTGACTTGGGTAAATTGAAATTG
>Arath
ATGGGAGGAGTGTCCTTCCTCTCCACT------------------------GTTCCTTCC
TTCACCAACACAACCAAT---------CATCAACATCTCACTACACTCTCTTCTTCTTCT
CATCGCTCTGCTGTTATACGATGTTCCAAGATTGAA------------------CCTCAA
GTTTCCGGTGAAAGTTTAGCTTTC---------CACCGCCGTGATGTTCTC---AAACTC
GCCGGCACTGCAGTCGGAATGGAATTAATAGGCAACGGTTTCATTAACAATGTGGGTGAT
GCAAAAGCTGCTGACTTGAATCAACGTAGACAACGATCCGAGTTTCAATCAAAGATCAAG
ATTTTGCTTTCAACCACCATTAAGGCTAAACCGGAGCTTGTACCTTCCTTACTCAAACTA
GCTCTCAATGATGCTATGACTTATGATAAGGCTACTAAATCCGGGGGAGCCAATGGATCC
ATACGGTTCAGCTCTGAGCTAAGTAGAGCAGAGAATGAGGGACTTTCTGATGGGTTGAGT
TTGATAGAGGAAGTGAAGAAGGAGATTGACTCTATCTCGAAGGGAGGTCCTATTTCATAT
GCAGATATCATTCAATTAGCAGGACAATCAGCGGTCAAGTTTACATATTTAGCATCGGCT
ATCCGAAAATGTGGTGGAAATGAAGAGAAGGGGAACTTACTTTACACAGCATATGGTTCA
GCTGGTCAGTGGGGATTGTTTGATAGAAATTTTGGAAGGAGTGATGCAACAGAGGCTGAT
CCAGAAGGCAGAGTCCCACAATGGGGGAAAGCAACTGTGCAAGAGATGAAAGATAAGTTC
ATTGCTGTTGGATTGGGTCCTCGTCAGCTAGCTGTAATGTCTGCATTCTTGGGTCCTGAT
CAAGCTGCAACAGAACAGCTCTTAGCTACTGACCCTCAAGTTGCTCCATGGGTTCAGAAG
TATCAAAGAAGCCGTGAAACCGTATCTCAGACTGATTACGAGGTTGATCTCATAACTGCA
TTCACAAAGCTAAGTTGCTTAGGACAGCAAATCAACTTCGAGGCATATACATATCCCGTC
GAACGGATCAATCTGAGCAAACTCAAGCTA
>Medtr
---atgggtgtctctttcctctcaatc------------------tcaactcttccttct
cttcatccacttggtggttct------cattatccaaaaacaacttcaaccagacaccaa
cctcgttcagtgtccatttgttgtgcaaaaatcaag------------------actgat
gttagcgatgaagaagaacagttcttccattggaggcgaagagacgttctt---aaatgc
attgggttgaccattggtttggagtcgatatcaagctctgga---tcgctccttggaacc
gctaatgctgctgatctaatagaacgcagacagcgctctgattttcagtctcaaattaaa
gggacgctatatacagcaataaaggcaaatcctgatcttactccatccattctaacactg
gctctaaatgatgctttgacttatgataaggcaacgaaaacgggtggcccaaatggttct
atccggttcagctcagaaataagtagacctgaaaacaaggggctttctgcagccttgaat
tttatagaggaagcaaaaaaagagatagattcatattccaaaggtggacctatttcctat
gcagatctcatccagtatgcagcacaaagtgcaacaaaggctcaatttttagcttctgca
attcgcaaatgcggtggaaatgaggagaaagggaatttactatacactgcatatggatca
aatggacagtggggtttgttcgataggcaatttggtaggactgatactgacgaggcagat
ccagaggggagaattccactttgggagaaagcaagtgttcaggaaatgaaagataaattt
tctgcagtaggctttggtcctcgccagctggctgtgttgtctgcattcataggtcctgat
caggatgcaacagaaaccttattggcatctgatccagatgttgctccatgggtacaaaaa
taccaacggagccgcgaaactgtctctcgaaccgactacgaggttgatctgataaccact
ttcacaaaattgagtaccttgggacaaaaaattaactatgaggcatatacatatcctcgc
aagaagatcgacattaccaaactcaagttg
>Poptr
ATGGAATCATTTATTTTTCTCTCTTTT------------------------GCCTTTTGG
CTA------------------------------------------------------AAT
ATTGATCAGGTCGCAATTCGTTGTCATAAAATGGAC------------------ACTGAT
GTCCCTGGTGAGAATGTT---CTA---------CGTCGAAGAGAAGTTTTG---AAATGC
TTTGGTGCTACTGTTGGCATGGAATTGCTAGCAAGCTCAGGA---TCATTTGTTGAAATG
GCTAGTGCTGCTGATTTGATCCAACGCAGGCAGCGTTCTGAGTTTCAGTCCAGCATAAGG
CAGACCCTTTTCGCAGCTATAAAGGGCAAACCTGAACTTGTACCATACATTCTAACTCTG
GCTCTGAATGATGCCATTACTTATGATAAGGCTACAAAATCTGGGGGCCCAAATGGATCC
ATACGATTCAGTTCAGAGATAAGCAGACCTGAAAATAAGGGACTTTCTGCCGCGTTGAAT
TTAATAGAGGAAGCGAAGGAGGAGATTGATTCATATTCCAAGGGTGGACCCATCTCTTTT
GCAGATCTTATCCCGTATGCAGGACAAAGTGCTGTTAAGGCTACATTTCTGGCTTCTGCC
ATCCGCAAGTGTGGCGGTAATGAACAGAAAGGAAGCTTATTGTACTCCGCATATGGATCC
AGTGGACAGTGGGGATTGTTTGATAGACAATTCGGAAGGACAGATTCCCAAGAGCCAGAT
CCAGAAGGGAGGGTTCCCCAGTGGGAGAAAGCCACAGTCCAAGAAATGAAAGACAAGTTC
TCATCTATTGGCTTTGGTCCCCGCCAGCTAGCTGTTATGTCTGCGTTCTTGGGTCCTGAT
CAAGCAGCAACAGAGGCCTTACTGGCAACTGATCCAGATGTTACACCATGGGTTCAGAAG
TACCAACGTAGCCGAGAAACAGTGTCTCAGACAGATTATGAGGTCGATCTGATAACTACT
CTCACCAAATTAAGTTCCATGGGCCAACAAATCAATTATGAAGCATATACATATCCTGTC
CGAAAGATTGAGTTGAGCAAACTCAAGTTA
>Vitis
---ATGGGGGTGTCCTTCCTATCAACA------------------------GCTCCGTCT
TTGATTCCAATG---------------GCGCCCCAACCATCTTCTACCCCCAGACACTCT
CTTCAAGCAGGGAGGATCCGTTGTAACCGAATTGAA------------------TGTAAT
GGAACTGATGAGGATGGA---TTC---------CGTCGGAGGGACGTTCTC---AAATGC
GTGGGTGCCACCCTTGGCATGGAATTACTAGCAAGCTCAGGA---CCATTTGTTGAAATG
GCTGCTGCAGCTGATTTAATACAACTCAGACAACGTTCTGAGTTTCGTTCGAATGTCAAG
GGGACCCTTTTTACTGCTATAAAGGGAAATCCTGATATCATCCCATCCCTACTAACTTTA
GCACTGAATGATGCCATGACTTATGATAAGGCTACAAAATCTGGAGGCCCAAATGGATCG
ATACGATTCAGTTCAGAGATAAGCAGACCTGAGAATAAAGGGCTCTCTGCAGCTTTGAAT
TTATTAGAGGAATCAAAGAAGGAGATAGATTCATATTCCAAGGGAGGGCCAATATCATTC
GCAGATCTCATCCAATATGCAGCTCAAAGTGCAGTAAAGTCTACATTTATAGCTTCTGCA
GTACGTAAATGTGGTGGGAATGAAGAGAAAGGGAATTTATTATACACAGCATATGGCTCA
AATGGGCAGTGGGGGTTGTTCGATAAGCAATTTGGGAGAGCTGACACTCAGGAGCCAGAT
CCGGAGGGAAGAGTTCCCCAGTGGGAGAAAGCTAGTGTCCAGGAAATGAAAGATAAGTTC
ACAGCTGTTGGCTTTGGTCCTCGCCAGCTAGCTGTTATGTCTGCATTTTTGGGTCCAGAT
CAGTTGGCAAGTGAGGCCTTATTAGCCACGGATCCAGATGTTGCTCCATGGGTTCAGAAA
TACCAACGCAGCCGAGAAACAGTTTCTCAGACTGATTATGAGGTTGATCTTATTACCACT
CTCACAAAATTGAGTTGCTTGGGCCAACAAATCAACTATGAGGCATATAGTTACCCTGTC
CAAAAGGTTGATTTTAGCAAGCTCAAACTA
>Posidonia
---ATGGCCACCTCCTTCCTCTCCACC------------------------CTTCCTTCC
CTTCTTCCCCGCCCTACC---------CAACACCATTCAGCAAAAGCTCCCAAACATATC
AATGGAAGCATC---CTATGCCAAAAGAGCGAAGAC------------------TCTGCC
ATTAGTGGAGGATGC------TAT---------AGCCGAAGAGATGCTCTC---AAATGT
TTTGGCACGGTCATCGGAATGGAAATGTTCGCAAACTCTATC---CCATTCACAGGACCA
GCCTGTGCTGCTGATTTAATTCAGCTAAGACAGCGCGCAAGTTTTTTGTCCATGATCAAG
TACACCCTCGCCCTGTCCATACAGAACCATTCAGATCTGATACCATCCATACTGACTTTG
GCACTAAATGATGCTATCACATATGACAAGGCTACAAAATCTTGGGGACCGAATGGTTCG
ATTCGGTTCAGTTCTGAAATAAGCAGACCTGAAAACGGTGGGCTTTCTGCTGCTTTAGAG
ATCTTAGAGCAATCAAAAATGGAAATTGATTCTTATTCCAAAGGGGGGCCTCTTTCATAT
GCTGATCTTTTTCAGTTAGCAGCTCAGTCAGCT---------------------------
------------------------------------------------------------
------------------------------------------------------------
------------------------------------------------------------
------------------------------------------------------------
------------------------------------------------------------
------------------------------------------------------------
------------------------------------------------------------
------------------------------
>Zostera
---ATGGTAATCTCCTTCCTCTCCACT------------------------CTCCCTTCT
TTGATATCTCATCCCACCATC------TCTTCTAAACCTGCAATATTTCCAAAGAATTCC
AATGGAAGCAGCATTCTCTGTCAGAGAAGCAGCAAA------------------GAAGAT
ACCAGTAGAGAAAAG------TAT---------AATAGACGTGATGTTCTC---AAGTCT
TTCGGAACTGCTATAAGTATAGAAATTCTTGCAGGTTCTGCCACTCCATTTACAAGTGCA
GCTAATGCTGCAGATTTAATTCAGAAGAGACAACGTTCTGTCTTCTTATCAAGTATTAAA
GAAACTCTTGGGAATACTGTTAAGGAACATCAAGATCTGATCCCATCGATACTAATACTG
GCATTAAATGATGCCATGACATATGACAAGAGCACAAAATCTGGGGGATCAAACGGTTCC
ATTCGATTTAGCTCTGAGTTGAGCAGACCGGAAAACAGTGGTCTTTCTGATGCTTTGGCA
ATCTTAGAGAAATCGAAACAGGAAATCGATATGTATTCTAAAGGAGGACCTCTGTCGTAT
TCTGATCTCATTCAGTTAGCAGCCCAGTCAGCTGTGAAGAGCACATTCTTGAGTTCCGCC
ATTAAAAAATGTGGTGGGAATGAAGAAAAGGGGAAAACATTGTATAGAGCATATGGTTCA
ACTGGTCAGTGGGGATTATTTGAAAAGACAATTCGG------------------------
------------------------------------------------------------
------------------------------------------------------------
------------------------------------------------------------
------------------------------------------------------------
------------------------------------------------------------
------------------------------
