# Supplementary material for: Back to the sea twice: identifying candidate plant genes for molecular evolution to marine life
Source: BMC Evol Biol. 2011 Jan 12;11:8. doi: 10.1186/1471-2148-11-8 (PMC3033329; doi:10.1186/1471-2148-11-8)
Supplement: Additional file 3 — Aligned nucleotide (CDS) sequences of each OrthoMCL cluster, produced with PAL2NAL. [file 1471-2148-11-8-S3.GZ › orthomcl294.pal2nal]

>Zostera
------------------------------------------------------------
---------------------------------------------TCTCTTCATCTATCT
CAGTTGGGTTCGTTTGTTATTTTTGGCGTTTTCTTCCTAAAAACAAACGAGAAATACGCA
GATTCCGTGGGG------ATAATGGAG---AAAGTGGAGAGGTTGAACACTGGTTTTGCT
CAATTCAAAGAAGAAGTTTACGACAAGAACACCGAACTGTACCTGCAGCTGTCTGAGAAG
CAAGAGCCGAAGTACATGGTTTTCGCATGCTCGGATTCTCGTGTATCTCCATGCCGGATC
TTCAACTTCAGCCCCGGTGATGTCTTCACCGTTCGCAACATCGCCAATATGATCCCTCCT
TACAATTCGACGAATAATATCGGAGAAGGTGCGGCCATTGAATACGCCGTTAAACACCTC
AAGGTGGAAACCATATTGGTGATGGGACATAGTCGGTGTGGTGGGATCAAGGGG------
------------------------------------------------------------
------------------------------------------------TTTGAT------
------------------------------------------------------------
------------------------------------------------------------
------------------------------------------------------------
---
>Arath
------------------------------------------------------------
------ATGGCAACGGAATCGTACGAAGCCGCCATTAAAGGACTCAATGATCTTCTCAGT
ACGAAAGCGGATCTCGGAAACGTCGCCGCCGCGAAGATCAAAGCGTTGACGGCGGAGCTA
AAGGAGCTTGACTCAAGCAATTCAGAC---GCAATTGAACGAATCAAGACCGGTTTTACT
CAATTCAAAACCGAGAAATATTTGAAGAATAGTACTTTGTTCAATCATCTTGCCAAGACT
CAGACCCCAAAGTTTCTGGTGTTTGCTTGCTCTGATTCTCGAGTTTGTCCATCTCACATC
TTGAATTTCCAACCTGGTGAGGCTTTTGTTGTCAGAAACATAGCCAATATGGTTCCACCT
TTTGACCAGAAGAGACACTCTGGAGTTGGCGCCGCCGTTGAATACGCAGTTGTACATCTC
AAGGTGGAGAACATTTTGGTGATAGGCCATAGCTGCTGTGGTGGTATTAAGGGACTCATG
TCCATTGAAGATGATGCTGCCCCAACTCAAAGTGACTTCATTGAAAATTGGGTGAAGATA
GGCGCATCAGCGAGGAACAAGATCAAGGAGGAACATAAAGACTTGAGCTACGATGATCAA
TGCAACAAGTGTGAGAAGGAAGCTGTGAACGTATCGCTTGGAAACTTGCTTTCGTACCCA
TTCGTGAGAGCTGAGGTGGTGAAGAACACACTTGCAATAAGAGGAGGTCACTACAATTTC
GTCAAAGGAACGTTTGATCTCTGGGAGCTCGATTTCAAGACCACTCCTGCTTTTGCCTTC
TCT
>Medtr
atggctggggcattcaaaaagtgcatgatgctgtgttgcacaagcaagattgtctcgaag
gaagacatggctggagaaacattcgaggattccatcgcaactctgaccagacttctcaag
gagaaagctgagcttggtgatatcgccgccgtgaagatcaaggagctgacggcggagtta
gaggccaacggttcaaagccgtttaac---ccggatgagaggatccgatccgggtttgtt
agtttcaagactgagaaattcttgaagaatcctgagctgtacggtgaacttgccaaaggc
cagagcccaaagtttatggtgtttgcttgctcagattctagagtatgcccttcccacatt
ttggatttccaaccgggtgaagcctttgtggtccgtaacatcgccaacatggttccacca
tttgataagaccaagtattcgggagcaggggcagccattgaatatgcggtcttacattta
aaggtggagaatattgtagttattggacacagctgctgtggaggcataaaggggctcatg
tctatcccagatgat---gggaccaccgcaagtgatttcattgagcaatgggtccaaata
tgtaatccagcaaggtccaaggttaaattagaaacaagtagcttaagctttgcagagcag
tgcacaaactgtgaaaaggaagctgtgaatgtatcgcttgggaacttattgacttatcca
tttgtgagagatggtgttgtgaagaaaagccttgctttgaaaggagcacattacaatttt
gttaatggcacatttgagctgtgggatttgaatttcaaccttttaccctctgtatccatt
---
>Vitis
------------------------------------------------------------
------ATGGCGACTGATTCATGCGAGGACGCCATTGCAGAACTGCAGAAACTTCTCAGC
GAGAAATGTGGCCTCGAAACCGTCGCCGCCGCAAAAATCAAGCAGATAACGGCCGAGTTA
GAGAAAACCGGTTCCGAACCGTTTGAT---GCAGTTGAAAGGATAAAAACCGGGTTCGGT
CGCTTCAAGACAGAGAAATACGAGAAGAATCCTACTTTGTACGACGAGCTTGCCAAAGGC
CAGAGCCCCAAGTTTATGGTGTTCGCCTGCTCAGACTCTCGAGTTTGCCCTTCACATATC
CTGGATTTTCAGCCAGGGGAGGCATTTATGGTCCGAAACATTGCGAACATGGTTCCGCCA
TATGATCAGACCAAATACTCTGGAGTTGGGGCGGCCATTGAATATGCAGTATTGCATCTG
AAGGTGGAGAATATTGTAGTCATTGGACACAGCTGTTGTGGAGGGATAAAGGGGCTCATG
TCTATCCCAGATGAT---GGGACCACTGCTAGTGACTTCATAGAACAGTGGGTCCAAATC
TGTTTACCTGCCAAGTCCAAGGTGAAAACAGAATACACTGATCTGACTTTCGCGGAGCAG
TGCACTAACTGTGAGAAGGAGGCTGTGAATGTATCCCTGGGAAACCTGTTAACCTACCCA
TTTGTCAGAGAAGCTGTGGTGAAGAAAACCCTAGCTCTGAAGGGTGCACACTACGATTTT
GTCAACGGATCTTTTGAGCTCTGGAGTTTTGAAGTCAACCTTTCCCCCCCTCTACCTGCG
---
>Poptr
------------------------------------------------------------
------ATGGCAAACGAATCATACGAGGATGCCATTGCAGGACTGAGCAAGCTTCTCAGT
GAGAAAGCTGACCTCGGGAGCGTCGCCGCCGCAAAGATCAAGCAGATAACGGCCGAGTTA
GAGGCGGCCAGTTCGAAAGGATTCGAC---CCGGTCGAGCGTATAAAAACCGGGTTTGTC
CAATTCAGGACAGAGAAATATGAGAAGAATCCAGACCTGTACGGTGCCCTTGCTAAAGGC
CAAAGCCCGAAGTTTATGGTGTTTGCTTGCTCTGATTCTCGGGTCTGCCCTTCCCATATC
CTCAATTTCCAACCAGGGGAGGCCTTCATGATCCGAAACATCGCCAACATGGTCCCACCT
TATGATAAGACAAAATATTCAGGTGTGGGGGCAGCCATTGAATACGCAGTGTTGCATTTG
AAGGTGGAGAACATTGTAGTCATTGGTCACAGCTGTTGTGGTGGTATAAAGGGGCTCATG
TCCATCCCAGATGAT---GGGTCCACTGCTAGTGACTTCATAGAAAATTGGGTGAAGATC
TGCTCAGCAGCCAAGTCCACGGTGGCGAAAAAAGCCGGCAGTTTAACTTTCGAAGAGCAA
TGCCACAACTGCGAGAAGGAGGCTGTTAATGTGTCGCTGGGGAACCTGTTGACATATCCA
TTTGTGAGAGACGCCGTGGTGAACGACGCCGTGTCGCTGAAGGGTGCACACTACGACTTT
GTCAAGGGAACTTTCGAGCTGTGGGATCTGGATTTCACAATTTCCCCGTCTATTTCTGTC
---
>Posidonia
------------------------------------------------------------
------------------------------------------GTAGTTCCATTTTTCTCT
CTTCCTTTTCTGATCGCGGGGTTTTTTCTTTTGTTCGGGAGGTCCGAATTCTTCGAGGGA
GAA---------------GTAATGGAA---ACCGTGGACAGGCTGAATGCTGGATTCGAT
CACTTCAAGACGGAGATCTATGACAAGAAGCCCGACATTTTTGAACCTCTCAAGCTGACA
CAGACGCCAAAGTACATGGTATTTGCATGTTCGGACTCCCGTGTCTGCCCTTCAGTTGTC
CTCAACTTCCAGCCTGGGGAGGCCTTCACGGTCCGCAACATCGCTAACATGGTCCCGCCA
TATGACCCGACAAAATATGCCGGAGTTGGGGCTGCCATCGAATACGCGGTTGTACATCTC
AAGGTGGAAACCATCGTCGTGATGGGACACAGCCGTTGCGGTGGGATCAAAGGGCTCATG
TCTGTTGCGGATGAC---GGGGCCACCAAAACTGACTTTATAGAGGATTGGGTCAAGATC
TGTTTGCCTGCAAGGGACAAGGTGAAAGAAGAATCTGTTGATTTATCATTTGACGAGCAA
TGCTCAAAGTGCGAAAGGGAGGCTGTGAACCTGTCGCTGAAAAATCTGCTTACTTATCCA
TTCGTCAAAGAGGGGCTGGAGAGCAATACATTGTTTTTAGTTGGTGGACACTTCGACTTT
GTTGATGGCAAGTTTGAGTCGTGGACAATC------------------------------
---
>Zma
------------------------------------------------------------
------------------------------------------------------------
------------------------------------------------------------
------------------ATGGACGAC---CCCGTCGAGCGCTTGAAGGACGGGTTCCAC
AAGTTCAAGACCGAGGTCTATGACAAGAAGCCGGAGCTGTTCGAGCCTCTCAAGGCCGGC
CAGGCCCCCAAGTACGTGGTGTTCGCCTGCTCCGACTCCCGCGTGTGCCCGTCGGTGACC
CTGGGCCTGCAGCCCGGCGAGGCCTTCACCGTCCGCAACATCGCCGCCATGGTCCCAGCC
TACGACAAGACCAAGTACACCGGCATCGGGTCCGCCATCGAGTACGCCGTGTGCGCGCTC
AAGGTGGAGGTCCTCGTGGTCATTGGCCACAGCTGCTGCGGTGGCATCAGGGCGCTCCTC
TCCCTCCAGGACGGC---GCACCTGACAACTTCCACTTCGTTGAGAACTGGGTTAAGATC
GGCTTCCCTGCCAAGATTAAGGTGAAGAAAGACCACGCATCGGTGCCGTTCGATGACCAG
TGCTCTATTCTAGAGAAGGAGGCCGTGAACCTGTCCCTGGAGAACCTCAAGACCTACCCC
TTCGTCAAGGAAGGGCTGGCCAACGGGACGCTCAAGCTGGTCGGCGGCCACTACAACTTC
GTGTCAGGGGAGTTCCTCACATGGGACAATAAGCAGCCATCG------------------
---
>Sorbi
------------------------------------------------------------
------------------------------------------------------------
------------------------------------------------------------
------------------ATGGCGGAC---GCCGTCGACCGCTTGAAGACCGGGTTCAAC
AAGTTCAAGACCGAGGTCTATGACAAGAAGCCGGAGCTGTTCGAGCCTCTCAAGGCCGGC
CAGTCCCCCAAGTACATGGTGTTTGCGTGCTCCGACTCCCGTGTGTGCCCGTCGGTGACC
CTGGGTCTGCAGCCCGGTGAGGCCTTCACCGTCCGCAACATCGCCGCCATGGTCCCAGCC
TACGACAAGACCAAGTACACCGGCATTGGGTCTGCCATTGAGTACGCCGTGTGCGCCCTC
AAGGTGCAGGTCCTCGTCGTCATTGGCCACAGCTGCTGTGGTGGCATCAGGGCGCTCCTC
TCCCTCCAGGATGGC---GCACCTGACACCTTCCACTTCGTTGAGGACTGGGTCAGGATC
GGCTTCCCTGCCAAGATCAAGGTGAAGAAAGAGCACGCTTCGGTGCCGTTCGATGACCAG
TGTTCCATCCTGGAGAAGGAGGCCGTGAACGTGTCCCTCGACAACCTCAAGACGTACCCC
TTCGTCAAGGAAGGGCTGGCCAACGGGACCCTCAGGCTGGTCGGCGGCCACTACAACTTC
GTGTCAGGGGAGTTCGACACATGGGAAATTAAGAGC------------------------
---
>Bradi
------------------------------------ATGTCGACCGCCGCGGCCAACTGG
TGCTACGCAACCGTCGCGCCCCGCGCTAAGAGCGTCGTCGTCGCCAGCCTCGGCACCCCG
GCCCCGTCCTCTTCCGGCAGCTTCCGGCCCAGGCTCATCAGGAACGCCCCCGTCCAGGCC
GCGCCCGTCGCGCCCGCATTGATGGACGCCGCCGTGGAGCGCCTCAAGACCGGGTTCGAG
AAGTTCAAGACCGAGGTCTACGACAAGAAGCCGGATGTCTTCGAGCCGCTCAAGGCCGGC
CAGGCCCCCAAGTACATGGTGTTCGCCTGCGCCGACTCACGTGTGTGCCCGTCGGTGACC
CTGGGCCTGGAGCCCGGTGAGGCCTTCACCGTCCGCAACATCGCCAACATGGTCCCGTCC
TACTGCAAGAACAAGTACGCCGGTGTTGGGTCGGCCATCGAGTACGCCGTGTGTGCCCTC
AAGGTTGAGGTCATCGTGGTGATTGGCCACAGCCGCTGCGGTGGAATCAAGGCACTCCTC
TCGCTCAAGGATGGT---GCAGATGACAGCTTG---------------------------
------------------------------------------------------------
------------------------------------------------------------
------------------------------------------------------------
------------------------------------------------------------
---
>Oryza
------------------------------------------------------------
------------------------------------------------------------
------------------------------------------------------------
------------------ATGGACGCC---GCCGTCGACCGCCTCAAGGATGGGTTCGCC
AAGTTCAAGACCGAGTTCTATGACAAGAAGCCGGAGCTCTTCGAGCCGCTCAAGGCCGGC
CAGGCACCCAAGTACATGGTGTTCTCGTGCGCCGACTCTCGCGTGTGCCCGTCGGTGACC
ATGGGCCTGGAGCCCGGCGAGGCCTTCACCGTCCGCAACATCGCCAACATGGTCCCAGCT
TACTGCAAGATCAAGCACGCTGGCGTCGGGTCGGCCATCGAGTACGCCGTCTGCGCCCTC
AAGGTCGAACTCATCGTGGTGATTGGCCACAGCCGCTGCGGTGGAATCAAGGCCCTCCTC
TCACTCAAGGATGGA---GCACCAGACTCCTTCCACTTCGTCGAGGACTGGGTCAGGACC
GGTTTCCCCGCCAAGAAGAAGGTTCAGACCGAGCACGCCTCGCTGCCTTTCGATGACCAA
TGCGCCATCTTGGAGAAGGAGGCCGTGAACCAATCCCTGGAGAACCTCAAGACCTACCCG
TTCGTCAAGGAGGGGATCGCCAACGGCACCCTCAAGCTCGTCGGCGGCCACTACGACTTC
GTCTCCGGCAACTTGGACTTATGGGAGCCC------------------------------
---
