# Supplementary material for: Back to the sea twice: identifying candidate plant genes for molecular evolution to marine life
Source: BMC Evol Biol. 2011 Jan 12;11:8. doi: 10.1186/1471-2148-11-8 (PMC3033329; doi:10.1186/1471-2148-11-8)
Supplement: Additional file 3 — Aligned nucleotide (CDS) sequences of each OrthoMCL cluster, produced with PAL2NAL. [file 1471-2148-11-8-S3.GZ › orthomcl2881.pal2nal]

>Arath
------------------------------------------------------------
------------------------------------------------------------
------------------------------------------------------------
------------------------------------------------------------
---ATGTCGGATTGGGGACCGGTGCTAGTTACGGTGATACTCTTCGTGATGCTTACGCCA
GGGCTTCTGTTTCAGTTGCCGGGACGACAAAAGTACGTTGAGTTTGGTAATTTTCAGACA
AGCGCTGTCTCCGTTATCGTCCATTCTCTTCTCTACTTCTCCCTTGTTTGCGTCTTCCTT
CTCGCACTCAAGATTCACATCTACATCGGC---
>Medtr
------------------------------------------------------------
------------------------------------------------------------
------------------------------------------------------------
------------------------------------------------------------
---atgtcggactggggaccagtgtttgtttcaatagtgctgtttgttttgttgacgcca
ggattattgtttcaaatacctggacggtcaagatgtgtggagtttggaaactttcagaca
agtggtgcttcaatactcattcactcccttctctattttggtttcgtttgcattttcttc
cttgcaattaagattcacttatacatcggc---
>Poptr
------------------------------------------------------------
------------------------------------------------------------
------------------------------------------------------------
------------------------------------------------------------
---ATGTCGGATTGGGGGCCGGTATTTGTGGCGGTGGTGCTATTTATACTCTTAACACCA
GGTTTGCTGATTCAGATGCCGGGTCATCACCGATTCATAGAATTTGGCAACTTCAAGACT
AGCGGAGTTTCCATACTGGTTCACTCCATCCTCTACTTCGCTCTCATTTGCATCTTCTTG
CTTGCTGTTGGTGTCCACATGTATGTTGGTTCA
>Vitis
------------------------------------------------------------
------------------------------------------------------------
------------------------------------------------------------
------------------------------------------------------------
---ATGTCGGATTGGGGAGCTGTGTTTGTGTCAGTCATGTTGTTCATACTATTGATGCCA
GGACTGCTGATTCAGATACCAGGCCGTGGCCGATTCATTGAGTTCACCAACTTTCAAACA
AGTGGAGTGTCCATACTGGTTCATTCCCTCATCTACTTCACTCTCATCTGCATCTTCTTG
TTAGCAATTGGTGTGCACATGTACATTGGT---
>Zma
TCAGATGAACCCAACCTTCCATCCGTTCGGCCCTCAGCAAAATGCCACTACGCTATATAT
CGCGTCACGCAACGCACGTTCTCTCCACTGGTCCTACAACACTCTCCCTACCACACCGAA
CCAACAAGAGGAGCAAGAGGTAGCTATAGCAGCCTAGCACACACCACCACCCACCACCAC
CGCGCCACAGAGCTGCCGAGAGTGTGCTGTGCTTCGCTCATCGACCGACCGATCGATCTC
GGCATGGCGGACTGGGGGCCGGTGCTGATCGGGCTGGTGCTCTTCATCCTGCTCTCCCCG
GGCCTGCTCTTCCAGATCCCCGGCAAGGGCCGGATCATCGAGTTCGGCAACTTCCAGACC
AGCGGCCTCTCCATCCTCATCCACGCCGTCATCTACTTCGCCCTCCTCGCCATCTTCCTC
CTCGCCGTCGGCGTCCACATTTACCTCGGC---
>Sorbi
------------------------------------------------------------
------------------------------------------------------------
------------------------------------------------------------
------------------------------------------------------------
---ATGGCGGACTGGGGGCCGGTGCTGATCGGGCTGGTGCTCTTCATCCTGCTGTCGCCG
GGCCTGCTGTTCCAGATCCCCGGCAAGGGCCGGATCATCGAGTTCGGCAACTTCCAGACC
AGCGGCCTCTCCATCCTCATCCACGCCGTCATCTACTTCGCCCTCCTCGCCATCTTCCTC
CTCGCCGTCGGCGTCCACATTTACCTCGGC---
>Oryza
------------------------------------------------------------
------------------------------------------------------------
------------------------------------------------------------
------------------------------------------------------------
---ATGGCGGATTGGGGGCCGGTGTTCATAGGGCTGGTGCTGTTCATCCTGCTGTCGCCG
GGGCTGCTGTTCCAGATCCCGGGGAAGGGGAGGATCGTGGAGTTCGGCAACTTCCAGACC
AGCGGCCTCTCCATCCTCGTCCACTCCATCATCTACTTCGCGCTCATCGCCATCTTCCTC
CTCGCCGTCAACGTCCACATGTACCTCGGC---
>Bradi
------------------------------------------------------------
------------------------------------------------------------
------------------------------------------------------------
------------------------------------------------------------
---ATGGCGGACTGGGGCCCGGTGTTCATCGGGCTGGTGCTCTTCATCCTCCTGTCGCCG
GGGCTGCTGTTCCAGATCCCCGGGAAGGGCAGGATGGTGGAGTTCGGCAACTTCCAGACC
AGCGGCCTCTCCATACTCGTCCACGCCGTCATCTACTTCGCCCTCATCGCAATCTTCATC
CTCGCCCTCGGCGTCCACGTCTACCTCGGT---
>Zostera
------------------------------------------------------------
------------------------------------------------------------
------------------------------------------------------------
------------------------------------------------------------
---ATGACGGATTGGGCGCCGGTAATCGTCGGGTTGGTGCTGTTCATACTCCTTTCGCCG
GGGCTTCTGATACAGATACCAGGGAAAGGAAGGATTGTGGAGTTTGGGAGCTTCCAGACA
AGTGGCGTTGCTATAGTGGTGCATTCTATCTTCTTCTTCGCTGCTATTTCCATTTTGTTG
CTTGCTCTCGGCGTCCATGTCTACATTGGG---
>Posidonia
------------------------------------------------------------
------------------------------------------------------------
------------------------------------------------------------
------------------------------------------------------------
---ATGTCGGACTGGGCTCCTGTGATAGTAGGGCTGGTGTTGTTCATACTCCTGTCGCCG
GGGCTTCTGTTCCAGATGCCGGCGAAGGGTCGGTTTGTGGAGTTTGGGAACTTCCAGACG
AGTGGTGTGGCAATCGTGGTCCATGCGATTATCTACTTTGCTTTGATTGCCATCTTACTT
CTCGCAGTTGGGGTACATGTTTACATCGGG---
