# Supplementary material for: Back to the sea twice: identifying candidate plant genes for molecular evolution to marine life
Source: BMC Evol Biol. 2011 Jan 12;11:8. doi: 10.1186/1471-2148-11-8 (PMC3033329; doi:10.1186/1471-2148-11-8)
Supplement: Additional file 3 — Aligned nucleotide (CDS) sequences of each OrthoMCL cluster, produced with PAL2NAL. [file 1471-2148-11-8-S3.GZ › orthomcl2842.pal2nal]

>Poptr
------------------------------------------------------------
------------------------------------------------------------
------------------------------------------------------------
---------TGTGGAATGGAGAATACTTTAAAGCCAGGAGATGTTATTCAGTGCAGAGAG
TGCGGTTACCGTATTCTTTACAAGAAGCGTACTCGTAGAATTGTG---TTTAATTTGCGG
GTTTTGGTGAGGGTGGTGAAATTAAGGAGCTTTGGTTCGTTGATGTGGTCACATTGCTGT
TTGGTTGTTTCTGCTTCC
>Arath
------------------------------------------------------------
------------------------------------------------------------
------------------------ATGGATCCA---GCGCCCGAACCCGTTACTTACGTC
TGCGGAGATTGTGGTCAAGAGAACACTTTGAAGTCTGGGGATGTGATCCAATGCAGAGAG
TGTGGGTACCGTATTCTCTACAAGAAGCGTACCCGTAGAGTTGTTCAATACGAAGCTCGC
------------------------------------------------------------
------------------
>Medtr
---------------------------------------------------atgacttct
aaatccaaagaatgcttcattgttggagccgtaaacagagaaccctctctttcgttacaa
ttcatcaattaccaattcctagtgatggatcct---ctgcctgagcctgtgagttacctc
tgtggtgactgtggagtggagaatacactgaagtcaggcgatgttattcagtgccgggat
tgtggttacagaatcctttacaagaagcgtacccgtcgcattgtccagtatgaagctcgt
------------------------------------------------------------
------------------
>Zostera
------------------------------------------------------------
------------------------------------------------------------
------------------------ATGGATCCG---CAGCCAGAGCAGGTGGCATATATA
TGTGGAGATTGCGGAGGTGAGAACACCTTGAAACCAGGCGATGTAATTCAGTGCAGGGAG
TGTGGTTACCGTATTCTCTACAAGAAACGCACTAATCGAATTGTTCAATATGAAGCTCGT
------------------------------------------------------------
------------------
>Posidonia
------------------------------------------------------------
------------------------------------------------------------
------------------------ATGGACCCG---CAGCCCGAACCTGTTACCTACGTC
TGTGGAGATTGCGGGGGAGAGAACACTCTGAAGCCAGGCGATGTGATCCAGTGTCGGGAG
TGTGGATATCGCATTTTATACAAAAAACGAACCCGCAGGATTGTTCAGTATGAAGCACGG
------------------------------------------------------------
------------------
>Vitis
------------------------------------------------------------
------------------------------------------------------------
------------------------ATGGATCCG---CAACCCGAACCTGTTAGCTACATC
TGTGGAGACTGTGGGCAAGAAAACACCCTGAAGCCTGGCGATGTGATTCAATGCCGTGAA
TGTGGTTACCGCATCTTGTACAAAAAGCGAACCCGTAGAATTGTGCAGTATGAAGCACGC
------------------------------------------------------------
------------------
>Bradi
------------------------------------------------------------
------------------------------------------------------------
------------------------ATGGATCCGCAGCAGCCGGAACCCGTCAGCTATCTC
TGCGGAGATTGTGGAGCTGAGAACACGCTGAAGTCAGGAGATGTGATACAGTGTCGTGAG
TGTGGCTATCGCATCCTGTACAAGAAGCGCACACGCCGAATTGTTCAATATGAAGCCCGC
------------------------------------------------------------
------------------
>Oryza
------------------------------------------------------------
------------------------------------------------------------
------------------------ATGGATCCGCAACAACCTGAGCCCGTCAGCTATCTC
TGTGGAGATTGCGGAGCTGAGAACACACTGAAGCCAGGAGATGTGATCCAGTGCCGTGAA
TGTGGCTATCGCATCCTCTACAAGAAGCGTACCCGCCGGATTGTTCAATATGAAGCACGC
------------------------------------------------------------
------------------
>Sorbi
------------------------------------------------------------
------------------------------------------------------------
------------------------ATGGATCCGCAGCAGCCGGAGCCCGTCAGCTACCTC
TGCGGAGATTGTGGAGCTGAGAACACCCTGAAGCCCGGAGATGTCATCCAGTGCCGTGAG
TGTGGCTACCGCATCCTCTACAAGAAGCGCACCCGCCGGATTGTCCAATATGAAGCGCGC
------------------------------------------------------------
------------------
>Zma
GCAGGCCGCGTTCCGGCCTTCCGGGCCACTACTTATCCCTCGTGTTCCGTTCTGACACGG
CGCCGACTGGGACTGAGAAGAAACCTCCAAACACCTACCTCTCTACGAACTACCTGCCGC
CGGAAAACCCTAGAGCGCTCGACCATGGATCCGCAGCAGCCGGAGCCTGTCAGTTACCTC
TGCGGAGATTGCGGAGCTGAGAACACCCTGAAGCCCGGAGATGTCATCCAGTGCCGTGAA
TGTGGCTACCGCATCCTCTACAAGAAGCGGACCCGCCGGATTGTCCAATATGAAGCGCGC
------------------------------------------------------------
------------------
