# Supplementary material for: Back to the sea twice: identifying candidate plant genes for molecular evolution to marine life
Source: BMC Evol Biol. 2011 Jan 12;11:8. doi: 10.1186/1471-2148-11-8 (PMC3033329; doi:10.1186/1471-2148-11-8)
Supplement: Additional file 3 — Aligned nucleotide (CDS) sequences of each OrthoMCL cluster, produced with PAL2NAL. [file 1471-2148-11-8-S3.GZ › orthomcl2823.pal2nal]

>Medtr
atggctcctgtt---gctcctcgaactggcgatgcaatatttgctaacattgaacgcgtt
aatgcggagctctttactctcacatatggtgcaattgttcgtcaattgctcacagatctc
gaagaggttgatgaagtcaacaagcagctagatcaaatgggttataatattggaatccgt
ttgattgatgagtttttggctaaatctaatgtctcaaggtgtgttgatttcagagagact
gctgatgtcattgcaaaggttggttttaaaatgttcctcggtgttaccgcatccgtgacc
aattgggatgctgaagggactacttgtagtattattttggaggataatcctttggtagac
tttgttgagcttcctgacaactatcaaggtctatactactgcaacatattaagtggagtc
attagaggagccttagatatggtgtcaatgaaggctgaggtcacttggctacgagatgcg
cttcgaggtgatgatgtgtttgagttgcaagtaaaacttctcaagcaagttccagaagag
tatccatataaggatgatgag
>Arath
ATGGCTCCGGTT---GGTCCTCGATCCGGTGATGCGATCTTCTCTAGCATTGATCGTGTG
AATGCGGAGTTGTTCACGTTGACGTATGGTGCTATTGTGCGTCAATTGCTTACTGACCTG
GAAGAAGTAGAGGAAGTTAACAAACAGCTTGATCAAATGGGATACAACATTGGAATCCGA
CTTATCGATGAGTTTCTAGCTAAATCTGGTGTTTCCAGATGCGTTGACTTTAAGGAAACT
GCTGAAATGATTGCCAAGGTGGGTTTCAAGATGTTCTTAGGAGTCACTGCATCAGTGACA
AGCTGGGACTCGGACGGGACTTGCTGCAGTATAATCTTAGAGGACAATCCCCTAGTTGAT
TTCGTCGAGCTTCCCGATACTTGCCAAGGTCTTTACTACTGCAATGTCTTAAGTGGAGTC
ATTAGAGGAGCTTTGGAAATGGTCTCAATGAAGACAGAAGTGACATGGACGCGTGATGTT
CTTCGAGGAGATGATGCTTATGAGTTGCAAGTAAAGCTACTGAAACAAGTCGCTGAGGAA
TATCCTTACAAGGATGATGAA
>Zma
ATGCCGCCA------GCACCCAAGTCCGGCGACGCCCTCTTCGCCAGCGTGGATCGCGTC
AATGCGGAGCTGTTCACGCTCACGTACGGCGCCATCGTGCGGCAGTTGCTCACGGATCTG
GAGGAGGTCGAGGAGGTCAACAAGCAGCTCGATCAGATGGGTTACAACATTGGAACACGA
TTGGTTGATGAGTTCTTAGCAAAGTCAAATGTATCAAGGTGTGTTGACTTCAAGGAGACT
GCCGATGTTATTGCGAAGCTTGGCTTCAAAATGTTCTTGGGCGTGACTGCAACCGTGACC
AATTGGGATGCTGAGGGTACAAGTTGCAGCCTTGTCCTGGAAGACAACCCTCTTGTTGAT
TTCGTTGAGCTCCCTGACACTTGCCAAGGCCTTCAGTATTGCAATTTGTTAAGTGGAGTT
ATTAGGGGGGCATTGGAAATGGTGTCTATGAAGGCGGAGGTGACATGGGTGCGTGACATG
CTTCGCGGGGACGATGCCTATGAGATGCGGGTGAAGCTTATCAAGCAAGTCCCGGAGGAA
TACCCCTACAAGGATGATGAC
>Sorbi
ATGCCGCCA------GCCCCCAAGTCCGGCGACGCCCTCTTCGCCAGCGTGGATCGCGTC
AATGCCGAGCTGTTCACGCTCACGTACGGCGCCATCGTGCGGCAGCTGCTCACGGATCTG
GAGGAGGTCGAGGAGGTCAACAAGCAGCTCGATCAGATGGGTTACAACATTGGAACTCGA
TTGGTTGATGAGTTCTTAGCAAAGTCAAATGTATCAAGGTGTGTTGACTTCAAGGAGACT
GCCGATGTTATTGCAAAGCTTGGCTTCAAAATGTTCTTGGGTGTGACTGCCACTGTGACC
AATTGGGATGCGGAGGGTACAAGTTGCAGCCTTGTCCTGGAAGACAACCCTCTTGTTGAT
TTTGTTGAGCTCCCTGACACTTGCCAAGGCCTTCAGTATTGCAATTTGTTAAGTGGAGTT
ATTAGGGGGGCATTAGAAATGGTGTCAATGAAGACAGAGGTGACATGGGTCCGTGACATG
CTTCGTGGGGATGATGCCTATGAGATGCGGGTGAAACTTATCAAGCAAGTCCCGGAGGAA
TACCCCTACAAGGATGATGAC
>Oryza
ATGCCGCCGCTCACGGGGCCCAAGTCCGGGGACGCTCTCTTCGGCAGCGTCGAGCGCGTC
AACGCGGAGCTGTTCACGCTCACGTATGGGGCCATCGTGAGGCAGCTGCTCACGGATCTG
GAGGAGGTCGAGGAGGTCAACAAGCAGCTTGATCAGATGGGCTACAACATTGGAACTCGG
TTGGTTGATGAGTTCCTGGCCAAATCAAATGTATCAAGGTGTGTTGACTTCAAGGAGACT
GCCGATGTCATTGCAAAGCTTGGATTCAAAATGTTCTTGGGTGTGACTGCAACTGTCACC
AATTGGGATGCTGAGGGTACAAGCTGCAGCTTTGTATTGGAGGACAATCCTCTTGTAGAT
TTTGTTGAACTTCCTGATACTTGCCAAGGTCTTCAGTACTGCAATGTGCTAAGTGGAGTT
ATTAGGGGTGCACTGGAAATGGTTTCTATGAAGACAGAGGTTACATGGGTCCGTGATATG
CTTCGTGGGGATGATGCCTACGAGATGCGAGTGAAGCTTACCAAGCAAGTCCCAGAGGAA
TACCCCTACAAGGATGATGAC
>Bradi
ATGCCGCCGCTCACGCCGCCCAAGTCCGGCGACGCACTCTTCTCCAGCGTCGAGCGCGTC
AACGCGGAGCTCTTCACGCTCACGTACGGCGCCATCGTGCGCCAGCTGCTCACGGATCTG
GAGGAGGTCGAGGAGGTCAACAAGCAGCTCGATCAGATGGGTTATAATATTGGAACTCGG
CTGGTCGATGAATTCTTAGCCAAGTCAAATGTATCAAGGTGTGTTGACTTCAAGGAGACT
GCCGATACTATTGCAAAGCTTGGATTCAAAATGTTCCTAGGTGTGACTGCAACTGTAACC
AATTGGGATGCTGAGGGTACAACTTGTAGCTTTGTGTTGGAGGACAACCCACTTGTAGAT
TTTGTTGAGCTTCCTGATACTTGCCAAGGCCTCCAGTATTGCAATGTGTTGAGTGGAGTT
ATTAGGGGAGCACTGGAAATGGTTTCCATGAAGACGGAGGTTACATGGGTCCGTGATATG
CTTCGTGGGGACGACGCCTATGAAATGCGGGTGAAGCTCACCAAGCAAGTCCCAGAGGAA
TACCCCTACAAGGATGACGAC
>Poptr
ATGGCTCCTGTT---GCTCCTCGATCCGGAGACGCAATCTTCGCTAGCGTTGAGCACGTG
AATGCGGAGTTATTTACGTTGACTTATGGAGCAATTGTGCGTCAGTTGCTTACGGATCTT
GAAGAAGTTGAGGAAGTTAATAAACAGCTTGATCAGATGGGTTATAATATTGGAGTTCGA
CTGATTGATGAGTTTCTAGCAAAATCCAATGTTTCCAGATGTGTGGACTTCAAGGAGACA
GCTGATGTAATCGCAAAGGTTGGATTCAAAATGTTCCTAGGGGTAGGTGCCTCTGTTACC
AACTGGGATGCTGATGGGACATGTTGCAGCATTGTTTTGGAAGACAATCCCCTGGTAGAC
TTTGTTGAACTTCCAGACACATGTCAAGGTCTATACTATTGCAACATCTTAAGTGGAGTC
GTAAGAGGGGCACTAGAGATGGTGTCAATGAAGACTGAAGTGACATGGGTTCGTGATATG
CTTCGAGGTGATGATGCATTCGAGTTGCAGGTGAAACTTCTAAAGCAAGTTCCAGAGGAG
TACCCATACAAGGATGATGAG
>Vitis
ATGGCTCCCGCT---GCTCCAAGATCTGGAGATGCAATATTCGCTAACGTTGAGCGCGTG
AATGCGGAACTGTTCACACTAACCTATGGTGCGATCGTGCGTCAACTGCTTACGGATCTG
GAGGAGGTTGAAGAAGTCAACAAACAGCTCGATCAAATGGGTTATAATATTGGAATTCGA
TTGATTGATGAGTTTCTAGCAAAATCTAACGTCTCCAGATGCGTCGACTTCAAGGAGACA
GCTGAAGCAATTGCAAAGGTTGGTTTCAAAATGTTCTTGGGGGTCACTGCATCAGTGACC
AATTGGGATGCTGATGGTACAAGTTGCAGTCTTGTTTTGGAGGATAATCCACTGGTAGAT
TTTGTTGAGCTTCCTGATACTTGTCAAGGTCTGTACTACTGCAACATCTTGAGTGGAGTT
GTTAGAGGAGCTCTAGAAATGGTGTCAATGAAGACTGAAGTCACATGGATCCGTGATATG
CTTCGAGGGGATGATGCTTATGAGTTGCAGGTAAAACTTCTGAAGCAAGTTCCAGAAGAA
TACCCTTACAAAGATGACGAG
>Zostera
------------------------------------------------------ATGCAG
AACGCAGAGCTGTTTACTCTGACCTACGGGGCGATTGTGAGACAGCTGCTAACGGATCTG
GAAGATGTTGACGAGGTTAACAAGCAACTTGATCAGATGGGCTATAATATTGGAATTCGT
TTGATCGATGAGTTTTTGGCAAAGTCTAATGTTTCACGATGTGTCAATTTTAAGGAAACA
GCTGAAGTGATTGCAAAGGTTGGTTTCAAAATGTTCTTAGGGATCACAGCTACAGTAACG
AATTGGGATGTGGATGGAAGTAGCTGTAGTCTTGTTTTGGAAGATAATCCCCTTGTAGAT
TTCGTAGAACTTCCTGATATGTGT------------------------------------
------------------------------------------------------------
------------------------------------------------------------
---------------------
>Posidonia
------------------------------------------------------------
------------------------------------------------------------
------------------------------------------------------------
------------------------------------------------------------
------------------------------------------------------------
---------------------TGCCGAATGACTCATAACAATAGTTAGGCCAAATTCTGA
CATCGTCACGTGTACGAAACATGAAAAAAGCAACTACATCTACGTTTCAGACATTTTGGG
CACAAATGAATCACTCGTCGTCCTTGTATGGGTATTCTTCTGGAACCTGCTTCAAAAGCT
TCACTCGTAGCTCATACGCATCATCCCCACGCAACATATCACGCACCCATGTAACCTCTG
TCTTCATCGAGACCATTTCCA
