# Supplementary material for: Back to the sea twice: identifying candidate plant genes for molecular evolution to marine life
Source: BMC Evol Biol. 2011 Jan 12;11:8. doi: 10.1186/1471-2148-11-8 (PMC3033329; doi:10.1186/1471-2148-11-8)
Supplement: Additional file 3 — Aligned nucleotide (CDS) sequences of each OrthoMCL cluster, produced with PAL2NAL. [file 1471-2148-11-8-S3.GZ › orthomcl2633.pal2nal]

>Oryza
---------ATGGCGCGTAGTATGAGGACATGTTTGCACAGTGGAAGACTTGCGCTTCTT
GCAATACTGGTTTCTGGTGGAATTGTATTGCAGATTCTGGCCTGTGCTCTGTATAACAAC
TGGTGGCCAATGCTAACAGTTCTTATGTACCTCATACTACCAATGCCCCTCATATTTTTC
CTGGGCTCCAACAGCCCCTCAATGATGTCTAATGATGGCGATACTTGGGTGAGCTTCACA
AAATTCTTGACGGGCGCATCGATAGTGGGGAGCATCGCCATCCCGTCGATCCTGAAGCAT
GCCGGCGTCATTGGATGGGGAGCGCTCACGATGGAGCTATCTTCTTTCCTGGTCTTTGGC
GTCGCGATCCTGTGGCTGATTCAAATGAACAGC---GAAGACGAGTACAGCAGCGCG---
TTC
>Bradi
---ATGGCGTTATCTCGTAGCATGAGAACATGTTTGCACAGTGGAAGACTTGCTGCCCTT
GCAATATTGGTGTCTGGTGGAATTGTATTGCAGATTTTGGCCTGTGCTCTATACAACAAC
TGGTGGCCAATGTTAACAGTTCTGATGTACCTTATACTGCCAATGCCACTCATATTTTTC
CTGGGCTCCGATTCTCCGTCAATCATGTCTAATGAGGGAGATGGGTGGGTGAACTTCACA
AAGTTCCTGACGGGCGCGTCGGTGGTGGGGAGCATCGCCATCCCGTCGATCCTGAAGCAC
GCTGGCGTCATCGGGTGGGGCGCGCTGACGATGGAGCTCTCCTCCTTCGCCGTCTTCGGG
CTGGCCATCCTCTGGTTCATCCAGATGAACGGCGAGGACGACGGGTACAGTAGCGTCGCG
TTC
>Zma
---ATGGCACTATCACGAAGTATGAGAGCATGTTTGCACAGTGGAAGACTTGCACTTCTT
GCCATATTGGTCTCTGGTGGAATTGTATTGCAAATCTTGGCTTGTGCTCTCTATAACAAC
TGGTGGCCAATGCTAACAGTTCTCATGTACCTTATCCTACCAATGCCCCTCATATTTTTC
CTGGGTTCTGATACTTCCTCCATGATGTCCAATGGGGGAGACGGCTGGGTGAACTTCACG
AAATTCTTGACGGGCGCATCAATAGTAGGGAGCATCGCCATTCCGTCGATCCTGAAGCAT
GCGGGCGTCATTGGATGGGGAGCCCTGACGATGGAGCTGTCATCCTTTGTGGTCTTTGGC
GTGGCAATCCTGTGGTTCCTCCAGATGAACGGT---GAAGACGAGTACAGCGGAGTG---
TTC
>Sorbi
---ATGGCACTATCACGAAGTATGAGAACATGTTTGCAGAGTGGAAGGCTTGCCCTTCTT
GCCATATTGGTCTCTAGTGGAATTGTCTTGCAAATCTTGGCTTGTGCTCTCTATAACAAC
TGGTGGCCAATGCTAACAGTTCTGATGTATCTTATCCTACCAATGCCCCTCATATTTTTC
CTGGGTTCGGATACTTCCTCAATCATGTCTAATGGGGGAGACAGTTGGGTGAACTTCACA
AAATTCTTGACGGGCGCATCAATAGTGGGGAGCATTGCCATTCCGTCGATCCTGAAGCAC
GCTGGCGTCATTGGATGGGGAGCCCTGACGATGGAGCTATCATCCTTTGTGGTCTTTGGC
GTGGCAATCCTGTGGTTCATCCAGATGAACGGTGAAGAGGACGAGTACAGCGGTGTG---
TTC
>Posidonia
ATGGCCAATTTACCACGTTATATAGTTGCCTGCCTGCATACTGGACAACTCGCTCTTTTG
GCGATTATGGTGTCCGCAGGCATTGTACTGCAGATTCTGGCATGTGCTCTGTATAACAAT
TGGTGGCCCATGTTAACAGTTATCATGTATGTGATTCTTCCAATGCCACTTATGTTTTTC
ACGGGGTCAGGTGCTTCTTCTCTCATTTCCAGTGGTGGTGATGGCTGGGTAGATTTCACA
AAGTTCTTAACTGGAGCTTCGGCTGTTGGAAGTATTGCAATACCAGCCATCTTGAAACAT
GCAGATGTCATCGGTTGGGGAGCATTGGCTATGGAGCTATCTTCATTCTCTATTTTTGTG
TTTGCAATAATATGTTACATGATGGTGTGCTCTGATGACGGAGATGGATACAGCATG---
TTC
>Zostera
---ATGGCGTTACCGCGCTATCTCGTTACTTGCTTCCAAACTGGACAACTTGCTCTTTTG
GCAATTATGGTTTCTTCTGGCATTGTTCTCCAAATTCTGGCTTGCGCTCTTTACAACAAT
TGGTGGCCAATGCTAACAGTTATAATGTATGTCATTCTTCCAATGCCGTTGATGTTCTTC
ACGGGACCAGAT---AGTTCTCTTATTTCAAGCAGTGAAGATGGCTGGGCTAATTTTACA
AAATTCTTAACTGGAGCTTCAGTGGTCGGAAGTATCGCAATACCAGCCATTTTAAAACAT
GCAGACATCATCGGTTGGGGTGCACTCTCTATGGAGCTATCTTCATTCTTCATTTTTGTT
TTTACAATAATCTATTACATGATGATATGCACTGATGAAGAAGATTATTATCACTTT---
---
>Medtr
atggatgacataccaggatatgtacgttactgtttcaacacagggaagcttctctttttg
gcacttttggtctcaggaggaatcgtcttacaaattttggcatgtgctttgtataataat
tggtggccgatgcttagtgctataacatatgtgcttcttccaatgccgttgctgttcttc
gctgggtctgatggttcttctatgttttctgaatctgataatagctgggtgaatttcggc
aagttcttgaccggagcctcaactctcggaggcattgcaattccaagcatattaatacat
gctggtgtgatcggctgggcagcctttgcattggaactctcttctttctttgtgttcgta
ttagccattttgtgtttcctgtggatgagt------gatgaagatagttacagtatg---
cta
>Arath
ATGGCAGACGTACCTGGATACCTGCGCACTTGTTTGGATATGGGGAAGATAGCTTTCTTA
GCAATCCTTGTATCTACAGGGATTGTGTTGCAGATTCTGGCTTGTGCTCTGTTCAATAAC
TGGTGGCCAATGCTAAGTGTTATAATGTATGTGCTCCTCCCAATGCCTTTGCTCTTCTTT
GGTGGATCAGACAGTACATCTCTATTCAACGAGTCAGATAATAGTTGGATCAATGCAGCC
AAGTTCTTGACTGGTGCATCAGCAGTTGGAAGCGTCGCGATACCATCGATTCTAAAACAC
GCCGGACTCATCGGTTGGGGCGCATTAGCCCTTGATCTCTCATCCTACGTTGTCTTCCTC
GTGGCTATTTTGGGTTACATTTGCATAGGAGATGCCAGTGACAACTATTACAGCTAC---
ATT
>Poptr
ATGGCGGACTTACCGGGCTATATGCGTGCCTGTTTGCATACTGGCAAGCTTGCTTTCCTG
GCCATTTTGGTTTCTGGAGGAATTGTGTTGCAAATTTTGGCATGTGCCTTGTACAATAAT
TGGTGGCCGATGCTAACCGTAATAATGTATGTGCCTCTTCCAATGCCCTTGCTGTTCTTT
GTGGGCTCCGATAGCTCCACGCTTCTTACAGAATCTGATAGTGGTTGGGTCAACGCAACG
AAGTTCCTGACTGGAGCTTCAGTAATTGGAAGCATTGCAATACCAGTTATCTTAAAGCAT
GCTGGTGTTATTGGCTGGGGAGCTCTAGCAATGGAGCTTTCATCATTCTTTGTTTTTGTG
ATTGCCATAATGTGTTACATAGGCACGAGT------GATGAAGCTGATTACAGCATG---
CTC
>Vitis
ATGGCAGACTTACCTGGACATGTGCTTGCCTGCTTGCATAGTGGGAAGCTTGCTTTCTTG
GCAATTTTGGTTTCTGGAGGGATTGTATTGCAAATTTTGGCGTGTGCTCTGTTCAACAAT
TGGTGGCCTATGCTGACAGTAATAATGTATGTTCTTCTTCCCATGCCTTTGCTGTTCTTT
GCTGGGTCTGACACTTCTTCTCTCTTTTCTGAATCTGGGAATAGCTGGGTGGACGCAACC
AAATTCTTGACAGGAGCATCAGCTGTTGGGAGCATTGCTATACCGGCTATTCTAAAGCAT
GCTGGTGTAATTGGCTGGGGCGCCCTGGCATTGGAGCTCTCATCCTTCTTTGTAATTGTA
GTAGCCATAATGTGTTACATCCAGATGAAT------TCCGACAATGAATACCGAATG---
CTC
