# Supplementary material for: Back to the sea twice: identifying candidate plant genes for molecular evolution to marine life
Source: BMC Evol Biol. 2011 Jan 12;11:8. doi: 10.1186/1471-2148-11-8 (PMC3033329; doi:10.1186/1471-2148-11-8)
Supplement: Additional file 3 — Aligned nucleotide (CDS) sequences of each OrthoMCL cluster, produced with PAL2NAL. [file 1471-2148-11-8-S3.GZ › orthomcl2568.pal2nal]

>Oryza
ATGGGCGGCGGCAATGGGCAGAAGTCGAAGATGGCGAGGGAGAGGAACATGGAGAAGAAC
AAG---GGCGCCAAGGGGAGCCAGCTTGAGGCCAACAAGAAGGCCATGAACATCCAGTGC
AAGATATGCATGCAGACTTTCATCTGCACCACCTCTGAGACCAAGTGCAAAGAGCATGCT
GAGGCGAAGCATCCGAAGAGCGACCTCACCGCGTGCTTCCCTCACCTCAAGAAA------
---
>Bradi
ATGGGCGGCGGCAACGCGCAGAAGTCCAAGATGGCCAGGGAGAGGAACCTCGAGAAGCTC
AAG---GGCGGCAAGGGGAGCCAGCTCGAGGCCAACAAGAAGGCCATGAACATCCAGTGC
AAGATATGCATGCAGACTTTCATCTGCACCACCTCTGAAGCAAAGTGCAAGGAGCACGCC
GAGGCGAAGCATCCGAAGAGCGAGCTCACCCAGTGCTTCCCCCACCTCAAGCAG------
---
>Posidonia
ATGGGCGGAGGAAATGCGCAGAAGTCGAAGATGGCGAGGGAGAGGAACCTAGAGAAGCAG
AGGCAAGCCGGCAAAGGTTCCCAGCTGGAGAAGAACAAGAAGGCCATGAATATTCAGTGC
AAGGTGTGCATGCAGACTTTCATCTGCACTACATCAGAGGTTAAATGTAGAGAGCATGCA
AAAGCAAAGCATCCAAAAAGTGACGTGTATCAGTGCTTCCCTCACCTTCAGAAA------
---
>Zostera
ATGGGTGGTGGAAATGCACAGAAGTCGAAGATGGCGCGGGAAAAGAATTTGGAGAAGCAA
AGAAACGCAGCCAAGGGAAGCCAACTTGAGAAGAACAAGAAGGCTATGAATATCCAGTGC
AAAGTGTGCATGCAGACTTTCATCTGTACTACATCAGAAGTAAAATGCAAAGAGCATGCT
GAGGCAAAACATCCCAAGAGTGCTTTGTTTCAGTGCTTCCCGCATCTCCAGGGCGAACAG
AAG
>Arath
ATGGGTGGAGGAAACGCACAGAAATCAGCCATGGCTCGTGCCAAAAACTTGGAGAAGGCT
AAGGCTGCAGGAAAAGGTAGCCAATTGGAAGCTAACAAGAAAGCTATGTCGATTCAGTGC
AAGGTTTGTATGCAAACATTCATCTGCACGACATCGGAAGTGAAATGCAGGGAGCACGCG
GAGGCGAAGCATCCGAAAGCCGATGTTGTCGCTTGTTTCCCTCACCTCAAGAAG------
---
>Medtr
atgggtggaggtaacggtcaaaaggctaagatggctcgcgagaggaacctcgagaagcag
aagcaggctggcaaaggaagccagcttgaaaaaaacaaaaaagctatgtcaattcagtgc
aaggtgtgcatgcaaacatttatctgcaccacatcagaagtgaagtgcaaggagcatgct
gaggcaagacacccaaaatctgatctcttcacttgttttcctcatcttaaaccagaagcc
---
>Poptr
ATGGGAGGCGGCAACGGGCAGAAGGCAAAGATGGCTCGCGAGAAGAACTTGGAGAAGCAA
AAAGCTGGTTCTAAGGGAAGCCAGCTCGAATCAAACAAGAAAGCCATGTCGATCCAGTGC
AAGGTGTGTATGCAGACATTCATTTGCACCACATCGGAAGTGAAGTGCAGGGAGCATGCA
GAAGCCAAACACCCCAAATCTGACGTCAATACATGTTTCCCCCACCTCCAGAAA------
---
>Vitis
ATGGGTGGAGGCAACGGCCAGAAGTCCAAGATGGCTCGCGAGAAGAACATGGAGAAGCAG
AAAAACGCCGCCAGAGGAAGCCAGCTCGAATCTAACAAGAAAGCCATGAGCATCCAGTGC
AAGGTGTGCATGCAAACATTCATTTGCACAACTTCAGAAGTGAAGTGCAGGGAGCATGCA
GAAGCAAAACACCCCAAATCCGACGTTTATACTTGTTTTCCTCATCTGAAGAAG------
---
>Zma
ATGGGCGGTGGCAACGGCCAGAAGTCCAAGATGGCCCGCGAGCGCAACTTGGAGAAGAAC
AAG---GGGGCCAAGGGGAGCCAGCTCGAGACCAACAAGAAGGCCATGAGCATCCAGTGC
AAAGTGTGCATGCAAACATTCATGTGTACCACGACTGAAGTGAAGTGCCGGGAGCACGCC
GAGGCCAAGCATCCCAAGACAGACGTGTACCAGTGCTTCCCCCATCTGAAGAAG------
---
>Sorbi
ATGGGCGGCGGCAACGGCCAGAAGTCCAAGATGGCCCGCGAGCGCAACTTGGAGAAGAAC
AAG---GGGTCCAAGGGGAGCCAGCTTGAGACCAACAAGAAGGCCATGAGCATCCAGTGC
AAAGTATGCATGCAAACATTCATGTGTACCACGACTGAAGTGAAGTGCCGGGAGCATGCC
GAGGCTAAGCATCCAAAGACAGATGTGTACCAGTGCTTCCCCCATCTGAAGAAG------
---
