# Supplementary material for: Back to the sea twice: identifying candidate plant genes for molecular evolution to marine life
Source: BMC Evol Biol. 2011 Jan 12;11:8. doi: 10.1186/1471-2148-11-8 (PMC3033329; doi:10.1186/1471-2148-11-8)
Supplement: Additional file 3 — Aligned nucleotide (CDS) sequences of each OrthoMCL cluster, produced with PAL2NAL. [file 1471-2148-11-8-S3.GZ › orthomcl2566.pal2nal]

>Bradi
------------------------------------------------------------
------------------------ATGAACCCCGTCGCTTGTCATCGTCTTCAAGCGAGC
GCCGCCACCCCTCCCTTCGCATCCCGCTGCCGAGCAGCGCCCCAGACCCCTCGCTCCGTC
TCTCGTCTTCCTCCTCGTGCGAGCGCCTCCACCGCAGGTAATAGGATAAATGTACAAGGT
GCATTTTTTTTGCGA---TGCTCCACTTGGAAAAAAGCTAGCAATAGACCCTTCCGTGTG
TACAGCTTATTTGGAGGAAAGAAGGAGAAAGATGAGAATGGTGACGAGGCACCATCAAAA
GGAGGAATCTTTGGAAATATTGGAAATATGCAAAACCTCTACGAAACTGTGAAGAAGGCT
CAAATGGTTGTCCAGGTGGAGGCTGTGCGGGTGCAAAAGGAGCTTGCAGCGACTGAGATT
GAGGGCTATTGTGAAGGTGAACTAATCAAGGTTACACTTTCTGGAAACCAGCAACCCATA
AATGTTGAAATCACGGAAGCTGCTATGGAGTTGGGCGCTGAAAAAGTCTCTGAGTTGGTC
AATGAAGCCTACAAGGATGCACATCAGAGGAGCGTTCAGGCAATGAAGGAGAGGATGGCC
GATTTGGCACAGAGCATAGGAATGCCCGCGGGCCTCGGCGACGGTCTCAAG
>Oryza
------------------------------------------------------------
------------------------ATGGCTCCCTCCACCGCCCTCTCTCCGGTG------
------------GCCTTCAAGTCCTCCTTCTCG---CCG------------------CTC
CTCTTCAACCCGACCCGTTCTAAGATAAATGTCGAAGGT---------------------
GCATTCTGTTTGCCA---TGTTACAATAGGAAAAAGGCTAGCAATAGATCCTTTCGCGTG
TACAGTTTATTTGGGGGAAAAAAGGACAAAGACGAGAATGGTGAAGAAGCACCATCAAAG
GCAGGAATTTTC---------GGAAATATGCAAAATCTTTATGAAACTGTGAAGAAGGCC
CAGATGGTTGTCCAAGTTGAGGCTGTCCGGGTGCAAAAGGAGCTTGCAGCGACTGAGATC
GATGGTTACTGTGAAGGGGAACTAATCAAGGTAACACTTTCTGGGAACCAGCAGCCTGTA
AGAGTTGAAATCACCGAAGCTGCAATGGAAGTGGGTGCTGAAAAACTTTCTGAGCTGGTG
AACGACGCCTACAAGGATGCACATCAGAGGAGTGTCCAGGCAATGAAGGAGAGGATGGCT
GATCTGGCACAGAGCTTAGGAATGCCAGCAGGCCTTGGTGATGGACTCAAG
>Zma
------------------------------------------------------------
------------------------ATGGCTCCCTCCGCAGCTCTCGCTCCGGTG------
------------GCCTTCCGCTCCGCCTTCTCGACTCCG------------------CTC
GCGTCGAACCCTACCCGTAATAGAATAAACATAGAAGGC---------------------
ACTTTCTGTTTGCCG---TGTTCCGCAAGGAAGAGAGCTAGTTATAGATCTTTCCGAGTG
TACAGTTTATTTGGAGGGAAGAAGGATAAAGATGAGAATGGCGATGAAGCGCCATCGAAA
GCAGGGATTTTT---------GGAAACATGCAAAATCTCTATGAAACTGTTAAGAAGGCC
CAAATGGTTGTCCAAGTTGAGGCTGTCCGGGTGCAGAAGGAGCTTGCAGCGACTGAGATT
GATGGTTATTGTGAAGGTGAACTAATCAAGGTTACACTTTCTGGAAACCAGCAACCTATT
AGAGTTGAAATCACAGAAGCTGCAATGGAGTTGGGTGCTGAAAAACTTTCGGAGCTGGTC
AATGATGCATACAAGGATGCGCATCAACGGAGCGTCCAGGCCATGAAAGAGAGGATGTCT
GACTTGGCACAGAGCTTAGGAATGCCTGCGGGCCTTGGTGATGGTCTCAAG
>Sorbi
------------------------------------------------------------
------------------------ATGGCTCCCTCGGCAGCTCTCGCTCCGGCG------
------------GCCTTCCGCTCCGCCTTCTCGACGCCG------------------CTC
GCGTCCAACCCTACCCGTAATAGAATAAACATAGAAGGT---------------------
GCTTTCTGTTTGCCT---TGTTCCACAAGGAAGAGAGCTAGTTATAGACCTTTTCGAGTG
TACAGTTTATTTGGAGGGAAGAAGGATAAAGATGAGAACGGTGATGAG---CCATCGAAA
GCAGGAATTTTT---------GGAAATATGCAAAATCTATATGAAACTGTTAAGAAGGCC
CAAATGGTTGTCCAAGTTGAGGCTGTCCGGGTGCAGAAGGAGCTTGCAGCGACTGAGATT
GATGGCTATTGTGAAGGTGAACTAATCAAGGTTACACTTTCTGGAAACCAGCAACCTATT
AGAGTTGAAATCACGGAAGCTGCAATGGAGTTGGGTGCTGAAAAACTTTCCGAGTTGGTC
AACGATGCTTACAAGGATGCACATCAACGGAGCGTCCAGGCCATGAAAGAGAGGATGGCT
GACTTGGCACAGAGCTTAGGAATGCCTGCAGGCCTCGGCGATGGTCTCAAG
>Medtr
------------------------------------------------------------
------------------------atggctttcacagtttctctcacaggt---------
------------cacatccacgcatccactcaatgcaca------------------aac
ctgaactctttatcatcatctctatgtaatctaagctccagtgctaacgtagttgatatg
aggttagtatccccgcgtggactacaaaaagttggatctaatcatagaaatttcagagtc
catgccctcttcggaggaaaaaaagat---aatgaaagtggtgataataagggaggaatg
ctcggtcagctc---------ggaaacatgcaaaatctgtttgagactgtgaaaaaggcg
caagcggttgtccaagtagaatcaagtcggatacagaaagaacttgctgcagccgagttt
gatggttactgtgagggtgagttaataaaggtgacactatcagggaatcagcaacctgta
cgaacacaaattaccgaggctgctatggaattaggatcagaaaaactctcacttctagtc
acagaggcttacaaggatgcacaccaaaagagtgtccaggccatgaaggaaaggatgagt
gatcttgctcagagtttaggaatgccaccagggctcggtggagggttg---
>Zostera
------------------------------------------------------------
------------------------ATGGCGTCTACTAGCTCCTTAGGTTTTCAGGTTTCA
ACCTTTCAAAAAACCTTCAACGATCGAAAAAATTGCGCC------------------TTT
GCTTCCGGGGTTCCATCTCGTAATTGTTCAAAACTTTGTAGGTCTACACCTTTGCCATTT
TTATTATCATGGCCC---TGCTCCAAA---------ACCCCTAGGAAAACATTCCGTATC
CATAGTTTGTTTGGTGGGGGCAAGAAGGAGAACAGTGACAATGGTAATGATGGATCAAAG
CCTGGTATCTTT---------GGCAATATGCAGAATCTTTATGATACAGTTAAGAAAGCG
CAATCGGTCGTCCAAGTTGAAGCTGTGAAAGTTCAGAAAGAACTTGCAGAAGCGGAATTT
GATGGGTATTGCGAAGGTGAACTAATAAAGGTTACACTTTCTGGAAACCAACTACCTTTA
AGGACCGAAATCACCGAAGCCGCAATGGAACTTGGAGCT---------------------
------------------------------------------------------------
---------------------------------------------------
>Arath
------------------------------------------------------------
------------------------ATGGCTTCGACGGCTACGAACACTGAT---------
------------TTCTTCAAGACTTTGCTTTCT---CCT------------------TTC
TCAAATGGGAATGCGGCGCAACGAAGTAGTAGACAGAAC---------------------
---ATTGTTTGGTTA---AATCGGAAGCAATCTGGAAATAATAACAGATCTCTTCGTGTT
AATGGATTATTCGGAGGCGGAAAAAAG------GACAATAAAGAGGATGGACAATCAAAG
GCAGGAATTCTA---------GGTAACATGCAGAATTTGTATGAGACAGTGAAGAAAGCT
CAAATGGTTGTTCAAGTAGAGGCTGTTAGAGTGCAGAAGGAGCTTGCTGTTGCTGAATTT
GATGGTTATTGTCAAGGCGAGCTTGTCAAGGTTACATTATCAGGTAACCAGCAACCAATT
CGCACTGATATCACTGATGCAGCAATGGAGTTAGGTTCTGAAAAACTTTCACTGCTGGTC
ACAGAAGCATACAAAGACGCACATTCAAAGAGTGTACTGGCTATGAAAGAAAGAATGAGT
GATCTTGCGCAGAGCTTAGGGATGCCACCAGGCCTT---GATGGATTAAAG
>Posidonia
------------------------------------------------------------
------------------------ATGGCGTCTACCAGCTCTTTGGCTTACCAGGTATCA
AGCTTCGAC---TGCCTTAAGGACAGGAAAAATCCCGCC------------------TTT
GGGTTGGCTTCTTCTCGTAGTGATTCAAATGTTAACACT------GCAGCTGGACCATCA
TTTTTATCATGGCCC---TGCAAAACAAATACA---ACCTCAAAGAAATCATTCTGTATT
TATAGTTTATTTGGTGGGAAGAAGGATAAAAATGAGAATAGTGATGATGGACAATCAAAG
GCAGGGATATTT---------GGCAACATGCAAAATCTTTATGATACTGTGAAGAAGGCT
CAAATGGTTGTCCAAGTAGAAGCAGTTAAAGTTCAAAAAGAGCTTGCAGAAGCCGAGTTT
GATGGGTACTGTGAGGGTGAACTGATCAAGGTTACACTTTCGGGAAACCAACAGCCTGTA
CGCACTGAAATCACTGAAGCTGCAATGGAGTTAGGACCAGAGAAGCTCTCCCTCTTGGTA
ACAGAGGCGTATAAGGATGCACATCAAAAGAGTGTTCAGGCCATGAAAGAAAGGATGAGC
AATCTTGCCCAAAGCCTGGGAATGCCACCAGGAGTC---------------
>Poptr
ATGATATATGACCAACAGAACTCAAACCCCCCCCCCCCCTACTTTATCCTCTCAAAACCT
CTCTCTCACTCTCTCTCTGTAAAGATGGCTTCGACTACTGCTGTAACTGCTCAGGTCACA
AACCTTAAC---GGGCTAGGCGACTGGAAAAGG---CCT------------------TTC
CCTGCATCACTTCCTTTAGGTAACCTGAATTTAAATGCAAAT---GTTGTTGGCAAGCAG
CTGTTGTCTTGGTCT---GGCAAGCAGAAATCTGAGCGAAATTACAGATCTTTCCGTGTG
ATTGGTTTATTTGGAGGGAAAAAGGAGAATAGCGAGAAGAGCGATGATGCACCTTCAAAG
GCAGGAATATTT---------GGAAACATGCAGAACTTATACGAGACTGTAAAAAAGGCA
CAAATGGTTGTCCAAGTTGAGGCAGTTCGGGTGCAGAAAGAACTTGCTTCAGCAGAGTTT
GATGGTTACTGTGAAGGTGAGCTAATCAAGGTAACACTAACTGGCAACCAGCAACCTGTA
CGGACAGAAATAACTGAAGCTGCAATGGAATTAGGTGCAGAAAAACTTTCACTTTTAGTT
ACCGAGGCATACAAGGATGCTCACCAAAAGAGTGTCCAGGCCATGAAAGAAAGGATGAAC
GACCTTGCCCAAAGCCTAGGAATGCCACCAGGAGTCGGTGAGGGGTTAAAG
>Vitis
------------------------------------------------------------
------------------------ATGGCGTCGACGAGTGCTCTGACCACTCAGATTTCG
AACTTGTGC---GGATTCACTGACTGCAAAAAT---ACT------------------ACT
TCTTCATCGCTCTTCTTCTGTAAACTGAGCCCCAACACGAAT---CTAGTTAGTACACGG
ATGTTTTGTCAGTAT---GCTGATAGTAGGATGGGGAATAATCGTAGATCTGTTCGTGTT
TATGGTCTATTTGGAGGAAATAAAGAAAATAGTGAGAAAGGTGATGATGCACGTTCGAAG
GCAGGATTTCTT---------GGCAACATGCAAAATCTATATGAGACTGTGAAGAAGGCA
CAGATGGTTGTACAAGTTGAGGCAGTGAAGGTTCAAAAAGAACTTGCAGAGGCTGAATTT
GATGGTTACTGTGAAGGTGAGCTAATAAAGGTCACATTATCTGGGAATCAGCAACCTGTG
CGAACTGAAATCACTGAGGCTGCAATGGAGTTAGGACCAGAAAAACTTTCACTTTTGGTT
ACTGAGGCGTACAAGGATGCGCACCAGAAAAGTGTGCAGGCTATGAAGGAAAGGATGAAC
GACCTTGCTCAAAGCTTAGGAATGCCTCAAGGCCTCAGTGAGGGATTGAAG
