# Supplementary material for: Back to the sea twice: identifying candidate plant genes for molecular evolution to marine life
Source: BMC Evol Biol. 2011 Jan 12;11:8. doi: 10.1186/1471-2148-11-8 (PMC3033329; doi:10.1186/1471-2148-11-8)
Supplement: Additional file 3 — Aligned nucleotide (CDS) sequences of each OrthoMCL cluster, produced with PAL2NAL. [file 1471-2148-11-8-S3.GZ › orthomcl256.pal2nal]

>Arath
ATGTCTCACAGGAAGTTTGAGCACCCAAGACATGGTTCTCTTGGTTTCCTTCCAAGGAAG
AGAGCTAACCGTCACAGAGGAAAGGTGAAGGCGTTCCCTAAGGATGACCAAACCAAGCCT
TGCAAGTTCACAGCTTTCATGGGTTACAAAGCTGGTATGACTCACATTGTCAGAGAAGTG
GAGAAACCTGGATCCAAGCTTCACAAGAAGGAGACATGTGAGGCTGTTACCATCATTGAG
ACACCTGCTATGGTGGTTGTTGGAGTTGTTGCCTATGTGAAGACTCCTAGAGGTTTGAGG
TCTTTGAACACTGTCTGGGCACAGCATTTGAGTGAGGAGGTCAGGAGAAGGTTCTACAAG
AACTGGGCTAAGTCTAAGAAGAAGGCTTTCACTGGGTACGCTAAGCAGTATGACAGTGAG
GATGGCAAGAAGGGTATTCAGGCTCAGCTTGAGAAGATGAAGAAGTACGCTACTGTCATC
CGTGTTTTGGCTCACACTCAGATCAGGAAGATGAAGGGATTGAAGCAGAAGAAGGCTCAC
ATGATGGAGATCCAGATCAATGGTGGTACCATTGCCCAGAAGGTTGACTTTGCCTACAGT
TTCTTTGAGAAGCAGATCCCAATTGAAGCTGTCTTCCAGAAGGATGAAATGATTGATATC
ATTGGTGTGACCAAGGGTAAGGGTTATGAAGGTGTTGTTACTCGTTGGGGTGTTACCCGT
CTTCCTCGTAAGACTCACAGAGGTCTGCGTAAGGTTGCTTGTATTGGTGCGTGGCATCCT
GCTAGAGTGTCCTACACTGTTGCTAGGGCTGGTCAGAACGGTTACCATCACCGTACTGAG
CTTAACAAGAAGATTTACAGGTTGGGTAAGGTTGGTACTGAGGCACACACAGCCATGACT
GAATATGACAGGACTGAGAAGGATGTGACTCCAATGGGAGGCTTCCCACACTACGGTATT
GTGAAGGATGACTACTTGATGATTAAGGGGTGCTGTGTTGGTCCCAAGAAGAGAGTTGTA
ACTCTCAGACAGTCACTTCTCACTCAGACTTCCCGTCTTGCCTTGGAGGAGATCAAACTC
AAGTTTATTGACACCGCCTCCATTTTTGGACATGGTCGCTTCCAGACCTCCCTTGAGAAG
ATGAGGTTTTACAACCGTGTCACGAAG
>Zostera
------------------------------------------------------------
------------------------------------------------------------
------------------------------------------------------------
------------------------------------------------------------
------------------------------------------------------------
------------------------------------------------------------
------------------------------------------------------------
------------------------------------------------------------
------------------------------------------------------------
------------------------------------------------------------
------------------------------------------------------------
------------------------------------------------GGTGTGACACGT
CTTCCTCGCAAAACCCATAGAGGTCTTCGCAAGGTTGCCTGTATTGGTGCATGGCATCCA
TCTAGGGTTTCCTACACTGTAGCTCGTGCTGGTCAGAATGGATACCATCATCGTACTGAA
TTGAACAAGAAGATTTACAAGCTTGGCAAGAGTGGCGATGAGTCCCATACTGCTAGTACT
GATTTTGACAGGACCGAGAAAGACATCACACCAATGGGTGGGTTTGCTCACTATGGTATT
GTGAAAGACGATTATCTTCTCATTAAAGGGTGCTGTGTTGGTCCAAAGAAGAGAGTTGTT
ACTCTTCGTCAGTCTCTTCTGAAGCAGACATCACGTCTTGCTTTGGAGGACATCAAGCTC
AAGTTTATAGATACTTCTTCCAAGTTTGGGCATGGACGGTTCCAGACTACTGCAGAGAAA
GAGAAGTTCTATGGAAAGCTCAAGGCT
>Posidonia
------------------------------------------------------------
------------------------------------------------------------
------------------------------------------------------------
------------------------------------------------------------
------------------------------------------------------------
------------------------------------------------------------
------------------------------------------------------------
------------------------------------------------------------
------------------------------------------------------------
------------------------------------------------------------
------------------------------------------------------------
------------------------------------------------------------
------------------------------------------------------------
------------------------------------------------------------
------------------------------------------------------------
---------------------------------------------------TGACCTAAA
TCTGATATTTTTAATAGAAATAACCAAAACATAATCAAACTGTCTCATAGAGAATAAAAC
AGGTCTTGATATGCAAAACAAAATTCGACAACATAAATTACTGAAGAACTCCAAAATTTG
ACACCAATTTGAAACTAATTCTAAGCCTTGAGCTTGCCAAAGAACTTCTGCTTCTCGGCA
GGGTCTGGAAGCGTCCATGTCCAAATT
>Oryza
ATGTCGCACAGGAAGTTCGAGCACCCGAGGCATGGATCCCTCGGCTTCCTCCCGAGGAAG
CGCTCCTCCCGCCACCGCGGCAAGGTGAAGTCCTTCCCCAAGGATGACGTATCAAAGCCC
TGCCACCTTACTTCCTTCGTTGGCTACAAGGCTGGAATGACACACATTGTGCGTGAGGTC
GAGAAGCCTGGCTCCAAGCTCCACAAGAAGGAAACCTGCGAGGCTGTTACCATCATCGAG
ACCCCTCCGCTTGTCATTGTTGGACTCGTGGCCTATGTCAAGACACCTCGTGGACTTCGC
TCTCTCAACTCTGTCTGGGCCCAGCACCTTAGCGAGGAGGTGCGGAGAAGGTTCTACAAG
AACTGGTGCAAAAGCAAGAAGAAGGCTTTCACTAAGTATGCCCTTAAGTATGACAGTGAT
GCTGGCAAGAAAGAAATCCAGATGCAACTTGAGAAGATGAAGAAGTACGCATCTATTGTT
CGTGTTATTGCCCACACTCAGATCAGAAAGATGAAGGGCTTGAAGCAGAAGAAGGCTCAC
CTCATGGAGATCCAGATCAACGGTGGCACTATCGCCGACAAGGTGGACTATGGCTACAAG
TTCTTTGAGAAGGAAATCCCTGTTGATGCAGTCTTCCAGAAGGACGAGATGATTGACATC
ATTGGTGTCACTAAGGGTAAGGGTTATGAAGGTGTCGTCACTCGTTGGGGTGTCACCCGC
CTTCCTCGCAAGACCCACAGGGGTCTCCGCAAGGTTGCTTGTATTGGTGCCTGGCATCCA
GCCAGGGTGTCCTACACTGTTGCCCGTGCTGGTCAGAACGGATACCACCACCGCACTGAG
ATGAACAAGAAGGTTTACAAGATTGGCAAGTCTGGTCAGGAGTCTCATGCGGCCTGCACC
GAGTTCGACAGGACTGAGAAGGACATCACCCCGATGGGCGGCTTCCCGCACTACGGTGTG
GTGAAGGGCGACTACCTCATGATCAAGGGTTGCTGCGTCGGTCCGAAGAAGAGAGTCGTC
ACCCTCCGCCAGTCGCTGCTGAAGCAGACCTCGCGGCTCGCCCTGGAGGAGATCAAGCTC
AAGTTCATCGACACCTCGTCCAAGTTCGGGCACGGTCGCTTCCAGACCACCGACGAGAAG
CAGAGGTTCTTCGGCAAGCTCAAGGCC
>Bradi
ATGTCGCACCGTAAGTTCGAGCACCCGAGGCACGGATCCCTCGGCTTCCTCCCCAGGAAG
CGCTGCTCTCGCCACCGCGGAAAGGTGAAGGCCTTCCCCAGAGATGACCCCCAGAAAAAA
TGCCACCTCACTGCCTTCCTTGGCTACAAGGCTGGGATGACCCACATTGTTCGTGAGGTG
GAGAAGCCTGGTTCCAAGCTGCACAAGAAGGAGACTTGTGAGGCTGTCACCATTGTGGAG
ACACCCCCAATTGTCATCGTTGGACTTGTTGCCTATGTGAAGACTCCTCGTGGCCTTCGC
ACTCTCAACTCTGTCTGGGCTCAGCATCTCAGCGAAGATGTGAGGAGAAGGTTCTACAAG
AACTGGTGCAAGAGCAAGAAGAAGGCTTTCACCAAGTATGCTCTCAAGTATGACAGTGAT
GCAGGCAAGAAGGAAATCCAGTTGCAGCTTGAGAAGATGAAGAAATATGCTTCTGTTGTC
CGTGTTATCGCCCATACCCAGATCAGGAAGATGAAAGGGTTGAAGCAGAAGAAGGCTCAC
CTCATGGAGATCCAGGTCAACGGTGGCACCATTGCTGATAAGGTGGACTATGGCTACAAC
TTCTTTGAGAAGGAAGTCCCCATTGACGCTGTGTTCCAGAAGGATGAGATGATTGACATC
ATTGGTGTTACCAAGGGTAAGGGATACGAAGGTGTTGTGACACGTTGGGGTGTCACCCGC
CTTCCCCGCAAGACCCACAGAGGTCTCCGCAAGGTTGCCTGTATCGGTGCCTGGCATCCT
GCTAGGGTTTCCTACACTGTTGCCCGTGCTGGTCAGAATGGATACCACCACAGAACTGAG
ATGAACAAGAAGGTTTACAAGATTGGCAAGGCTGGACAGGAGACCCATGATGCCTCCACT
GAGTTTGACAGGACCGAGAAGGACATCACCCCCATGGGCGGCTTCCCCCACTACGGTATT
GTGAAGGGTGACTACCTGATGATCAAGGGCTGCTGCGTCGGCCCCAAGAAGCGCGTGGTG
ACCCTCCGCCAGTCCCTCCTGAAGCAGACCTCGCGTCTGGCCCTCGAGGATATCAAGCTC
AAGTTCATCGACACATCGTCCAAGTTCGGCCACGGCCGTTTCCAGACCACCGAGGAGAAG
CAGAGGTTCTACAACAAGCTCAAGGCC
>Zma
ATGTCGCACCGTAAGTTCGAGCACCCGAGGCACGGCTCCCTCGGCTTCCTTCCCAGGAAG
CGCTCCTCCCGTCACCGCGGCAAGGTGAAGTCATTCCCTAGGGATGACCCCAAGAAGCCT
TGCCATCTCACTGCCTTCCTTGGCTACAAGGCTGGCATGACTCACATTGTCCGTGAGGTT
GAGAAGCCAGGATCCAAACTCCATAAGAAGGAAACTTGTGAGGCTGTTACCATCATTGAA
ACCCCTCCTCTTGTCATTGTTGGGCTCGTGGCATATGTGAAGACTCCTCGTGGCCTCCGC
ACACTCAACTCTGTTTGGGCCCAACATCTTAGCGAAGAAGTGAGGAGAAGGTTCTACAAG
AACTGGTGCAAGAGCAAGAAGAAGGCTTTCACAAAGTATGCTCTCAAATATGAAAATGAT
GCTGGCAAGAAGGAAATTCAGCTGCAGCTTGAGAAGATGAAGAAATATGCTTCTGTTATC
CGTGTCATTGCTCATACCCAGATTAGGAAGATGAAGGGTTTGAAGCAGAAGAAGGCTCAC
CTGATGGAGATTCAGGTCAATGGTGGTACCATTGCTGACAAGGTGGACTATGGCTACAAA
TTCTTTGAGAAAGAGGTCCCTGTTGATGCTGTCTTCCAGAAGGATGAGATGATTGACATC
ATTGGTGTGACCAAGGGGAAAGGTTATGAGGGTGTGGTCACTCGTTGGGGTGTCACCCGG
CTTCCCCGCAAGACCCACAGGGGTCTCCGCAAAGTTGCTTGTATCGGTGCATGGCATCCG
GCTAGGGTCTCCTATACGGTTGCCCGTGCTGGTCAAAATGGGTACCACCACCGCACTGAG
ATGAACAAGAAGGTTTACAAGATCGGCAAGGCTGGACAAGAGACCCACGATGCCTCCACA
GAGTTTGACAGGACTGAGAAGGACATCACTCCCATGGGTGGCTTCCCCCATTATGGTATC
GTGAAGGGTGACTACCTGATGATCAAGGGCTGCTGTGTGGGTCCAAAGAAGAGGGTGGTG
ACCCTCCGCCAGTCCCTCCTGAAGCAGACTTCCCGGCTGGCGCTGGAGGAGATCAAGCTC
AAGTTCATCGACACATCGTCCAAATTTGGGCACGGTCGTTTCCAGACTACCGATGAGAAG
CAGAGGTTCTTTGGCAAGCTCAAGGCG
>Sorbi
ATGTCGCACCGTAAATTCGAGCACCCGAGGCACGGGTCCCTCGGCTTCCTCCCCAGGAAG
CGATCCTCCCGCCACCGCGGAAAGGTGAAGTCCTTCCCGAGGGATGACCCAAAGAAGCCC
TGCCACCTCACCGCATTTGTTGGCTACAAGGCTGGAATGACACACATTGTGCGTGAGGTG
GAGAAGCCTGGCTCCAAGCTCCACAAGAAGGAAACTTGTGAGGCTGTGACTATCATTGAG
ACCCCTCCCCTTGTCATTGTCGGACTTGTGGCATATGTGAAGACCCCTCGCGGCCTGCGA
ACCCTCAACTCTGTCTGGGCCCAGCACCTTAGTGAAGAAGTGAGGAGAAGGTTTTACAAG
AACTGGTGCAAGAGCAAGAAGAAGGCCTTCACCAAGTACGCCCTCAAATATGACAGCGAC
GCAGGCAAGAAAGAAATCCAGTTGCAGCTTGAGAAGATGAAGAAGTATGCTTCAGTTATC
CGTGTTATCGCCCACACTCAGATTAAAAAGATGAAAGGTTTGAAGCAGAAGAAGGCTCAC
CTTATGGAGATCCAGGTCAATGGTGGCACTATAGCAGACAAGGTGGACTATGGTTACAAA
TTCTTTGAGAAGGAAGTTCCTGTTGATGCTGTGTTCCAGAAGGATGAGATGATTGACATC
ATTGGAGTCACCAAGGGTAAGGGGTATGAAGGTGTGGTCACTCGTTGGGGTGTTACCCGG
CTTCCCCGCAAGACCCACAGGGGTCTCCGCAAGGTTGCCTGTATTGGTGCCTGGCATCCA
GCTAGGGTGTCGTACACAGTTGCCCGCGCTGGTCAGAATGGATACCATCACCGTACTGAG
ATGAACAAGAAGGTTTACAAGATCGGCAAGGCTGGACAGGAGAGCCATGATGCCTCAACT
GAGTTTGACAGGACTGAGAAGGACATCACTCCCATGGGTGGCTTCCCCCACTATGGTATT
GTCAAAGGTGACTACCTGATGATCAAGGGTTGCTGCGTTGGCCCCAAGAAGAGGGTGGTG
ACTCTCCGCCAATCTCTGCTGAAGCAGACCTCTCGGCTGGCTCTGGAGGAGATCAAGCTC
AAGTTCATCGACACCTCGTCCAAGTTCGGGCACGGGCGCTTCCAGACCACAGACGAGAAG
CAGAAGTTCTATGGCAAGCAAAAGGCC
>Vitis
ATGTCTCATCGCAAGTTTGAGCACCCAAGACATGGCTCTTTGGGATTTCTTCCCAGGAAA
AGAGCTGCCCGTCACAGAGGAAAAGTGAAGGCCTTTCCCAAGGATGATCCAACAAACCCT
TGCAGATTAACTGCTTTCCTTGGATACAAAGCTGGCATGACCCATATCGTCAGAGAAGTT
GAGAAACCAGGGTCAAAACTACACAAGAAAGAAACATGCGAAGCAGTAACTATCATAGAA
ACGCCACCAATGGTGGTTGTTGGTGTTGTTGGTTATCTCAAGACACCGCGTGGCCTTCGT
TCTCTGAATACTGTTTGGGCCCAGCATCTTAGTGAGGAGGTGAAGAGGAGATTCTATAAG
AACTGGTGCAAGTCCAAGAAGAAGGCTTTCACCAAATATTCTAAGAAATATGAATCTGAA
GATGGGAAGAAGGATATTCAAGCTCAATTGGAGAAAATGAAGAAGTACTGCAATGTGATT
CGTGTTTTGGCCCATACCCAGATTAGAAAAATGAAGGGCCTGAAGCAGAAAAAGGCTCAC
CTTATGGAGATTCAGGTGAATGGTGGAGATGTTGCTAAGAAGGTTGACTATGCCTATGGT
TTCTTTGAGAAGCAGATTCCAATTGATGCTATATTCCAGAAAGATGAGATGATTGATATC
ATTGGAGTAACTAAGGGTAAGGGATATGAGGGTGTTGTTACCCGTTGGGGTGTAACTCGC
CTTCCTCGTAAGACCCACCGTGGGCTTCGCAAGGTGGCCTGTATTGGTGCCTGGCATCCA
GCTAGGGTATCATTTACAGTTGCCAGAGCTGGGCAGAATGGTTACCATCATCGCACAGAG
ATGAACAAGAAGATTTACAAGGTTGGAAAGACTGGCCAAGAGTCCCATTCTGCCATGACC
GAGTTTGACAGGACCGAGAAGGATATTACCCCAATGGGAGGATTCCCACATTATGGGGTG
GTGAAAGACGATTACCTGCTGATCAAAGGATGTTGCGTGGGACCAAAGAAGCGAGTTGTC
ACATTGAGGCAGTCACTGTTGAAGCAAACATCTAGGGTTGCTATGGAGGAGATTAAACTC
AAGTTCATTGATACATCCTCTAAGTTTGGCCATGGTCGCTTCCAGACAACCCAGGAGAAG
GCCAAGTTCTTTGGACGGCTCAAGGCT
>Medtr
------------------------------------------------------------
------------------------------------------------------------
------------------------------------atgacccacattgtcagagaagtc
gaaaagccaggatccaagcttcacaagaaggagacttgtgagcccgtgacaatcattgag
acacctcccatggttgttgtcggtgttgtgggttatgtgaaaactccccgtggtcttaga
acattgaacactgtgtggactcagcatttgagtgaggaaattaagcgtaggttctacaag
aactggtgcaagtccaagaagaaggctttcagcaagtactcaaagcagtatgaaagtgat
gaggggaagaaaaacattcagacccagcttgagaaactgaagaagtatgcaactgttatc
cgtgtgttggctcacactcagatcaggaaaatgaagggtttgaagcagaagaaagcccat
ataatggagattcaagtcaatggtggtaccattgcacagaaggtggactttgcatacagt
ttctttgagaagcaggttcctattgatgctgtgttccagaaagatgaaatgattgacatc
attggagtgaccaagggtaagggttatgaaggtgttgttactcgttggggtgttactcgt
cttcctcgtaagactcacaggggtttgaggaaggttgcatgtattggagcttggcatcct
gctagagtttctttcactgttgccagagctggtcagaacggataccatcacagaactgag
ctgaacaagaaaatttacaagctcggcaaagttggagaggagacccatgacgcccagact
gaattcgataggactgagaaagacattacacctatgggtggtttcccacactacggtatt
gtcaaggaggattttctgatgatcaagggaggctgtgttggtcccaagaagagggttatt
actctgcgccagtcccttcttaagcagacttctcgtcttgctcttgaggatatcaaactc
aagtttatcgatacctcttccaagtttggacatggtcgtttccagacaacatcagagaag
caaaagttctatggacgcctcaaagct
>Poptr
ATGTCTCACAGGAAGTTTGAGCACCCTAGACATGGTTCCCTTGGATTTCTTCCAAGGAAG
CGAGCTGCTCGTCACAGAGGAAAAGTGAAGTCTTTCCCCAAGGATGACCCTACCAAGCCT
TGCAAGCTTACTTCCTTTTTGGGTTACAAGGCTGGCATGACACACATTGTCAGAGAGGTC
GAAAAACCAGGATCCAAGCTTCACAAGAAGGAGACCTGTGAGGCTGTAACAATCGTTGAG
ACACCTCCAATGGTGATTGTTGGAGTTGTGGGTTACTTGAAAACACCATCTGGCCTCCGA
ACTCTGAACACCGTTTGGGCTCAGCATTTGAGCGAGGAGGTCAAGCGAAGGTTCTACAAG
AACTGGTGCAAGTCCAAGAAGAAGGCGTTCGCCAAATACTCAAAGCAGTATGAGACAGAT
GAAGGGAAGAAGAGCATCCAATCACAGCTTGAGAAGTTGAAGAAATATGCAACTGTTATT
CGTGTTTTGGCCCACACTCAGATCAGAAAGATGAAGGGATTGAAGCAGAAGAAAGCTCAC
TTGATGGAGATCCAGGTCAATGGTGGGACAATTGCTCAGAAGGTGGATTTTGCTTATGGT
TTCTTTGAGAAGCAAGTCCCAATAGATGCTGTTTTCCAGAAGGATGAAATGATTGATGTT
ATTGGTGTCACAAAGGGTAAGGGTTATGAAGGTGTTGTCACTCGTTGGGGTGTCACTCGC
CTGCCTCGTAAGACCCATAGGGGTCTTCGTAAGGTGGCTTGTATCGGCGCCTGGCACCCT
GCAAGAGTCTCATTCACTGTTGCCAGGGCTGGTCAGAATGGATATCACCACCGTACTGAA
TTGAACAAGAAGATCTACAAGGTTGGCAAGGTGGGCCAGGAGACACACACTGCCATAACC
GAGTATGACAGGACCGAAAAGGACATCACTCCATTGGGTGGTTTCCCTCACTATGGTGTG
GTGAAGGACGACTATCTGATGATCAAGGGATGCTGCGTTGGACCTAAGAAGAGGGTGGTT
ACACTCCGTCAATCCCTACTCAAACAGACATCTCGATTGGCTCTTGAGGAAATCAAACTC
AAGTTTGTGGACACGTCCTCGAAGTTTGGACATGGTCGCTTCCAGACAACACAGGAGAAA
CAGAAATTCTATGGACGCCTCAAGGCC
