# Supplementary material for: Back to the sea twice: identifying candidate plant genes for molecular evolution to marine life
Source: BMC Evol Biol. 2011 Jan 12;11:8. doi: 10.1186/1471-2148-11-8 (PMC3033329; doi:10.1186/1471-2148-11-8)
Supplement: Additional file 3 — Aligned nucleotide (CDS) sequences of each OrthoMCL cluster, produced with PAL2NAL. [file 1471-2148-11-8-S3.GZ › orthomcl2558.pal2nal]

>Arath
------------------------------------------------ATGGCGAAAGCA
AGCTTTATTCTACTCGGAACTCTCTTCCTCTTCGGAGCCATAGCTTCAATTCAGGCAAAA
GAA---------GATCTCAAGGAGGTTACTCACAAGGTTTACTTCGATGTAGAGATCGAC
GGCAAATCCGCTGGTCGCGTTGTTATAGGACTATTTGGCAAGGCAGTTCCTAAAACTGCA
GAAAACTTCAGAGCTTTGTGCACAGGGGAGAAAGGTGTAGGGAAGAGTGGGAAACCTCTA
CACTACAAGGGAAGCAAGTTCCATCGAATCATTCCCAGCTTTATGATCCAGGGAGGTGAC
TTCACGCATGGGAACGGTATGGGTGGAGAATCAATCTATGGTCAGAAGTTTGCTGATGAG
AACTTCAAGCTGAAGCACACTGGACCA------------------------------GAC
ACAAATGGTTCGCAGTTTTTTATCACAACGGTGACAACAAGCTGGTTAGATGGAAGGCAT
GTGGTGTTTGGGAAAGTGGTGCAAGGAATGGATGTAGTTTATAAGATTGAAGCTGAGGGC
AAACAAAGCGGAACTCCTAAGAGCAAAGTCGTAATTGCAGACAGTGGAGAACTTCCTCTC
>Posidonia
---ATGGCGTCCGGTCGT---------------------------------------GGC
CTGTTCGTCTGCTTC------CTCGCGGTGTTTGGAACACTTGCCCTCGTCCAGGCCAAG
GCCTCCAAG---GACTTGAAAGAGGTGACTCACAAGGTTTACTTTGATGTTGAGATTGAT
GGAAAGCCCGCTGGTCGTGTTGTTATGGGCCTTTTTGGGAATGCCGTGCCTAAAACTGCA
GAAAATTTCCGAGCACTATGCACAGGAGAGAAAGGTATCGGAAATAGTGGGACACCTCTC
CACTACAAGGGGAGCTCCTTCCATAGAATAATCCCTAGCTTTATGATCCAAGGTGGTGAC
TTTACTCTGGGAGATGGTAGAGGAGGTGAGTCTATATATGGGACCAAATTTGCTGATGAG
AACTTCAAGCTCAAGCACATTGGACCAGGATTTCTGTCAATGGCAAATGCTGGCCCAGAT
ACTAATGGCTCACAGTTCTCCATTACAACAGTTACAACTAACTGGTTGGACGGGAGACAT
GTTGTCTTTGGCAAGGTGATCTCTGGAATGGATGTTGTCTACAAAATTGAAGCTGAAGGA
CGACAGAGTGGTACTCCCAAAAGCAAGGTTGTTATTGCTGATAGTGGCGAGCTGCCCCTG
>Zma
ATGGCGCCGAGCGGGTGGAGGAGGAGCGCGGCGGCGCGG------GTCGCCTGGCGCCCG
GCCACGGTTTGCCTGTGGCTCGCGCTCGCCGCCGCCGCACTGACGCTCGCCCAGGCTAAG
AAG---------GACCTGACGGAGGTTACCCACAAGGTCTACTTCGACATCGAGATCGAC
GGCAAGCCCGCAGGCCGGATTGTCATGGGGCTTTTTGGGAAGACTGTTCCTAAGACGGCA
GAGAACTTCCGAGCTCTTTGCACAGGAGAGAAAGGGGTTGGCAAGAGTGGCAAAGCCCTC
CACTACAAGGGAAGTAAGTTCCACAGAATCATCCCCAGCTTCATGCTCCAAGGAGGTGAC
TTCACTCTCGGGGACGGGAGGGGTGGTGAATCTATCTACGGCTTGAAGTTTGCGGATGAG
AACTTCAAGATCAAGCACACTGGTCCAGGCCTTCTGTCCATGGCCAATGCCGGGAGAGAT
ACAAACGGATCCCAGTTTTTCATCACCACAGTGACAACAAGTTGGTTGGACGGGAAGCAT
GTGGTGTTTGGCAAGGTGTTGTCTGGAATGGATGTTGTGTACAAGGTCGAAGCTGAAGGC
CGGCAGAGTGGGGAGCCGAAGAGCAAGGTTGTGATAGCAGATAGCGGCGAGCTGCCGATG
>Sorbi
ATGGCGCCGAGCGGGTGGAGGAGGAGCGCGGGCGCGCGG------TCCCTGTGGCGCCCC
GCCACGGTGTGCCTGTGGCTCGCGCTCGCCGCCGCAGCTCTGACGCTCGCCCAGGCTAAG
AAG---------GACCTGACGGAGGTTACCCACAAGGTCTACTTCGATATCGAGATTGAC
GGCAAGCCCGCAGGTCGGATTGTCATGGGGCTTTTTGGGAAGACTGTTCCTAAGACAGCA
GAGAACTTCCGAGCTCTTTGCACAGGAGAGAAAGGAGTTGGCAAGAGTGGCAAAGCCCTC
CACTACAAGGGAAGTGCATTCCACAGAATTATCCCCAGCTTCATGCTCCAAGGAGGTGAC
TTCACTCTTGGGGATGGGAGGGGTGGTGAATCTATCTATGGCTTGAAGTTTGCTGATGAG
AACTTCAAGATCAAGCACACTGGACCAGGCCTTCTGTCCATGGCCAATGCCGGGAGAGAT
ACAAATGGATCTCAGTTTTTCATCACCACTGTGACAACAAGCTGGTTGGACGGGAAGCAT
GTTGTGTTTGGCAAGGTGTTGTCTGGAATGGATGTTGTGTACAAGGTCGAAGCTGAAGGC
CGGCAGAGTGGGCAACCAAAGAGCAAGGTTGTCATAACAGATAGTGGCGAGCTGCCTATG
>Oryza
ATGGCGGGGAGCGGGTGGAGGAGGATCCCGGCGGTGAGGAGGCCGCCCATGTCGCGCCCG
GCCTCGGTCTGCCTCTGGATCGTGCTCGTCGCCGCCACCCTGGCGCTCGCCCAGGCGAAG
AAATCGAAGGCGGATTTGACTGAGGTCACCCACAAGGTCTACTTCGACGTCGAGATTGAT
GGCAAGCCCGCAGGACGGGTTGTCATGGGACTTTTCGGGAAGACTGTTCCTAAAACGGCA
GAGAACTTCCGAGCACTTTGCACAGGAGAGAAAGGAACTGGAAAGAGTGGCAAAGCACTC
CACTTCAAGGGAAGTGCATTCCACAGAATTATACCCAGCTTTATGATCCAAGGAGGTGAC
TTCACACTTGGTGATGGAAGGGGTGGTGAATCTATCTATGGGACGAAGTTCGCCGATGAA
AACTTCAAGATCAAGCACACCGGACCAGGCCTCCTGTCCATGGCCAATGCTGGGAGAGAC
ACAAACGGGTCCCAGTTTTTCATCACCACTGTAACCACCAGCTGGTTGGACGGGAAGCAC
GTCGTGTTCGGTAAGGTGCTGTCTGGAATGGATGTGGTTTACAAGATTGAAGCTGAGGGC
CAGCAGAGTGGGTCACCGAAGAGCAAAGTTGTCATCGCGGACAGCGGCGAACTGCCGATG
>Bradi
ATGGCGTTGAGCGGGTGGAGGAGGAGCCCGGCGGCGAGG---------------CGCCCG
GCGTCTCTGTGCCTGTGGATCGCGCTCGTCGCGGCCACCCTGGTGCTCGCCCAGGCGAAA
AAGTCGAACGCGGACCTGTCGACGGTGACGCACAAGGTCTACTTCGACATCGAGATCGAA
GGCAAGCCCGCAGGTCGGGTTGTCATGGGACTTTTCGGGAAGGCTGTTCCTAAAACAGCA
GAGAACTTCCGGGCGCTTTGCACAGGAGAGAAAGGAACTGGCAAGAGTGGCAAACCTCTC
CACTACAAGGGAAGTTCATTCCACAGAATTATCCCCAGCTTCATGATCCAAGGAGGTGAC
TTCACACTTGGTGATGGAAGGGGCGGTGAATCTATCTATGGCACAAAGTTTGCTGATGAA
AACTTCAAGCTCAAGCACACTGGACCAGGTTTTCTCTCCATGGCCAATGCTGGGAGAGAT
ACAAATGGATCACAGTTTTTCATCACCACTGTAACTACAAGCTGGTTGGACGGCAAGCAT
GTTGTGTTTGGCAAGGTGCTGTCTGGGATGGATGTGATCTACAAGGTTGAGGCCGAAGGC
CAGCAGACTGGCACACCAAAGAGCAAAGTTGTCATCGCAGACAGCGGAGAACTGCCGCTG
>Poptr
ATGGCAAGATCGGGATTG---------------------------------------TTG
GCTGTTACTCTGCTGTGGACTTTAGTCCTTCTTGGAACCCTAGCAGTCACCCAGGCGAAG
AAATCGAAAGAAGATTTAAAGGAGATTACCCATAAAGTTTACTTTGATGTTGAGATTGAT
GGAAAACCAGCTGGTCGCATTACCATGGGACTATTTGGCAAGACAGTTCCAAAAACCGCA
GAAAATTTCCGGGCACTGTGCACCGGGGAAAAGGGTATTGGAAAGGATGGGAAACCTCTT
CACTACAAGGGGAATGTATTCCACAGGATTATTCCCAGCTTTATGATCCAAGGAGGTGAT
TTTACACTTGGTGATGGAAGAGGGGGGGAATCAATTTATGGGGAGAACTTTGCTGATGAG
AATTTCAAGTTGAAGCACACTGGACCTGGGACTTTATCAATGGCAAATGCTGGTCGTGAT
ACAAATGGTTCACAATTCTTCATCACAACTGTGACAACTAGCTGGTTGGATGGCAGACAT
GTTGTGTTTGGTAAGGTCATGTCTGGAATGGATGTGGTTTACAAGATGGAAGCTGAAGGC
AGGCAAAATGGCACCCCCAAGAGCAAGGTCGTGATTGCAGACAGCGGCGAACTCCCTCTA
>Vitis
------------------------------------------------------------
ATGAAGTTGGTGTTGTGGAGTCTGCTACTGTTGGGAACCCTAGCTATCTCTCAGGCAAAG
AAGTCGACGGAGAATTTGAAGGAAGTGACTCATAAAGTGTACTTTGATGTCGAGATTGAT
GGAAAACCAGCTGGTCGTGTTGTTATGGGCCTCTTTGGGAAGACAGTACCAAAAACTGTA
GAAAATTTCCGAGCACTGTGCACAGGGGAGAAGGGTATTGGAAGCAGTGGGAAGCCTCTC
CATTTTAAGGGGAGTGCATTCCATAGGATTATTCCCAGCTTTATGATCCAGGGTGGTGAT
TTTACACTTGGTGATGGAAGAGGTGGAGAATCGATTTATGGAGAGAAGTTTGCTGATGAG
AATTTTAAACTGAAGCATACTGGTCCAGGGCTTTTGTCAATGGCAAATGCTGGTCCAGAC
ACCAATGGTTCACAGTTCTTCATTACAACTGTGACAACTAGTTGGCTGGATGGAAGACAT
GTAGTATTTGGAAAGGTGTTATCTGGAATGGATGTGGTTTACAAGATGGAAGCTGAAGGA
AGGCAGAGCGGCACGCCCAAGACCAAAGTTGTGATTGCAGACAGTGGTGAACTTCCTCTA
>Medtr
------------------------------------------------------------
---------------atgatgcttcttgct------------------------------
------------------------------------------------------------
---------ccaggtcgcatagtcatgggcctttttgggaccacagtaccgaaaactgca
gaaaacttccgtgcgctttgtacaggagagaaaggggtaggaaaaagtgggaatcctctt
cattataaagggagcgcattccataggataataccaagcttcatggttcagggtggtgat
ttcaccagtggtgatggaagaggtggagaatcaatctatggtgataagtttgccgatgaa
aacttcaagctgaagcatactggtccaggatacttatcaatggcaaattctgggcaagat
accaatggctcacagtttttcataacaacagtaaaaactagctggctggatggacgccat
gttgtattcggcaaggtactttctggtatggatgttttgcacaagattgaagcagaagga
agtgaaagtggctctcccaaacgtacggttgtcatattagacagtggggaattaacttca
>Zostera
---ATGGCTGTTTCATGG---------------------------------------AAT
AGTCGTCTGTTATTATCCATGTTCCTCGTATTCTCTATTTTCGCAGTCATCCAGGCCAAA
CCGTCCAAG---GACTTGAAAGCGGTGACACACAAGGTTTTCTTTGACATCGAGATTGAT
GGAAAACCGGCTGGTCGTGTCGTTATGGGCCTTTTCGGGAAAGCTGTGCCTAAAACTGCA
GAAAATTTTCGAGCACTTTGCACAGGAGAAAAGGGTATGGGGAAAAGTGGGAAACCTCTC
CATTACAAGGGGAGTTCTTTCCACAGAATCATACCAAGCTTTATGATCCAAGGTGGTGAT
TTTACCTTGGGAGATGGTAGAGGAGGTGAGTCTATCTACGGCACTAAATTCGCTGATGAG
AACTTCAAGCTCAAGCACACAGGACCAGGACTTATGTCAATGGCCAATGCTGGCCCCAGT
ACAAATGGCTCCCAGTTCTTTATCACAACTGTCACAACTAGCTGGTTGGATGGAAAGCAT
GTTGTCTTTGAT------------------------------------------------
------------------------------------------------------------
