# Supplementary material for: Back to the sea twice: identifying candidate plant genes for molecular evolution to marine life
Source: BMC Evol Biol. 2011 Jan 12;11:8. doi: 10.1186/1471-2148-11-8 (PMC3033329; doi:10.1186/1471-2148-11-8)
Supplement: Additional file 3 — Aligned nucleotide (CDS) sequences of each OrthoMCL cluster, produced with PAL2NAL. [file 1471-2148-11-8-S3.GZ › orthomcl2506.pal2nal]

>Medtr
atgggtaaaaacatcgttcctgtaaaatctgtggtgtatgctctttctcctttccagcag
aaaatcatgcccggtctgtggaaggatcttcccaccaaaattcatcacaaagtctccgaa
aattggatcagcgctcttctattggttgttcccgtcgtcggcacctactcgtatgctatg
cacttcgtggaacaggagaagctccaccacaggtac
>Posidonia
TGAAAAATAAAAGTGGATGCTTGACTCAACCACAACCGTTCATCATGGTAAAAACATACA
TTTAACGGTCTCGACGATTATTTCAAATTCAGAAGCAAAACTGTTTGAAACAGCAACCTC
ATCGATATCACCTAAATAATGGCTAGTAGCGACATTAAGGTAAACAAGCTTTCACATTTC
AGGAAATGAGGAAAACAAAAGAGCCAAATATTACTA
>Zostera
ATGGGGAAGATACCGGTGAAGATGAAGGCGGTGGTCTACGGTTTATCTCCGTACCAGCAG
AAAGTGATGCCGGGATTGTGGAAGGATTTCACATCCAAGATCCACCACAAGATTACCGAC
AACTGGATCAGCGCTACTCTTCTCATCACCCCCGTTGTTGGAACCTACTCGTATGCGCAG
TGGTACCTCGAGCAGGAAAAGCTCCATCATAGATTC
>Oryza
ATGGGGAAGACGCCGGTGCGGATGAAGGCGGTGGTGTACGCGCTGTCGCCGTTCCAGCAG
AAGGTGATGCCGGGGCTGTGGAAGGACATCACCACCAAGATCCACCACAAGGTCTCCGAG
AACTGGATCTCCGCCACGCTCCTCCTCGCCCCCATCGTCGGCACCTACGAGTACGCAATG
TACTACAAGGAGCAGGAGAAGCTATCCCACAGATAC
>Bradi
ATGGGGAAGATGCCTGTGCGGATGAAGGCGGTGGTGTACGCGCTGTCGCCGTTCCAGCAG
CAGGTGATGCCGGGGCTGTGGAAGGACATCACCACCAAGATCCACCACAAGGTGTCGGAG
AACTGGATCTCCGCCACGCTCCTCCTCACCCCCGTCGTCGGCACCTACCAATATGCGATG
TACTACAAGGAGCAGGAGAAGCTGTCCCACAGATAC
>Zma
ATGGGGAAGACGCCGGTGCGGATGAAGGCGGTGGTGTACGCGCTGTCGCCCTTCCAGCAG
AAGGTGATGCCGGGGCTGTGGAAGGACATCACCACCAAGATCCACCACAAGGTCACCGAG
AACTGGATCTCCGCCACGCTCCTCCTCACCCCCGTCGTCGGCACCTACCAATACGCCATG
TGGTACAAAGAGCAGGAGAAGCTTTCCCACAGATAC
>Sorbi
ATGGGGAAGATGCCGGTGCGGATGAAGGCGGTGGTGTATGCGCTGTCGCCTTTCCAGCAG
AAGGTGATGCCGGGGCTGTGGAAGGACATCACCACCAAGATCCACCACAAGGTCACCGAG
AACTGGATCTCCGCCACGCTCCTCGTCACCCCCGTCGTCGGCACCTACCAATACGCCATG
TGGTACAAAGAGCAGGAGAAGCTTTCCCACAGATAT
>Arath
ATGGGGAAGCAGCCGGTGAAATTGAAGGCGGTGGTTTACGCACTTTCTCCGTTTCAGCAG
AAGATCATGACCGGTCTCTGGAAGGATCTGCCGGAGAAGATCCACCACAAGGTCTCTGAG
AATTGGATCAGCGCCACTCTTCTCGTTACCCCTGTCGTTGGAACCTACTGGTATGCTCAG
TATTTCAAGGAACAGGAGAAGCTTGAGCACAGATTC
>Vitis
ATGGGGAAGACGCCGGTGAGGATGAAGGCGGTAGTGTACTCGCTATCACCGTTTCAGCAG
CAGATCATGCCTGGTTTGTGGAAGGATCTAACCACCAAAATTCACCACAAGGTCACCGAC
AACTGGATCAGCGCCACTCTCCTCCTCGCTCCTCTCGTCGGCACCTACACATATGTTCAG
AACTTTAAGGAGAAGGAGAAGTTGGAGCATAGGTAC
>Poptr
ATGGGGAAGCAACCGGTGAAACTGAAGGCGGTGGTGTATGCTCTGTCACCGTTTCAGCAG
AAGGTAATGCCTGGTCTCTGGAAAGATCTGCCCGGCAAGATCCACCATAAAGTCTCCGAG
AACTGGATCAGCGCCACCCTCCTCCTCGCTCCTCTCGTCGGCGTCTACACGTATGTGCAA
AACTACCAGGAAAAGGAGAAGTTGGAACACAGGTAC
