# Supplementary material for: Back to the sea twice: identifying candidate plant genes for molecular evolution to marine life
Source: BMC Evol Biol. 2011 Jan 12;11:8. doi: 10.1186/1471-2148-11-8 (PMC3033329; doi:10.1186/1471-2148-11-8)
Supplement: Additional file 3 — Aligned nucleotide (CDS) sequences of each OrthoMCL cluster, produced with PAL2NAL. [file 1471-2148-11-8-S3.GZ › orthomcl250.pal2nal]

>Vitis
ATGATAAGAGAATTGGTAGAGAGTTTACGCATTAATCTGTTTCTCTCGGGGAATCGGAGA
GAGAGCGAGTCAGACTGGATATCGCCTATAAATACTCATTTCTGTCTTTCCATCCCCTGT
ATCTCTTCCTATTTTTCTTCTTTGTCTCAATCTCTCGCCTTCTTCCTCTTCTTCTTCACA
CCACATTTGTCACAGCCTTTATTTTCAGGAAGCAGATCTGATAGAATTGGATCAGGATCT
GTGTCCATACCCAAATATCTATTCAATTTCATCAATATGGACACCTTCCTTTTCACCTCA
GAATCAGTGAATGAAGGCCACCCCGACAAGCTCTGCGACCAAGTCTCAGATGCCATCCTT
GATGCTTGCCTAGAACAAGATCCAGAAAGCAAAGTTGCATGCGAGACTTGTTCTAAAACT
AACATGGTCATGGTCTTTGGTGAGATCACGACCAAGGCTAAAGTAGACTACGAGAAAATT
GTTCGAGACACTTGCAGAGGCATTGGGTTTGTTTCAGCTGACGTTGGTCTTGACGCTGAT
AACTGCAAGGTCCTAGTCAACATTGAGCAACAGAGCCCTGATATTGCTCAAGGAGTTCAC
GGCCACCTCTCCAAGAAGCCTGAGGAAATCGGAGCTGGTGATCAAGGCCACATGTTTGGC
TATGCCACGGATGAGACACCCGAGCTCATGCCGCTAACTCATGTCCTAGCCACTAAGCTC
GGCGCCAAGCTCACTGAGGTGAGAAAGAATAAAACATGCCCTTGGCTGAGACCTGATGGT
AAGACCCAAGTGACTGTAGAGTACCGAAATGAAGGTGGAGCGATGGTTCCTATTAGGGTC
CACACTGTTCTCATCTCAACCCAACATGATGAGACAGTCACGAACGATCAGATTGCCAAG
GAGTTGAGAGAGCATGTGATCAAACCT---------------------------------
------------------------------------------------------------
---------------ATCATTATTGACACCTACGGTGGGTGGGGTGCTCACGGTGGAGGT
GCATTCTCAGGTAAGGACCCAACTAAGGTGGACAGAAGCGGCGCCTATATTGTTAGGCAG
GCTGCAAAGAGTGTGGTAGCTTCAGGGCTTGCTAGGCGCTGCCTTGTGCAGGTTTCTTAT
GCAATCGGTGTTCCGGAACCACTGTCAGTTTTTGTGGACACGTACAAGACGGGGAAGATC
CCGGACAAGGATATATTGGATTTGATAAAGGAGAATTTCGACTTCAGGCCAGGAATGATT
GCTATTAATCTCGACCTGAAAAGAGGTGGCAACTTCAGGTTCCAGAAGACTGCTGCTTAT
GGCCATTTTGGTCGTGATGACCCAGACTTCACTTGGGAGACTGTTAAGCTCCTCAAG---
---------AAGGCT
>Arath
------------------------------------------------------------
------------------------------------------------------------
------------------------------------------------------------
------------------------------------------------------------
------------------------------------ATGGAGACTTTCCTATTCACATCT
GAGTCTGTGAACGAAGGACACCCTGACAAGCTTTGCGACCAGATCTCTGATGCAGTCCTT
GATGCCTGCCTTGAGCAAGACCCTGATAGCAAAGTTGCTTGTGAGACATGCACCAAGACC
AACATGGTCATGGTTTTCGGTGAGATCACCACCAAGGCTACGATTGACTACGAGAAGATT
GTCCGTGACACTTGCCGTTCCATTGGATTCATCTCTGACGATGTTGGTCTTGATGCTGAC
AAATGCAAAGTCCTTGTTAACATTGAACAACAGAGCCCAGACATTGCTCAAGGTGTTCAC
GGTCACTTCACCAAACGTCCAGAAGACATTGGAGCTGGTGACCAAGGACACATGTTTGGT
TATGCCACTGATGAAACCCCTGAGCTCATGCCTTTGAGTCATGTCCTTGCAACCAAGATT
GGTGCTCGTCTCACTGAAGTCAGGAAGAATGGAACTTGCCGTTGGTTAAGACCAGATGGC
AAGACCCAAGTCACTGTTGAGTACTACAATGACAATGGCGCTATGGTTCCAGTCCGTGTC
CACACCGTCCTGATCTCAACCCAGCACGATGAAACCGTTACCAATGACGAGATTGCGCGT
GACCTCAAGGAGCATGTGATCAAACCAATCATCCCAGAGAAATACCTTGACGACAAAACC
ATCTTCCACCTCAACCCATCAGGCCGGTTTGTGATCGGGGGACCACACGGTGATGCTGGT
TTAACTGGACGTAAGATCATCATTGACACATACGGAGGATGGGGAGCTCATGGAGGTGGT
GCTTTCTCAGGCAAAGACCCAACCAAAGTCGACAGAAGTGGAGCTTACATCGTGAGGCAA
GCAGCAAAGAGTGTGGTGGCTAATGGCATGGCTCGCAGGGCTCTTGTCCAGGTCTCATAC
GCCATTGGAGTACCCGAGCCATTGTCTGTCTTCGTTGACACTTACGGAACAGGGTTGATT
CCAGACAAGGAGATCCTGAAGATCGTGAAAGAGACATTCGATTTCAGACCAGGAATGATG
ACAATCAACTTGGACTTGAAGAGAGGAGGAAATGGAAGGTTTCAGAAAACGGCAGCGTAT
GGACATTTCGGAAGAGACGACCCTGACTTCACCTGGGAGGTCGTGAAGCCACTCAAGTGG
GACAAACCTCAAGCT
>Zostera
------------------------------------------------------------
------------------------------------------------------------
------------------------------------------------------------
------------------------------------------------------------
------------------------------ATGGCTCTGGAATCCTTCCTTTTCACATCT
GAATCAGTTAACGAAGGCCATCCAGACAAGTTATGTGATCAGGTATCTGACGCGGTTCTA
GATGCTTGCTTGGCCCAGGATCCTGATAGCAAGGTTGCCTGTGAAACATGCACTAAAACC
AACATGGTGATGGTCTTTGGAGAAATTACCACCAAGGCTAAGATTGATTACGAGAAGATT
GTCCGTGACACCTGCCGTGAAATTGGATTTGTGTCTGATGATGTTGGTTTGGACGCTGAT
AACTGCAAGGTTCTTGTGAATATCGAGCAACAAAGTCCTGATATTGCCCAGGGTGTTCAT
GGACACTTCACCAAGCGTCCTGAGGAAATTGGTGCTGGTGACCAGGGTCACATGTTCGGT
TACGCAACCGATGAGACACCGGAGCTGATGCCTCTCAGTCACGTTCTTGCCACCAAGCTT
GGTGCTCGTCTCACTGAAGTCCGCAAGAATGGTACATGTGGTTGGTTGAGGCCTGATGGT
AAGACCCAAGTAACAGTTGAATACCAAAATGATCACGGTGCCATGGTCCCTATCCGTGTC
CACACTGTTCTCATCTCCACTCAGCATGATGAAACTGTGAGCAATGACGAGATTGCTGCT
GATCTTAAGAAGCATGTCATCAAGCCTATCATTCCTGCCAAGTACCTTGATGAGAACACC
ATTTTCCATCTGAACCCATCAGGGCGTTTTGTGATTGGTGGTCCTCATGGTGACGCTGGT
CTTACTGGACGGAAGATCATCATCGACACCCACGGAGGCTGGGGAGCTCATGGTGGTGGT
GCATTCTCTGGCAAGGACCCAACTAAGGTCGATCGCAGTGGTGCTTATATTGTGAGACAA
GCAGCTAAGAGCATTGTTGCCAATGGGCTTGCAAGAAGGTGCATTGTTCAAGTGTCTTAT
GCCATTGGTGTGCCCGATCCTTTGTCGGTGTTTGTTGATTCTTATGGGACTGGAAAGATC
CCTGAC------------------------------------------------------
------------------------------------------------------------
------------------------------------------------------------
---------------
>Oryza
------------------------------------------------------------
------------------------------------------------------------
------------------------------------------------------------
------------------------------------------------------------
------------------------------ATGGCGGCGGAGACGTTCCTCTTCACCTCC
GAGTCCGTGAACGAGGGTCACCCGGACAAGCTGTGCGACCAGGTGTCGGACGCGGTGCTC
GACGCGTGCCTCGCCCAGGACCCCGACAGCAAGGTGGCGTGCGAGACGTGCACCAAGACC
AACATGGTGATGGTGTTCGGCGAGATCACCACCAAGGCCACCGTCGACTACGAGAAGATC
GTCCGCGACACCTGCCGCGGCATCGGCTTCGTGTCCGACGACGTCGGCCTCGACGCCGAC
CGCTGCAAGGTGCTCGTCAACATCGAGCAGCAGTCGCCCGACATCGCGCAGGGGGTGCAC
GGCCACTTCACCAAGCGCCCCGAGGAGATCGGCGCCGGCGACCAGGGCCACATGTTCGGC
TACGCCACCGACGAGACCCCCGAGCTGATGCCCCTCAGCCACGTCCTCGCCACCAAGCTC
GGCGCCCGCCTCACCGAGGTCCGCAAGAACGGCACCTGCGCCTGGCTCAGGCCCGACGGC
AAGACCCAGGTCACCGTTGAGTACCTCAACGACGCCGGCGCCATGGTCCCCGTCCGCGTC
CACACCGTCCTCATCTCCACCCAGCACGACGAGACCGTCACCAACGACGAGATCGCCGCC
GACCTCAAGGAGCACGTCATCAAGCCGGTCATCCCCGACAAGTACCTCGACGAGAAGACC
ATCTTCCACCTCAACCCCTCGGGCCGCTTCGTCATCGGCGGGCCCCACGGCGACGCCGGC
CTCACCGGCCGCAAGATCATCATCGACACCTACGGCGGATGGGGCGCGCACGGCGGCGGC
GCCTTCTCCGGCAAGGACCCGACCAAGGTCGACCGGAGCGGCGCCTACATCGCCAGGCAG
GCCGCCAAGAGCATCGTCGCCAGCGGCCTCGCCCGCCGCTGCATCGTGCAGGTGTCGTAC
GCCATCGGCGTCCCCGAGCCGCTCTCCGTGTTCGTCGACTCCTACGGCACCGGCAAGATC
CCCGACAAGGAGATCCTCAAGATCGTCAAGGAGAACTTCGATTTCAGGCCCGGGATGATG
ACCATCAACCTCGACCTCAAGAGGGGCGGCAAC---CGGTTCATCAAGACCGCGGCGTAC
GGCCATTTCGGCCGCGAGGATCCCGACTTCACATGGGAGGTTGTCAAGCCGCTCAAGTAT
GAGAAGGCATCTTCC
>Bradi
------------------------------------------------------------
------------------------------------------------------------
------------------------------------------------------------
------------------------------------------------------------
------------------------------ATGGCGGCCGAGACGTTCCTCTTCACCTCC
GAGTCCGTGAACGAGGGCCACCCTGACAAGCTCTGCGACCAGGTCTCTGACGCCGTGCTT
GACGCCTGCCTGGCACAGGACGCCGACAGCAAGGTCGCCTGCGAGACATGCACCAAGACC
AACATGGTCATGGTTTTCGGTGAGATCACCACCAAGGCCACTGTTGACTATGAGAAGATC
GTTCGTGACACCTGCCGCAACATCGGCTTCATCTCTGATGATGTTGGTCTTGATGCTGAC
CGCTGCAAGGTGCTCGTCAACATTGAGCAGCAGTCACCTGACATCGCCCAGGGTGTGCAT
GGTCACTTCACCAAGCGCCCTGAGGACATTGGTGCCGGTGACCAGGGCATCATGTTTGGC
TATGCCACTGACGAGACCCCTGAGCTCATGCCCCTCAGCCACGTGCTTGCCACCAAGCTC
GGTGCCCGCCTCACTGAAGTCCGCAAGAACGGCACCTGTGCGTGGCTCAGGCCTGATGGC
AAGACCCAGGTCACTGTTGAGTACCTGAATGAGGGTGGTGCCATGGTCCCTGTCCGTGTG
CACACCGTCCTCATCTCCACCCAGCATGATGAAACCGTCACCAACGATGAGATTGCTGCT
GACCTCAAGGAGCATGTCATCAAGCCTGTGATCCCTGAGAAGTACCTGGACGAGAAGACC
ATCTTCCACCTGAACCCGTCAGGCCGCTTTGTCATCGGTGGCCCTCACGGTGATGCTGGT
CTCACCGGCCGCAAGATCATCATCGACACCTACGGTGGCTGGGGAGCCCACGGTGGTGGT
GCCTTCTCTGGCAAGGACCCAACCAAGGTTGACCGCAGTGGTGCCTACATTGCCAGGCAG
GCCGCCAAAAGCATCATTGCCAGTGGTCTTGCACGCCGCTGCATTGTGCAGATCTCCTAT
GCCATTGGTGTCCCTGAGCCTTTGTCTGTCTTCGTCGACTCCTACGGCACCGGCACCATC
CCTGACAAGGAGATTCTGAAGATCGTGAAGGAGAACTTTGACTTCAGGCCTGGTATGATC
AGCATCAACCTTGACTTGAAGAAGGGTGGCAAC---AGGTTCATCAAGACCGCTGCCTAC
GGTCACTTTGGCCGTGATGATGCTGACTTCACCTGGGAGGTGGTGAAGCCCCTCAAGTTT
GACAAGGCCTCTGCT
>Zma
------------------------------------------------------------
------------------------------------------------------------
------------------------------------------------------------
------------------------------------------------------------
------------------------------ATGGCGGCGGAGAGCTTCCTGTTCACCTCG
GAGTCCGTGAACGAGGGGCACCCAGACAAGCTGTGCGACCAGGTGTCGGACGCGGTGCTG
GACGCCTGCCTGGCGCAGGACCCCGACAGCAAGGTGGCCTGCGAGACCTGCACCAAGACG
AACATGGTGATGGTGTTCGGCGAGATCACCACCAAGGCGAGCGTGGACTACGAGAAGATC
GTGCGCGACACCTGCCGCGAGATCGGGTTCACCTCCGACGACGTGGGGCTCGACGCCGAC
CGCTGCAAGGTGCTGGTGAACATCGAGCAGCAGTCCCCCGACATCGCGCAGGGCGTGCAC
GGGCACTTCACGAAGCGGCCCGAGGAGATCGGCGCCGGCGACCAGGGCCACATGTTCGGG
TACGCCACCGACGAGACCCCCGAGCTGATGCCGCTGAGCCACGTGCTGGCCACCAAGCTC
GGCGCGCGCCTGACGGAGGTCCGCAAGGACGGCACCTGCGCCTGGCTCAGGCCCGACGGC
AAGACCCAGGTGACGGTGGAGTACGTGAACGAGGGCGGCGCCATGGTGCCCGTCCGCGTG
CACACCGTGCTCATCTCCACCCAGCACGACGAGACCGTCACCAACGACGAGATCGCCGCC
GACCTCAAGGAGCACGTCATCAAGCCCGTCATCCCGGAGAGGTACCTGGACGAGAAGACC
ATCTTCCACCTCAACCCGTCGGGGCGCTTCGTCATCGGCGGGCCCCACGGGGACGCCGGC
CTCACCGGCCGCAAGATCATCATCGACACCTACGGCGGCTGGGGAGCCCACGGCGGGGGC
GCCTTCTCCGGCAAGGACCCCACCAAGGTGGACCGCAGCGGGGCCTACGTCGCCAGGCAG
GCCGCCAAGAGCATCGTGGCCAGCGGCCTCGCCCGCCGCTGCCTCGTGCAGGTGTCCTAC
GCCATCGGCGTGCCGGAGCCCCTGTCCGTGTTCGTCGACTCCTACGGCACCGGGACCATC
CCCGACAAGGAGATCCTAAAGATCGTCAAGGAGAACTTCGACTTCAGGCCAGGGATGATC
ACCATCAACCTCGACCTCAAGAAGGGCGGCAAC---AGGTTCATCAAGACCGCCGCATAC
GGCCACTTTGGCCGTGACGACGCCGACTTCACCTGGGAGGTGGTCAAGCCCCTAAAG---
---AAGGCATCCGCT
>Sorbi
------------------------------------------------------------
------------------------------------------------------------
------------------------------------------------------------
------------------------------------------------------------
------------------------------ATGGCGGCTGAGAGCTTCCTCTTCACCTCG
GAGTCCGTGAACGAGGGGCACCCCGACAAGCTGTGCGACCAGGTGTCGGACGCCGTGCTC
GACGCCTGCCTCGCGCAGGACCCCGACAGCAAGGTGGCGTGCGAGACCTGCACCAAGACC
AACATGGTGATGGTGTTCGGCGAGATCACCACCAAGGCCACCGTGGACTACGAGAAGATC
GTCCGGGACACCTGCCGCGAGATCGGCTTCGTCTCCGACGACGTGGGCCTCGACGCGGAC
CGCTGCAAGGTGCTGGTCAACATCGAGCAGCAGTCCCCCGACATCGCGCAGGGCGTGCAC
GGGCACTTCACCAAGCGGCCCGAGGAGATCGGCGCCGGCGACCAGGGCCACATGTTCGGG
TACGCCACCGACGAGACCCCCGAGCTGATGCCGCTCAGCCACGTGCTGGCCACCAAGCTC
GGCGCGCGCCTCACCGAGGTCCGCAAGAACGGCACCTGCGCCTGGCTCAGGCCCGACGGC
AAGACCCAGGTCACGGTGGAGTACGTCAACGAGGGCGGCGCCATGGTGCCCGTCCGCGTC
CACACCGTCCTCATCTCCACCCAGCACGACGAGACCGTCACCAACGACGAGATCGCCGCC
GACCTCAAGGAGCACGTCATCAAGCCCGTCATCCCGGAGAAGTACCTCGACGAGAAGACC
ATCTTCCACCTCAACCCGTCGGGCCGCTTCGTCATCGGTGGGCCCCACGGCGACGCCGGC
CTCACCGGCCGCAAGATCATCATCGACACCTACGGCGGCTGGGGTGCCCACGGCGGTGGC
GCCTTCTCCGGCAAGGACCCCACCAAGGTGGACCGCAGCGGCGCCTACATCGCCAGGCAG
GCCGCCAAGAGCATCGTGGCCAGCGGCCTCGCCCGCCGCTGCCTCGTGCAGGTCTCCTAC
GCCATCGGCGTGCCGGAGCCCCTGTCCGTGTTCGTCGACTCGTACGGCACCGGGAGCATC
CCGGACAAGGAGATCCTCAAGATCGTCAAGGAGAACTTCGACTTCAGGCCCGGCATGATC
ACCATCAACCTCGACCTGAAGAAAGGCGGCAAC---AGGTTCATCAAGACCGCCGCCTAC
GGCCACTTTGGCCGTGACGACGCCGACTTCACCTGGGAGGTGGTGAAGCCCCTCAAGTTC
GACAAGGCATCCGCT
>Medtr
------------------------------------------------------------
------------------------------------------------------------
------------------------------------------------------------
------------------------------------------------------------
---------------------------------atggcggaaacctttctatttacatct
gaatcagtgaacgagggtcaccccgacaagctgtgcgaccagatctctgatgcagtgctc
gatgcctgtcttgaacaggatcctgacagcaaggttgcctgtgagacttgcaccaagact
aacatggtcatggtctttggagaaataacaaccaaggccaatgtagactatgagaagatc
gttcgtgacacatgccgcaccattggattcatctctgatgatgttggtcttgatgccgac
aaatgcaaggtcttggttaacattgagcagcagagtcctgatattgctcagggtgttcac
ggacacttcaccaagcgcccggaggaggttggtgctggtgaccagggtcacatgtttggc
tatgctactgatgaaacccctgaattgatgcctttgacccatgtccttgcaaccaaactt
ggttctcgtcttaccgaggttaggaagaatggtacctgcgcttggttgagacctgacggc
aagacacaagttaccatcgagtactacaatgagaacggtgctatggttccagttcgtgtc
cacactgtcctcatttctactcaacacgacgagactgtcagtaacgaccagattgctgct
gatcttaaggaacatgttatcaagcctgttattcccgagaagtacttggatgagaagaca
atcttccaccttaacccttctggacgctttgtcattggtggtccccatggtgatgccggt
ctcaccggaagaaagattataattgatacttatggtggctggggtgctcacggtggaggt
gccttctcaggaaaggacccaaccaaggttgacagaagtggtgcctatgttgtaaggcag
gcagccaagagtatagtggccaacggtcttgctcgcagatgcattgttcaagtttcatat
gccattggtgtgcctgaacctttgtcggtctttgttgacagttatggaactggaaagatt
cctgacagggagattcttcaaattgtgaaggagaatttcgacttcagacctggaatgatc
accataaacttggaccttaagaggggtggcaacagcaggtttcttaagacagctgcttat
ggacactttggaagggatgatcctgacttcacatgggaagttgtgaaaccactcaagtgg
gagaagcctcaagct
>Posidonia
------------------------------------------------------------
------------------------------------------------------------
------------------------------------------------------------
------------------------------------------------------------
------------------------------------ATGGAGACCTTCCTATTCACCTCC
GAATCCGTTAACGAGGGTCACCCGGACAAACTCTGCGACCAGGTCTCCGACGCTGTCCTC
GACGCCTGCCTGGCCCAGGACCCCGACAGCAAGGTGGCATGCGAAACCTGCACCAAGACC
AACATGGTCATGGTCTTCGGTGAGATCACTACCAAGGCCAATGTCGACTACGAGAAGATC
GTCCGCGACACCTGCCGCTCCATTGGGTTCGTGTCGGACGACGTCGGTCTCGACGCCGAC
CACTGCAAGGTTCTCGTCAACGTTGAGCAGCAGAGCCCCGACATCGCCCAGGGCGTCCAT
GGCCACTTAACAAGGCGCCCTGCGGACATTGGTGCCGGTGACCAGGGCCACATGTTTGGC
TATGCCACTGACGAGACAGCCGAGTTGATGCCCCTCAGCCATGTCTTGGCCACCAAGCTC
GGCGCCCGCCTTACCGAAGTCCGCAAGAATGGGCCTTGCACTTGGCTGAGACCTGACGGC
AAGACCCAAGTCACCGTTGAGTACAAGAACGACAACGGTGCCATGGTTCCGATCCGTGTC
CACACCGTGCTCATCTCCACCCAGCACGACGAGACCGTCACCAACGATGAAATCGCGAAG
GACCTCAAGGAGCACGTCATTAAGTCCATCATCCCCGAAAAGTACCTCGACGAAAAGACC
ATCTTCCACCTTAACCCGTCTGGTCGCTTTGTCATCGGAGGGCCTCATGGTGATGCTGGT
CTCACTGGCCGCAAAATC------------------------------------------
------------------------------------------------------------
------------------------------------------------------------
------------------------------------------------------------
------------------------------------------------------------
------------------------------------------------------------
------------------------------------------------------------
---------------
>Poptr
------------------------------------------------------------
------------------------------------------------------------
------------------------------------------------------------
------------------------------------------------------------
------------------------------------ATGGAAACCTTTTTGTTCACTTCT
GAATCTGTGAACGAGGGTCACCCCGACAAGCTCTGTGATCAAGTTTCGGATGCAATCCTA
GATGCCTGCCTTGAGCAAGATCCAGACAGCAAGGTTGCATGTGAGACTTGCACCAAGACG
AACATGGTCATGGTCTTTGGAGAAATCACCACAAAAGCGAATGTAGATTATGAGAAGATT
GTGCGCAGCACTTGCCGTTCAATAGGATTTGTCTCTGATGATGTTGGTCTTGATGCGGAC
AAATGCAATGTCTTGGTTAACATTGAGCAGCAGAGCCCTGATATTGCACAGGGTGTCCAT
GGTCATCTTACAAAGCGCCCTGAGGAGATTGGTGCTGGTGACCAAGGTCACATGTTTGGC
TATGCCACCGATGAGACCCCTGAGCTTATGCCCCTTAGTCATGTTCTTGCCACCAAGCTC
GGTGCCCGCCTTACTGAAGTTCGCAAGAATGGAACCTGCCCTTGGTTGAGACCTGATGGC
AAAACACAAGTCACGGTCGAGTACTTCAATGAAAATGGTGCTATGGTTCCAATACGGGTG
CACACTGTTCTAATCTCTACGCAACATGATGAAACTGTTACTAATGATGAGATTGCTGCT
GACCTCAAAGAGCACGTTATTAAGCCTGTCATCCCTGAGAAGTATCTTGACGAGAAGACC
ATTTTCCACCTCAACCCATCAGGGCGGTTTGTCATTGGTGGACCACACGGTGATGCTGGA
CTTACTGGTCGTAAAATTATTATCGATACTTATGGTGGTTGGGGAGCACATGGTGGTGGT
GCCTTCTCCGGCAAGGACCCTACTAAGGTAGACAGGAGTGGTGCCTACATTGTTAGACAG
GCAGCAAAGAGCATTGTTGCAAGTGGCCTTGCTCGCCGATGCATTGTTCAGGTCTCTTAT
GCTATCGGTGTGCCAGAACCTCTGTCAGTTTTTGTTGACACATATGGGACTGGAAAGATC
CCAGACAAGGAGATTCTCAACATCGTGAAGGAAAAATTTGACTTCAGGCCTGGAATGATA
GCCATTAGCTTGGATCTTAAGAGGGGTGGCAATGGCAGGTTCTTGAAGACAGCTGCTTAT
GGTCACTTTGGAAGGGACGACCCTGACTTCACATGGGAGGTAGTGAAGCCCCTCAAATCT
GAGAAGCCCCAACAG
