# Supplementary material for: Back to the sea twice: identifying candidate plant genes for molecular evolution to marine life
Source: BMC Evol Biol. 2011 Jan 12;11:8. doi: 10.1186/1471-2148-11-8 (PMC3033329; doi:10.1186/1471-2148-11-8)
Supplement: Additional file 3 — Aligned nucleotide (CDS) sequences of each OrthoMCL cluster, produced with PAL2NAL. [file 1471-2148-11-8-S3.GZ › orthomcl2492.pal2nal]

>Medtr
atgcaggcgagtgataggtttaacataaattcgcaacttgaacatcttcaagctaaatac
gttggaactggacatgctgatatcaacagatttgaatgggctgtgaatattcaacgtgat
agctatgcttcatacattggccattatcctttactttcttacttttctatcgctcaaaac
gaatctattggtagacagcgttacacttttatgcagaaaatgctcctgccttgtggtctg
cctcccgaaagagaagaagag
>Zostera
ATGCAGGCTAGCGACAGGTTTAATATAAACTCGCAGTTGGAGCATCTACAGGCTAAGTAT
GTTGGTACCGGACATGCAGATTTGAACAGATTCGAGTGGGCAGTGAACATCCAGCGTGAT
AGCTACGCCTCATACATCGGTCACTACCCCATGTTATCTTACTTCGCCTTGGCTGAGAAT
GAGTCGATTGGGAGAGAGCGTTACAAATTCATGCAAAAATGTTGTTGCCTTGCGGTCTGG
CACCTGACAGAGAAGAAGAGT
>Posidonia
------------------------------------------------------------
------------------------AACAGATTTGAGTGGGCAGTGAACATCCAGCGAGAT
AGCTACGCTTCGTACGTCGGGCACTACCCCCTTCTTGCTTACTTCGCCCTCGCGGAGAAT
GAATCCATTGGGAGGGAGCGTTATAACTTCATGCAGAGAATGCTAGCACCATGTGGTCTT
CCTCCTGAAAGAGAAGAAGAC
>Arath
ATGCAGGCAAGTGATAGGTTTAACATCAATTCTCAGCTTGAGCATCTTCAAGCTAAATAT
GTTGGAACCGGTCATGCTGATTTGAGTAGATTTGAGTGGGCTGTGAACATTCAGCGTGAT
AGTTATGCTTCATACATTGGTCACTACCCTATGCTTTCATACTTTGCTATTGCTGAGAAC
GAGTCTATTGGACGAGAACGCTACAATTTCATGCAGAAAATGCTATTACCCTGCGGCCTT
CCTCCGGAAAGAGAAGAGGAA
>Oryza
ATGCAGGCTAGCGACAGGTTCAACATAAATTCTCAACTTGAGCATCTTCAAGCGAAATAT
GTGGGCACAGGGCATGCTGACTTGAATCGATTTGAATGGGCAGTAAACATCCAAAGGGAT
AGCTATGCATCCTATATTGGGCACTATCCAATGCTGGCATATTTTTCCATTGCTGAGAAT
GAATCAATTGGAAGAGAGCGTTACAATTTTATGCAGAAAATGCTACTTCCGTGTGGTCTG
CCTCCTGAGAGAGACGAAGAT
>Zma
ATGCAGGCTAGCGATAGGTTCAACATAAACTCTCAGCTTGAGCATCTTCAAGCCAAATAT
GTTGGTACAGGGCATGCTGATTTGTCTAGATTTGAATGGGCTGTAAACATCCAGAGAGAC
AGTTATGCCTCTTATATTGGGCACTATCCAATGCTAGCATATTTTGCCATTGCTGAGAAC
GAATCGATCGGAAGAGAACGTTACAATTTCATGCAGAAAATGCTGCTTCCTTGTGGCCTT
CCTCCCGAGAGAGATGAAGAT
>Sorbi
ATGCAGGCTAGCGATAGATTCAACATAAACTCTCAGCTTGAGCATCTTCAAGCCAAATAT
GTTGGTACAGGGCATGCTGATTTGTCCAGATTTGAATGGGCTGTAAACATCCAGAGAGAC
AGCTATGCCTCTTATATTGGACACTATCCAATGCTAGCATATTTTGCCATTGCTGAGAAT
GAATCGATCGGAAGAGAACGTTACAATTTCATGCAGAAAATGCTGCTTCCTTGTGGCCTC
CCTCCTGAGAGAGACGAGGAT
>Bradi
ATGCAGGCTAGCGACAGGTTCAACATCAATTCTCAACTTGAGCATCTTCAAGCCAAATAT
GTCGGAACAGGGCATGCTGACCTGACCAGATTTGAATGGGCTGTGAATATCCAAAGAGAC
AGCTATGCATCTTATATTGGACACTACCCAATGTTGGCATATTTTGCCATTGCTGAGAAT
GAATCAATTGGAAGGGAGCGATACGATTTTATGCAGAAAATGCTGCTTCCTTGTGGCCTC
CCTCCCGAGAGAGACGAAGAC
>Poptr
ATGCAGGCCAGTGATAGATTTAACATCAATTCACAGCTGGAGCATCTCCAGGCCAAATAT
GTTGGGACAGGCCACGCTGATTTAAACAGATTCGAGTGGGCAGTGAATATTCAACGTGAC
AGCTATGCATCGTATATCGGTCACTACCCTATGCTTGCTTATTTTGCTTTAGCTGAAAAT
GAGTCTATTGGAAGGGAACGTTATAATTTTATGCAGAAAATGCTTTTGCCTTGTGGTCTA
CCCCCGGAAAGAGAAGATGAT
>Vitis
ATGCAGGCCAGTGATAGGTTTAATATTAACTCCCAGCTTGAGCATCTGCAAGCAAAATAT
GTTGGAACTGGTCATGCTGACTTGAATAGATTTGAATGGGCGGTGAATATCCAGCGTGAT
AGCTATGCATCATATGTTGGCCACTACCCCTTACTGGCGTATTTTGCTATTGCTGAAAAC
GAATCAATTGGAAGAGAGCGCTACAATTTTATGCAGAAAATGCTTTTGCCTTGCGGTCTC
CCCCCTGAAAGAGAGGACGAT
