# Supplementary material for: Back to the sea twice: identifying candidate plant genes for molecular evolution to marine life
Source: BMC Evol Biol. 2011 Jan 12;11:8. doi: 10.1186/1471-2148-11-8 (PMC3033329; doi:10.1186/1471-2148-11-8)
Supplement: Additional file 3 — Aligned nucleotide (CDS) sequences of each OrthoMCL cluster, produced with PAL2NAL. [file 1471-2148-11-8-S3.GZ › orthomcl2466.pal2nal]

>Posidonia
---TCCGCCAACGGGGAACTACTCCATTGTTCTCTAGAGCAT---TTTGAACAAAGAAAA
GACACG------------------GTTCCAAATGATACATAC---ATTACAATCATA---
---------CACAATACACCCTCCTCCTCTCAGCACCAC------ATGATGATGATTCAC
ACC------ATCTCAGTGTTACCATTCATCCCTCAGCCACTGATGTCACCTCCCAAATCT
TCACTTGGGACTGAAGGCGGCGAAGATGGTAGCGTGGCCGGGGTCGGCGAGGTGAGCGAA
GAGATTGTCGATAGGCCCGGTCCCGGTGTATATATGCTGGAACCATGCTCCCATCACGGC
CAACATCGCCAACCTGCCATTCTTGATCTCCTTGGTCCTCAGCTCCTTGATCTTCTCAGG
CGACCCACTCCCCCATCCCAGTGGGTCGAACCAGAGCCCGCCTGGGTAGCCGACGTCGGT
GCCGGTGAGCTTGTTGTTTGGGAAGACTGGGTCGGTGTTGACACACCCTGGATTGATCAT
GTCGGCCCACCGCCTACCCTCCGCCCACCCGATCAGCACGAGCTCGATGATGAAGAGAGT
GGTGGTGTCGGTGAAGTACTCGAGTTCTCCTGCAGTGTACCATGACGGTGTGTTGAGGAT
TCCGAGCTTAGTGAGGAGTTCCGGGACGAAGATGCCGGCGGCGCCGAGCATGGCCCATCT
GCAGTGGACGATTTCGGCTTGCACGTTCCACTTCAGGCTCTCTGGGTCGGATGAAAGGCC
AAGTGGGTCGAAGCCGAAGTCTCCGGGGAGGCTGCCGTCGAGCCATTCTGGAGGGTT
>Zostera
---ATGGCCTCTGTCTGCGCTTCCTCCGCTCTAGCCACCACCGTCGCCAGTTCTCAGAAT
GGATTG------------------GGTGCAACAAAAACTTCC---TTCTTTGGCGGG---
---------AGGAAACTCAGGCAAGAGAGGTATGCATCATCTTTATCCATAGCCAGGAAA
TCTACTACCTTCTCCGTTTATGCCGCGGCCACAGCTGAACGTCCTATTTGGTTCCCCGGA
AGCACTCCTCCGGAATGGCTCGATGGCTCTCTCCCAGCTGACTTCGGCTTCGACCCACTT
GGTCTTTCATCGGACCCAGACAGTTTGAAGTGGAATGTACAGGCGGAGATAGTGCATGGC
AGATGGGCAATGCTTGGTGCGGCCGGGATCTTCATACCAGAGCTTCTGACTAAGATCGGA
ATTCTGAACACTCCGTCGTGGTACACAGCCGGTGAGGTTGAATACTTCACCGATTCAACT
ACTCTGTTTGTGATAGAGATTATTCTGATCGGATGGGCGGAGGGACGTAGATGGGCTGAT
ATAATCAAACCTGGATGTGTCAACACCGACCCAATCTTCCCTAACAATAAGCTCACCGGA
ACAGACGTTGGGTACCCAGGTGGACTTTGGTTCGATCCCTTGGGGTATGGGAGTGGTTCA
CCAGAGAAGATCATGGAGATGAGAACCAAGGAGATCAAGAACGGAAGACTGGCTATGTTG
GCTGTTATGGGAGCTTGGTTTCAACATATCTACACTGGAACTGGTCCAATTGACAATCTT
TTTGACCATCTTGCCGATCCCGGCCATGCCACCATCTTTGCTGCTTTGGCTCCCAAA
>Bradi
ATGGCGCTCGTCTCCTCCTCCTCCTCCTCCCCCGCCGCCGTCGCGGCGCTCCCCAGCAAC
GGGCTC------------------GCCGGCGCGCGGACCTCC---TTCCTCGGCGGC---
---------------------------------GCCGCCGGCAGGGCGGCGGCGGCGCGG
CCG---TCGTTCGCCGTGCGCGCCGCGGCG---CCCGAGAGGCCCATCTGGTTCCCCGGG
AGCACCCCTCCCCCGTGGCTCGACGGCAGCCTCCCGGGCGACTTCGGCTTTGATCCCTGG
GGCCTCGGATCGGACCCGGAGAGCTTGCGGTGGAACGTGCAGGCGGAGCTGGTGCACTGC
CGGTGGGCGATGCTGGGCGCGGCGGGGATCTTCATCCCGGAGCTCCTGACCAAGATCGGC
ATCCTCAACACCCCGTCGTGGTACACGGCCGGCGAGCAGACCTACTTCGCCGACACCACC
ACGCTCTTCATCGTCGAGCTCATCCTCATCGGATGGGCCGAGGGCCGCCGGTGGGCCGAC
ATCATCAAGCCCGGTTGCGTCAACACCGACCCCATCTTCCCCAACAACAAGCTCACCGGC
ACCGACGTCGGGTACCCTGGTGGTCTGTGGTTTGACCCGCTCGGCTACGGCTCCGGCTCG
CCGGAGAAGATCAAGGAGCTGCGCACCAAGGAGATCAAGAACGGCCGTCTCGCCATGCTC
GCCGTCATGGGCGCGTGGTTCCAGGCAGAGTACACCGGCACCGGCCCCATTGACAACCTC
TTCGCCCACCTCGCTGACCCCGGCCACGCCACCATCTTCCGGGCCTTCACCCCGAAC
>Oryza
---ATGGCGCTCGTCTCCGCCTCCTCCTCCACCACCGCCGTCGCGGCGCTCCCC------
------------------------GGCGCCGCCAGGGCCTCCTCCTTCCTCGGCGGCGCC
GGCAGGAGCGGCAGGCTGCTGCTGAGGCAG---------GCCGAGTCGTCGTCCGCGCGG
GCG---TCGTTCGCCGTGCGCGCCGCGGCG---CCCGACAGGCCAATCTGGTTCCCCGGC
AGCACCCCGCCGCCGTGGCTCGACGGCAGCCTCCCCGGCGACTTCGGCTTCGACCCCCTG
GGTCTCGGATCGGACCCGGAGAGCTTGCGGTGGAACGTGCAGGCGGAGCTGGTGCACTGC
CGGTGGGCGATGCTGGGCGCGGCGGGCATCTTCATCCCGGAGTTCCTGACCAAGATCGGC
ATCCTCAACACGCCGTCGTGGTACACCGCCGGCGAGCAGCAATACTTCACCGACACCACC
ACCCTCTTCATCATCGAGCTCATCCTCATCGGCTGGGCCGAGGGCCGCCGGTGGGCTGAC
ATCATCAAGCCCGGCTGCGTCAACACCGACCCCATCTTCCCCAACAACAAGCTCACCGGC
ACCGACGTCGGGTACCCTGGTGGTCTGTGGTTTGACCCGCTCGGCTGGGGCACCGGCTCG
CCGGAGAAGATCAAGGAGCTGCGCACCAAGGAGATCAAGAACGGGCGGCTCGCCATGCTC
GCCGTCATGGGAGCTTGGTTCCAGGCAGAGTACACCGGCACCGGCCCCATCGACAACCTC
TTCGCCCATCTCGCCGACCCCGGCCACGCCACCATCTTCCAGGCCTTCACCCCCAAA
>Zma
ATGGCACTCGTCTCCGCCTCCTCGTCCTCCACCACCGCCGTCACGGCGCTCCCCAGGAAT
GGGCAGCGG---------------------GCGTCGTCCTCC---TTCCTCGGCGGC---
---------AAGACGCTGCTGAGACAG------------------GCCGAGGCGGCCCGG
CCG---TCGTTCGCCGTGCGCGCCGCGGCGGACCCCAACAGGCCGATCTGGTTCCCCGGC
AGCACCCCTCCGCCGTGGCTCGACGGCAGCCTTCCCGGCGACTTCGGCTTTGATCCCTGG
GGCCTCGGATCTGACCCGGAGAGCCTGCGGTGGAACGTGCAGGCGGAGCTGGTGCACTGC
CGGTGGGCGATGCTCGGCGCGGCGGGCATCTTCATCCCGGAGTTTCTGACCAAGATCGGC
GTCCTCAACACACCCTTCTGGTACACCGCCGGCGAGCAGCAGTACTTCACCGACACCACC
ACCCTCTTCATCATCGAGCTCATCCTCATCGGCTGGGCCGAGGGCCGCCGCTGGGCTGAC
ATCATCAAGCCCGGAAGCGTCAACACCGACCCCATCTTCCCCAGCAACAAGCTCACCGGC
ACCGACGTCGGGTACCCTGGTGGCCTCTGGTTTGACCCGCTCGGCTGGGGCAGCGGCTCG
CCGGAGAAGATCAAGGAGCTGCGCACCAAGGAGATCAAGAACGGACGCCTCGCCATGCTC
GCCGTCATGGGCGCCTGGTTCCAGGCCGAGTACACCGGCACCGGCCCCATCGACAACCTC
TTCGCCCACCTCGCCGACCCTGGCCACGCCACCATCTTCCAGGCCTTCACCCCCAAA
>Sorbi
ATGGCACTCGTCTCCGCCTCCTCGTCCTCCACCACCGCCGTCGCGGCGCTCCCCAGGAAT
GGGCAGCAG---------------CGCGCGTCGTCGACGTCC---TTCCTCGGCGGC---
---------AAGACGCTGCTGAGGCAGGCC---------------ACCGAGGCGGCCCGG
CCG---TCGTTCGCCGTGCGCGCCGCGGCGGACCCCGACAGGCCGATCTGGTTCCCCGGC
AGCACCCCTCCCCCGTGGCTCGACGGCAGCCTTCCGGGCGACTTCGGCTTTGATCCCTGG
GGCCTCGGATCTGACCCGGAGAGCCTGCGGTGGAACGTGCAGGCGGAGCTGGTGCACTGC
CGGTGGGCGATGCTCGGCGCGGCGGGCATCTTCATCCCGGAGTTCCTGACCAAGATCGGC
ATCCTCAACACGCCCTTCTGGTACACCGCCGGCGAGCAGCAGTACTTCACCGACACCACC
ACCCTCTTCATCATCGAGCTCATCCTCATCGGCTGGGCCGAGGGCCGCCGCTGGGCTGAC
ATCATCAAGCCCGGAAGCGTCAACACTGACCCCATCTTCCCCAGCAACAAGCTCACCGGC
ACCGACGTCGGGTACCCTGGTGGCCTGTGGTTTGACCCACTCGGCTGGGGCTCCGGCTCG
CCGGAGAAGATCAAGGAGCTGCGCACCAAGGAGATCAAGAACGGACGCCTCGCCATGCTC
GCCGTCATGGGCGCCTGGTTCCAGGCCGAGTACACCGGCACTGGCCCCATCGACAACCTC
TTCGCCCACCTCGCCGACCCCGGCCACGCCACCATCTTCCAGGTCAGC---------
>Arath
ATGGCATCATCTCTTTGTGCTTCTTCTGCCATCGCTGCCATT------------------
------------------------------TCTTCTCCAAGT---TTCTTGGGTGGT---
---------AAGAAACTGAGGCTGAAGAAGAAGTTGACTGTT---CCAGCTGTGTCCAGG
CCAGATGCGTCGGTGCGCGCCGTCGCAGCTGATCCAGATAGACCAATCTGGTTCCCGGGA
AGCACTCCTCCAGAGTGGCTAGACGGTAGCCTCCCTGGTGACTTCGGATTTGATCCTCTT
GGTCTTTCATCGGACCCGGACAGTCTAAAATGGAACGTACAAGCCGAGATAGTCCACTGC
CGATGGGCTATGCTAGGAGCCGCCGGGATATTCATCCCAGAGTTCCTAACGAAGATCGGA
ATCCTCAACACTCCGTCATGGTACACGGCGGGAGAGCAAGAGTATTTCACGGACAAAACC
ACACTCTTTGTCGTTGAGCTCATTTTGATCGGATGGGCAGAAGGACGTAGATGGGCCGAT
ATCATCAAGCCCGGTAGCGTCAACACTGACCCAGTCTTCCCAAACAACAAACTGACGGGC
ACAGACGTTGGTTACCCAGGTGGGTTATGGTTCGACCCGTTGGGTTGGGGATCCGGTAGC
CCGGCTAAGCTCAAGGAGTTGAGGACCAAGGAGATCAAGAACGGAAGGTTGGCTATGTTG
GCAGTGATGGGTGCTTGGTTCCAACACATCTACACTGGCACTGGTCCTATTGATAACCTT
TTTGCACATCTTGCTGATCCTGGTCACGCCACAATCTTCGCTGCTTTCACACCCAAG
>Vitis
---ATGGCCTCTGTCTGTGCCTCCTCCGCCATGGCTGCTGTTGCCACCATCTCTCCCAGT
TCTCAGAAGACTGGGTCTGTTGTGGGAGCAACCAAGGCCTCT---TTTCTTGGGGGG---
---------AAGAGACTGAGCCTGAAGAAGTTCACGGCA---CCGGCAGCTGGGACGCGG
TCT---TTTACTGTATCCGCGGCGGCGGCAGATCCTAACAGGCCTCTTTGGTTCCCAGGC
AGCACCCCTCCTCCATGGCTTGATGGCAGCCTTCCTGGAGACTTTGGTTTCGATCCCCTT
GGCCTTGGATCTGATCCAGAGACACTGAAATGGATGGTTCAGTCAGAGATAGTGCACTGC
AGATGGGCAATGTTGGGAGCAGCTGGAATTTTCATCCCAGAGTTCCTAACAAAAATTGGG
ATACTAAACACCCCATCCTGGTACACTGCTGGAGAATTGGAGTACTTCACCGACAAAACC
ACACTCTTCATTGTTGAGATGATTTTCATCGGTTGGGCTGAGGGGAGAAGATGGGCTGAC
ATCATCAAGCCTGGGTGCGTCAACACTGACCCCATTTTCCCCAACAACAAGCTCACCGGG
ACTGATGTTGGCTACCCAGGTGGGCTCTGGTTCGACCCTCTTGGCTGGGGAAGCGGTTCG
CCCGACAAGATCAAGGAGTTGAGAACAAAGGAGATCAAGAATGGGAGATTGGCTATGTTG
GCTGTGATGGGTGCTTGGTTCCAAGCCATCTACACTGGCACTGGCCCCATTGACAACCTC
TTTGCCCACCTTGCTGATCCCGGACATGCCACCATTTTTGCTGCTTTCACCCCCAAG
>Medtr
------------------------------------------------------------
------------------------atgggaacctcaaaagct---tttcttgga------
---------aggaaactgaaggtgaacagcaacattgcagca---ccagttagagtgaga
tct---accacaacagtgtgtgcagcagctgagcctgatagacctttgtggttcccagga
agcacccctcctccatggctagatggcagtctcccaggagattttggttttgatcctctt
ggactttcctctgatccagagagtctgaaatggaatgttcaagccgagcttgtgcactgc
agatgggcaatgttgggagcagcaggaattttcatcccagaattcctaacaaagattggt
atcttgaacacaccttcatggtacactgctggagagcaagagtatttcacagacaccacc
acactcttcatagttgagctcattttcatcggttgggccgagggtagaaggtgggctgac
atcctcaatccaggttgtgtcaacactgaccctatctttccaaacaacaagctcacagga
actgatgtaggatacccgggtggactttggtttgatccacttggttggggaagtggttct
cctcagaagcttaaggagttgagaacaaaggaaattaagaatgggagattggctatgttg
gctgtgatgggagcttggttccagcacatttacaccggcactggtcctattgataacctt
tttgctcaccttgctgatcctggtcatgctactattttcgctgctttcactcccaag
>Poptr
---ATGGCTGCTGTTTGTGCTTCTTCTGCCATTGCAGCCGTTTCCATCTCTTCTTCCAGT
TCCCAGAAGACTGGATCCCTTGTCGGGTCAACAAAGGCTTCT---TTTCTTAGGGGG---
---------GAGAAATTAAGACTGAGGACGTACACATCA------CCAACCGCAGCTCGA
TCA------GTTACAGTTTGTGTTGCAGCTGACCCTGATAGACCCCTCTGGTTCCCAGGC
AGCACCCCTCCTCCATGGCTTGATGGCAGCCTCCCCGGAGACTTTGGCTTTGATCCTCTA
GGTCTTGGATCTGATCCTGAAACTCTAAGATGGAATGTGCAAGCAGAACTTGTTCACTGT
AGATGGGCAATGTTAGGTGCTGCTGGTATTTTCATCCCAGAATTCCTAACAAAGATTGGC
ATCCTAAACACCCCGTCCTGGTACAGTGCTGGAGAAGTTGAATACTTCACTGACACCACC
ACACTCTTCATTGTTGAGTTATTCTTTATTGGCTGGGCCGAGGGAAGAAGATGGGCTGAT
ATTCTCAAGCCAGGGTGCGTTAACACTGATCCTATCTTCCCTAACAACAAACTCACTGGT
ACAGATGTTGGTTACCCAGGTGGGCTATGGTTTGACCCACTTGGATGGGGCAGTGGCTCT
CCTGAGAAGATCAAGGAATTGAGGACAAAGGAGATCAAGAATGGAAGATTGGCTATGTTG
GCTGTGATGGGTGCTTGGTTCCAACACATTTACACTGGCACCGGTCCTATTGACAACCTC
TTTGCTCACCTAGCAGATCCTGGTCATGCCACCGTTTTTGCTGCTTTTACCCCCAAG
