# Supplementary material for: Back to the sea twice: identifying candidate plant genes for molecular evolution to marine life
Source: BMC Evol Biol. 2011 Jan 12;11:8. doi: 10.1186/1471-2148-11-8 (PMC3033329; doi:10.1186/1471-2148-11-8)
Supplement: Additional file 3 — Aligned nucleotide (CDS) sequences of each OrthoMCL cluster, produced with PAL2NAL. [file 1471-2148-11-8-S3.GZ › orthomcl2455.pal2nal]

>Medtr
------------------------------------------------------------
------------------------------------------------------------
------------------------------------------------------------
------------------------------------------------------------
------------------atggcttcaagagga------gcttttttgttgtttttgtgt
gttcttccagcgatggtt---------------------atggccattcgcccagccaag
aaccctttctgtttgaagggtcgtgttgtatgtgacccttgccgtgctggttatgaaact
tccgctatcactcacattgctggtgctgatgttatgctggtatgcaagcaaaggatcacc
aacgaagttgtgttcacaaagccagggaagactgatgcaactggagaatatacaatctat
gtggatcaagatcgcgccgatgatgtgtgtgatgtgcagctaataaacagtcctgagcgt
agttgcagcgaaaaagcacctggacgtgaccaagcacgcgttattctcacccgttacaac
ggcatttcctctaatgacaggtttgccaatgctatgttatacatggcagaggaggttgct
tctggctgtgctgaagtcctcaagcaaatgcaggaattggatgaagagaat
>Arath
------------------------------------------------------------
------------------------------------------------------------
------------------------------------------------------------
------------------------------------------------------------
---------------------ATGTCTAAAGCA------GTTCTATTGGTCGCTCTCTGC
TTTTTACCGGCTCTAGCC---------------------ATCGCGGCTAGACCGAACAAG
AACCCTTTCGTCGTGCGAGGCCGTGTCTATTGCGACACTTGCCTCGCTGGTTTCGAAACT
CCAGCCTCTACTTACATCTCCGGTGCAGTGGTTAGATTGGAATGTAAAGACAGGAGAACA
ATGGAGTTAACGTATAGCCACGAGGCGAGAACTGACTCGACAGGATCATACAAGATCTTG
GTTAACGAGGATCATGATGAGCAGTTCTGTGATGCAATGTTGGTTCGTAGCTCTCAGTTA
CGGTGTTCCAATGTGTCCCCTGGTCATGACCGTGCCCGTGTGACTCTCACTCGCTTCAAC
GGTATTGCTTCTGACGACCGTTTTGCTAACAACATGGGATTTCTAAGGGATGCAGCTATG
CCGGGTTGTGCGGATATCATGAAGCTATACCAAGAAACCGAGGAC------
>Poptr
------------------------------------------------------------
------------------------------------------------------------
------------------------------------------------------------
------------------------------------------------------------
---------------------ATGGCTCGAGTG------CTTTTGTTGCTTGCTCTATGT
GTGCTACCAGCCCTCGTA---------------------AGAGCTGCTCGCCCAGCGAGA
AACCCATTTGTGGTTCAAGGGAGCGTCTACTGTGACACTTGCCTTGCTGGTTTTGAAACC
TCCAAGACCACTAACATTGCAGGTGCCAAGGTTAGACTGGAATGCAAGGACAGAAAGACA
CAAGATCTTGTCTACAGCAAGGAAGGAACAACAGACTCAACTGGAAAATACACCATCACT
GTTGATGAGGACCATGAGGATCAGATTTGCGATTGCATGCTAGTTAGCAGCCCCCGGAAG
GACTGCCGATCACCATCTGCTGGCCGTGATCGTGCCCGTGTTATCTTGACCAATGACAAT
GGACTTGTGTCAACTACCCGTTATGCCAATGCTATGGGTTTCATGGCAGCACAGCCCATG
TCTGGCTGCACTGAGCTTCTCAGGTTATACCAGGAGTACGAAGAT------
>Vitis
------------------------------------------------------------
------------------------------------------------------------
------------------------------------------------------------
------------------------------------------------------------
---------------------ATGGGGAGACTA------ATGCTCTTGGTAGCGCTCTGT
GTGCTCCCGGCGCTAGTT---------------------AGCGCGGGCCGCCCGGTTTCG
CAGCCGTTCGTGCTACAAGGTCGGGTCTACTGCGACACCTGCCGTGCCGGTTTCGAGACC
TCCGCCACCACCTACATTGCCGGTGCCAAGGTCAGAGTGGAATGCAAGGACAGGAACTCA
ATGCAACTACTATACAGCATTGAGGGGATAACAGACTCAACAGGAACTTACAAGATCATG
GTCACAGAAGACCGTGAGGATCAGCTTTGTGATGCTGTGCTTGTTAGCAGCCCCCAGAGT
GATTGTGCATCAGTTGACCCAGGACGTGACCGTGCTGCTGTGATCCTCACCCGTTACAAT
GGGATTGTGTCAGACAACCGCTACGCCAATTCAATGGGCTTCTTGAAGGATCACCCAATG
TCTGAGTGCACCCAACTTCTCCAGCAATACCAGGAATTTGAAGAT------
>Zma
ATGAAGAGAAAATGCGTTGGATTTTTTTTTTTGTTAATATGGCTGTCACCGACTCACCGT
GCGGTGCGCGCACACCGCCCTCCACATGCCGACATAATTCCACGCTGCCCCACCACGCGG
ACTCGGGGCGACCATTATTCCTCTTCACGCTTCACACGCACCGCCCGCAGGCCGTCATCC
CACGCATTCGCATCCTTCCCCGCTCTCGCTCTCTCAGCCGCAGAGCCACTCGTGTCGGTG
ACGGCGGCGAAGGCAATGTCATCCCTCCGCCCGTCCCTCCTGCTCGTGGTGTCGCTGCTC
GCGGCGGCTCTGCTTGCAGCGGCGCCGTCCTCCGCGTCTCGCGACCTCCGCCCGCTCCAG
GCGAGCTTCGTCGTGCGCGGCCGCGTCTGGTGCGACAACTGCCGCGCGGGCTTCGAGACC
CCCGCATCCACCTACATTGCCGGAGCTAAGGTGAGAGTCGACTGCAAATCGAAGACCACC
GGGGCAAATACATGCAGCTTCGAGGGGCATACTGACCGCACCGGCACCTACAACATCCTT
GTCATTGATGAGCATGAGCATGAGCTCTGCGAGTCCGTCCTTGTGAGCAGCCCGGACAAG
GGGTGTGCCAATGTTGTGGCTGGTCGTGAGAGGGCCCCCGTCTTCCTTACCAGCAACAAC
GGTGTTGCATCCAACGTTCGTTTGGCAAATGCTCTGGGGTTCCAGAAGGACGTTGCCCTT
CCTAGATGCGCGCAGATCCTCAAGATGTACCAGGATGAGGATGACCGTGTC
>Sorbi
------------------------------------------------------------
------------------------------------------------------------
------------------------------------------------------------
------------------------------------------------------------
------------------ATGGCACCCCTCTGCGTGTCCCTCCTCGCTGTGGCGTTGTGC
GCGCTCACGCTGCTCGCGGCGCCGCCGGCCTCCGCGTCGCGAGACCTTCGCCCGCGCCGG
GCGGGCTTCGTCGTGCGCGGCCGCGTCTGGTGCGACAACTGCCGCACGGGCTTCGAGACC
CCCGCATCCACCTACATTGCCGGAGCTAAGGTGAGAGTCGACTGCAAATCGAAAACCACT
GGGGCAAACACATGCAGCTTCGAGGGACATACTGATCGCACTGGCACCTACAACATCCTT
GTCGCTGATGAGCATGAGCATGAGCTCTGCGAGTCCATCCTTGTGAGCAGCCCGGACAAG
GGGTGTTCCAATGTTGTGGTTGGCCGTGAGAGGGCCCCTGTCTTCCTCACCAGCAACAAT
GGGGTTGCATCCAACATTCGTTTGGCAAATGCTCTGGGGTTCGAGAAGGACGTTGCCCTT
CCTAGATGCGCACAAATCCTCAAGATGTACCAGGATGAGAATGACCGTGTG
>Oryza
------------------------------------------------------------
------------------------------------------------------------
------------------------------------------------------------
------------------------------------------------------------
---------------ATGGCGTCCCCCCGCGCGCTCTCCCTCCTCCTCGTCCTCCTGGGC
ATGGCCCTCGCGTCGTTCCCCTCCGCCGCCTCCGCCTCCCGCGACCTCCGCCCCCGCCGC
GCGGGCTTCGTCGTCCGCGGCCGCGTCTGGTGCGACACCTGCCTCGCCGGCTTCGAGACC
CCCGCCTCCACCTACATCGCCGGAGCGAAGGTAAAGGTTGAGTGCAGATCGAAATCCACT
GGCGCCAAGACATGCAGCTTCGAGGGCCAGACTGACCACACTGGCACCTACAACATCCCT
GTCAACGATGAGCATGAGCACGAGCTCTGCGAGTCTGTCCTTGTGAGCAGCCCGGACGCA
AAGTGTGGCAAGATTGTTGCTGGACGGGAGAGGGCTCCTGTCTTCCTCACCAACAACAAT
GGTGTGACATCTAATGTTCGGTTGGCGAACGCTCTGGGCTTCCAGAAGGATGCTCCTCTT
GCTGCGTGCGCACAAATCCTCAAGATGTACGAGGAAGTGGACGACCGCGTT
>Bradi
------------------------------------------------------------
------------------------------------------------------------
------------------------------------------------------------
------------------------------------------------------------
---------------ATGGCATCCCTCCGCGCCTCCCTCCTCCTCGCGGCCGCGGTCTGC
GCGCTCGCGGCGTCGTCC---------GCCTCTGCATCCCGCGACCTCCGTCCTCGCCGC
ACCCAGTTCGTCGTGCGCGGCAGCGTTTGGTGCGACACCTGCCGCGCCGGCTTCGAGACC
CCCGCCTCCACCTACATCGCCGGAGCAAAGGTTAGAGTCGAGTGCAAATCAAAATCCACC
GGAGTCAAGACATGCAGCTTCGAGGGGCACACTGACCACACTGGTACCTACAACATCTCC
GTGGATGACGAGCATGAGCATGAGCTGTGCGAGTCTGTCCTCGTCAGCAGCCCGGACAGA
GGGTGTGCCAAGCTGGTAGCTGGGCGGGAGAGGGCTCCTGTCTTCCTCAACAACAAAAAT
GGTGTGGCGTCCAACGTTAGGTTGGCGAATGCCCTCGGGTTCCAGAAGGACGTCGCTTTG
GCTGCCTGTGCGCAGATCCTCAAGATGTACCAGGAAGTCGAGGACCGTGTC
>Posidonia
------------------------------------------------------------
------------------------------------------------------------
------------------------------------------------------------
------------------------------------------------------------
------------------ATGGCGGTGAGGAACGCAGCGTTGCTGGCGATGGTGCTGGCC
GTCTTCTGCCCTCTGGTG---------------------TTGGGGTCGAGGTCTCTTAAG
ACCGGGTTTATTGTCAAGGGAAGGGTCTTCTGTGACACTTGCCGTGCTGGGTTTGAGACC
CCGGCCACCACTTACCTCGAAGGTGCAAAGGTGAAGGTGGAATGCCGTGACAGGGTCACT
GATGGGTTGAGGTACAGTGCTGAAGGCGTGACGGACGCAACCGGAACCTACCGCATCCCT
GTCACCAATGACCATGAGGACCAGATCTGCGAGTCCGCCCTCGTCAGCAGCCCTGAGTCC
AGCTGCTCACATATAGTTAATGGTCGCGAGCGTGCCCGCGTCGTCCTCACTTTCAACAAT
GGCATTCCGTCCAGGATGCGGTTGGCCAACTCCATGGGCTTCCAGGTGGACAGTGTTAAT
TCTGGTTGTGCCAAGGTCATGAAGATGTATGAGACGGTCGAAGAGGATGTG
>Zostera
------------------------------------------------------------
------------------------------------------------------------
------------------------------------------------------------
------------------------------------------------------------
------------------ATGAAAGCGGCGACG------ACGGCGGCGGTCTTCTTGATC
TTCCTCTCCCCATTCGCA---------------------CATGGGTCACGTTCCCTGAAA
ACCAGTTTCATCATCAAGGGTAAGGTGTTCTGCGACACATGTCGTGCCGGATTCGAGACA
CCCGCCAGCACTTACATCTCCGGAGCCACCGTGAAGGTCGAATGTCGTGACAGGATGAGT
GGTGATCTGAAGTACACCGTCCAAGGCAAGACAGATGTGACCGGGGTTTACAATTTGGTG
GTGAAGAACGACCATAAAAACCATATCTGTGAGTCGTCGTTGGTTTCCAGTCCTGACAGC
GGTTGTGCTGAGGTCGTATCGGGACGCGATCGGTCCCGGATCGTTCTGACTTATGAAAAT
GGTATTCCGTCGAGCACTAGGTTGGCTAATTCCATGGGGTTTCAGATGCAGACTGCTCTC
GCCGGATGTGCTCAGGTCATGAAGATGTACCGGACCGATGAGGATCGATTC
