# Supplementary material for: Back to the sea twice: identifying candidate plant genes for molecular evolution to marine life
Source: BMC Evol Biol. 2011 Jan 12;11:8. doi: 10.1186/1471-2148-11-8 (PMC3033329; doi:10.1186/1471-2148-11-8)
Supplement: Additional file 3 — Aligned nucleotide (CDS) sequences of each OrthoMCL cluster, produced with PAL2NAL. [file 1471-2148-11-8-S3.GZ › orthomcl2446.pal2nal]

>Zostera
------------------------------------ATGCTCAAGAGTGGATTCCAATCC
TCCGCAATCTCAGGTGGATTGTTGGCT------CCTCGCGGCCTCTCCAGTAGC---CCA
TTGAAGGTTCTTTCGAAGAAGAAGACT---TCTTCGCTTGTCGTCAAAGCTATTCAATCG
GAAAAGCCA---GTATACCAAGTGATCCAACCAATCAACGGCGATCCATTTATCGGAAGT
CTTGAAACGCCAGTCACATCAAGCCCACTCGTAGCATGGTACCTGTCAAACCTCCCTGCT
TACCGCACGGCAGTCAGCCCTCTTCTCCGAGGAATTGAAGTTGGTCTCGCTCACGGATAC
CTCTTAGTCGGTCCGTTCGTGATGACTGGTCCGTTGAGGAACACACCCCAACACGGTGCG
GCGGGATCGTTGGCTGCTGACGGGCTTGTGGCAATATTGAGTGTTTGCCTTACCATGTAT
GGAATTGCCTCATTTAAGGAAGGTGAAACCTCATCTGCTCCAGGATTGACCCTGACTGGA
AGGAAGAAGGAGGCTGATCAATTACAGACAGCCGACGGTTGGGCCAAGTTCACTGGAGGC
TTCTTCTTTGGAGGG---------------------TATCTCAGGTGTTACATGGGCTTA
CTTCCTTATGTATGTTCT
>Vitis
------ATGGCAACAGCTTCTCCGATGGCCAGCCAG---CTCAAGAGCAGCTTCACCTCA
CCAACAACCTCTAGGGCCCTGCCTGTTGCCTCTCCCAAAGGCCTCTCTGCTTCT---CCT
CTTAGGCCATTTTCCTCTAGGAGGGCACCCTCCTCTTTCTCCATCAAGGCTATCCAGTCT
GAGAAGCCA---ACATACCAAGTGATCCAGCCCATTAATGGTGATCCATTTATTGGAAGC
CTTGAAACACCTATAACTTCAAGCCCATTGATAGCCTGGTACCTGTCCAACCTTCCAGCC
TACCGGACTGCGGTAAGCCCAGTTCTTCGGGGCATCGAGGTGGGCCTGGCCCATGGGTTC
CTCCTTGTTGGGCCCTTTGTGAAGACCGGCCCATTAAGGGACACCCCCATTGCTGGGCCA
GCAGGGTCTCTAGCTGCTGGTGGACTTGTTGTTATACTGAGCATCTGCTTGACAATGTAT
GGAATTGCATCCTTCAAGGAAGGAGAGCCGTCGATCGCTCCGAGTTTAACCCTCACCGGG
CGGACCAAGGAGCCGGACCAGCTCCAATCGGCCGACGGTTGGGCCAAGTTCACCGGAGGG
TTCTTCTTCGGAGGAATTTCCGGCGTCACTTGGGCTTACTTCCTCCTCTATGTCCTAAAC
CTTCCTTACTTCGTCAAG
>Medtr
------atggcagctgcttctcctatggcaagccaa---ctcaagtccagcttcact---
------------agacctttggtcaca------cctagaggactttgtggctcttcccca
ctccatcaattaccttctagaaggcaa---tttaacttcactgttaaggccatccaatct
gaaaagcca---aactaccaagtgattcaaccaatcaatggtgatccattcattggaagc
cttgaaactccagttacatcaagcccacttgttgcatggtacctctccaacctaccaggc
tacagaactgcagtgaacccactacttaggggaattgaagttggcttagcccacggattc
ttcctcgtaggcccgttcgttaaagccgggcctctaaggaacaccgaatacgccggatca
gcaggctctcttgcagctgctgggctaattgttatcctcagcatttgccttacaatctat
ggagtttcatcattcaatgaaggtgatccatcaattgctccatctttgaccttaacgggc
cgtaagaagcagcccgatccactccaaacagctgatggttggtccaagttcactggtggg
tttttctttggaggaatttctggtgttacttgggcttacttccttctttatgttttggat
cttccatactttgttaag
>Arath
---ATGGCAGCGAGTGCATCTCCAATGGCGAGCCAG---CTAAGGAGCAGCTTCTCCTCC
GCTTCTCTTTCTCAGCGTCTCGCCGTC------CCGAAGGGCATCTCCGGTGCT---CCT
TTCGGTGTTTCTCCGACCAAAAGAGTC---TCTTCCTTCACTGTCCGAGCTGTTAAATCC
GACAAGACA---ACATTCCAAGTAGTTCAACCAATCAACGGTGATCCATTCATCGGAAGT
TTGGAAACTCCGGTGACATCAAGCCCATTGATCGCGTGGTACCTTTCCAACCTCCCTGGA
TACCGTACCGCCGTCAACCCTCTCCTCCGCGGTGTGGAAGTGGGCCTGGCCCATGGTTTC
TTCTTAGTGGGCCCATTCGTCAAAGCTGGCCCATTAAGGAACACTGCTTACGCCGGGTCA
GCCGGGTCTTTAGCCGCGGCTGGGCTGGTAGTCATCCTCAGCATGTGCCTCACCATCTAC
GGTATCTCTTCTTTCAAGGAAGGAGAGCCATCGATCGCACCGAGTTTGACTTTGACTGGG
CGGAAGAAGCAGCCTGACCAGCTTCAAACGGCTGATGGATGGGCTAAGTTCACTGGAGGA
TTCTTCTTTGGAGGGATCTCTGGGGTGACTTGGGCTTACTTCCTTCTCTACGTTCTTGAC
CTTCCTTACTTCGTCAAG
>Poptr
---ATGGCCACTACTGCTTCTCCAATGGCCAGCCAG---CTCAAAAGCAGCCTTGCCTCA
---TCTCTAGGAAGGAGGCTTGTCATC------CCCAGAGGCATTTCTGGAGCT---CCA
TTTAGAGTTTCGCCCAACAAGAGA---------AGCTTCACTGTCAAAGCCGTTCAAGCA
GACAAGCCA---ACTTACCAAGTGGTTCAACCAATCAATGGCGATCCCTTCATTGGAAGT
CTTGAGACTCCCGTTACATCAAGCCCGCTGATTGCATGGTACCTGTCCAACCTCCCCGCC
TACAGGACAGCAGTCAGTCCACTTCTCCGCGGAATCGAGGTGGGGCTGGCCCATGGCTTC
CTCCTCGTAGGTCCATTTGTCAAGGCTGGTCCACTGAGGAACACAGAGTATGCAGGTGCT
GCTGGATCTTTGGCTGCAGGTGGTCTGATCGTAATCCTAAGCATTTGCTTGACCATGTAT
GGAGCTGCATCCTTCACTGAAGGAGAGCCATCAATTGCCCCAAGTCTAACCTTGACTGGA
AGGAAGAAGGTGCCTGACCAGTTGCAAACTGCAGATGGCTGGGCCAAGTTCACTGGAGGA
TTCTTCTTTGGTGGGATTTCTGGTGTCACCTGGGCATTTTTCCTTCTCTATGTCATAAAC
CTTCCTTACTATGTTAAG
>Posidonia
ATGGCGACAGCTTCGGCTTCTCCCATG------------CTCAAGAGTGGCTTCCAC---
---------TCCGGTGGGCTGTTGGCT------CCCAGGGGAATCTCAGGAAGCCCACTG
AGGGCTCTTCTTCCTTCCAAGAGGAGG---ACTTGCCTCACTGTGAGGGCTATTCAGGCT
GAGAAGCCTACTACTTTCCAAGTGATCGAGCCCATCAACGGTGACCCATTCATTGGCAGC
CTGGAGACCCCAGTCACATCCAGCCCACTCGTCGCTTGGTATCTCTCCAACCTCCCAGCC
TACCGGACTGCCGTCAGCCCACTTCTCCGTGGCATTGAGGTGGGCTTGGCCCATGGCTAC
CTCCTCGTTGGCCCATTTGTCATAACCGGCCCATTAAGAAACACACCTTACCATGGAGCC
GCTGGATCTTTGGCCGCCGGCGGGCTTGTCGTGATCTTGAGCATCTGTCTCACTATGTAT
GGCATCTCATCATTCAAGGAGGGTGAGCCGTCGTGCGCTCCGGGACTAACACTCACCGGG
AGGAAGAAGGAGGCCGATAAGTTGCAGACGGCTGATGGATGGGCCCAATTCACCGGTGGG
TTCTTCTTTGGTGGGATCTCCGGTGTCATCTGGGCCTACTTCCTTCTCTACGTCCTTGAC
CTTCCTTACTACATCAAA
>Bradi
ATGGCTACTGCGTTTGCTCCCCCGATGGCAAGCCAGCTGATGAAGAGCAGCCTGGCG---
---TGC---TCCAAG------------------CCCAGGGGCCTATCCGGTGCT------
---------TCCCTGACGAGGAGGCCC------CGCTTCGTCGTCAAGGCTATCAAGCCC
GACAAGGCA---ACGTACCAGGTGGTGCAGCCCATCAACGGCGACCCATTCATCGGCAGC
CTGGAGACCCCGGTGACGTCGAGCCCGCTGGTGGCGTGGTACCTCTCGAACCTGCCGGCG
TACCGGACGGCCGTGAGCCCGCTGCTCCGGGGCATCGAGGTGGGCCTGGCCCACGGGTAC
CTCCTCGTGGGCCCCTTCGCGCTGACGGGCCCGCTCCGCAACACCCCCGTGCACGGGCAG
GCGGGCGCCCTGGGCGCCGCGGGCCTCGTCACCATCCTCAGCCTCTGCCTCACCATGTAC
GGCGTGTCGTCCTTCGACGAGGGCGCGCCGTCCACCGCGCCCACGCTCACGCTCACGGGC
CGCAAGAAGGAGGCCGACAAGCTGCAGACGGCCCAAGGGTGGTCGCAGTTCACCGGGGGG
TTCTTCTTCGGCGGCATCTCCGGCGTCCTCTGGGCTTACTTCCTCCTCTACGTGCTTGAC
CTCCCCTACTTCTTCAAG
>Sorbi
---ATGGCTACAGCTTACGCTCCCATGGCGAGCCAGGTGATGAAGAGCAGCCTGCAG---
---CTGCACTCCAAG------------------CCGAGGGGCTTGTCCGGCGCT------
---GCCCTCACCACCACCAGGCGTCCC------CGGTTCACCGTCAAGGCCATCCAGCCC
GAGAAGGCG---ACGTACCAGGTGGTGCAGCCGATCAACGGCGACCCGTTCATCGGCAGC
CTGGAGACGCCGGTGACCTCGAGCCCGCTGGTGGCGTGGTACCTCTCCAACCTGCCGGCG
TACCGCACGGCCGTGAGCCCGCTGCTGCGGGGCATCGAGGTGGGGCTGGCGCACGGCTAC
CTCCTCGTGGGGCCGTTCGCGCTCACGGGCCCGCTCCGCAACACGCCCGTGCACGGACAG
GCGGGCGCGCTCGGCGCCGCGGGGCTCGTCGCCATCCTCAGCGTCTGCCTCACCATGTAC
GGCGTCGCGTCCTTCAACGAGGGGGAACCCTCCACGGCGCCCACGCTCACGCTTACGGGG
AGGAAGAATGAGGCCGACAAGCTGCAGACCGCCGACGGATGGTCTAAGTTCACCGGAGGG
GTCTTCTTCGGGGGCATCTCCGGCGTGCTCTGGGCTTACTTCCTCCTCTACGTGCTCGAC
CTCCCCTACTACTTCAAG
>Zma
---ATGGCCACAGCTTACGCTCCCATGGCGAGCCAGGTGATGAAGAGCAGCCTCGTC---
---GTGCACTCGAGG------------------CCGAGGGGCCTGTCAGGCGCT------
------GCTGCGCTCACGAGGCGGCCC---GGCCGGTTCACCGTCAAGGCCATCCAGCCC
GAGAAGGCA---ACGTACCAGGTGGTGCAGCCCATCAACGGCGACCCGTTCATCGGCAGC
CTGGAGACGCCGGTCACCTCCAGCCCGCTCGTGGCGTGGTACCTCTCCAACCTCCCGGCC
TACCGCACCGCCGTGAGCCCGCTGCTGCGGGGCGTCGAGGTCGGCCTCGCGCACGGCTAC
CTCCTCGTGGGGCCCTTCGCGCTCACGGGCCCGCTCCGCAGCACGCCCGTGCACGGCCAG
GCCGGCGCGCTCGGCGCCGCCGGCCTCGTCGCCATCCTCAGCGTCTGCCTCACCATGTAC
GGCGTCGCCTCCTTCAACGAGGGGGACCCGTCCACGGCGCCCACGCTCACGCTCACCGGC
AGGAAGAAGGAGGCCGACAAGCTGCAGACCGCCGACGGCTGGGCCAAGTTCACCGGGGGG
TTCTTCTTCGGCGGCATCTCCGGCGTGCTCTGGGCCTACTTTCTCCTCTACGTGCTCGAC
CTCCCCTACTTCTTCAAG
>Oryza
---ATGGCCACTGCTTATGCTCCCATGGCGAGCCAGCTGATGAAGAGCAGCTTGGTG---
---TGC---TCCAAG------------------CCGAGGGGGCTGTCTGGTGCT------
---------TCGCTGACAAGGAGGCCC------CGCTTCACAGTCAAGGCCATCCAGTCT
GAGAAGCCA---ACGTACCAGGTGGTGCAGCCCATCAATGGCGACCCCTTCATCGGCAGC
CTGGAGACGCCGGTGACCTCCAGCCCGCTGGTCGCCTGGTACCTCTCCAACCTCCCGGCG
TACCGCACCGCCGTCAGCCCGCTGCTCCGCGGCATCGAGGTCGGCCTCGCCCACGGCTAC
CTCCTCGTCGGGCCCTTCGCGCTCACCGGCCCGCTCCGCAACACGCCGGTGCACGGCCAG
GCCGGCGCCCTCGGCGCCGCAGGCCTCGTCGCCATCCTCAGCGTCTGCCTCACCATGTAC
GGCGTCGCCTCCTTCGGCGAGGGCGAGCCGTCCACGGCGCCGACGCTGACGCTCACCGGC
CGCAAGAAGGAGGCCGACAAGCTGCAGACCGCCGACGGCTGGGCCAAGTTCACCGGCGGC
TTCTTCTTCGGCGGCATCTCCGGCGTCCTCTGGGCCTACTTCCTCCTCTACGTGCTCGAC
CTCCCGTACTTCTTCAAG
