# Supplementary material for: Back to the sea twice: identifying candidate plant genes for molecular evolution to marine life
Source: BMC Evol Biol. 2011 Jan 12;11:8. doi: 10.1186/1471-2148-11-8 (PMC3033329; doi:10.1186/1471-2148-11-8)
Supplement: Additional file 3 — Aligned nucleotide (CDS) sequences of each OrthoMCL cluster, produced with PAL2NAL. [file 1471-2148-11-8-S3.GZ › orthomcl2417.pal2nal]

>Zostera
------------------------------------------------------------
------------------------------------------------------------
------------------------------------------------------------
------------------------------------------------------------
------------------------------------------------------------
------------------------------------------------------------
------------------------------------------------------------
------------------------------------------------------------
---------ACCATCCTTGCTGAGGCCGTAAACATTGAAGGTCCTGCTTTGGATAAATTT
ATTGAGCACCATGTTGCCAATGATGGGTGGACCTTGGAGACAGGGCGTGGTCGATCTCTT
CTTGTTGTTTTCCCACAGAATGAGTTCAACCATCCAGATATGAAAAGGAAGAGCAAAGAC
GCCGTTCCACCCGAGCATGTAGTTAAGGTTTTCCCCATTCTTGGG
>Zma
ATGGCGACAGAGCAAGCGGCGGAG------------------------AACTACACGGTG
GAGGACCTCGTGGCCCTGAACCCCTACAACCCCGACATCCTCAACGACCTCGAGAAGTTC
GTCAATGAGCAGGTCTCATCTCAGACATATAACTTGGATGCAAATCTCAGCCTTCTTCGC
TTGTACCAGTTTGAGCCAGAAAGGATGAGCATACAGATTGTGGCCCACATACTGATTAAG
GCTCTCATGGCAATGCCAGCCCCTGACTTCAGTTTGTGCTTATTCTTAATCCCTGAACAT
GTGCAAATGGAGGAGCAATTCAAGGTATTGATAGTTCTTTCTCACTACCTAGAGACTGCT
AGGTTCAGTCAATTTTGGGATGAAGCAGCAAAGAACCGCCACATATCGGAAGCAGTGCCA
GGTTTCGAACAAGCAATCCAATCCTATGCGATTCATGTACTTTCCTTGACATACCAGAAA
GTTCCAAGGCCTATTCTTGTAGAGGCAATCAACATCGAAGGTCTCGCGTTGGACAAGTTT
CTTGAGTACCATGCCGCGAACTCAGGTTGGGTGATTGAGAAGGGT---GGGCAGTCTCAA
GTGATTGTTCTTCCGCGTAATGAGTTCAATCACCCAGAGCTCAAGAAGAACACAGCCGAT
ATCCTTCCGTTTGAACACGTAACACGCATATTCCCTGTCCTTGGC
>Sorbi
ATGGCGACAGAGCAAGCGGCGGAG------------------------AACTACACGGTG
GAGGACCTCGTGGCCCTGAACCCCTACAACCCCGACATCCTCAACGACCTCGAGAAGTTC
GTCAACGAGCAGGTCTCGTCTCAAACATATAACCTGGATGCAAATCTCAGCCTTCTTCGC
CTGTACCAGTTCGAGCCAGAAAGGATGAGTATACAGATTGTGGCCCACATACTGATTAAG
GCTCTCATGGCAATGCCGGCCCCGGACTTCAGTCTTTGCTTATTCTTAATACCTGAACAT
GTGCAAATGGAGGAGCAGTTCAAGACATTGATAGTTCTTTCTCACTACCTAGAGACTGCT
AGGTTCAGTCAGTTTTGGGATGAAGCAGCAAAGAACCGCCACATATTGGAAGCAGTTCCA
GGTTTTGAACAGGCAATCCAATCCTATGCGATTCATGTACTTTCCTTGACATACCAGAAA
GTTCCAAGGCCTATTCTTGCAGAGGCAATCAACATTGAAGGTCTTGCGTTGGACAAGTTT
CTTGAGTATCATGCTGCAAACTCAGGTTGGGTGATTGAGAAGGGT---GGGCAGTCTCAA
GTGATTGTTCTTCCACGCAATGAGTTCAATCACCCAGAGCTCAAGAAGAACACAGCTGAT
ATCGTTCCCTTTGAGCACGTAACACGCATATTCCCTGTCCTTAGC
>Oryza
ATGGCGAGCGAGCAGGCGGCGGAG------------------------AGCTACACGGTG
GAGGAGCTCGTCGCCGTGAACCCCTACAACCCCGACATCCTCAACGACCTCGAGGGCTTC
GTCAACGATCAGGTTTCCAACCAAACATATAACTTGGATGCAAATCTTAGTCTTCTTCGT
CTGTACCAGTTCGAACCAGAAAGGTTGAGTGTGCAGATTGTATCTCGCATATTGATTAAG
GCTCTCATGGCAATGCCAGGCCCGGACTTCAGCCTATGCTTATTCTTAATTCCAGAGCAT
GTGCAAATGGAGGAACAGTTCAAGACGTTGATAGTTCTCTCTCACTACCTGGAGACTGCT
AGGTTCCGTCAATTTTGGGATGAGGCGTCGAAGAACCGCAACATATTGGATGTTGTTCCA
GGTTTTGAGCAGGCAATCCAATCCTATGCGATACATGTGCTCTCCTTGACATACCAGAAA
GTTCCTAGGCCTGTTCTTGCGGAGGCCATCAACATTGAGGGTCTTGCATTGGACAAGTTC
CTGGAGCACCATATTGCAAACTCCGGTTGGGTGATCGAGAAGGGT---GCACGATCTCAG
CTGATTGTCCTTCCACGCAACGAGTTCAATCACCCTGAGCTCAAGAAGAACACAGCTGAA
ACTGTTCCGTTCGAGCATGTAACTCGCATATTCCCTGTCCTTAGC
>Bradi
ATGGCGAACGAGCAGGCCGCGGAG------------------------ACGTACACGGTG
GAGGAGCTCGTGTCCGTGAACCCCTACAACCCTGACATCCTCAATGACCTCGAGATCTTT
GTCAACGAGCAGGTTTCCTCTCAAACATATAACCTGGACGCAAATCTCAGCCTTCTTCGC
CTTTACCAGTTTGAGCCAGACAGGTTGAGCGTACAAATTGTAGCCCGCATATTGATTAAG
GCGCTCATGGCAATGCCAGCCCCTGACTTCAGCCTATGCTTATTCTTAATTCCTGAACAT
GTGCAAATGGAGGAGCAGTTCAAGACGTTGATAGTTCTCTCTCACTATCTGGAGACTGGC
AGGTTCCGTCAGTTTTGGGATGAGGCATCAAAGAACCGTAACTTATTAGAAGTTGTTCCA
GGTTTTGAGCAGGCAATCCAAACCTATGCGATTCATGTTCTCTCCTTGACATACCAGAAA
GTTCCTAGACCTGTTCTTGCAGAGGCCATCAACATTGAAGGTCTTGCGTTGGACAAGTTT
ATTGAGTATCATGCTGCAAACTCGGGCTGGATGATTGAGAAGGGT---GCCCGTTCCCAG
CTGATCGTCCTTCCGCGCAACGAGTTCAATCACCCTGAACTTAAGAAGAACACAGCCGAC
ACTGTTCCGTTCGAGCACATAACTCGCATATTCCCCCTCTTGAGC
>Posidonia
ATGGGATGGGATCCGGAGAACCCGACGCAACAGAAGCAGCAGCAGGTCTCCTACACGGTG
GAAGAGTTGGTGGCCGTCAACCCCTACAACCCAGACATCCTCCCCGATCTGGAGAACTAC
GTCAACGAGCAGGTTTCTTCGCAGAAGTACAGTTTGGATGCAAACCTTTGTCTTCTCCGC
CTTTATCAGTTTGAACCAGAAAGGATGAGCATCCAAATTGTTACTCAGGTTTTGGTCAAG
GCTCTTATGGCAATGCCAGCTCCAGACTTAAACCTTTGTCTCTTCTTGATTCCAGAACGT
GTGCAAATGGAAGAGCAATTCAAGACACTGATTGTCCTCTCACATTATCTAGAGACTGCA
AGGTTCCGTCAATTTTGGGATGAGGCAGCTAAGAATCGCAGCATACTTGAAGTTGTGCCA
GGTTTTGAGAAAGCGATTCAAGCTTGTGCAATTCATGTTCTATCTTTGACATACCAAAAG
GTGCCTAGACCTGTACTTGCTGAGGCCATAAACCTCGAAGGACTTTCTTTGGACAAGTTC
ATTGAGCACCATGTGGCTAATAGTGGTTGGGTTCTTGAGAAAGGACATGGCCGTTCCCAG
GCCATAGTCCTCCCTCGGAATGAGTTAAACCATCCGGAGATGAAAAAGAACACAGGTGAT
GCTGTCCCACTTGATCATGTCACG---------------------
>Arath
ATGGGAGTAGAGATCCAATCGCCGCAGGAACAGAGC------------TCTTACACCGTT
GAGCAGCTCGTCGCCCTTAATCCTTTCAACCCTGAAATCCTGCCTGATCTCGAAAACTAC
GTTAAC------GTTACATCGCAAACGTATAGTCTGGAAGTAAACCTATGCTTGCTTCGG
CTCTATCAGTTTGAGCCTGAGCGCATGAACACTCATATCGTGGCTCGAATCTTGGTCAAG
GCTCTTATGGCTATGCCAACTCCAGACTTCAGCCTTTGCCTCTTCTTGATTCCCGAAAGA
GTGCAAATGGAGGAGCAGTTCAAGTCACTAATTGTTCTATCACACTACCTTGAGACTGGG
AGGTTCCAACAGTTCTGGGATGAAGCTGCCAAGAACCGTCACATTCTCGAGGCTGTTCCA
GGTTTTGAGCAAGCTATTCAAGCATATGCAAGTCACCTTCTTAGCTTAAGCTACCAAAAG
GTTCCAAGATCAGTGCTGGCTGAGGCTGTTAACATGGATGGTGCATCTCTAGACAAATTC
ATCGAGCAGCAAGTGACTAACAGTGGATGGATTGTTGAGAAAGAGGGTGGAAGT------
---ATTGTCTTACCACAAAATGAATTTAACCATCCGGAGCTCAAGAAAAATACAGGTGAG
AATGTTCCCTTGGAACACATTGCCCGCATCTTCCCCATCCTTGGT
>Medtr
atgggaagagaagcagcagcagcagcagagaaaggacagggaggaactgcttacactgtc
gaacagctcgttgcattcaatcgttacaatcctgatattcttccagatctcgaaaactat
gtcaatgatcaggtttcatcgcaaacttacagcctcgaatcaaatctctgccttcttcgc
ctctaccagtttgaatctgagaaaatgagttctcagattgtagctcgcatattggttaag
gctctcatggccatgccggctccagatttcagcctgtgtctctttttgattccagaacgt
gtgcaaatggaggagcagttcaagacactgattgttctgtctcactatttagagactgga
aggtttcgtcagttctgggatgaagcatcgaaaagtcgtcatatagttgaagctgtgcca
ggatttgagcaggcaatccaaggctatgcgattcatgttctatccttgacttaccaaaag
attcccagaactgtgcttgctgaggctatcaatgtagaaggtttatccttggacaaattc
cttgaacaccaagtagaaaactctggttgggttattgagaaaagccaggggaagggtcaa
ctcatcgtccttccgagaaatgaatttaatgatccaattttgaagaaaaacactgcagat
agtgtaccattggagcacgttacccgcatctttcctattcttagc
>Poptr
ATGGGAAGGGAAAGAGAGGTTCCAAATAAATCAGAAAAAGAAGTAATCTCATACACAGTG
GAGCAGCTGGTTGCCGTCAATCCCTACAATCCTGACATCCTCCCCGATCTCGAAAACTAC
GTTAACGAACAGGTTTCGTCGCAAACATACAGCCTAGATGCAAATCTTTGCCTTCTTCGC
CTCTATCAGTTTGAGCCGGAGAGAATGAGCACCCAAATTGTGGCTCGCATTCTCGTTAAG
GCACTCATGGCAATGCCAGCTCCTGATTTCAGCCTTTGTCTCTTTTTGATTCCGGAACGA
GTGCAAATGGAGGAACAGTTCAAGACACTGATTGTTCTCTCACATTATTTGGAGACAGGA
AGGTTCCGTCAATTCTGGGATGAAGCTGCTAAGAGTCGCCACATAGTTGAAGCTGTACCA
GGTTTTGAGCAAGCAATCCAAGCCTATGCAATTCACCTGCTTTCTTTGACTTATCAAAAG
GTCCCTAGGTCTGTGCTGGCTGAGGCAATCAACATCGAAGGTCTATCCTTGGACAAGTTC
CTAGAACAGCAGGTGGCCAATTGTGGTTGGATATTGGAGAAGAGCCATGGGCGGGGACAA
CTCATTGTCCTACCAAGTAATGAATTTAATCATCCTGAGCTTAAGAAGAACACTGCAGAT
AGCATTCCTTTAGAGCATGTTGCCCGCATCTTCCCCATTCTTGGT
>Vitis
ATGGGAATTCCCAAACAGCAGCCGCAGCAG------------------CAGTACACGGTG
GAGCAACTACTCGCTCTCAATCCCTACAATCCCGATATCCTTCCCGATCTTGAAAACTTC
GTCAACGAGCAGGTGTCTTCACAAACATACTCCTTGGATGCAAATCTTTGCCTTCTTCGC
CTCTACCAATTTGAGCCAGAGCGAATGAGTACCCAAATCGTTGCTCGGATTTTGGTGAAG
GCCCTTATGGCAATGCCAGCTCCAGATTTCAGCCTTTGTCTCTTTTTAATTCCAGAACGA
GTGCAAATGGAGGAACAGTTCAAGACTTTGATTGTTCTCTCACATTATTTGGAGACAGCA
AGGTTCCGTCAGTTCTGGGATGAAGCGGCTAAGAATCGACACATAGTTGAAGTTGTTCCA
GGTTTTGAGCAAGCAATCCAAGCCTATGCCATTCACGTTCTTTCCTTGACTTATCAAAAG
GTTCCTAGGACTGTACTTGCTGAGGCTATCAACATTGAAGGTCTATCTCTAGATAAATTC
CTAGAGCATCAGGTAGCTAACTGTGGTTGGGTTCTTGAGAAGAGTCAAGGCAAGGGCCAA
CTTATTGTCTTGCCTCCTAACGAGTTCAACCATCCTGAACTGAAGAAAAACGCTGCAGAT
AGTATTCCTCTAGAGCATATCACCCGAATCTTCCCCATTCTCGGC
