# Supplementary material for: Back to the sea twice: identifying candidate plant genes for molecular evolution to marine life
Source: BMC Evol Biol. 2011 Jan 12;11:8. doi: 10.1186/1471-2148-11-8 (PMC3033329; doi:10.1186/1471-2148-11-8)
Supplement: Additional file 3 — Aligned nucleotide (CDS) sequences of each OrthoMCL cluster, produced with PAL2NAL. [file 1471-2148-11-8-S3.GZ › orthomcl234.pal2nal]

>Zma
ATGGCGGCTGCAGCGAAGGCGTCGTGGATGGTGGCGATGAGCGTCGGGGCCGTGGAGGCG
CTCAAGGACCAGGCGGGCCTGTGCCGCTGGAACTACGCGCTGCGCTCCGTCCACCGCGCC
GCCAAGGCCAACGCT------------CCCAGCTTCGCGCAGGCCAGGAAGCTGGCGCCG
CCCGCCGCGGACAAGGCCGCC------------------------------GCGGAGGAG
GGGATGAGGACCGTCATGTACCTCAGCTGCTGGGGCCCTAAC------------
>Sorbi
ATGGCGGCTGCAGCGAAGGCGTCGTGGATGGTGGCGATGAGCGTGGGCGCCGTGGAGGCG
CTCAAGGACCAGGCGGGGCTCTGTCGCTGGAACTACGCGCTGCGGTCCGTCCACCGGGCC
GCCAAGGCCAACGCT------------CCCAGCTTCGCGCAGGCCAAGAAGAAGCTGGCG
CCGGCGGAGAAGAGC------------------------CGGGCGGACAAGGCCGAGGAG
GGGATGAGGACCGTCATGTACCTCAGCTGCTGGGGCCCCAAC------------
>Oryza
ATGGCGGGTGCAGCGAAGGCGTCGTGGATGGTGGCGATGAGCGTGGGCGCCGTGGAGGCG
CTCAAGGACCAGGGCGGACTCTGCCGCTGGAACTACGCGCTGCGGTCCATCCACAAGGCG
GCCAAGGCCAACGCC------------GCCGGCGTCTCGCAGGGCAAGAAGCTGCCAGCT
TCTGCGGCGGCGGTGGCGGAGAGGAGG------------AGAGCGGAGAAGGCCGAGGAG
GGGTTGAGGACAGTCATGTACCTCAGCTGCTGGGGTCCCAAT------------
>Bradi
ATGGCTGGTGCAGCGAAGGCGTCGTGGATGGTGGCCATGAGCGTGGGGGCCGTGGAGGCG
CTCAAGGACCAGGCGGGCCTCTGCCGCTGGAACTACGCTCTGAGGTCCATCCACCGGGCA
GCCAAGGCCAACGTGCAGTCAAGGGGCGGCGGCCTCTCGCAGGGCAAGAAGCTGTCTCCT
GCCGCTGCCGCGGCAGCGGTGGCAGAGAAGAGG------CGAGCGGAGAAGGCAGAGGAG
GGGCTGAGGACGGTCATGTATCTCAGCTGCTGGGGACCCAAT------------
>Vitis
ATGAGCTCAACAATTAGAGCT---TGGATTGTGGCTGCCAGTGTTGGAGCAGTGGAGGCA
TTGAAAGATGAA---GGGTTGTGCAGATGGAATCATGCTCTTGGCTTGCTGCAGCAGCAT
GGCAGGACCAATGTA------------GGGTCTTTTTCGCAGGCCAAGAGGCTGGTTTCT
TCACCTCCTTTGGTGCTATCTAATAAGATGAGAAAAGAGAAGATGAAGAAGGCTGAGGAA
TCCCTGAGAAAAGTAATGTATTTGAGCTGCTGGGGTCCTTAT------------
>Zostera
ATGTGTTCCACAAGCAAAGCA---TGGGCGGTAGCAGCAAGCATGAGCACAGTCGAGGTT
CTTAAAGATCAA---GGTTTCTCCAGGTGGAACTCCTCCTTCAGACATCTGCAGCAACAT
GCCAAGAACAACCTT------------GGATCTCTCTCACAA------------------
------------------------------------------------------------
------------------------------------------------------
>Posidonia
ATGAGTTCAACAAGCAGAGCA---TGGGTAGTGGCAGCAAGCATGGGTGCAGTAGAAGCT
CTAAAGGATCAA---GGTTTCTGCAGGTGGAACTATGCCATCAGATCTCTTCAACACCAT
GCGAAGAACAACCTT------------GGATCTTTCTCTCAGACCAGGAGATTATCATCT
TTTGTTGAGAGGATCAGTGAAGGAAGTGAG---------AAGGCTAAGCAATCAGAAGAA
TCCTTAAGGAAAGTAATATACTTGAGCTGTTGGGGACCCAAT------------
>Arath
ATGAGCTCTGCAAGCAAAACG---TGGATGGTTGCTGCAAGCATCGGAGCCGTTGAGGCA
TTGAAAGACCAACTAGGCGTGTGTCGTTGGAACTACGTGATCCGATCTGCGAATCAGTAT
CTACGCAACAACTTA------------AGATCCGTGTCGCAAGCTAAGAAGCTCTCTTCC
TCATCAATCGATTATACCAAC------------------AAGACCAAGCAAGCTGAAGAA
TCGCTGAGGACAGTCATGTACTTGAGCTGTTGGGGTCCTAGT------------
>Medtr
atgagtgcagcaacaaaagct---tgggtagtagcatcaagcataggagcagtggaagca
ttaaaagaccaacttggtgtatgcaggtggaactatgcttttagatcacttcatcaacat
gctaagaacaatatt------------agatcatactctcaagccaagaaattgtcctct
gcttcatctgctgctgtttcgaataaggtgaag------------agaagcaaggaagaa
tctatgaggaaagtcattgacttgaattgctggggtcctagtactgcaaggttt
>Poptr
ATGAGTTCAGCAAGCAAAGCT---TGGTTGGTTGCAGCAGCTGTTGGAGGTGTTGAGGCC
TTGAAAGACCAA---GGGTTCTGTAGGTGGAACTACACCTTGAGATCCCTGCACCAGCAT
GCCAAGAACCATGTC------------AGATCAGCCTCTCAGGCCAAGAAGCTTTCTTCT
TCATCTTCTGCCATGATCTCGAACAAAGTCAAGGAAGTGAAAGCAAAACAGTCTGAGGAA
TCTCTAAGAAAAGTCATGTATTTGAGCTGTTGGGGTCCTTAC------------
