# Supplementary material for: Back to the sea twice: identifying candidate plant genes for molecular evolution to marine life
Source: BMC Evol Biol. 2011 Jan 12;11:8. doi: 10.1186/1471-2148-11-8 (PMC3033329; doi:10.1186/1471-2148-11-8)
Supplement: Additional file 3 — Aligned nucleotide (CDS) sequences of each OrthoMCL cluster, produced with PAL2NAL. [file 1471-2148-11-8-S3.GZ › orthomcl2297.pal2nal]

>Zostera
------------------------------------------------------------
------------------------------------------------------------
------------------------------------------------------------
------------------------------------------------------------
------------------------------------------------------------
------------------------------------------------------------
------------------------------------------------------------
------------------------------------------------------------
------------------------------------------------------------
------------------------------------------------------------
------------------------------------------------------------
------------------------------------------------------------
------------GTTATTGCAAATGCCCCCACTATCCAAGGAGTGAATCATGTAATTGGC
AACATGTTTGAGAATATTCCAAGT---GGAGATGCGATTTTGTTGAAG------------
------------------TGTGTTTTGTTGCTTAAAAAATGTTGGGAAACATTAGGGGAG
AAA---GGAAAGGTTGTGATT---GAAGGAATTGTTCCAATTTCACCTAATGCTAGA---
------AATCCAATATTTGAAAGTGATGTGAATATGCTAACGTATTGTAAGGGAGGTAAG
GAGAGGACTGAGATGGAGTTTAGCTCTTTGGCAAAGAAAGCAGGATTTTCCTGTTTCAAG
ATTTCTCTTACAATTAGTAATTACATCAGTGTCATGGAGTTCATCAAGTAGTTTCATAAG
AGACGCGTCTACGCGATG
>Zma
ATGGGCTCCACCGCCGGCGACGTG---------GCCGCGGTGGTGGACGAGGAGGCGTGC
ATGTACGCGATGCAGCTGGCGTCGTCGTCCATCCTGCCCATGACGCTGAAGAACGCCATC
GAGCTGGGCCTGCTGGAGGTGCTGCAGAAGGAGGCCGGCGGCGGCAAG------------
GCGGCGCTGGCGCCCGAGGAGGTGGTGGCGCGGATGCCCGCGGCGCCCGGCGACCCCGCC
GCCGCGGCGGCCATGGTGGACCGCATGCTCCGCCTGCTCGCCTCCTACGACGTCGTCCGG
TGCCAGATGGAGGAC---CGGGACGGCCGGTACGAGCGCCGCTACTCCGCCGCGCCCGTC
TGCAAGTGGCTCACCCCCAACGAGGACGGCGTGTCCATGGCCGCCCTCGCGCTCATGAAC
CAGGACAAGGTCCTCATGGAGAGCTGGTACTATCTCAAGGACGCGGTGCTGGACGGCGGC
ATCCCGTTCAACAAGGCGTACGGGATGACGGCGTTCGAGTACCACGGCACGGACTCGCGC
TTCAACCGCGTGTTCAACGAGGGCATGAAGAACCACTCGGTGATCATCACCAAGAAGCTG
CTGGACTTCTACACGGGCTTC---GAGGGCGTGTCGACGCTGGTGGACGTGGGCGGCGGC
GTGGGCGCCACGCTGCACGCCATCACGTCCCGCCACCCGCACATCTCCGGGGTCAACTTC
GACCTGCCGCACGTCATCTCCGAGGCGCCGCCGTTCCCCGGCGTGCGCCACGTGGGCGGG
GACATGTTCGCGTCCGTGCCCGCC---GGCGACGCCATCCTCATGAAGTGGATCCTCCAC
GACTGGAGCGACGCGCACTGCGCCACGCTGCTCAAGAACTGCTACGACGCGCTGCCGGAA
AAT---GGCAAGGTCATCGTCGTCGAGTGCGTGCTGCCGGTCAACACGGAGGCCACCCCC
AAGGCGCAGGGCGTCTTCCACGTCGACATGATCATGCTCGCGCACAACCCCGGCGGCAAG
GAGCGGTACGAGCGCGAGTTCCGCGAGCTCGCAAAGGGCGCCGGCTTCTCCGGGTTCAAG
GCCACCTACATCTACGCCAAC---GCCTGGGCCATCGAGTTCATCAAG------------
------------------
>Sorbi
ATGGGGTCGACGGCGGAGGACGTG---------GCGGCGGTGGCGGACGAGGAGGCGTGC
ATGTACGCGATGCAGCTGGCGTCGTCGTCGATCCTCCCCATGACGCTGAAGAACGCGCTG
GAGCTGGGCCTGCTGGAGGTGCTTCAGAAGGACGCC---------GGC------------
AAGGCGCTGGCGGCGGAGGAGGTGGTGGCGCGGCTGCCCGTGGCGCCGACGAACCCC---
GCCGCGGCGGACATGGTGGACCGCATGCTCCGCCTCCTCGCCTCCTACGACGTCGTGAAG
TGCCAGATGGAGGAC---AAGGACGGCAAGTACGAGCGTCGGTACTCCGCCGCCCCCGTC
GGCAAGTGGCTCACCCCTAACGAGGACGGCGTCTCCATGGCCGCCCTCGCGCTCATGAAC
CAGGACAAGGTCCTCATGGAGAGCTGGTACTACCTGAAGGACGCGGTGCTTGACGGCGGC
ATCCCGTTCAACAAGGCGTACGGGATGACGGCGTTCGAGTACCACGGCACGGACCCGCGC
TTCAACCGCGTGTTCAACGAGGGCATGAAGAACCACAGCGTGATCATCACCAAGAAGCTC
CTCGAGTTCTACACGGGCTTCGACGAGTCCGTCTCGACGCTCGTCGACGTGGGCGGCGGC
ATCGGCGCCACCTTACACGCCATCACCTCCCACCACTCCCACATCAGGGGCGTCAACTTC
GACCTCCCCCACGTGATCTCCGAGGCGCCGCCGTTCCCCGGCGTGCAGCACGTCGGCGGG
GACATGTTCAAGTCGGTGCCGGCC---GGCGACGCCATCCTCATGAAGTGGATCCTCCAC
GACTGGAGCGACGCGCACTGCGCCACGCTGCTCAAGAACTGCTACGACGCGCTGCCGGAG
AAGGGCGGCAAGGTGATCGTCGTCGAGTGCGTGCTGCCGGTGACCACCGACGCCGTCCCC
AAGGCGCAGGGCGTGTTCCATGTCGACATGATCATGCTCGCGCATAACCCCGGCGGCAGG
GAGCGGTACGAGCGGGAGTTCCGTGACCTCGCCAAGGCCGCTGGCTTCTCTGGGTTCAAG
GCCACCTACATCTACGCCAAC---GCCTGGGCCATCGAGTTCATCAAG------------
------------------
>Oryza
ATGGGTTCTACAGCCGCCGACATG---------GCCGCGGCGGCCGACGAGGAGGCGTGC
ATGTACGCGCTGCAGCTGGCGTCGTCGTCGATCCTGCCGATGACGCTCAAGAACGCCATC
GAGCTGGGCCTGCTCGAGACGCTGCAGTCCGCCGCCGTCGCCGGAGGAGGGGGGAAGGCG
GCGCTGCTGACGCCGGCGGAGGTGGCCGACAAGCTGCCG---TCCAAGGCGAACCCG---
GCGGCGGCCGACATGGTGGACCGCATGCTCCGCCTGCTCGCCTCCTACAACGTCGTCAGG
TGCGAGATGGAGGAGGGCGCCGACGGCAAGCTCTCCCGCCGCTACGCCGCCGCGCCGGTG
TGCAAGTGGCTGACGCCCAACGAGGACGGCGTCTCCATGGCCGCCCTCGCCCTCATGAAC
CAGGACAAGGTCCTCATGGAGAGCTGGTACTACCTTAAGGACGCAGTCCTGGACGGCGGC
ATCCCGTTCAACAAGGCGTACGGGATGACGGCGTTCGAGTACCACGGCACGGACGCCCGC
TTCAACCGCGTCTTCAACGAGGGCATGAAGAACCACTCCGTCATCATCACCAAGAAGCTG
CTCGACCTCTACACCGGCTTC---GACGCCGCCTCCACCGTCGTCGACGTCGGCGGCGGC
GTGGGCGCCACTGTGGCCGCCGTCGTCTCCCGCCACCCGCACATCCGGGGGATCAACTAC
GACCTCCCCCACGTCATCTCCGAGGCGCCGCCGTTCCCCGGGGTGGAGCACGTCGGCGGC
GACATGTTCGCCTCCGTGCCCCGCGGCGGCGACGCCATCCTGATGAAGTGGATCCTCCAC
GACTGGAGCGACGAGCACTGCGCGCGGCTGCTCAAGAACTGCTACGACGCGCTGCCGGAG
CAC---GGGAAGGTGGTGGTGGTGGAGTGCGTGCTGCCGGAGAGCTCCGACGCGACGGCG
AGGGAGCAGGGGGTGTTCCACGTCGACATGATCATGCTCGCCCACAACCCCGGCGGCAAG
GAGAGGTACGAGAGGGAGTTCAGGGAGCTCGCCCGCGCCGCCGGATTCACCGGCTTCAAG
GCCACCTACATCTACGCCAAC---GCCTGGGCCATCGAGTTCACCAAG------------
------------------
>Bradi
ATGGGTTCCACGGCGGCGGACATG---------GCCGCGACGGCGGACGAGGAGGCCTGC
ATGTTCGCGCTGCAGCTGGCGTCGTCCTCGATCCTGCCCATGACGCTCAAGAACGCCATC
GAGCTGGGCCTCCTGGACACCCTCGTCCAGGCCTCC---------GGC------------
AAGTCCCTGACCCCGGCCGAGGTCGCCGCCAAGCTCCCT---TCTTCCTCCAACCCG---
GCGGCGCCCGACATGGTGGACCGCATGCTGCGTCTCCTGGCCTCCTACGGCGTCGTGTCG
TGCGCCGTGGAGGAAGGGGAAAATGGAAAGCTGTCGCGGCGATACGCCGCCGCCCCCGTC
TGCAAGTGGCTCACGCCCAACGAGGACGGCGTCTCCATGGCCGCCCTCGCGCTCATGAAC
CAGGACAAGGTCCTCATGGAGAGCTGGTACTACCTGAAGGACGCGGTCCTGGATGGCGGC
ATCCCATTCAACAAGGCATACGGGATGTCGGCGTTCGAGTACCACGGCACGGACCCCCGC
TTCAACCGCGTGTTCAACGAGGGGATGAAGAACCACTCCATCATCATCACCAAGAAGCTC
CTCGACTTATACCCGGGCTTC---GAGGGCCTTGGCACCCTCGTCGATGTCGGGGGCGGC
GTGGGCGCCACCGTGGGCGCCATCGTGGCACGCCACCCGGCCATCAAGGGGATCAACTTC
GACCTCCCCCACGTCATCTCGGAGGGGATCCCCTTCCCAGGAGTCACCCACGTGGGCGGT
GACATGTTCCAGAAGGTCCCCTCG---GGCGATGCCATCCTCATGAAGTGGATCCTCCAC
GACTGGAGCGACGCGCACTGCGCCACGCTGCTCAAGAACTGCTACGACGCGCTCCCCGCA
CAC---GGGAAAGTGGTCATCGTCGAGTGCATCCTGCCGGTGAACCCGGAGGCCACCCCA
AAGGCACAAGGGGTGTTCCACGTCGACATGATCATGCTCGCCCACAACCCGGGGGGCAAG
GAGAGGTACGAGAGGGAGTTCGAGGAGCTCGCCCGGGGCGCCGGGTTCACCGGCGTCAAG
GCCACATACATCTACGCCAAC---GCGTGGGCCATCGAGTTCACCAAG------------
------------------
>Vitis
------------------------------------------------------------
---------------------------------------ATGGCTTTGAAATCGGCCCTG
GAGCTTAACCTCATCGAAATTATGGCCGGAGCCGGC------GACGGT------------
GCATTACTCTCGCCCTCCGAGATAGCGGCTCAACTTCCC------GCCCGGAACCCC---
GATGCGCCGGTCCTGCTGGACCGGGTTCTGCGGCTTCTCGCCAGCTACTCTATTCTCAGG
TGCTCTCTGCGGACCCTTGACAATGGTGAAGTGGAGAGATTGTACGGCGTTGGACCCATT
TGCAAGTTCCTCACCCGGAATCCAGACGGTGGGTCGATTGGTCCTCTGTTACTGTTGCAC
CACGACAAGGTCTTCATGGAGAGCTGGTACCACTTGAATGATGCTATACTGGAAGGAGGA
ATTCCCTTCAATCGGGCGTACGGAATGACAGATTTTGAATACCTAGGAACAGATCAAAGA
TTCAACAGGGTGTTCAACGAGGCAATGTCAAATCATTCTACGTTGATAATGAAAAGGATA
CTCCAGATTTACAAAGGGTTT---GAAGGCCTCCAAGTGTTGGTTGATGTGGGAGGTGGT
ATTGGGGTCACTCTTAGAATCATCACTTCCGAATATCCTCAGATTAAGGGCATCAATTAT
GATCTGTCTCATGTTTTAGCAGACGCCCCCTCTTATCCTGGTGTGGAGCATGTTGGGGGA
GATATGTTTGAGAGTGTTCCCAAA---GGGGACGCCATTTTTATGAAGTGGATTCTTCAT
GGCTGGAGTGATGAGCACTGTCTGAAGCTTCTCACCAATTGCTTTGAAGCTCTCCCTGAT
AAC---GGGAAGGTGATCATCGTGGAATCCATTCTTCATGTGGCTCCAGAGAATACAGTC
TCGGTCAACATTCCTTTCGAGCAAGATCTACTCATGCTGGCTCAAAGCCCTGGAGGAAAA
GAAAGGACCCAGAAGGAGTATGAGACCTTGGCCATAAAATCAGGATTTTCTGGCTGCAAG
GTCATCTGCAGTGTTTACAAC---AGTTGGGTTATGGAGTTCCACAAGACAGCACACCCA
------------------
>Posidonia
ATGGGATCTTTGGAAAACAAG---------------------GCAGAAAAAGAGGCATGT
CTCTACGCCCAGCAGCTGACCAGCTTCTCCGTCCTCCCCATGACACTCAAGGCTGCCATC
GAGCTCGGCGTCCTTGAAGTCCTTGTTAAGGCTGAC------ACCGGC------------
AAATTCCTCTCGACACAAGAGATCGCCACGAAGCTTGAG------ATCGCGAACCCT---
GACGCCCCCGTCATGCTTGGTCGCATACTTCGCCTTCTTGCCAGCTACGAGATCTTCACC
TACGCTCTTGAGCCCAACGAGGATGGCACCGTCGCTAGACGGTACCGTGCCGCGCCCGTG
TGCAAGTACCTCACCAAGAACGAGGACGGTGTCTCATACGCTGCACTCTCCCTCATGAAC
CAGGACAAGGTTCTCATGGAAAGCTGGTATTACCTAAAGGATGCGGTGATCGACGGAGGA
ATTCCGTTCAACAAGGCGTATGGGATGACGGCCTTCGCGTACCACGGGAAGGATTTGAGG
TTTAACAAGGTCTTTAACGCCGGCATGTCCAACCACTCTACCATCACCATGAAGAAGATC
CTCGAAGCCTACACCGGATTC---GAGGGTCTCAACACGATTGTCGACGTCGGAGGAGGC
ATCGGGGCCACCCTCAACATGATCATCTCCAAGTACCCATCCATCAAGGGAATCAACTTC
GATCTCCCCCATGTTATCGCAGATGCCCCGGCTGTGGCAGGAATAGAACATGTGGGTGGA
AACATGTTTGAAAGTGTTCCAAGC------------------------------------
------------------------------------------------------------
------------------------------------------------------------
------------------------------------------------------------
------------------------------------------------------------
------------------------------------------------------------
------------------
>Arath
ATGGGTTCAACGGCAGAGACACAATTAACTCCGGTGCAAGTCACCGACGACGAAGCTGCC
CTCTTCGCCATGCAACTAGCCAGTGCTTCCGTTCTTCCGATGGCTTTAAAATCCGCCTTA
GAGCTTGACCTTCTTGAGATTATGGCCAAGAAT------------GGT------------
TCTCCCATGTCTCCTACCGAGATCGCTTCTAAACTTCCG------ACCAAAAATCCT---
GAAGCTCCGGTCATGCTCGACCGTATCCTCCGTCTTCTTACGTCTTACTCCGTCTTAACC
TGCTCCAACCGTAAACTTTCCGGTGATGGCGTTGAACGGATTTACGGGCTTGGTCCGGTT
TGCAAGTATTTGACCAAGAACGAAGATGGTGTTTCCATTGCTGCTCTTTGTCTTATGAAC
CAAGACAAGGTTCTCATGGAAAGCTGGTACCATTTGAAGGATGCAATTCTTGATGGTGGG
ATTCCATTCAACAAGGCTTATGGAATGAGCGCGTTCGAGTACCACGGGACTGACCCTAGA
TTCAACAAGGTCTTTAACAATGGAATGTCTAACCATTCCACAATCACCATGAAGAAGATT
CTTGAGACCTATAAGGGTTTT---GAAGGATTGACTTCTTTGGTTGATGTTGGTGGTGGC
ATTGGTGCTACACTCAAAATGATTGTCTCCAAGTACCCTAATCTTAAAGGCATCAACTTT
GATCTCCCACATGTCATCGAAGATGCTCCTTCTCATCCTGGTATTGAGCATGTTGGAGGA
GATATGTTTGTAAGTGTCCCTAAA---GGTGATGCCATATTCATGAAGTGGATATGTCAT
GACTGGAGTGACGAACATTGCGTGAAATTCTTGAAGAACTGCTACGAGTCACTTCCAGAG
GAT---GGAAAAGTGATATTAGCAGAGTGTATACTTCCAGAGACACCAGACTCAAGCCTC
TCAACCAAACAAGTAGTCCATGTCGATTGCATTATGTTGGCTCACAATCCCGGAGGCAAA
GAACGAACCGAGAAAGAGTTTGAGGCATTAGCCAAAGCATCAGGCTTCAAGGGCATCAAA
GTTGTCTGCGACGCTTTTGGT---GTTAACCTTATTGAGTTACTCAAGAAGCTC------
------------------
>Medtr
atgggttcaacaggtgaaactcaaataacaccaactcacatatcagatgaagaagcaaac
ctcttcgccatgcaactagcaagtgcctcagttcttcccatggttttaaaatcagctctt
gaacttgatctcttagaaatcattgctaaagctgga------cctggt------------
gctcaaatttcacctattgaaattgcttctcagctccca------acaactaaccct---
gaagcaccggttatgctggaccgtatcttgcgtctattggcttgttacaatatcctcact
tgttctgttcgtactcaacaagatggaaaggttcagagactttatggtttggctactgtt
gctaagtatttggttaagaatgaagatggtgtatccatttctgctcttaacctcatgaat
caggataaagttctcatggaaagctggtaccacctaaaagatgcagtccttgatgggggc
attccattcaacaaggcttatggaatgacagcctttgaataccatggaacagatccaagg
tttaacaaggttttcaacaaggggatgtctgatcactctaccatcacaatgaagaaaatt
cttgagacctacacaggtttt---gaaggccttaaatctcttgttgatgtaggtggtggt
actggagctgtaattaacacgattgtctcaaaatatcccaccattaagggtattaatttt
gatttaccccatgtcattgaagatgctccatcttatccaggagttgagcatgttggtgga
gacatgtttgtcagtattccaaag---gctgatgctgtttttatgaagtggatttgtcat
gactggagtgatgagcactgcttgaaatttttgaagaactgctatgaagcactaccagac
aat---ggaaaagtgattgtggcagaatgcatacttccagtggctccagattcaagcctg
gccacaaaaggtgtggttcacattgatgcaatcatgttggctcataatccaggtgggaaa
gagagaacacagaaagagtttgaggatcttgccaaaggtgctggattccaaggtttcaaa
gttcattgtaatgctttcaac---acatacatcatggaatttcttaagaaggtt------
------------------
>Poptr
ATGGGTTCAACAGGTGAAACTCAGATGTCTCCAGCTCAGATATTAGATGAAGAAGCGAAT
---TTTGCCATGCAACTGATCAGTTCTTCAGTGCTACCTATGGTCCTCAAAACAGCCATT
GAACTTGACCTTCTTGAAATCATGGCTAAAGCTGGC------CCTGGT------------
GCTCTCTTGTCCCCATCCGATATAGCTTCTCATCTCCCT------ACCAAAAACCCT---
GATGCACCTGTCATGTTAGATCGTATCTTGCGCCTTCTGGCTAGTTACTCCATTCTTATT
TGCTCTCTAAGAGATCTTCCTGATGGGAAAGTTGAGAGACTCTATGGTCTTGCTTCTGTT
TGTAAGTTCTTGACCAAGAATGAAGATGGTGTCTCTGTTAGCCCTCTCTGTCTCATGAAC
CAGGACAAGGTCCTCATGGAAAGTTGGTATCATTTGAAAGACGCGATTCTTGAAGGAGGA
ATTCCATTTAACAAGGCCTATGGAATGACTGCATTTGAATATCATGGCACGGATCCAAGA
TTCAACAAGGTTTTCAACAAGGGAATGTCTGACCATTCTAAAATTGCCATGAAGAAGATT
CTTGAGACCTACAAAGGCTTT---GAAGGCCTCGCATCCTTGGTGGATGTTGGTGGCGGG
ACTGGTGCTGTGCTTAGCACAATCGTCTCCAAGTACCCTTCAATTAAGGGCATCAACTTT
GATTTGCCTCATGTCATTGCGGATGCCCCAGCTTTCCCTGGTGTGGAGAATGTTGGTGGT
GACATGTTTGTTAGTGTGCCCAAA---GCAGATGCTGTTTTCATGAAGTGGATATGTCAT
GATTGGAGCGATGAACACTGCTTAAGATTCTTGAAGAACTGCTATGATGCGCTGCCGGAA
AAC---GGGAAAGTGATCCTTGTTGAATGCATTCTCCCTGTGGCTCCTGACACAAGTCTT
GCCACCAAGGGAGTCATGCACGTTGATGCCATAATGCTGGCACATAACCCCGGAGGAAAA
GAGAGGACCGAAAAGGAATTTGAGGGCTTGGCCAGGGGAGCTGGCTTCAAGGGTTTCGAA
GTGATGTGCTGTGCATTCAAT---ACGTACGTGATTGAATTCCGCAAGCAGGCC------
------------------
