# Supplementary material for: Back to the sea twice: identifying candidate plant genes for molecular evolution to marine life
Source: BMC Evol Biol. 2011 Jan 12;11:8. doi: 10.1186/1471-2148-11-8 (PMC3033329; doi:10.1186/1471-2148-11-8)
Supplement: Additional file 3 — Aligned nucleotide (CDS) sequences of each OrthoMCL cluster, produced with PAL2NAL. [file 1471-2148-11-8-S3.GZ › orthomcl2279.pal2nal]

>Poptr
---ATGGCCTGCTCGGCAACTTCTACC------TCTTTCATCTCCTCTATCGCC------
---------------------------GCCGCCAAATCCATGGCCACTCCTCTCTCTAAA
ACCCTAACTCTCCCCAACTCCTTCTCTGGTACACGGAAATCT---ATCCAATCTCCCGTC
CTCCGTTCCATTTCCCTGACCCGCGGCTCTCATTCTGCAAAGTCCTTCGTTGTCAAAGCC
TCT---AGTGAACTTCCATTGGTTGGAAACGTAGCACCGGATTTCGAGGCTGAGGCTGTT
TTCGATCAAGAGTTTATTAAGGTTAAACTATCTGAATATATCGGGAAGAAATACGTGGTT
CTATTTTTCTATCCATTGGACTTCACATTTGTTTGTCCCACAGAAATCACTGCTTTTAGT
GACCGTTATGAGGAATTCAAGCAGATAAACACAGAAGTATTGGGTGTTTCAGTTGACAGT
GTGTTCTCGCACCTTGCCTGGGTCCAAACAGATAGAAAGTCTGGTGGGCTTGGAGATTTG
AAGTATCCTTTGATTTCTGATGTCACCAAATCCATTTCAAAATCTTATGGAGTGTTAATC
CCTGATCAGGGAGTTGCTCTGAGAGGACTTTTTATCATTGATAAAGAAGGAGTCATCCAA
CACTCCACCATTAACAACCTTGCCATTGGGCGTAGTGTTGACGAGACAAAGAGAACACTC
CAGGCCTTGCAGTATGTGCAAGAAAATCCAGATGAAGTTTGCCCAGCTGGGTGGAAGCCT
GGTGACAAGTCCATGAAACCTGACCCAAGACAGAGCAAGGATTACTTTGCCGCATTG
>Zostera
---ATGGCGTGCGCCGCCTCTGCT---------TCCGTTCTTTCTTCAAACCCTAGAATG
TTGCAGGCGTCGTCTGTGGTTCCCGCAGCACGAAGTGCTAGACTATTCTCTAAACCTCTG
GAGGTTTCTATTCCCAAGATATTCAACGGGCTTAGAAAGACCTTATCGTTCCGGACGAGT
TCCCCTCGGCTCCAATCTACTCCCACCGCTTCTTCTAGAACCAGATTCGCCGTCAACGCT
TGT------CAGGTCCCTTTGGTTGGAAATGTAGCACCAGATTTTGAGGCTGAAGCCGTT
TTTGATCAGGAATTTATCAATGTTAAACTCTCTGATTATATTGGGAAGAAGTATGTCATT
CTGTTATTTTACCCATTGGATTTCACATTTGTTTGCCCTACTGAGATTACCGCCTTCAGC
GATCGGTATGCGGAGTTCGATGAATTGAACACTCAAGTATTGGGTATTTCGGTAGACAGT
GTGTTTTCCCATCTTGCATGGGTTCAAACAGAGAGGAAGTCTGGTGGACTGGGAGACTTG
AAATATCCATTGGTGTCTGATATCACAAAGTCAATTTCAAAAGATTTTGGAGTATTGATC
TCTGACCAGGGTATTGCACTACGGGGACTTTTCATCATTGACAAGGAAGGAGTAATTCAG
CACTCAACCATTAATAACCTCGCGATTGGACGAGACGTGTCTGAAACCAAGCGGACATTT
CAAGCACTGCAATACGTCCAAGAGAATCCGGAC---------------------------
---------------------------------------------------------
>Zma
---ATGGCCTGCTCCTTCGCCGCCGCG------ACCGTCGTCTCTTCCGCCCCC------
---------------------------ACCCCGGCCGCCAGG---CCCCTCGCCGTTGCC
CCGCAGTCCGTCTCTGTCTCCCGCTCCGCGGTCGCCACC------GCCGCCAGGCCGCTC
CGC------CTCGTCGCCTCCAGATCCGCGCGGGCCACCAGACTCGTCGCCCGCGCCGGC
GGCGTCGATGACTTGCCGCTGGTCGGGAACAAGGCGCCAGACTTCGAAGCCGAGGCCGTG
TTCGACCAAGAGTTCATCAACGTGAAGCTCTCTGATTACATCGGGAAGAAATACGTCGTT
CTGTTCTTCTACCCCTTGGATTTCACCTTTGTCTGCCCGACCGAGATTACTGCCTTCAGT
GACAGATATGAGGAATTCGAGAAGTTGAACACTGAGGTTCTTGGTGTCTCTATTGACAGT
GTGTTCTCCCACCTTGCATGGGTGCAGACAGACAGGAAGTCTGGTGGGCTTGGCGATCTT
AAATACCCACTTATTTCTGATGTCACCAAATCAATTTCAAAGGCCTTCGGTGTTCTGATC
CCTGACCAGGGTATCGCTCTGAGAGGACTGTTCATCATTGACAAGGAGGGAGTGATTCAG
CACTCTACCATTAACAACCTTGCCATTGGTCGCAGTGTGTACGAGACCATGAGGACCCTT
CAGGCATTGCAGTACGTCCAGGAGAACCCAGACGAGGTCTGCCCGGCCGGTTGGAAGCCA
GGGGAGAGGTCCATGAAGCCCGACCCCAAGGGAAGCAAAGAGTACTTCGCGGCCGTG
>Sorbi
---ATGGCCTGCTCCTTCGCCGCCGCC------ACCACCGTCTCTTCCGCCCCC------
---------------------------ACCCCGGCCTCTAGG---CCCCTCGCCGCTGCC
CCGCAGTCCGTCTCCGTCGCCCGCTCCGCGGTCGCCACC------GCCGCCAGGCCGCTC
CGC------CTCGCCGCCTCCAGATCCGCGCGGGCCACCAGACTCGTCGCCCGCGCCGGC
GGCGTCGATGACTTGCCGCTGGTCGGGAACAAGGCTCCAGACTTCGAGGCCGAGGCTGTG
TTCGACCAGGAGTTCATCAACGTGAAGCTCTCTGATTACATTGGGAAGAAGTACGTCATT
CTGTTCTTCTACCCCTTGGATTTCACCTTCGTCTGCCCGACCGAGATTACTGCCTTCAGT
GATAGATACGAGGAATTCGAGAAGTTGAACACTGAGGTTCTTGGCGTCTCCATTGACAGT
GTGTTCTCCCACCTTGCATGGGTGCAGACAGACAGGAAGTCTGGTGGGCTTGGCGATCTT
AAATACCCACTTATTTCTGATGTCACCAAATCAATTTCAAAGGCCTTTGGTGTTCTGATC
CCTAGCCAGGGTATTGCTCTGAGAGGACTGTTCATCATTGACAAGGAGGGAGTGATTCAG
CACTCTACCATTAACAACCTTGCCATTGGTCGTAGTGTGGATGAGACCATGAGGACCCTT
CAGGCATTGCAGTACGTCCAGGAGAACCCAGACGAGGTGTGCCCGGCCGGCTGGAAGCCA
GGGGAGAAGTCGATGAAGCCCGACCCCAAGGGAAGCAAAGAGTACTTCGCGGCCATC
>Oryza
ATGGCCGCCTGCTGCTCCTCCCTCGCC------ACCGCCGTCTCCTCCTCCTCC------
------------------------------------GCCAAG---CCCCTCGCCGGCATC
CCCCCCGCCGCGCCGCACTCCCTCTCCCTCCCCCGCGCTCCC---GCCGCCAGGCCCCTC
CGCCTCTCCGCCTCCTCATCCAGATCCGCCCGGGCCAGCAGCTTCGTCGCCCGCGCCGGC
GGTGTGGACGATGCGCCGCTGGTCGGGAACAAGGCGCCCGACTTCGATGCGGAGGCAGTC
TTCGACCAGGAGTTCATCAACGTGAAGCTGTCCGACTACATCGGGAAGAAGTACGTCATT
CTCTTCTTCTACCCGTTGGACTTCACCTTCGTCTGCCCGACCGAGATTACCGCTTTCAGT
GACAGATACGATGAGTTCGAGAAGTTGAACACTGAGATCCTCGGTGTTTCAATTGACAGT
GTGTTCTCCCATCTTGCATGGGTGCAGACAGACAGGAAATCTGGTGGGCTTGGTGATCTG
AAATACCCATTGATTTCAGATGTTACTAAATCAATTTCGAAGTCCTTTGGTGTCTTGATC
CCTGACCAGGGAATTGCTCTGAGAGGACTTTTCATCATTGACAAGGAGGGAGTGATTCAG
CACTCTACCATTAACAACCTTGCCATTGGACGCAGTGTAGATGAGACCATGAGGACCCTT
CAGGCGTTGCAGTACGTCCAGGACAACCCGGACGAGGTGTGCCCGGCCGGATGGAAGCCC
GGTGACAAGTCGATGAAGCCTGACCCCAAGGGAAGCAAGGAGTACTTCGCGGCCATC
>Vitis
---ATGGCCTGCTCGGCTCCTTCAACCCCCACCACTCTCCTCTCTTCCAACCCCAGGGCT
TTTCCTTCCAAATCCCTATCCACCGTGGCTTCATTTTCCAAG---CCCCTCTCTCCCCAA
ACCCTAACCATCCCCAATTCCTTCAATCCTCTGCGCAAGCCC---TTTCAATCTCCGGTC
CCCCGC---TCCATTTCCTCCCGTGGCTCTCACTCCAGACGTAGCCTCGTTGTCAGGGCT
AGT------GAAGCTCCACTGGTTGGGAATAAGGCACCGGATTTTGAGGCAGAAGCTGTT
TTTGATCAGGAGTTCATCAAGGTTACACTTTCAGAGTATATTGGGAAGAAATATGTGATT
CTCTTTTTCTACCCACTGGACTTCACATTTGTTTGTCCTACAGAGATCACTGCTTTCAGT
GACCGCTATGAAGAGTTTGAGAAGTTAAACACAGAAATATTGGGTGTTTCTATTGACAGT
GTGTTCTCGCACCTTGCATGGGTCCAAACAGATAGAAAGTCAGGTGGCCTTGGTGATCTC
AAGTATCCCCTGGTCTCTGATGTCACTAAGTCAATTTCAAAATCTTATGATGTGCTGATT
CCAGATCAGGGAGTTGCACTCAGGGGGCTTTTCATTATTGACAAGGAAGGAATTATTCAG
CACGCCACTATCAACAATCTTGCCATTGGGCGGAGCGTCGATGAGACAATGAGAACACTC
CAGGCATTACAGTATGTGCAAGAGAACCCAGATGAAGTTTGCCCAGCTGGGTGGAAGCCT
GGAGAGAAGTCCATGAAGCCAGATCCCAAGCTCAGCAAGGAATATTTTGCAGCAATA
>Bradi
---ATGGCCTGCTCCTTCGCCACCTCC------ACCGTTGTCTCCTCCACCCCC------
---------------------------ACCCCCAAGCCCCTC---GCTACAGCCCTCACG
CCGCAGTGTCTCTCCATCTCTCGGGCGCCCCTCGCC---------ACCGTCAGGCCCCTC
CGCCTC---GCCGCCGCCTCCAGATCCGCACGGACCAGCGGCTTCGTCGCCCGCGCCGGC
GGAGTGGATGAATTGCCATTGGTCGGGAACAAGGCGCCTGACTTCGACGCTGAGGCCGTG
TTCGACCAGGAGTTTATCAACGTGAAGCTATCTGATTACATCGGCAAAAAGTATGTGATT
CTCTTCTTCTACCCATTGGACTTCACCTTCGTCTGTCCAACAGAGATTACTGCTTTCAGT
GACAGACACGATGAATTTGAGAAGATAAACACTCAGGTTCTTGGTGTTTCAATCGACAGC
GTGTTTTCCCATCTTGCATGGGTGCAGACAGACAGGAAGTCCGGTGGGCTTGGCGATCTG
AAATACCCACTAATTTCTGATGTTACTAAATCAATTTCTAAGTCCTTTGGTGTCCTTATC
CCTCATCAGGGAATTGCGTTGAGAGGACTCTTCATCATTGACAAGGAGGGGGTAATCCAG
CACTCTACCATCAACAACCTTGCCATTGGGCGCAGTGTGGACGAGACCATGAGAACCCTT
CAGGCTCTACAGTATGTCCAAGAGAACCCGGACGAGGTCTGCCCGGCAGGATGGAAGCCC
GGGGAGAAGTCCATGAAGCCTGACCCGAAGGGGAGCAAAGAGTACTTCGCGGCCATC
>Arath
ATGTCAATGGCGTCTATAGCTTCTTCTTCTTCCACCACCCTACTCTCTTCCTCTAGGGTT
CTTCTTCCCTCC---------------AAGTCTTCTCTTTTATCTCCTACCGTCTCTTTC
CCCAGAATCATACCCTCTTCCTCGGCATCATCCTCTTCTCTCTGTTCCGGGTTCTCCAGT
CTCGGTTCCCTCACCACCAACCGCTCCGCC---TCACGCCGGAACTTCGCCGTCAAGGCT
CAGGCTGATGATTTACCACTGGTCGGTAATAAGGCGCCTGATTTTGAAGCTGAGGCAGTT
TTTGATCAAGAGTTCATAAAGGTGAAGCTCTCTGAGTACATTGGCAAAAAGTATGTTATT
CTATTCTTCTACCCTTTGGACTTCACTTTTGTCTGCCCCACTGAGATTACTGCCTTCAGT
GACCGTTATGAAGAATTTGAGAAGCTAAACACCGAAGTATTAGGGGTCTCTGTCGACAGT
GTGTTCTCGCATCTTGCGTGGGTCCAAACAGACAGAAAGTCGGGAGGGCTCGGTGATCTG
AATTATCCTCTTGTTTCGGATATCACTAAATCCATTTCAAAATCGTTTGGAGTGCTCATC
CCTGATCAGGGCATTGCACTGAGAGGGCTTTTCATCATAGACAAGGAAGGAGTCATTCAG
CATTCCACCATCAACAACCTCGGTATTGGCCGAAGTGTTGATGAGACAATGAGAACCCTC
CAGGCATTACAGTATGTTCAAGAAAACCCGGATGAAGTGTGCCCTGCGGGATGGAAGCCA
GGGGAGAAATCAATGAAACCTGACCCCAAGCTCAGCAAAGAATACTTTTCAGCTATC
>Medtr
atggcctgctgctcagctccatctgct------tctctcttatcttcaaaccctaacatc
ctcttc---------------------tctcccaaattatcttctccaccacatctttct
tctctctccatccccaatgcctccaattctctccctaaactacgcacttctctcccc---
---------ctttccctcaatcgcttcacttcttctcgccgcagtttcgtcgttagagct
tct---agcgaactaccattagttgggaatgcagcaccagattttgaagccgaggctgtt
tttgatcaggagtttatcaaggtcaaactatctgaatatattgggaaaaaatatgttatc
ctctttttttacccattggacttcacatttgtttgtcccacagaaatcactgctttcagt
gaccgccatgcagaatttgcggaacttaatacagagatattgggtgtttcagttgacagt
gtgttctcgcaccttgcatgggttcaaactgacagaaagtccggtggtctcggcgacttg
aactatcctttggtttctgatgtcaccaaatccatatcaaaatcttatggtgttctgatt
cctgatcaggggatagcattgagaggattgttcattattgacaaggaaggggttatccaa
cattctaccatcaacaacctcggaattggtagaagtgttgatgagacaaagagaactctc
caggccttgcagtatgtgcaggagaaccctgatgaagtttgccctgctgggtggaagcct
ggtgagaagtccatgaaaccagaccctaaacttagcaaagagtacttttctgcagtg
>Posidonia
------------------------------------------------------------
------------------------------------------------------------
------------------------------------------------------------
------------------------------------------------------------
------------------------------------------------------------
------------------------------------------------------------
------------------------------------------------------------
------------------------------------------------------------
------------------------------------------------TGATCAAAAGTG
AGGGCAACAAGACCACATCATGTTGTCGAATGCACCAATGCTTACTTGAATTTCTAACAA
TACTAGTTTATGGTTTCGAACACTATAGAGCTTACAAACCTTACCTTGAGCCTAATCGGC
GACAGGCATACATACTTCTTCAAAGAGAAGCGCAGGACAAGGACTTGTTTTAAGATGTCA
AAATTAAGTTCTTGCAGAAAGTACAGGTAACAAAACTCTGAGGCTACTTGCTAAAGACTC
AAATGTTGTGACCGCAGTCAAGCTTAATAGCAGAAAAGTACTCCTTGCTGAGCTTCG
