# Supplementary material for: Back to the sea twice: identifying candidate plant genes for molecular evolution to marine life
Source: BMC Evol Biol. 2011 Jan 12;11:8. doi: 10.1186/1471-2148-11-8 (PMC3033329; doi:10.1186/1471-2148-11-8)
Supplement: Additional file 3 — Aligned nucleotide (CDS) sequences of each OrthoMCL cluster, produced with PAL2NAL. [file 1471-2148-11-8-S3.GZ › orthomcl2251.pal2nal]

>Arath
---------------------------------------------------------ATG
GCTTCTTCTACAATCTCTCTCCAATCTATCTCCATGACAACTCTCAACAATCTCTCATAT
AGTAAACAATTTCATCGAAGCTCTCTTCTTGGTTTCTCTAAATCCTTCCAAAATTTTGGT
ATCTCATCTAACGGTCCAGGTTCCTCCTCTCCGACAAGTTTCACGCCCAAGAAGAAACTC
ACTCCTACTCGAGCTCTCTCT---------CAGAACTTGGGAAATACCGAAAACCCCAGA
CCAAGCAAAGTTCAAGAACTGAGCGTGTACGAAATCAATGATTTAGATCGACACAGCCCA
AAAATTCTTAAAAACGCATTCAGCTTTAGG---TTTGGTCTCGGAGATCTCGTCCCATTC
ACAAACAAACTCTACACCGGCGATCTCAAGAAACGCGTGGGAATCACGGCTGGTCTCTGC
GTTGTGATCGAACACGTCCCTGAGAAGAACGGTGATAGATTCGAAGCTACGTACAGCTTC
TACTTCGGAGACTATGGCCACTTGTCCGTACAAGGACCATACTTGACTTACGAGGATTCG
TTCCTTGCCATCACTGGTGGCGCTGGAATCTTTGAAGGTGCCTACGGACAGGTTAAGCTT
CAACAGCTTGTGTATCCGACAAAACTGTTCTACACTTTTTATCTTAAAGGATTGGCTAAT
GATTTGCCACTGGAGCTCATAGGAACTCCGGTACCACCGTCTAAGGACGTGGAGCCAGCA
CCGGAAGCTAAGGCGCTTAAGCCCAGTGGAGTTGTAAGCAACTTTACAAAT
>Vitis
---------------------------------------------------------ATG
GCGTCTACAAGCTTCCTCAAGCCGATCTCCTCTCTGAAGCTACCCCACCCACGATCACCC
CCCTTCCAATCCTCAAAACTACTGGGTTTTGATCTCTCGAACTCATTTCCCACTCAAAAC
CTCAAATCCTCAACAGCCCATCAGCGATTGTCAAGTACCAGACGTCACTCAAGCGCCACC
ACAACTACAGCATTCTTCTTCAAC------CACCATAAAACCACTCCAAAACCTCCAACA
CCCACTAAAGTTCAAGAACTGTACGTGTACGAAATCAACGAGAGAGACCGCGATAGCCCA
GCGTTCCTAAAACTGAGTCAGAAGCCAGCC---AACTCACTGGGGGACCTGGTGCCCTTC
ACCAACAAGATCTACACCGGAGACCTGGAGAAGCGGTTAGGCGTCACCGCTGGCATATGC
GTATTGATCCAACACGTACGGGAGAGGAAGGGTGACCGCTACGAAGCCATATACAGCTTC
TACTTCGGGGACTACGGACACGTGTCGGTGCAGGGACCGTACTTGACCTATGAGGACACG
TATCTAGCGGTGACGGGCGGCTCTGGGATATTCGAAGGGGTGTACGGTGAGGTGAAGCTA
CAGCAGATCGTGTTTCCTTTCAAGCTCTTTTACACGTTTTATTTGAAAGGCATCCCA---
GATTTGCCACATGATTTGATGGGCAAGCCCGTGACCCCATCTCCCACCGTTGAACCCTCT
CCCGCCGCTAAAGCCACCCTCCCTCATGCCTCTGTCAAAAACTTCACCACC
>Zma
---------------------------------------------------------ATG
GCCGCCGCGCTCAGGTCCCCGGCCTCGGCCAAGGTCTCGAGCCCCGCCGCCGCCTCCAAG
GTGCGCCAGGCGTCCAGAGTCGCGGTGGGCGGGTTCCGGCAG------------------
---------------------------------CATCCGCGGAGCCGTGTCGGCCCCGTG
GCCGTGCGGGCGTCGCTGTTCTCG------CCCAAGCCCGCGGCGGCCAAGGACGCGCGG
CCGACCAAGGTGCAGGAGCTGTACGTGTACGAGATGAACGAGCGGGACCGCGAGAGCCCC
GCGTACCTGCGCCTCAGCGCCAAGCAGACGGAGAACGCGCTGGGCGACCTGGTCCCCTTC
ACAAACAAGGTTTACAACGGCAGCCTGGACAAGCGGCTGGGCATCACCGCCGGCATCTGC
GTGCTCATCCAGCACGTCCCCGACCGCAACGGCGACCGGTACGAGGCCATCTACAGCTTC
TACTTCGGCGACTACGGCCACATCTCGGTGCAGGGCGCGTACCTGACCTACGAGGAGTCG
TACCTGGCCGTCACGGGCGGCTCCGGCGTCTTCGAGGGCGCCTACGGCCAGGTCAAGCTC
CACCAGATCGTCTTCCCCTTCAAGATCTTCTACACCTTCTACCTCCGGGGCATCCCG---
GACCTGCCCAGGGACCTGCTCTGCACGCCCGTCCCGCCCTCCCCCACCGTCGAGCCCACG
CCCGCCGCCAGGGCCGCCGAGCCGCACGCCTGCGTCAACAACTACACCAAC
>Sorbi
ATGCCTGCCACCACCACCAATTCGATTCCCCATCGAGAGCCTGTTTGCCTGCCGCTGATC
GCCATGGCCGCCGCCGCCGCGCTGAGGTCCCCGTCCTCCGTCAGGGTCGTCTCGGGCCCT
TCCTCCGCCGCAGGGGCGGGGCTCGCCAAGGCGCGTCGTCAGCAGGCGCCCAGGGTCGCC
ATCCGCGGCGCCGCCGGGGCCGGGCAGCAGCCGCGGAGTCGCCGTGGCGCCGCCGCCGCC
GTCGTCCGGGCGTCGCTGTTCTCG------CCCAAGCCCGCGGCGGCCAAGGACGCGCGG
CCGACCAAGGTGCAGGAGCTCTACGTGTACGAGATCAACGAGCGGGACCGCGAGAGCCCC
GCCTACCTCCGCCTCAGCGCCAAGCAGTCCGAGAACGCGCTCGGCGACCTCGTCCCCTTC
ACCAACAAGGTGTACAGCGGCAGCCTGGACAAGCGGCTGGGGATCACGGCGGGGATCTGC
GTGCTGATCCAGCACGTCCCGGACCGGAACGGCGACCGGTACGAGGCCATCTACAGCTTC
TACTTCGGCGACTACGGCCACATCTCGGTGCAGGGCCCGTACCTGACCTACGAGGAGTCG
TACCTGGCGGTCACCGGCGGGTCGGGCGTCTTCGAGGGCGCCTACGGCCAGGTCAAGCTC
AACCAGATCGTCTTCCCCTTCAAGATCTTCTACACCTTCTACCTCAAGGGCATCCCG---
GACCTGCCCAGGGACCTGCTCTGCACGCCCGTCCCGCCGTCACCCACCGTCGAGCCCACC
CCCGCCGCCAAGGCCGCCGAGCCGCACGCCTCCATCAACAACTACACCAAC
>Bradi
---------------------------------------------------------ATG
GCAGCCGCCCCCGCCTCCCCGGTTTCCGCCAAGGCCGCCGCATCCTCTGGCTCCGCGAGA
CCGGCGCGGGTTGGGGTCCCTAGCATGGTCGGGTTTGGCGGCAGGCTGAGGAGCGTC---
---------------------------------AGCGGCGGCAGGAAGAAGAACAGCGCC
GCGGTGCGGGCGTCGCTGTTCGCT------CCGAAGCCGGCGGCGCCCAAGGACGCGAGG
CCGACCAAGGTGCAGGAGCTGTACGTGTACGAGCTGAACGAGCGCGACCGCGAGAGCCCC
GCCTACCTCCGCCTGAGCGCCAAGCAGAGCGAGAACGCGCTGGGCGACCTCGTCCCCTTC
ACCAACAAGGTGTACAACGGGAGCCTGGACAAGCGGATCGGGATCACGGCGGGGATCTGC
ATCCTGATCCAGCACGTGCCGGAGCGCAACGGCGACCGCTACGAGGCCATCTACAGCCTC
TACTTCGGCGACTACGGCCACATCACCGTGCAGGGGCCGTACCTCACTTACGAGGAGTCC
TACCTCGCCGTCACCGGCGGCTCGGGCGTCTTCGAGGGCGCCTACGGCCAGGTCAAGCTC
CACCAGATCGTCTTCCCCTTCAAGATCTTCTACACCTTCTACCTCAAGGGCATCCCG---
GACCTGCCCCGGGAGCTGCTCTGCACGCCCGTCCCGCCCTCCCCGACCGTCGAGCCCACG
CCGGCCGCCAAGGCCGCCGAGCCCCACGCCTGCCTCAACAACTTCACCAAC
>Oryza
---------------------------------------------------------ATG
GCCGCCGCCGCCCCCTCGCGAGTCTCCGTCAGGGCCGCGGCGCCC---------------
------------------------------GGGCAAACGGGGGGCTTCGCCAAGATCCGG
CCGCAGGTGGTGGTGGCAGCGGCGGCGAGGTCGGCCGGGGTGAGCGGCCGCAGGGCGAGG
AGCGTTCGGGCGTCGCTGTTCTCG------CCGAAGCCGGCGACGCCCAAGGACGCGAGG
CCGGCCAAGGTGCAGGAGATGTTCGTGTACGAGATCAACGAGCGCGACCGCGAGAGCCCC
GCCTACCTCCGCCTCAGCGCCAAGCAGACGGAGAACGCCCTCGGCGATCTCGTCCCCTTC
ACCAACAAGCTGTACAGCGGAAGCCTGGACAAGCGGCTGGGGATCTCGGCGGGGATCTGC
ATCCTGATCCAGCACGTGCCGGAGCGCAACGGCGACCGCTACGAGGCCATCTACAGCTTC
TACTTCGGCGACTACGGCCACATCTCCGTGCAGGGCCCGTACCTGACCTACGAGGAGTCC
TACCTCGCCGTCACCGGCGGCTCCGGCGTCTTCGAAGGCGCCTACGGCCAGGTCAAGCTC
AACCAGATCGTCTTCCCCTTCAAGATCTTCTACACCTTCTACCTCAAGGGCATCCCC---
GACCTGCCGCGGGAGCTGCTCTGCACGCCCGTCCCGCCGTCCCCGACCGTCGAGCCAACG
CCAGCCGCCAAGGCCACCGAGCCCCACGCCTGCCTCAACAACTTCACCAAC
>Poptr
---------------------------------------------------------ATG
GCGGCTTATTCAAGCTCTGCTTTGAGATCCATCTCTTCTGTGAAA---------------
---GCATCTGCAGCAAGATCACACACCTGTGGCGTTGTGCCCACCAAACCATCACTCTTG
TCTTTCAAGCTGGCCCAAAACCCATGTCTCCTCACAAAAACTACAAGCCTTGGCAACTTC
TCTGGGACGAAGAGATCCTTCTCTTGCAAAAGCCAAGCTGCCTCGACTGAGGATTCAAGA
CCCACCAAAGTTCAAGAGCTGAGTGTCTATGAGATCAATGAGAGAGACCGTGGAAGCCCT
GCTTATCTTCGTTTGAGCCAGAAATCTGTT---AATTCTCTTGGCGATCTTGTGCCTTTT
AGCAACAAACTTTACACCGGAGACCTACAGAAACGGGTAGGAATAACAGCTGGACTATGC
GTGCTGATCCAAAACAAACCGGAAAAGAAAGGTGACAGGTATGAGGCGATCTACAGCTTC
TACTTTGGCGACTACGGTCACATTGCGGTGCAGGGATCTTATCTGACCTATGAGGACACG
TATCTCGCTGTGACTGGAGGGTCAGGTATTTTTGAAGGGGTGTATGGTCAGGTTAAGCTA
CAGCAGCTTGTGTTCCCTTTCAAGCTGTTCTACACCTTTTATTTGAAGGGTCTCAAGGCG
GACTTGCCTGAGGAGCTGCTTGGGAAGGCTGTCGAGCCTAGCCCCGCTGTCGAGCCGAGC
CCCGCGGCTAAGGCTTGTGAGCCACACGCTGTCATTGCTAATTATACTAAC
>Medtr
---------------------------------------------------------atg
gcatccatgagttctttgaaaatgatttcttccctcaacctttctacc------tctcct
cttcaaactcaaaaccaaatagtttcttccggtctctctctgtccttcccaagtagaaga
aacttcaacacttcaaccacaaagcaagtatctacaaccaaaagaagttctcagaacacc
agaaccaatgcactcttcttcaat------aaccaaaagcagcatcaagaatcttcaaaa
ccagccaaagttcaagaactgtttgtgtatgagatcaatgaacgtgatagaggaagtcct
gcataccttagactaagtcaaaaatcagtg---aactcacttggagatttagtaccattc
agcaacaaactctattcaggaaacttggaaaaaaggttaggtataacttcaggtttatgt
atactgatccagaatgaacctgagaaaaagggtgatagatatgaagcaatttacagcttc
tactttggagactatggtcatatatcagtacaaggaccttatctcacataccaagacaca
tatcttgctataacaggtggttctggaatctttgaaggtgtttatggacaagttaaactt
caacaacttgtgttcccatttaagctgttctacactttttacttgaagggtgttgct---
gatttgccagctgatttacttggaaagcctgttgatccttcaccacatgttgaaccatct
actgctgctaaggctactgagcctcatgcctctttaccaaacttcaccaac
>Posidonia
------------------------------------------------------------
------------------------------------------------------------
------------------------------------------------------------
------------------------------------------------------------
------------------------------------------------------------
------------------------------------------------------------
------------------------------------------------------------
------------------------------------------------------------
---TACAGAATCCACATTTTAAATAAA---CCATGTATATTGGCAGTGCATAATTTATAC
CACGCACAAACTGCAGCATCTCTCAACCCACACCAACTGAATTCTTGCTCACTCTGAAGT
CCGAACTGAACAACCTTCTAGACTAGATAACATTACCCTCATGCCGATACGTCAGAAAAA
GAAAAACCCAAATCAAGAAACGAATCTAAAAGACATTTGAGATTGGACAAAATCTAA---
TTGGTGTAATTTTTTATAGCAGCATGAGGCAACGCAGCCTTGGCGTCTGCCGGGGCTCAA
CCTTGACCGATGGCGGAACGTGCGGGCCGAGCAACTCTGCAGGCAAGTCCT
>Zostera
------------------------------------------------------------
---------------------ATGTTGAAGCTTGTATTCTCACCATCACTTTCTTCTCCG
GTAGGCAGATCTGATCGGAAACAACCCATTTCATCATCACGCTCTTTCTCCAACTCCAAC
CCATTCCGATTCTCTCCTCGCCCATCAACAGTCCGTGTTTCATATAAGAAGAAATACACT
CCGGCAGTCGCTTCTGCCTTTCTC------TCTTGGCTCTTCCCGGTGAAGACACCGAGT
GAGCCCAAGATCCAAGAGCTGAATGTATATGAAATGAACGAAGGGGATCGGAGTAGTCCG
GCGTTTCTAAAACTCAGTGGCAAAGAGACC---AACTCGATTGGTGACCTCGTTCCATTT
TCTAACAAGATCTACCACGGGAATCTGCAGAAGAGATTGGGGATAACGGCGGGAATCTGT
ATTCTTATAAACCACTATCCCAATAGA---GGTGACAGGTATGAGGCGATTTACAGTTTC
TACTTTGGTGACTACGGTCATTTGTCAGTCCAAGGAACGTATCTCACGTACAAAGACACT
TTTCTAGCCATCACCGGCGGTTCTGGAGTGTTC---------------------------
------------------------------------------------------------
------------------------------------------------------------
---------------------------------------------------
