# Supplementary material for: Back to the sea twice: identifying candidate plant genes for molecular evolution to marine life
Source: BMC Evol Biol. 2011 Jan 12;11:8. doi: 10.1186/1471-2148-11-8 (PMC3033329; doi:10.1186/1471-2148-11-8)
Supplement: Additional file 3 — Aligned nucleotide (CDS) sequences of each OrthoMCL cluster, produced with PAL2NAL. [file 1471-2148-11-8-S3.GZ › orthomcl2235.pal2nal]

>Oryza
---------------------------ATGATGAAGCTGGGCAAGGCGGAGTCCGCCCGC
GGAAAGGTGGCGCCGGCCGGGTCCGGCGGCCGAGCGCGCATGCTGGTGACGGTGACCGTG
CTCGGCAGCGCCGGGCCGCTGCGGTTCCTGATCGACGAGGGGGAGACGGTCGCCGGCCTC
ATCCGGGCTGCGCTCCGCTGCTACGCCCGCGAGGGCCGCATGCCTCTGCTCGGTGCCGAC
GCCGCCGGCTTCCTGCTTTACACCGCCAACGGCGGATCCGAC---GCGCTCAGCGCCGAC
GAGAAGATCTACTTCAACGGCTGCCGGAGCTTCCTGCTCTGGCAGAAGGCGGCGCGCGAC
ACCATGGCCAAGGGC---------------------------------------GGCCGG
CCTGAGCTGGCGAATGTCGCGACCTGCAATCCCTGC---AAGAAACGGGGCGGCGGCGGC
TGGAAGGGCGGCCTGAACAAGTTCCTCCTCAGCTTCAGCTTCAAGGTG------------
---------------------
>Bradi
ATGGCTGTCGCGGTGCCGTCCACGCTGCCGATGAAGCTGAGGAAAGTCGAGCCC---CGC
GGCAAGGCGGCGGCGGCGGGGGTGGCTGGTCGGGCTCGCGTGCTCGTGACGGTCACCGTG
CTCGGCAGCGCTGGGCCGCTGCGGTTCCTGGTCGACGAGGGCGAGTCGGTCAGCGGGCTC
GTCCGCGCCGCGCTCCGCTGCTACGCCCGCGAGGGACGCATGCCGCTGCTCGGCGCCGAC
GCTGCCAACTTCCTCCTCTACACCGCCAATGGCAGATCCGAC---GCGCTCAAGGCCGAC
GAGAGGATTAGCTTCAACGGGTGCAGGAGCTTCATGCTCTGGCAGAAGACGCCGCGTGAC
GCTGTTGTCAACGGG---------------------------------------------
CCAGAGGCCGCGCTGGAGACGGCGGCGAATTCTAGCCCTGGCAGGAAAGCGAGCGGCGGC
TGGAAGCTTGGGCTCAACAAGATCCTCCTCAACTTCAGCTTTAAGGTG------------
---------------------
>Zma
ATGGCCGTCGCGGTG------------CCGATGAAGCTCTGGAGGGTGGAGACC---CGC
GGCAAGGCCGCCGCCGCGGGGCCCGACGACCCCCTGCGCGTCCTGGTGACGGTGACCGTC
CTCGGGAGCGCCGGCCCGTTGCGCTTCATCGTCCTCGAGGGCGACACGGTCGCCGCGCTC
ATCCGCGGCGCGCTTCGCTGCTACGCCCGCGAGGGCCGCATGCCGCTGCTCGGCACCGAC
CCTGCCGGCTTCGTCCTCTCCACCGCCAACGGCGGATCCGGC---GCACTCGGAGAAGAC
GAGAGGATCAGCTTCAACGGGTGCCGGAACTTCCTGCTTTGGCAGAAGGCTGCGGCTCAG
GGTGCCGCCGCCAACCACGCCGGGTCCGATGCTCTGACGGCAACCCTGAGCCCCGGCAGG
AAGGGCAGCGGTGGATTCAAGGCTACTGATCCGAGCCCTGGCAGGAAAGGCGGCGGCGGC
TGGAAGGCTGGACTGAACAAGTTCCTCCTCAGCTTCAGCATCAAGGTG------------
---------------------
>Sorbi
ATGGCCGTCGCGGTGCCTTCGTCGCTGCCGATGAAGCTCTGGAGGACGGAGCCC---CGC
GGCAAGTCCGCCGCCGCGGGGCCCGACGAGCCCGTGCGCGTCCTGGTGACGGTCACCGTC
CTCGGGAGCGCCGGCCCGCTGCGCTTCATCGTGCTCGAGGGCGACACGGTCGCCGCGCTC
ATCCGCGCGGCGCTCCGCTGCTACGCGCGCGAGGGCCGCATGCCGCTGCTCGGCACCGAC
CCCGCTGGCTTCGTCCTCTCCACCGCCAACGGCGGATCCGGC---GCCCTCAAAGAAGAC
GAGAAGATCACCTTCAACGGGTGCCGGAGCTTCCTGCTCTGGCAGAAGACTGCGGTCCAG
GGTGCCGCCAAGGGC---GCCGGGCACGACGCTCTGACGGCTACTCCAAGCCCAGGCAGG
AAGGGCAGCAGTGGCTTCAAGGCTACT---CCAAGCCCTGGCAGGAAAGGCAGCGGCGGC
TGGAAGGCTGGCCTGAACAAGTTCCTCCTCAGCTTCAGCATCAAGGTG------------
---------------------
>Arath
------------------------------ATGTTGCTCTACAAC------------AAG
CAGAAGAAGAACCAAAACGCT---AAAGGGAAT---AGGATTCTCATTAGCGTTACGGTT
TTGGGTAGTGCCGGTCCGATCCGGTTTGTTGCTTATGAGGATGATCTTGTTGCCTCTGTT
ATCGATACTGCTCTTAAAGGTTACGCTCGTGAAGGTCGTCTTCCTCTTCTTGGATCTGAT
TTCAATGATTTTCTTCTCTATTGTCCTATGGTTGGACCTGAA---GCTTTAAGCACATGG
GATGCAATTGGATCTCTTGGAGCGAGGAACTTTATGCTCTGTAGGAAACCAGAGGAGAAG
AAGGTTGAGGAAAGT---------------------------------------------
AATGGAAGATCTGACTCTACCATTAAT------------GGTGCAAGAAAAGGTGGAAGC
TTGAAGGCTTGGATCAACAAA---------TCCTTCAATCTCAAAGTCTCAAGCCAT---
---------------------
>Medtr
------------------------------atgttgttgagc---------------aag
cagaagaagaatcagaatgcgaataatgctaagaggaggttgttgattagcatcaatgtg
cttggaagtgctgggccgattcgatttgttgtgaacgaggaagagcttgttgaggctgtt
attgatacgacgctgaagtcttatgcacgtgaagggagattacctgtcttggggaatgat
cacagtgctttctttctctattgtcctcatcttggatctgatgccgctttgagtccttgg
gataaaatcggatcacatggagctcgaaatttcgtgctatgcaagaagccacaggcggct
acaaatgaggcagct---------------------------------------gctgaa
gatggaagtgggacttcatcactt---------------ccacgcaggggaagtggtagt
tggaagtcttggttcaac---------------ctcaaccttaaagtttcttcccat---
---------------------
>Poptr
------------------------------ATGTTGCTTTAC---------------AAG
CAGAAGAAGAACCAGGTAGCC---AAGGGCAAA---AGGTTCTTGCTTAGCGTGACGGTG
TTGGGGAGTGCAGGACCGATCCGGTTTGTTGTTAACGAGGAGGAGCTAGTGGCTGCTGTT
ATTGATACTGCCTTGAAGTCTTATGCGCGTGAGGGTCGCCTTCCAATTCTAGGCTCTGAC
CTCAATGATTTCTTGCTTTACTGCCGCAATGCTGCTTCTGAT---GCTATAAGCCCCTGG
GAAACAATTGGATCACTGGGAGCTCGCAATTTTATGCTATGCAAGAAACCACAGCACTTG
AAAGCGGCGGATGAT---------------------------------------------
---GGAAGATCCACTGCAGCATTTGCC------------CAGAAGGGGGGGAGTGGGAGC
TGGAAGGCATGGATTAACAAG---------TCTCTCAATCTTAAGATATCCCCTCGTTGG
ATATCATATATTCTCATCAAG
>Vitis
------------------------------ATGTTGCTCTAT---------------AAG
CAAAAGAAGAATCAAAGCGCTGGAAAGGCCAAT---CGCCTTTTGATCAGTATCAATGTT
CTTGGTAGCGCTGGTCCGATCCGGTTCGTCGTCAGCGAGGACGAGCTCGTCGCCGCCGTC
ATTGACACTGCCCTCAAATCCTACGCGCGTGAGGGCCGCCTCCCCATCCTGGGCTCCGAT
CTCAACAACTTCCTCCTCTACTGCTCCAATGCCGGATCAGAT---GCTCTGAGTCCGTGG
GAGACTATCGGCAGTAATGGCACTCGGAATTTCATGCTGTGCAAAAAGCCACAGCCGCAG
AATACCACGGAAGTG---------------------------------------GGTGTT
GAGGGGAGAGCTGGTATG---------------------CCCCGGAAGGGAAGTGGGAGT
TGGAAGGCTTGGATCAATAAG---------TCGCTTAATCTTAAGATTTCTTCCCAT---
---------------------
>Zostera
------------------------ATGGCGATTCTTCCGTGGACT------------GCG
GGGAAGAAAAACGTT---GATACGAAGGTGAAT---CGATTTTTGGTTACAGTTACGGTT
GTCGGTAGCGCTGGACCGATACGTGTTGTTGTGAGGGAAGGCGAACTGGTATCTAATGTT
ATCGTGATGGTTCTCCGATCATATCATCGT------------------------------
------------------------------------------------------------
------------------------------------------------------------
------------------------------------------------------------
------------------------------------------------------------
------------------------------------------------------------
---------------------
>Posidonia
---------------------------ATGGCGATCTTGGCGAAGACG---------AAC
CAGAGGAAGAGCGTTGGGGATGGGAAGGGGGAC---CGGTTTCTGATCACGGTGACTGTG
CTGGGGAGCGCCGGCCCGATTCGGTTCGTCGTCAGGGACGGTGAAAGGGTTTCGGTTGTA
ATCGGAACCGTGCTTCGTGCCTACGCCCGCGAGGGCCGTCGCCCCATTCTCGGGGTGGTT
AGCAACGATTTCCTTATGTACTGCCCAGGTTTCGCGTCGGAA---GTTTTAGGGCATGGG
GAGACGTTATCGTCGAGCGGTGGCAGGAACTTTGTGCTGTGCAGGAAGCAGCAG------
------------------------------------------------------------
------------------------------------------------------------
---------------------------CTCATGTTTCCGATCGGGGTGGAGACGGAG---
---------------------
