# Supplementary material for: Back to the sea twice: identifying candidate plant genes for molecular evolution to marine life
Source: BMC Evol Biol. 2011 Jan 12;11:8. doi: 10.1186/1471-2148-11-8 (PMC3033329; doi:10.1186/1471-2148-11-8)
Supplement: Additional file 3 — Aligned nucleotide (CDS) sequences of each OrthoMCL cluster, produced with PAL2NAL. [file 1471-2148-11-8-S3.GZ › orthomcl2224.pal2nal]

>Zostera
ATGCAGATATTTGTGAAAACCCTAACGGGAAAGACGATCACTCTGGAGGTTGAGAGCAGC
GATACCATCGACAACGTCAAAGCTAAGATTCAGGACAAAGAAGGGATACCCCCTGATCAA
CAGAGACTGATCTTTGCTGGAAAACAGTTAGAAGATGGGCGAACTCTGGCAGATTACAAC
ATTCAGAAAGAGTCCACTCTTCACCTTGTCCTAAGGCTCAGAGGTGGCACAATGATAAAG
GTGAAGACTCTCACTGGAAAAGAAATTGAAATTGATATAGAACCGAATGATACAATCGAA
AGGATTAAGGAGCGTGTGGAAGAGAAAGAAGGAATCCCTCCTGTTCAACAAAGGCTTATT
TATGCTGGAAAGCAGCTCTCAGATGACAAGACTGCCAAAGATTACAACATTGAGGGTGGA
TCGGTTCTTCATCTCGTGCTTGCTCTCAGGGGTGGTGGCAAT------
>Posidonia
------------------------------------------------------------
------TACCAGGATTTACCTTTAATAAAAATTAAGATGCAAGACAGACAGCAATCCGCC
TAATTTGCAAGCTGGGGAACTAAAGGTTTTACAGTAGAAAAGTACATCGCACTCATACGT
GTCTTTTATATCATTAAGACATGCCCAAAATATTGGATATGAGCTAAGATACCTTTAAGA
GGTTCTAGCAACCACCACCCCTCAGAGCAAGCACAAGATGAAGAACAGATCCCCCTCGAT
GTTGTACTCCTTGGCAGTCTTGTCATCAGCAAGTTGCTTACCAGCATAGATAAGCCTTTG
CTGAACAGGAGGAATCCCTTCCTTCTCCTCCACACGTTCCTTAATCCTATCAATTGGTCA
GGGGTTCAATATCAATTTCAATCTCCTTGCCTGTGAGAGTTT------
>Zma
ATGCAGATCTTCGTGAAGACCCTGACGGGGAAGACCATCACCCTCGAGGTGGAGAGCAGC
GACACCGTCGACAACGTCAAAGCCAAAATCCAGGACAAGGAAGGGATTCCCCCAGATCAA
CAGCGACTGATATTCGCTGGCAAGCAGCTGGAGGATGGACGCACGCTGGCTGACTACAAC
ATCCAAAAGGAGTCAACTCTTCATTTGGTCCTCAGGCTTAGGGGTGGAACCATGATCAAG
GTCAAAACTCTCACTGGGAAAGAGATCGAGATCGACATTGAACCCACTGACTCGATTGAC
AGGATCAAGGAGCGTGTTGAAGAGAAAGAAGGCATTCCTCCCGTGCAGCAAAGGCTCATC
TATGCTGGTAAGCAGCTTGCTGATGACAAGACCGCAAAGGACTACAACATCGAGGGTGGA
TCTGTCCTCCATCTTGTCCTTGCTCTGAGGGGTGGTTAC---------
>Medtr
atgcagatcttcgtgaagactttgaccggaaagactatcaccctcgaggttgagagcagc
gacacaatcgacaacgtcaaggccaagatccaggacaaagaaggtatccctcctgaccag
caaaggttgatttttgcgggtaagcaactggaagatggacgtactcttgctgattacaac
atacaaaaggaatcaacacttcacttggtactcaggctcagaggaggaaccatgattaaa
gtcaagactttgaccggtaaagagattgaaattgacattgagcctactgatactattgat
cgtatcaaggaacgtgttgaagaaaaagagggtattccacctgtgcagcaaaggctcatc
tatgctggtaagcagcttgctgatgacaaaacagctaaagagtacaacattgagggtggt
tctgtgcttcacttggtgcttgcattgaggggtggtaat---------
>Oryza
ATGCAGATCTTCGTGAAGACCCTGACGGGGAAGACCATCACCCTCGAGGTGGAGAGCAGC
GACACCATCGACAACGTCAAGGCCAAAATCCAGGACAAGGAAGGGATCCCTCCAGATCAA
CAGCGTTTGATATTCGCCGGCAAGCAGCTGGAAGATGGGCGCACACTGGCCGACTACAAC
ATTCAGAAGGAGTCAACTCTTCACTTGGTCCTCAGGCTCAGGGGTGGCACTATGATCAAG
GTTAAGACCCTCACTGGAAAAGAGATTGAAATTGACATTGAGCCCACCGACACGATCGAT
AGGATCAAGGAGCGTGTTGAGGAGAAAGAAGGCATTCCTCCCGTGCAGCAAAGGCTTATC
TATGCTGGTAAGCAGCTTGCCGACGACAAGACTGCGAAGGACTATAACATCGAAGGTGGC
TCTGTCCTCCATCTTGTCCTTGCTCTGAGGGGTGGTTAT---------
>Bradi
ATGCAGATCTTCGTGAAGACCCTGACGGGGAAGACCATCACCCTCGAGGTCGAGAGCAGC
GACACCATCGACAACGTCAAGGCCAAAATCCAGGACAAGGAAGGGATTCCTCCGGATCAA
CAGCGGCTGATATTTGCTGGCAAGCAGTTGGAAGATGGACGCACTCTTGCTGACTACAAC
ATCCAAAAGGAATCAACTCTTCACTTGGTCCTCAGGCTCAGGGGTGGTACTATGATCAAG
GTTAAGACTCTCACAGGAAAGGAGATCGAAATTGACATTGAGCCCACTGACACGATCGAC
AGGATCAAAGAGCGTGTTGAGGAGAAGGAAGGCATTCCTCCCGTGCAGCAAAGGCTCATT
TATGCTGGCAAGCAGCTTGCAGATGACAAGACTGCGAAGGACTACAACATCGAAGGTGGA
TCTGTCCTCCATCTTGTCCTTGCTCTCAGGGGTGGGTAC---------
>Sorbi
ATGCAGATCTTCGTGAAGACCCTGACGGGGAAGACCATCACCCTCGAGGTGGAGAGCAGC
GACACCATCGACAACGTCAAGGCCAAAATCCAGGACAAGGAAGGGATTCCCCCAGATCAA
CAGCGACTGATATTCGCTGGCAAGCAGCTGGAGGATGGCCGCACACTGGCTGACTACAAC
ATCCAAAAGGAGTCAACTCTTCATTTGGTCCTCAGGCTTCGGGGTGGAACCATGATCAAG
GTCAAAACTCTCACTGGGAAAGAGATCGAGATCGACATAGAACCCACTGACACGATTGAT
AGGATCAAGGAGCGTGTTGAAGAGAAAGAAGGCATTCCTCCCGTGCAGCAAAGGCTCATC
TATGCTGGTAAGCAGCTTGCCGATGACAAGACCGCAAAGGACTACAACATCGAGGGTGGT
TCTGTCCTCCATCTTGTCCTTGCTCTGAGGGGTGGTTAC---------
>Arath
ATGCAGATCTTCGTCAAAACCCTCACCGGAAAAACCATAACCCTAGAGGTCGAAAGCAGC
GACACCATCGACAATGTCAAAGCCAAAATTCAGGACAAAGAGGGAATACCACCTGATCAA
CAGAGGTTGATATTTGCTGGTAAGCAGCTTGAAGATGGTAGAACATTAGCGGATTACAAC
ATTCAGAAAGAATCGACTCTTCACTTGGTATTGAGGCTTAGGGGTGGGACTATGATTAAG
GTGAAGACTCTCACAGGGAAGGAAATTGAGATTGATATCGAACCAACCGATACTATTGAT
CGGATTAAGGAACGTGTTGAGGAGAAAGAAGGTATCCCTCCTGTTCAACAAAGGCTAATC
TACGCCGGAAAACAGCTAGCTGATGACAAAACGGCAAAGGACTACAACATAGAGGGAGGC
TCTGTTCTTCATCTGGTTCTTGCCCTTAGGGGTGGTTTTGGTCTTCTC
>Vitis
ATGCAGATCTTCGTGAAAACCCTAACTGGGAAGACGATCACTCTCGAGGTCGAGAGCAGC
GACACCATCGACAATGTCAAAGCCAAGATTCAGGACAAGGAAGGCATTCCTCCTGATCAG
CAGAGATTGATTTTTGCTGGCAAACAACTGGAAGATGGTCGCACTCTTGCAGATTATAAC
ATCCAAAAAGAGTCCACACTTCACCTTGTTTTGAGGCTCAGGGGAGGAACTATGATTAAG
GTGAAAACTTTGACTGGAAAAGAAATCGAGATTGATATTGAACCAACCGATACCATTGAT
CGGATCAAGGAACGAGTTGAGGAGAAAGAAGGCATTCCGCCAGTGCAACAAAGGCTCATT
TATGCTGGCAAACAACTCGGAGATGACAAAACTGCTCGTGACTACAACATTGAGGGAGGC
TCTGTCCTGCATCTCGTCCTTGCACTGAGGGGTGGAGGCAGCGCC---
>Poptr
ATGCAGATCTTCGTTAAGACTTTGACTGGCAAGACCATAACTCTCGAGGTCGAGAGTAGC
GACACCATCGACAACGTCAAAGCCAAGATTCAGGACAAGGAAGGCATCCCTCCTGATCAG
CAAAGATTGATTTTTGCTGGTAAACAATTAGAAGATGGGCGAACTCTTGCTGATTACAAT
ATCCAGAAGGAGTCGACGCTTCACTTGGTTTTGAGGCTCAGGGGAGGAACTATGATCAAG
GTGAAGACTCTAACTGGAAAAGAAATTGAAATTGACATTGAACCAAATGATACCATTGAT
AGGATTAAGGAACGGGTTGAGGAGAAAGAGGGAATTCCTCCAGTGCAGCAAAGGCTTATT
TATGCTGGCAAGCAGCTTGGAGATGATAAGACAGCTCGTGACTACAATATTGAGGGTGGC
TCTGTGCTTCATCTTGTTCTTGCTCTGAGGGGTGGTTGTCTT------
