# Supplementary material for: Back to the sea twice: identifying candidate plant genes for molecular evolution to marine life
Source: BMC Evol Biol. 2011 Jan 12;11:8. doi: 10.1186/1471-2148-11-8 (PMC3033329; doi:10.1186/1471-2148-11-8)
Supplement: Additional file 3 — Aligned nucleotide (CDS) sequences of each OrthoMCL cluster, produced with PAL2NAL. [file 1471-2148-11-8-S3.GZ › orthomcl2213.pal2nal]

>Posidonia
------------------------------------------------------------
------------------------TGAAAAAAGATGGAATGCAGGTTTATTAAACCAACT
GGCAACTTTTGAATGTTCACGAACTACACAAGTCATCAACTATCAGTTTAAAATCTGACA
TTACAATTTATTATTTATGGCATGATATACCTACTACAAAATGATGTGCTTACAAGTTTT
CCAAATGGACATATCATCAGCAAAGAAAAAAAGAAACAAAGCCAAAGCAGATTACTCTCA
CGCACTATTGGCAGAAGTCAAGGTTCAGCACTGTCTGAACGGATGGTGGGC---------
------------------------------------------------------------
------------------------------TTCTCG
>Zostera
------------------------------------------------------------
------------------------------------------------------------
------------------AATCATTTGATGGCATCGACGGGAGCAGTAACATTCTGGCGA
TCGGCGGGGATGACGTACAACGCCTACTCAAACATCTGCGCCGCAATCGTACGTAACTGC
CTTAAGGAACCTTACAAGAGTGAAGCCGTCACCAGAGAGACAGTCCACTTCACCACCACT
AATTGGGAAAATGGAATTCAGGGGAAACCTGTCACTCATGAAATCTTCAAA---------
------------------------------------------------------------
------------------------------------
>Vitis
------------------------------------------------------------
------------ATGAATATTTTGTTTTTGAGTTTAAGGCAAAACTTAGAGAGAGAGAAG
GAAAGAAAGAAAATCAATGGCGTCGACAGTGGGATCAGGTCGGCGGTGCCGTTCTGGAGA
GCAGCGGGGATGACGTACATATCTTACTCGAACATCTACGCGAATCTGGTGAGAAACTGC
CTCAAGAAGCCATTCAAATCCGAAGACCTCACTCACGAGAAGGTCCATTTCTCCATTTCC
AAATGGGATAATGGCGTTCCCCAGAAGCCCAGCTTCCACCAACGCACCTCA---------
---------------------------------GCACACTGCCACCAACTCTATATTTGC
TTGTGGAGAAACAACAGGAAAAAAGAACTAATAAAG
>Bradi
------------------------------------------------------------
------------------------------------------------------------
------------------------ATGTCGGCGACGACGGCAGCTGTGCCCTTCTGGCGC
GCGGCGGGGATGACCTACATCGGCTACTCCAACGTCTGCGCGGCGCTCGTGCGGAACTGC
CTCAAGGAGCCCTACAAGTCCGAGGTCGCCGCCCGCGAGAAGGTCCACTTCTCCCTCTCC
AAGTGGTCCGACGAAAAGCAGGAGAAGCCGACTGTCCGCTCAGACAACGAG---------
------------------------------------------------------------
------------------------------------
>Oryza
------------------------------------------------------------
------------------------------------------------------------
------------------------ATGTCGGCGACGACGGCGGCGGTTCCCTTCTGGCGC
GCGGCGGGGATGACCTACATCGGCTACTCCAACGTCTGCGCCGCCCTGGTGCGCCGGTGC
CTCAAGGAGCCCCACAAGTCCGAGGCCGCCTCCCGCGAGAAGGTCCACTTCGCCATCTCC
AAGTGGGCCGACGGCAAGCAGGAGAAGCCGAACCTTGGGAGTGTGGAGTCTAGAAAGGAT
GGAAGATCTAAAGGCAATTTGGATGTAGGAATAGGAGGGTTGTATACTATTGAAAGTTCC
TGGTACACTTTAATACCATTGGAAGATTGCACCATT
>Zma
------------------------------------------------------------
------------------------------------------------------------
------------------------ATGTCGGCGACCACTGCAGCGGTGCCCTTCTGGCGG
GCGGCGGGGATGACCTACATCGGCTACTCCAACATCTGCGCTGCGCTGGTCCGGAACTGC
CTCAAGGAGCCCTTCAAGTCTGAGGCCGCGTCCCGCGAGAAGGTTCATTTCTCCATTTCC
AAGTGGACGGATGGCAAGCAGGAGAAGCCAAGTGAG------------------------
------------------------------------------------------------
------------------------------------
>Sorbi
------------------------------------------------------------
------------------------------------------------------------
------------------------ATGTCGGCGACCACGGCGGCCGTGCCCTTCTGGCGG
GCAGCGGGGATGACCTACATAGGATACTCCAACATCTGCGCTGCGCTGGTCCGGAACTGC
CTCAAGGAGCCCTTCAAGTCCGAGGCCGCGTCCCGCGAGAAGGTCCATTTCTCCATCTCC
AAGTGGGCGGACGGCAAGCAAGAGAAGCCCACTGTCCGCACAGAAGATGAA---------
------------------------------------------------------------
------------------------------------
>Poptr
------------------------------------------------------------
------------------------------------------------------------
---------------------------ATGGCGTCGAATGCAGCAGCGCCGTTTTGGAGG
GCCGCCGGCATGACCTACATAACATATTCCAACATCTGTGCTAATCTTGTCAGAAACTGT
CTCAAAGAACCATACAAGACTGAAGCTCTTTCCAGGGAAAAGGTTCATTTTGCTGTTACC
AAGTTTGTCGATGGAAATCCTCAGAAACCCGTTGTTCGTTCGGATTCTGGG---------
------------------------------------------------------------
------------------------------ACTGAA
>Medtr
atgttagattgtattccaagggaggaggatgtcttaatcttttgttctcaatgttcaaca
ctcgcttccgatctctctctctctctgcaacccctagcttcttcgtcttcctcttccatt
ttcagctcagggccatttcatagttcgatggcatcaagcggagcagtgccattttggagg
gcagcagggatgacatacattacttactccaacatatgtgcgaatcttgtcaggaactgc
ctcaaggaacctcacaagaccgaagctctctctcgcgagaaggtccattttgctcttgcc
aaatggtctgatggcaagcctgagaaagctaccattcgttcagacacccca---------
------------------------------------------------------------
------------------------------gatatt
>Arath
------------------------------------------------------------
------------------------------------------------------------
---------------------------ATGGCATCGAATGCGGCGGTTCCGTTCTGGAGA
GCGGCGGGGATGACATATATATCGTATTCAAACATCTGTGCGAATATCGTGAGGAACTGT
CTCAAGGAGCCACACAAAGCTGAAGCTCTTACTCGCGAGAAGGTTCACTTCTCTCTCTCC
AAATGGGCTGATGGAAAGCCCCAGAAACCTGTTTTGCGGTCAGACACACCT---------
------------------------------------------------------------
------------------------------GAAGTT
