# Supplementary material for: Back to the sea twice: identifying candidate plant genes for molecular evolution to marine life
Source: BMC Evol Biol. 2011 Jan 12;11:8. doi: 10.1186/1471-2148-11-8 (PMC3033329; doi:10.1186/1471-2148-11-8)
Supplement: Additional file 3 — Aligned nucleotide (CDS) sequences of each OrthoMCL cluster, produced with PAL2NAL. [file 1471-2148-11-8-S3.GZ › orthomcl2156.pal2nal]

>Zostera
------------------------------------------------------------
------------------------------------------------------------
------------------------------------------------------------
---------------------------ATGGTGAAAGCTGTTGCTGTTCTTACTGGCTCT
CAGGGAGTTCAAGGCACTGTGTTCTTTGACCAAGAAGCGGAGAATGGTCCAACCGTTGTG
AATGCTAGTCTCACTGGCCTTAAGCCCGGTGATCATGGTTTCCATATCCATGCTCTTGGC
GACACTACCAATGGCTGCATGTCCACTGGGCCACATTTC---------------------
------------------------------------------------------------
------------------------------------------------------------
------------------------------------------------------------
------------------------------------------------------------
---------
>Poptr
---------ATGCAAGCAGCTGCAATAGCAGCCATGGCAGCCCACGCAATCCTCACAGCC
ATGCCACCAATTCTTCACCTCCCTCTCTCTCCACTTCCTCCTAATCATTCCTCTTTCCAT
GGCGTCTCCCTTAACCCCCCACGCCAATCTTTTTCCCTCTCTCTCGCTGCCAAGAAGCAA
CCACCTCTTTTTGTTGTTGCTTCTGCTACCAAGAAAGCTGTTGCTGTCCTTAAAGGCACT
TCTAATGTTGAAGGCGTCGTCATTTTGACCCAGGAA---GCCGATGGTCCTACAACTGTG
AATGCTCGTATTACTGGGCTTACTCCAGGGCCTCATGGATTCCACCTGCATCAATATGGT
GACACAACAAATGGATGCGTGTCAACAGGAGCACATTTTAATCCTAACAATTTGACACAT
GGTGCTCCTGAGGATGAAATCCGTCATGCGGGTGACCTGGGAAACATAGTTGCTACTGCT
GATGGGGTGGCAGAGGCAATAATAGTGGATAACCAGATACCACTGAGTGGTCCTAACACG
GTGATTGGAAGAGCACTTGTGGTTCATGAGCTCGAGGATGACCTTGGAAAGGGCAGGCAT
GAACTCAGCTCAACCACTGGGAATGCAGGTGGAAGATTGGCATGTGGAGTTGTTGGTTTG
ACTCCAGTA
>Vitis
------ATGGCTGTTAACACGCTACTCTCCACTGCTCCATCTCGTGTCTTTCTCTCTTTC
CCTAACCCT------------AGCCCCAACCCTAGTCCTCAGCTCCATTCACAATTCCAT
GGCCTCTCCCTCAAACTCACTCGCCAATCCATACCCCTC---------GCCACCGCTCCC
AAGCCCCTC---TCCGTGGTCGCCGTCACCAAGAAAGCCGTCGCTGTCCTCAAGGGAACC
TCCTCCGTTGAAGGCGTCGTCACCTTGAGTCAAGAG---GACGATGGCCCAACGACTGTC
TCTGTTCGGATTACCGGGCTTACTCCAGGGAATCATGGGTTCCATCTACATGAGTTTGGT
GACACGACAAATGGGTGCATGTCAACAGGAGCACATTTCAATCCAAATGGGATGACACAT
GGTGCTCCTGAAGATGATGTCCGTCATGCGGGTGACCTGGGAAACATAGTTGCCAATGCT
GAAGGGGTGGCTGAAGCAACAATTGTGGATACCCAGATACCATTAAGTGGACCTAATGCA
GTGATTGGAAGAGCCTTGGTGGTTCATGAACTTGAGGATGACCTTGGGAAGGGTGGGCAT
GAACTTAGCCTTACCACTGGCAATGCAGGTGGAAGATTGGCATGTGGTGTTGTTGGCCTT
ACTCCGATA
>Arath
ATGGCTGCCACCAACACAATCCTCGCATTCTCATCTCCTTCTCGTCTTCTCATTCCTCCT
TCCTCCAAT------------CCTTCAACTCTCCGTTCCTCTTTCCGCGGCGTCTCTCTC
AACAACAACAATCTCCACCGTCTCCAATCTGTTTCCTTCGCCGTT---AAAGCTCCGTCG
AAAGCGTTG---ACAGTTGTTTCCGCGGCGAAGAAGGCTGTTGCAGTGCTTAAAGGTACT
TCTGATGTCGAAGGAGTTGTTACTTTGACCCAAGAT---GACTCAGGTCCTACAACTGTG
AATGTTCGTATCACTGGTCTCACTCCAGGGCCTCATGGATTTCATCTCCATGAGTTTGGT
GATACAACTAATGGATGTATCTCAACAGGACCACATTTCAACCCTAACAACATGACACAC
GGAGCTCCAGAAGATGAGTGCCGTCATGCGGGTGACCTGGGAAACATAAATGCCAATGCC
GATGGCGTGGCAGAAACAACAATAGTGGACAATCAGATTCCTCTGACTGGTCCTAATTCT
GTTGTTGGAAGAGCCTTTGTGGTTCACGAGCTTAAGGATGACCTCGGAAAGGGTGGCCAT
GAGCTTAGTCTGACCACTGGAAACGCAGGCGGGAGATTGGCATGTGGTGTGATTGGCTTG
ACGCCGCTC
>Medtr
---------------------------------atggcgtcacactctctcatgtcacct
tcg------------------ccactcacttctcactctcttctccgatcatctttctcc
ggtgtctccgtcaagctctctcctcaattctcaaccctttcg------cgttccactttc
aaacctctc---agtgttgttgctgctgccaagaaagctgttgcagttcttaaggggaat
tccaccgttgaaggtgttgttactcttactcaagaa---aacgaaggtccaacaacagtt
aatgttcgtatcactggccttactccagggcttcatggttttcacctccacgagtatggt
gataccaccaatgggtgtatctcgacaggaccacatttcaatcctaaccagttgacacac
ggtgctcctgaagatgaaatccgtcatgcgggtgacctgggaaacataattgctgatgcc
aacggcgttgcagaggcaacaattgttgacaatcagataccactcacgggccccaattca
gtcgttgggagagccttagtggttcatgagcttgaagatgatcttggaaaaggtggacat
gaacttagtttgagcactggaaatgccggtggaagattagcttgtggtgtggttggcttg
actccagta
>Posidonia
------------------------------------------------------------
------------------------------------------------------------
------------------------------------------------------------
------------------GTCGCCAAGACCAAGAAGGCCGTCGCTGTTCTGAAGGGCACG
TCCCAGGTGGAGGGCGTCGTCACCCTCATCCAGGAC---GATGATGGTCCCACGACTGTG
AAAGTGAATGTTACAGGGCTCACTCCTGGACTCCATGGCTTCCACCTGCATGAGTTTGGT
GACACTACCAATGGCTGCATATCGACT---------------------------------
------------------------------------------------------------
------------------------------------------------------------
GTTGTCACTAGA---TTTTGTGCTCTTTGTTTG---------------------------
---------------------------------AGGATTTGGAGCTCA------------
---------
>Bradi
------------------ATGGCCTCCGTCACCGCCGCCGCGCAGACCACCCTCCTCTCC
GCC------------------GCGACCGCCCCTACGTCGCTCTTCCAGGCGGCCCCGTCC
TCTGCCCGCCCTTTCCACCCGCTCCGCCTCGTC---------------TCCGCGGGCAGG
AGGACGCTC---GTCGTCGCCGACGCCACCAAGAAGGCCGTCGCCGTGCTCAAGGGCACC
TCCCAGGTCGAGGGCGTCGTCACGCTCACCCAGGAA---GACGACGGTCCTACGTCGGTT
AACGTCCGTATCACTGGGCTTACTCCTGGACTTCACGGCTTCCACCTCCATGAGTTTGGC
GACACGACTAATGGGTGCATCTCAACAGGACCACACTTTAACCCAAATGGCCTGACACAT
GGTGCACCAGGGGATGAAGTCCGTCATGCGGGTGACCTGGGAAACATTGTTGCCAATGCT
GAAGGCATAGCTGAGACAACCATTGTCGATAGCCAGATTCCTTTGAGCGGTCCAAATGCT
GTCGTTGGGAGAGCATTTGTTGTTCATGAGCTTGAAGATGATTTGGGAAAAGGTGGG---
------GGCATGAGCTCAGCCTCAGTACTGGAAATGCTGGTGGACGGC------------
---------
>Oryza
---------ATGCAAGCCATCCTCGCCGCTGCCATGGCCGCCCAGACCCTCTTGTTCTCC
GCCACCGCC------------CCTCCC------GCCTCCCTTTTCCAGTCCCCT---TCC
TCTGCCCGCCCTTTCCACTCGCTCCGCCTCGCCGCCGGCCCCGCGGGCGCCGCCGCTGCC
AGGGCGCTC---GTCGTCGCCGACGCCACCAAGAAGGCCGTCGCCGTGCTCAAGGGCACC
TCCCAGGTTGAGGGAGTCGTCACCCTCACCCAGGAT---GACCAAGGTCCTACAACAGTG
AATGTCCGTGTGACGGGACTTACTCCTGGACTTCACGGCTTCCACCTCCACGAGTTTGGC
GATACTACGAATGGGTGCATATCAACAGGACCACATTTTAACCCAAACAATTTGACGCAC
GGTGCACCAGAAGATGAAGTCCGTCATGCGGGTGACCTGGGAAACATTGTTGCCAATGCT
GAAGGTGTAGCTGAGGCAACCATTGTTGATAAGCAGATTCCTCTGAGTGGCCCAAATTCT
GTTGTTGGGAGAGCATTCGTTGTTCATGAGCTTGAAGATGATTTGGGGAAGGGTGGCCAT
GAGCTTAGTCTCAGTACTGGAAATGCTGGTGGGCGACTTGCATGCGGTGTTGTTGGGCTG
ACCCCGTTG
>Zma
---------------------------------ATGGCCGCGCAGTCCTTCCTCCTCGCC
GCCACTGCC------------GCCGCCAGGTCCCCCGCGGTCTTCGCCGCTCCCTATTCC
TCCGCACGCCCTTTCCACTCGGTCCACTTCGTCGCCGGCCCGTGGGGCGCCGCCGCCGCC
AGGGCGCTC---GTCGTCGCGGACGCCACTAAGAAGGCCGTAGCCGTCCTCAAGGGCGCG
TCTGAGGTCGAGGGCGTGGTCACGCTCACGCAGGAC---GACGATGGACCTACAACTGTG
AATGTCCGTATCACTGGACTTACCCCTGGACTTCATGGCTTCCACCTCCACGAGTTTGGT
GATACTACCAATGGGTGCATATCGACAGGACCACATTTTAATCCAAACAATCTGACGCAC
GGTGCACCAGAAGACGAAGTCCGTCATGCGGGTGACCTGGGAAACATTGTTGCAAATGCT
GAGGGCATAGCCGAGGCAACCATTGTTGATACCCAGATTCCTTTGACTGGCCCAAATTCA
GTTGTTGGGAGAGCATTTGTGGTTCATGAGCTTGAAGATGATTTGGGGAAAGGGGGCCAT
GAGCTCAGCCTCTCTACTGGAAATGCTGGTGGAAGACTGGCATGTGGTGTTGTTGGCCTG
ACTCCATTG
>Sorbi
---------------------------------ATGGCCGCGCAGTCCTTCCTCCTCGCA
GCCACGGCC------------ACGGCCACGACCGCCGCGCTCTTCGCGGCTCCCTATTCC
TCCGCACGCCCTTTCCACTCGGCCCACTTCGTCGCCGGCCCGGGGGGCGCCGCCGCCGCC
AGGGCACTC---GTCGTCGCCGACGCGTCTAAGAAGGCCGTAGCCGTCCTCAAGGGCACG
TCCGAGGTCGAGGGCGTCGTCACGCTCACGCAGGAC---GACGACGGACCTACAACTGTG
AACGTCCGTATCACTGGACTTACTCCTGGACTTCATGGCTTCCACCTCCACGAGTTTGGT
GATACTACCAATGGGTGCATATCGACAGGACCACATTTTAATCCAAACAATCTGACACAC
GGTGCACCAGAAGACGAAGTCCGTCATGCGGGTGACCTGGGAAACATTGTTGCCAATGCT
GAGGGCGTAGCTGAGGCAACCATTGTTGATACCCAGATTCCATTGAGTGGCCCAAATTCA
GTTGTTGGGAGAGCATTTGTGGTTCATGAGCTTGAAGATGATTTGGGGAAAGGTGGCCAT
GAGCTCAGCCTCTCTACTGGAAATGCTGGTGGAAGACTGGCATGTGGTGTTGTTGGCCTG
ACTCCATTG
