# Supplementary material for: Back to the sea twice: identifying candidate plant genes for molecular evolution to marine life
Source: BMC Evol Biol. 2011 Jan 12;11:8. doi: 10.1186/1471-2148-11-8 (PMC3033329; doi:10.1186/1471-2148-11-8)
Supplement: Additional file 3 — Aligned nucleotide (CDS) sequences of each OrthoMCL cluster, produced with PAL2NAL. [file 1471-2148-11-8-S3.GZ › orthomcl2151.pal2nal]

>Medtr
atgcagatcttcgtgaaaaccctaaccggcaagactatcacccttgaggtggagtcaagc
gacactatcgataacgtcaaagctaagattcaggacaaagaaggaattcccccggaccag
cagaggttgatcttcgccggaaaacagttggaagatggccgtacccttgctgactacaac
atccagaaagagtcaacattgcatcttgttttgaggcttcgtggtggaatcattgagcct
tctttgatggcattggctaggaaatacaatcaggataagactatctgccgcaagtgctat
gcacgtttacaccctcgtgctgtcaactgcaggaaaaagaagtgcggacacagcaaccag
ttgaggccaaagaagaagatcaag---
>Arath
ATGCAGATTTTCGTGAAAACGCTAACCGGCAAGACCATCACCCTCGAGGTCGAGAGCAGT
GACACCATCGACAATGTCAAGGCCAAGATCCAGGACAAAGAAGGAATTCCTCCGGACCAG
CAGAGGTTGATCTTCGCCGGAAAACAGCTTGAAGATGGTCGTACCTTGGCTGACTACAAC
ATCCAGAAAGAGTCGACTTTGCATCTTGTTCTGAGGCTTAGGGGAGGTATCATTGAGCCT
TCATTGATGATGTTGGCTCGTAAGTATAACCAAGACAAAATGATTTGTCGCAAGTGTTAT
GCTCGTCTCCACCCAAGAGCTGTGAACTGCAGGAAGAAGAAGTGTGGCCATAGCAACCAG
TTGAGGCCAAAGAAGAAGATCAAG---
>Vitis
ATGCAGATCTTCGTGAAAACCCTAACGGGGAAGACGATAACCCTAGAGGTAGAGAGCAGT
GACACCATTGACAACGTCAAAGCGAAGATTCAGGACAAGGAAGGAATCCCACCGGATCAG
CAGCGATTGATCTTCGCCGGAAAGCAGCTTGAAGATGGACGAACTCTTGCTGACTACAAC
ATCCAGAAAGAATCCACTCTTCATCTTGTGCTGAGGCTTCGTGGAGGGATTATAGAGCCG
TCTCTGATGGCTTTGGCACGCAAATACAATCAAGACAAGATGATTTGCCGCAAATGTTAC
GCTCGCCTTCATCCAAGGGCTGTAAACTGTCGGAAGAAGAAATGCGGCCATAGCAATCAG
CTGAGGCCTAAGAAGAAGATCAAG---
>Posidonia
TGAAAGGAAGCGAGACGAACTACTAGAAATTTTGCAGCATAACAACAAAACAACCTATTG
CGACCAGCAAATATTGAAAGTGAATAAGGGTACTTCAATGGCCAAAAATCAACATATATG
ACAATTTATGCATGTTCCCGGTACATAGCCACAAAATTTATCAAACTGTAGACTATCTTA
GACTCTTAGTAATAGGAAAGGGAAAACAAATAGCTTCCAGATGTGACGTTCTGGCATACA
CAGAGACTGCATCACAGAAGCGTGCATCAAAACAGCTTACTTGATCTTCTTCTTTGGCCT
CAGCTGGTTGCTATGCCCACATTTCTTCTTACGACAATTCACAGCCCTCGGATGCAGGCG
AGCATAGCACTTGCGGCAGATCAT---
>Poptr
ATGCAGATCTTTGTGAAAACCCTAACTGGCAAGACCATTACCCTCGAGGTTGAGAGCAGT
GATACCATCGATAATGTCAAGGCCAAAATTCAAGACAAGGAAGGGATTCCACCGGACCAG
CAAAGGTTGATTTTTGCTGGAAAGCAGCTGGAAGACGGCAGAACTTTGGCTGATTACAAT
ATTCAAAAAGAATCAACACTTCATTTAGTGTTGAGGCTTAGAGGAGGAATTATCGAGCCT
TCTTTGATGGCCTTGGCGCGCAAATACAATCAAGAGAAGATGATTTGCCGCAAGTGCTAC
GCTCGTCTGCATCCCAGGGCTGTCAACTGTAGGAAGAAGAAGTGCGGTCATAGCAATCAG
TTGAGGCCCAAGAAGAAGATCAAG---
>Zostera
ATGCAGATCTTCGTGAAGACCCTCACCGGAAAGACTATCACCTTAGAGGTTGAGAGTAGC
GATACCATCGATAATGTGAAGGCTAAGATCCAGGATAAGGAAGGGATCCCTCCCGACCAG
CAACGTCTGATCTTTGCTGGGAAGCAGCTTGAGGATGGAAGGACTCTCGCAGATTATAAC
ATACAGAAAGAGTCAACCTTGCATCTTGTGTTGAGGCTGAGGGGTGGAATCATTGAGCCT
TCCCTAATGGCTCTTGCCAGGAAGTATAATCAGGAAAAAATGATCTGCCGCAAGTGCTAT
GCTCGCCTTCATCCAAGGGCTGTGAATTGTCGCAAGAAGAAGTGTGGTCATAGTAACCAG
CTAAGGCCCAAGAAAAAGATTAAG---
>Bradi
ATGCAGATCTTCGTGAAGACCCTCACGGGCAAGACCATCACCCTTGAGGTTGAGAGCAGC
GATACCATCGACAATGTCAAGGCTAAGATCCAGGACAAGGAGGGGATCCCGCCGGACCAG
CAGCGGCTGATCTTCGCCGGTAAGCAGTTGGAGGACGGCCGCACCCTTGCGGACTACAAC
ATCCAGAAGGAGTCGACCCTCCATCTCGTCCTCAGGCTCCGTGGAGGCATCATCGAGCCC
TCCCTGCAGGCGCTTGCCCGCAAGTACAACCAGGAGAAGATGATCTGCCGCAAATGCTAT
GCACGCCTGCATCCCAGGGCTGTCAACTGCCGCAAGAAGAAGTGTGGCCACAGCAACCAG
CTGAGGCCCAAGAAGAAGATCAAGAAC
>Zma
ATGCAGATCTTCGTGAAGACCCTGACGGGAAAGACCATCACCCTCGAGGTCGAGAGCAGC
GATACAATCGACAATGTCAAGGCCAAGATCCAGGACAAGGAAGGTATCCCGCCGGACCAG
CAGCGACTAATCTTCGCGGGGAAGCAGCTCGAAGACGGCCGCACCTTGGCCGACTACAAC
ATCCAGAAGGAGTCCACCCTTCACCTTGTTCTTCGCCTTCGCGGTGGCATCATTGAACCT
TCCCTCCAGGCGCTCGCCCGCAAGTACAACCAGGACAAGATGATCTGCCGCAAGTGCTAT
GCACGGCTGCACCCCAGGGCTGTTAACTGCCGCAAGAAGAAGTGTGGCCACAGCAACCAG
CTGAGGGCAAAGAAGAAGATCAAGAAC
>Sorbi
ATGCAGATCTTCGTGAAGACCCTGACTGGGAAGACCATCACCCTCGAGGTGGAGAGCAGC
GACACCATCGACAATGTCAAGGCCAAGATCCAGGACAAGGAAGGAATCCCGCCGGACCAG
CAGCGGCTGATCTTTGCCGGGAAGCAGCTGGAGGATGGCCGCACCCTCGCGGATTATAAC
ATCCAAAAGGAGTCCACGCTCCACCTCGTGCTCAGGCTCCGCGGTGGTATCATTGAGCCC
TCGCTGCAGGCGCTCGCACGCAAGTACAACCAGGACAAGATGATCTGCCGCAAATGCTAT
GCACGCCTGCACCCCAGGGCTGTCAACTGCCGCAAGAAGAAGTGTGGTCACAGCAACCAG
CTGAGGGCCAAGAAGAAGATCAAGAAC
>Oryza
ATGCAGATCTTCGTGAAGACCCTAACGGGGAAGACCATCACGCTCGAGGTCGAGAGCAGC
GACACCATCGACAATGTCAAGGCCAAGATCCAGGACAAGGAAGGCATCCCTCCGGACCAG
CAGCGCCTCATCTTCGCCGGCAAGCAGCTGGAGGATGGCCGCACCCTGGCCGACTACAAC
ATCCAGAAGGAGTCCACGCTCCACCTCGTCCTCCGCCTCCGCGGTGGCATCATCGAGCCC
TCCCTCCAGGCCCTCGCCCGCAAGTACAATCAGGACAAGATGATCTGCCGCAAGTGCTAT
GCTCGGCTGCACCCCAGGGCTGTCAACTGCCGCAAGAAGAAGTGCGGCCACAGCAACCAG
CTGAGGCCCAAGAAGAAGATCAAGAAC
