# Supplementary material for: Back to the sea twice: identifying candidate plant genes for molecular evolution to marine life
Source: BMC Evol Biol. 2011 Jan 12;11:8. doi: 10.1186/1471-2148-11-8 (PMC3033329; doi:10.1186/1471-2148-11-8)
Supplement: Additional file 3 — Aligned nucleotide (CDS) sequences of each OrthoMCL cluster, produced with PAL2NAL. [file 1471-2148-11-8-S3.GZ › orthomcl2113.pal2nal]

>Bradi
---ATGCAGGCGATCGTTGGTTTGTCGGCTGTTGTGCCCGGCACGGTAAGGGTCAGCAGC
AGCAGCAGGCCGGCGGCGAGGAGGAGCATTGTCGTCGCGATGGGCAGCGGCGCCAGAAGG
ACGATCCGTGCC---TGTGCG------GGGGCCGGGCTTACGCCGGCGGCGGCGGAAGTG
GACTACAGCTCCAGCGTC---TCGGTGTTCCCGATGGAGGCTTGTGAGCTGGTGGGCGGC
GAGGCCTGCGAGGCGCCGGAGATGTACCCGGAGACCAAGCTCAGCGCTCAAGACAGCAGC
AGCAGCTCTGGGTCTTCGCCTGCTGTTGCTGGAACAAGCGTTGTGGAGAGGGAGTACCTT
TCCTACGACGACCCAAAAACGGTGTTCCCTGGCGAGGCTTGCGACGATCTGGGCGGTGAA
TTCTGCGAGGCGCCCTACCAAACAGGCGTCTCCAAGGAG---
>Oryza
ATGCAGACCGCTGCTAGCAGTGTCGTTGGA------TTGTCGGCCGTGTTGCCCGCTGCT
GTGAAGGGGCGCAGCCTGCAGATTCAGGCTCCT---CGCCGTGTTGCGTTGCGCGTTCGT
GCGGCGGCGGCG---GCGGTG------------------GCAGTGGAGGCTGCGGAGGTG
GACTACAGCTCTAACATC---TCGGTGTTTCCGATGGAGGCGTGCGACCTCATCGGCGGC
GAGGCGTGCAACGTG---CAGATGTACCCAGAGGCCAAGCTCTCA---------------
TCATCGGCTGCTGTTGCTGTTTCTCGTGCGGCGGCGGAGGAAGTCGACAGGGACTACCTA
TCCTACGACGAGCCCACCACG---------------------------------------
------------------------------------------
>Sorbi
---ATGCAGGCTGCCGCTACTGCCGTTGGG------TTCTCGGCCGTGCTGCCTGTCAAG
GCCCGGCCGGCGGCGAGGAGCACGGCGGTG------GCCCGCGTCCCTGCCACAAGGAGG
AGCGTCCGTACC---GCCGCT------GCCGCCGTCGTCGTCGCGGAGCCTGCGGAGGTC
GACTACAGCTCGAGCTTC---TCGGTGTTCCCGATGGAGGCCTGCGACCTGCTCGGCGGC
GACGCGTGCATCGGG---AAGATGTTCCCGGAGGCCAAG---------------------
CTCGCCGCGGCGGCGCCGGAGGCGAGCAGGAGGGTGGACGCGGTGGAGAGGGACTACCTG
TCCTACGACGGGCCAAAAACG---------------------------------------
------------------------------------------
>Zma
---ATGCAGGCTGCCGCTACTGCCGCCGGG------TTCTCGGCCGTGCTGCCCGCCAAG
GGCAGGCCGGCGGCGAGGAGCAGGGTGGTG------GCCCGTGTCCCCGCCACAAGGAGG
AGCGTCCGTGTA---GCTGCC------------GTCGTCGCGACCGAGGCCGCGCAGATC
GACTACAGCTCAAGCGTC---TCGGTGTTCCCGATGGAGGCCTGCGACCTGCTTGGTGGC
GACGCGTGCAACGGG---CCCATGTTCCCGGAGGCCAAG---------------------
CCCGCCTCGGCGGCGGCGGCGGCGAGCAGGAGTGTGGTCGGGGTGGACAGGGACTACCTG
TCCTACGACGAGCCAAAGACG---------------------------------------
------------------------------------------
>Medtr
atgcagacagctctaacctttgcaaccactacctttgtgcctttaacaacaccaaagagt
atctcacatcttgccactaatttgagtttccctaccaaattgattgcctcacgttcttct
ccacctcgttac---actgcaatcaaagttgtaaccgacaactctgatccttcaacagtt
gattacaattctgcattc---tcagtgtttccagctgaggcatgtgaaactgttggaggt
gatgcttgtttggca---gacatgaatcctgaagtcaagctgcagcct------------
gaagcaaggaatgatacaccaaagactgcagcttcagggaacattgagagggaatatctt
gattacaatgagcctaagacggttttccaagcagaggcttgtgatgatcttggaggagct
ttctgtgagcctgattatcaaaagggtgtctac---------
>Zostera
ATGCAGTCAGCCACTACACTACTCGTCCGAGCCCCACTTGCCTCAAAAACCCCAATCAAC
TCGGTCGGTGGTAGAACCTTGCCGCTGATGCCG---AAGATCGTTGTTTACCGTAGGCGT
ACAATCATTGCA---TGCATT------------AAACCCGTCTCCGATACCTCAACTGTC
GATTACAGTTCCCAGACT---TCCGTGTTCCCAGCTGAGGCATGTGACACTGTCGGCGGT
GAAGCCTGTGATGTT---CAAATGTTCCCTGAGACAAAACCCGCGCAG------------
AAACAGCAGGCTACTGGGTCAAAGACCATCGTCTCAGGGGAAGTTGATCGAGAATATCTT
GCCTACAGTGAGCCCAAGACGGTGTTTCCCGGAGAGGCTTGCGATGACCTCGGCGGCGAG
TTTTGCGAACCCGAGTATCAACAAGGAGTTGGGTCCGATAAA
>Posidonia
---ATGCAGGCAGCAACTCTGTTC------------TTTGCAACTCCTCTGCCATTGAAG
AGCACCAAGAATTTGGTGACAAGACGACTACCAAATAGGACCATAGTCTACAGACGTACA
TTCGCT---------TGTGCC------------ACTCCCGATGTCGATACTTCAGCTGTC
GATTATAGCTCTCCGACC---TCGGTATTCCCTGCAGAAGCATGTGAGACAGTAGGGGGC
GAAGCATGTGATGTA---AAGATGTTTCCTGAAGTGAAG------CCT------------
GTGCAGAAGTCCACTGGTTCCAAGGCAACTGCCTCGGAAGAAGTTGACAGAGAATATGTC
GAGTACAGTGAACCCAAGACG---------------------------------------
------------------------------------------
>Arath
---ATGCAGGGAGCTCTGTTTATCAAACCAACTATTCTT---CTTCCTCTTCCTTCTTCA
GTTTCTTCTCCAAAACTCACTTTTCTTCTTCCTCACGCAACCAAAGCTTCAAGACTCTCA
TCTCTCAGATCAAACAACTCATCATCATCATCATCCTTAACGTCTGACCCTAACACCGTC
GACTATAACTCCTCCATCCTTTCTGTTTTTCCAGCTGAAGCATGCGAAGTAATCAGTGGA
TACGCTTGTTCTGCT---GATATTTACCCTGAAGTCAAG---------------------
CTCGATACAAAGCCCGTCTCACGTCCCGTGGCTTCAGAGCCCGTTGACAGAGAATACGAA
GAGTATAACAGCCCCAAAACGGTTTTCCGTGAAGAGGCCTGCGATGATCTTGGAGGAGAA
TTCTGTGAACCTGACTTTCAAAAAGATGCCAAC---------
>Poptr
---ATGCAGGCAGCCATATTTCTTACACCATCAATTCTCCCTCTTGTAACACCTAACAAA
AGTTTAGCTTCGGCAAGGAGGGTCGTCCCA------AGGTTACAGACCTCCAAATGTTCC
CCGATCAAAGCA---AGTGCT------------CCAGTGACTAACGACACTTCAACAGTT
GATTACAGCTCCTTTACC---TCTGTTTTTCCAGCTGAGGCTTGTGAGACAATAGGAGGA
GAAGCTTGTAATGTT---GAGATGTATCCTGAAGTGAAGCTCAAACCA------------
GATGCCAGAAGTACCACTCCCAGCACT------TCAGAGCAGATTGATAGAGAATATTTA
GAGTACAACAGTGCCAAGACGGTATTCCTAGACGAGGCTTGTGATGATCTCGGAGGAGAG
TTCTGTGACCCTGGATATCAGGGA------------------
>Vitis
---ATGCAGGCAGCTTTGTGCTTCCCACGATCTACTCTCCCCCTCCTCACCCCCACCAAA
CCCTTCTCCTCACTCAAAAACCCCATTTCT------AAGCTACAAACCTCCCCATTTCCA
CCCTTAAGAGCA---ACCTCC------------AAGCTCCAGGAAACCCCTTCAACAGTC
GATTACAGCTCCACAACC---TCTGTCTTCCCAGCAGAGGCTTGTGAGGTGGTTGGAGGG
GAAGCTTGTGATGCT---GAAATGTATCCAGAAGTAAAGCTCAAA---------------
GCCGAGGCCGGAAACCCTCCGGCCAGATCGGCCACAGAGGGTGTGGACAGAGAATATTTG
GAGTATAACAGTCCCAAAACCGTTTTCCCAGGAGAGGCCTGTGATGATCTTGGAGGAGAA
TTCTGCGAACCCGAGTACCAGGAAGGAGTTTTCCAGGAGAAA
