# Supplementary material for: Back to the sea twice: identifying candidate plant genes for molecular evolution to marine life
Source: BMC Evol Biol. 2011 Jan 12;11:8. doi: 10.1186/1471-2148-11-8 (PMC3033329; doi:10.1186/1471-2148-11-8)
Supplement: Additional file 3 — Aligned nucleotide (CDS) sequences of each OrthoMCL cluster, produced with PAL2NAL. [file 1471-2148-11-8-S3.GZ › orthomcl2057.pal2nal]

>Medtr
atggcgaatcaacccgaatcctccgatgctaagggaactacaaaaagagatttcagcact
gcaattctcgaacgcaaaaaagccccaaatcgtttggttgttgatgaagctgttaacgat
gacaactccgtcgtcgctcttcatcccgagactatggaaaagcttcaactattccgcggt
gacactatcttgatcaagggtaagaaaaggaaagatactatatgtattgcactcgctgat
gaaacatgtgaagagccaaaaataagaatgaacaaggttgtgaggaacaatcttagggtt
aggcttggagatgttgtttcggtgcatcaatgtgctgatgtcaaatatggaaagagagtt
cacattcttcccgtcgatgatactattgaaggagttactgggaatctctttgatgcatac
ttaaaacataagagcttgttgaagattactgaagatgagtttacagcacccccttttaat
gttgtgattgagctgtttattggtctgttgctttgtttttgggctgctcttactgttcct
ggcaagtttttgtccatacaccctcactctgatgagaacagagag---------------
------------------------------------------------------------
------------
>Posidonia
------------------------------------------------------------
------------------------------------------------------------
------------------------------------------------------------
------------------------------------------------------------
---------------------------------------------TGAAGAAGTCCATTG
CGGTTTAAA---AATCAAAGGCAACGTAATTGCATCTTCCAGGAGAAA------------
------------------------------------------------------ACAAAA
TACTTCAAAGAATAGATAGAAAGGAGCCATAGTAGCAGATGCTACTGTTATTTATGCTTT
CAATTTTAAGTCAGCATTGAAAGGGAACATCTGACCACGATGGTTGAAAATCATGAAGTC
CGTATTGGCTGGTAAAGAACGACCCTGTTGTCTTCCGAATTGGGATGAATGGAGAGGAAG
TTCCCCGGCACGGACATCCCCGCCCAGAGGCACAGAGCCAACCCTAAATCAGCTCCACCA
AACATTCATGGG
>Zostera
------------------------------------------------------------
------------------------------------------------------------
------------------------------------------------------------
------------------------------------------------------------
---------------------------------------------ATGGGAGTTGGATTC
GGCGTAGGG---GTCATCGGACTTCTCTTCCTCGCTCACGCCGCCTAC------------
------------------------------------------------------GCTACA
AGTCAATATAGGAGCGTGCTGAAAATCTTAGAGGAAGAATTCTCGAGTCCTCCTATGAAT
GTTGTTATCGAGTTGTTTCTAGGGTTAGCCATGTGCTTCTGGGCTGCTATGGCAGTATCG
GGGGACTTTCTCTCTATTCATCCTGATTCCGAAGATAATAGGGTTGTATCCTTACCAGGC
AATCTAGACTTCATGACATTCAACCACCGGGGACGAGTACTTCCTTACAATCAAAAT---
------------
>Poptr
------------------------------------------------------------
------------------------------------------------------------
------------------------------------------------------------
------------------------------------------------------------
---------------------------------------ATGGGTTTTTCGGTAGGATTT
GTTAATGGA---TTTGTTGGAGTTTTAATTCTCTCTCATGCCGCTTAT------------
------------------------------------------------------TCAACC
ACTCAATATAAGAGTTTGTTGAAGATTACAGAGGATGAGTTTTCTGGACCTCCTCTCAAT
GTGGTGGTGGAGTTGATTGTGGGGCTGGTTTTGTGTACGTGGGCAGCCATAACTGTGCCT
GGCATCTTTCTCTCTATTCATCCTCATTCTGATGACAAT---------------------
------------------------------------------------------------
------------
>Bradi
------------------------------------------------------------
---------------ATGGGGACGGGTGAGGTGAAAAGATCTGCTTCTCGACAAAAGCAC
AGACTTCAGGCACCCTGCCCCACATGTCAGCGCGCACGACGGCATCAGAAGTTCAGAACC
CCGGCACATTGGATCGAGCAGCCGGATTCGGGATCGGAGAAGCAGCCGCAGCGGAAGCGC
CAGGAAGGACACGGCGGCCGGAGAAGTAGCGCGCGTCGCCTCGTCATGGGGATCGGCTAC
GTCGTCGGC---GTTCTCGGCGGCGCCCTCCTCGCCCACGCCGCCTAC------------
------------------------------------------------------GCCACC
ATCCAATATCGTGCGGTGCTGAAGATAACGGAAGAGGAGTTCTCGCGGCCTCCAGTGGAT
GTGATGATGCAGTTGCTCCTGGGATTGGCCTTATGCATGTGGGCAGGTGTCTCTGTTCCA
GCAAAGTTTGTTTCGGTGCTCCCACATTCCGAAGAGAATAGGATCGTATCGCTCCCAGCA
AACATGGATTTCATGATCTTCAACCACCGCGGAAGGGCACTGCCATCAGACGCCGACTTG
AAGCTGAAGATA
>Oryza
------------------------------------------------------------
------------------------------------------------------------
------------------------------------------------------------
------------------------------------------------------------
---------------------------------------------ATGGGGATCGGCCAC
GTGCTCGGC---GTCCTCGGCGGCGCCCTCCTCGCCCACGCCGCCTAC------------
------------------------------------------------------GCCACC
ATCCAGTATCGCGCCGTGCTGAAGATCACGGAGGAGGAGTTCTCGAGTCCGCCTATGGAT
GTGATGATGCAATTGCTCCTGGGGTTGGCCTTATGCATGTGGGCAGGTCTTGCTGTTCCA
GCGAAGTTCCTTTCAGTGCTCCCTCACTCTGAGGAGAATAGGATTGTTTCACTCCCGGCT
AACCTGGACTTCATGATCTTCAACCACCGCGGAAGGGCGCTACCTTCAGACCCAGACTTG
AAGCTGAAGACA
>Zma
------------------------------------------------------------
------------------------------------------------------------
------------------------------------------------------------
------------------------------------------------------------
---------------------------------------------ATGGGCATCGGCTAC
GTAGTGGGC---GTCCTCGGCGGCGCCATCCTCGCCCACGCCGCCTAC------------
------------------------------------------------------GCCACC
ATCCAGTACCGCGCGGTGCTCAAGATCACGGAGGAGGAGTTCTCGCGGCCGCCCATGGAT
GTGATGATGGAGTTGCTCTTAGGGTTGGTCTTGTGCATGTGGGCAGGTCTTGCTGTTCCC
ACTAAATTTCTCTCGGTGCTTCCACATTCTGATGAGAATAGGATCGTCTCGCTCCCGGCT
AACCTGGATTTCATGATCTTCAACCACCGTGGAAGAGCGCTGCCGTCAGACTCAGACCTG
AAACTCCATACA
>Sorbi
------------------------------------------------------------
------------------------------------------------------------
------------------------------------------------------------
------------------------------------------------------------
---------------------------------------------ATGGGCATCGGCTAC
GTAGTGGGC---GTTATCGGCGGCGCCATCCTCGCCCACGCCGCTTAC------------
------------------------------------------------------GCCACC
ATCCAGTACCGCTCAGTGCTCAAGATCACGGAGGAGGAGTTCTCGCGGCCGCCCATGGAT
GTGATGATGGAGTTGCTCTTAGGGTTGGCCTTGTGCATGTGGGCTGGTCTTGCTGTTCCA
GCAAAATTTCTCTCGGTGCTCCCACATTCTGAGGAGAATAGGATCGTCTCACTCCCGGCT
AACCTGGATTTCATGATCTTCAACCACCGCGGAAGAGCGCTGCCGTCAGACTCAGACCTG
AAACTCAAGATA
>Arath
------------------------------------------------------------
------------------------------------------------------------
------------------------------------------------------------
------------------------------------------------------------
---------------------------------------------ATGAATTTGGGGTTC
TTAGTTGGA---GTTTTCGGCGTTCTTATTCTTTCTCATGCCGCTTAT------------
------------------------------------------------------TCAACA
ATCCAATATAGAGGATTGTTGAAGATTATGGAGGAAGAGTTTTCTCGACCACCGATTAAT
GTTATTCTGGAGTTGATCATTGGACTAGCTCTGTGTATGTGGGCTGCTTTGACTTTCCCT
GGTAAATTTCTCTCGATCCATCCGGATTCTGATGAAAACAGGGCGGTGTTTTTACCAGAT
AATTCGGATTTCATGATATTCAATCACCGTGGCAGACTGTTCCCACCGCAGATCGACATG
AAGTTT------
>Vitis
------------------------------------------------------------
------------------------------------------------------------
------------------------------------------------------------
------------------------------------------------------------
---------------------------------------------ATGGGTTTGGGCTTT
GCGGTGGGC---GTTTTTGGAGTTCTGATACTCGCTCATGCAGCCTAC------------
------------------------------------------------------TCAACC
ATCCAATATAGGGGTTTGTTGAAGATAATGGAGGAGGAGTTTTCAGGACCTCCCATGACT
GTTTTAGCTGAAGTACTTCTAGGATTAGGTTTATGCATGTGGGCGGGACTTACTGTGCCA
GGGAAATTCCTGTCAATACATCCGGATTCTGAAGAGAACAGGATAGTTTCTTTACCACTC
AATGTAGATTTCATGATCTTCAACCATCGTGGCAGAGCATTTTCTTCTGAAATAGATATG
AAGTTGAAGTAT
