# Supplementary material for: Back to the sea twice: identifying candidate plant genes for molecular evolution to marine life
Source: BMC Evol Biol. 2011 Jan 12;11:8. doi: 10.1186/1471-2148-11-8 (PMC3033329; doi:10.1186/1471-2148-11-8)
Supplement: Additional file 3 — Aligned nucleotide (CDS) sequences of each OrthoMCL cluster, produced with PAL2NAL. [file 1471-2148-11-8-S3.GZ › orthomcl2031.pal2nal]

>Oryza
ATGGCGTGGCGTGCGAACCTCTCCCGGGGCGTGAAGGAGATCCGCTTCCTCTTCTGCCAA
TCCTCCCCCGCCAGCGCCCCCGCGAGGGAGTTCGTGAAGAAGAACTACGGCGACATCAAG
GCGCGCAACCCGTCCCTCCCCGTCCTCATCCGCGAGTGCTCCGGCGTCGAGCCCCAGCTG
TGGGCGCGCTACGAC---------AAGAAAAACATTCCA---------------------
---------------------------------------------------------
>Zma
ATGGCATGGCGGGCGAGCCTGTCTCGGAGCCTAAAGGAGATCCGCGTCCTCTTCTGTCAG
TCCTCCCCGGCCAGCGCCGCCGCCCGTGAGTTCGTGAAGAAGAACTATGGTGACATCAAG
GCTCGCAACCCCTCCCTCCCCTTCCTTGTCCGCGAGTGCTCCGGTGTCCAGCCCCAGCTC
TGGGCGCGCTACGATATGGGTGTGGAGAGATGCGTGAACTTGGATGGCCTGACGGAAGCA
CAGATTGATAAAAAGCTGGAGGAGCTTGCCAAGGCCGGCGAGTCTCTTAAAACCAAA
>Sorbi
ATGGCATGGCGGGCGAGCCTGTCTCGGAGCGTGAAGGAGATCCGCGTCCTCTTCTGCCAG
TCCTCCCCGGCCAGCGCCGCTGCCCGGGAGTTCGTGAAGAAGAACTATGGTGACATCAAG
GCCCGCAACCCCGCCCTCCCCTTCCTTGTCCGCGAGTGCTCCGGTGTCCAGCCCCAGCTC
TGGGCTCGCTACGATATGGGCGTGGAGAGATGTGTGAACTTGGATGGCCTGACAGAAGCA
CAGATTGATAAGAAGCTGGAGGAGCTTGCCAAGGCCGGCGAGTCTCTTAAAACCAAA
>Bradi
ATGGCGTGGCGAGCGAGCTTGTCCCGGAGCGTGAAGGAGATCCGTTTCCTCTTCTGCCAG
TCTTCCCCCGCCAGCGCCCCCGCTCGGGAGTTCGTGAAGAAGAACTACGCGGACATCAAG
ACCAGCAACCCCTCCCTCCCTTTCCTCGTCCGCGAGTGCTCCGGCGTCGAGCCTCAGCTG
TGGGCGCGCTACGACATGGGTGTGGAGAGGTGCGTGAGCTTGGGCGGCCTGACAGAAGCC
CAGATTGACAAGAAGTTGGAGGACCTCGCCAAGGCAGGA------------------
>Posidonia
GGTAACATATAGTCACTTGAATAATGTAGTCCAGTTGTCTAGATAATCTCATCATCTAGT
ATAAGACGAATTCGAAAAGTAAGAAAAGTCACAGCCCTCTTAAAAGGTTTCCACACTTCA
CTCGGACAAGTTGCTCTTATTTCAACGGAAAATGTCTACTTTGGCATGAAAAATTAGTAG
GATCAAGTGCGAGATGGTTCTCCAGCTTTAACAAGCTCCTCCAGCTTCTTGTTGATTTCT
GCTTCTGTGAGTCCATCCAAGCGAACAAATCTCTCAACGCCCATATCATATCTT---
>Zostera
ATGTCGTGGAGAGGCAATCTTTCCCGGAATCTCAAGGAACTCCGGTTCCTCTTCTGCCAG
ACTTCACCGACCAGCGCACAAACCAGGGAATTCGTTTTGAAAAATTACAAAGATTTGAAG
ACGATGAACCCTAAGTTTCCCATCTTGATCCGTGAGTGCAGCGGAGTGGATCCTCAGCTT
TGGGCAAGATACGATATGGGTGTAGAGAGATACGTTCGATTGGATGGCTTGACAGAATCC
GAAATAAACAAAAAACTTGAGGATCTTGTTAAATCGGGGACATCAACTAACGTT---
>Arath
ATGGCATGGAGAGGAAGCATATCGAAGTCTATGAAAGAGCTTAGGATTCTTCTTTGTCAA
TCTTCTCCAGCTAGTGCTCCCACCAGAACGTTTGTTGAGAAGAATTACAAAGATTTGAAG
TCTCTAAACCCTAAATTACCAATCTTGATCCGTGAATGTAGTGGAGTCCAGCCTCAGATG
TGGGCAAGATATGATATGGGTGTGGAGAGGTGTGTAAACTTGGATGGTCTGACAGAGCCA
CAGATTCTAAAGGCCCTTGAAAACCTTGTGAAATCCGGAGCTACA---AAGGCC---
>Medtr
atggcatggagaggacaactttcaaagaacatcaaagagcttcgacttctgatgtgccag
tcatcacctgcaagctcatctgcaagggcttttgttgaaaagaattataaggaactgaag
acattgaacccaaaactgcccatattgatccgtgaatgcagtggagttgaaccccaattg
tgggcaagatatgatttgggtgttgagaaaggcatcaaactggaaggcatgacagagcca
cagattttgaaggcactcgaagatctggtaaaagcaggacaatcc---aaagct---
>Vitis
ATGGCGTGGAGGGGGCAACTTTCTCGGAATCTCAAGGAGCTTCGGATTCTCTTTTGCCAA
ACATCACCTGCGAGCTCCTCCGCTAGGGCATTTGTTGAGAGGAATTACAAGGATCTAAAG
ACTTTGAATCCCAAATTCCCCATCTTGATCCGTGAATGCAATGGAACCAGACCCCAACTA
TGGGCTAGATACGACATGGGTGTTGAGAGGGGCATTCATCTGGAAGGCTTGACAGAGGAA
CAGATCTCAAAGGCGGTTGAAGACCTTGCGAAACTGGGGGCAGCCCTTAAAGGC---
>Poptr
ATGGCATGGAGAGGACAACTTTCTAAGAACCTGAAAGAGCTTCGAATTCTTCTATGCCAA
TCTTCCCCTTCAAGTTCGACTACTAGAACGTTTATAGAGAGGAGTTATAAGGATCTCAAA
ACCCTTAACCCAAAACTTCCCATATTGATCCGTGAATGCAATGGAATAGAACCTCAGTTA
TGGGCTAGATATGATTTTGGTGTTGAGAGGGGCGTTCGGTTGGAAGGTTTAAGTGAGGCC
CAGATCTCGAAGGCCCTAGAAGAGCTTGGGAAAGTGGGTGCATCGCTTAAGGTT---
