# Supplementary material for: Back to the sea twice: identifying candidate plant genes for molecular evolution to marine life
Source: BMC Evol Biol. 2011 Jan 12;11:8. doi: 10.1186/1471-2148-11-8 (PMC3033329; doi:10.1186/1471-2148-11-8)
Supplement: Additional file 3 — Aligned nucleotide (CDS) sequences of each OrthoMCL cluster, produced with PAL2NAL. [file 1471-2148-11-8-S3.GZ › orthomcl1957.pal2nal]

>Medtr
atgggtggatctggatctggtgccggtagttttcttatggttcttctcagaaattttgat
gtacttgctggacctgtgattagtcttgtttatcctctatatgcttcagttagggcaatt
gagagcaagtctcctgtggatgatcaacagtggctaacctattgggttctgtattcattg
atcactcttttcgaacttacttttgccaaaattcttgaatggattcctatatggccatat
gcaaagctgattctaacctgctggttggtccttccttattttactggtgctgcttacgtt
tatgagcattatgtaagacccttcttggccaatcct---cagaccattaacatctggtat
gttccaaggaaaaaggacgtcttcacgaaacaagatgacattataactgctgcagagaag
tacatcaaagagaatggaacagaagcatttgagaatctgatccatagggctgataaatct
aaatggggcagtagtcac------------------------------------------
------------------------------------------catacaatgtatgatgag
acctat---------
>Arath
---------ATGGGATCTGGAGCTGGCAATTTCCTCAAGGTTCTTCTCAGGAACTTCGAT
GTTCTTGCTGGGCCTGTGGTTAGTCTCGTTTATCCTCTATATGCTTCAGTTCAAGCGATT
GAAACTCAATCTCATGCTGATGACAAACAATGGCTAACTTATTGGGTCCTTTATTCATTA
CTTACACTCATCGAGCTCACATTCGCCAAACTCATCGAATGGTTACCGATATGGTCATAC
ATGAAGCTGATCTTGACTTGCTGGCTTGTTATTCCCTACTTTAGTGGCGCTGCTTATGTC
TATGAACATTTTGTGAGACCGGTGTTTGTTAACCCT---CGGAGCATTAACATTTGGTAT
GTGCCAAAGAAGATGGATATCTTCAGAAAACCAGACGATGTGTTAACAGCTGCTGAGAAG
TACATTGCAGAGAATGGACCTGATGCTTTTGAGAAGATCTTAAGCCGGGCTGATAAATCA
AAAAGATATAATAAGCAT------------------------------------------
---------------------GAATATGAAAGCTAT------GAAACGATGTATGGTGAG
GGTTATCAGTAC---
>Oryza
---------ATGGGTTCCGGATCCGGATCTTTCCTCAAGGTGGTGGTAAAGAACTTGGAT
GTTCTTGCGGGGCCTATAGTTTCACTTGCTTATCCACTATATGCATCTGTTCGAGCGATA
GAAACAAAATCTGCTGTAGATGATCAGCAATGGCTCACATACTGGGTGTTGTACTCGTTT
ATCACTCTATTTGAGCTCACTTTTTCTCCGGTACTTGAATGGCTTCCTTTATGGTCTTAT
GCTAAATTGTTTTTCAATTGCTGGTTGGTCTTGCCCTACTTCAATGGTGCTGCACATGTC
TATGAACACTTTGTGAGGCCAATGGTTGTCAACCAG---CAAATAGTTAATATCTGGTAC
ATCCCA---AGAAAGGATGAGTCAGATAGACCCGATGATGTGATATCAGCTGCGCAGAGA
TACATTGAACAAAATGGATCAAGAGCGTTTGAAAGTCTGGTTAACAAGTTTAAGGCTTCA
AACACAAGGCGCTCCATT---------------------CTGGAGGAGGTAGAGGCTGAA
AGAAGAGCCAAGGCTGAACTAGAAGCAGAAGCAAGGGATGAGAATCCTTTCTTCAATCAA
AATTATCGGTAC---
>Sorbi
---------ATGGGGGGCGGATCCGGATCTTTCCTCAAGGTCTTGGTCAACAACATGGAT
GTTCTCGCGGGGCCTTTAGTTTCACTTGCATATCCTCTGTATGCCTCTGTTAGAGCAATT
GAAACAAAATCTGCTGTGGATGATCAGCAATGGCTCACATACTGGGTGCTGTACTCATTT
ATCACTCTATTCGAGCTCACCTTTGCTCCAGTACTCGAATGGCTCCCATTCTGGTCTTAT
GCGAAACTGTTTTTCAATTGCTGGTTAGTATTGCCACAGTTCAATGGAGCTGCACATGTA
TATGAGCATTTTGTGAGGCCAATGATTGTAAATCAG---CAAGTTGTAAACATCTGGTAT
ATTCCA---AAGAAGGATGAATCAGGCAGGCCTGATGATGTAATTTCAGCTGCACAGAGA
TACATTGAGCAAAATGGATCAAAAGCGTTTGAGAATCTTGTTAACAAGTTTAAGAGTTCA
AACCCAAAGCGCTCAATT---------------------CTGGAGGAGGTAGAGGTTGAA
AGGAGAGCCAGGATTCAACGAGAATCTGAAGCAAGGGAGGTGAATCCTTTCTTCAATCCA
GAATATCAATAC---
>Bradi
---------ATGGGGTCCGGATCTGCATCTTTCCTCAAGGTGGTGGTCAAGAACTTGGAC
GTTCTTGCTGGGCCCATAATTTCACTGGCTTATCCTCTATATGCGTCTGTTCGTGCAATA
GAAACAAAATCTGCTGTTGATGATCAGCAATGGCTCACTTACTGGGTGTTGTACTCGTTT
ATCACTCTGTTTGAACTTACATTTGCTCCAGTAATTGAATGGCTCCCTTTCTGGTCTTAT
GGAAAACTGTTTTTCAATTGCTGGTTGGTCTTGCCTTACTTCAATGGTGCTGCGCATGTT
TATGAGCATTTTGTGAGGCCAATGATTGTTAACCAG---CAAGTAGTGAACATTTGGTAT
ATTCCC---AAAAAGGAAGATTCAAGTCAATCTGATGATGTAATCTCAGCTGCACAGAAG
TACATAGAACAAAATGGATCAAAAGCATTCGAGACTCTTGTTAACAAGTTTAAGGCTTCC
AACCCGAGGCGATCAATC---------------------TTGGAGGAAGTAGAGGTGGAA
AGGAGGGCCAGGGCTCAACGAGAATCAGAAGCACGGGATGTGAATCCATTCTTCCACCAA
AATTAC---------
>Zma
---------------ATGGGGTCCGGATCTTTCCTCAAGGTGCTGGCCAATAACTTCGAT
GTCCTTGCCGGGCCACTCATATCACTTGCTTATCCTCTATATGCTTCTGTTAGAGCTATA
GAGACAAAAAATCCTGTAGATGATCAGCAGTGGCTCACTTACTGGGTGTTGTACTCGTTT
ATCACTTTGTTTGAGCTAACTTTTGCTCCAATTATCGAGTGGCTTCCATTTTGGTCGTAT
GCAAAGCTGTTCTTTAACTGCTGGTTGGTCTTGCCTTGGTTCAATGGTGCTGCCTATGTT
TACGACCATTTTGTGCGGCCAATGTTTGTGAACCGC---CAAATAGTGAACATATGGTAC
ATTCCA---AGAAATGAGAAGCTAGGTAAATCTGATGATGTTCTGTCAGCTGCAGAGAGA
TATATTGAACAAAACGGACCAGAAGCATTTGAGAAGCTCATCAGCAAGTCTACGAAGTCT
TCGAAGTCAAGGAACACAAAGCGGTTGAAC---------TTGGAGGATGGAGAGGCTGAA
AATCGAGCTAAAGCCGAGAGAGAATCG------TGGGGCGAAAATCCCTTCTACGACAAA
AACTACAGATAC---
>Posidonia
---------ATGGCGTCGGGATCGGGATCTTTCCTCAAAGTCGTGCTGAAGAATTTCGAT
GTTCTTGCTGGGCCGTTGATTACCTTGGTGTATCCCCTATATGCTTCAGTAAGGGCAATT
GAAACGAAGTCTCCTGTTGACGATCAGCAATGGCTCACTTATTGGGTTTTGTACTCTATG
ATTACCCTCTTTGAGCTTACTTTTGGAAAATTTCTTGAATGGCTTCCTTTTTGGTCATAT
GCTAAGTTGATGGGTACTTGCTGGTTGGTGTTACCTTACTTCAGTGGTGCTGCATTTGTT
TACGAACAGTATGTGCGGCCTTTGTTCATAAATCAC---CAGACAGTAAACATTTGGTAC
ATGCCAGGGAAAAAGGACAACATCAACAAGCCTGATGATGTGTTGCAGGCTGCAGATAAA
TACATTGCAGAGAATGGGCCTGAAGCATTGGAGAGGCTTATAAGCAAGACTGAGAAGGTA
TCAAAATCCCGCAACAGTGGCAGAAGCAGTCGAACGATACTAGACGATGTACGGGCTGAG
AGGGAATCAAAGACAGGGAGTGGCTAT------TAT------AATGATATCTTTGATGAG
GATTACAGATAC---
>Zostera
---------------ATGGGATCGGGAGCTTTTATAAAGGTCTTGGCTAAAAATTTTGAT
GTTCTTGCTGGACCCCTGGTTACTCTAGCATATCCTCTATATGCTTCTGTAAGGGCAATT
GAAACCAAATCTCCAATCGATGACCAACAATGGCTCACTTATTGGGTTTTGTACTCTTTG
ATAACACTTTTTGAGCTTACTTTTGCCACAGTCCTTGAATGGTTTCCTTTTTGGTCATAT
GTCAAGTTGATGGGTACCTGCTGG------------------------------------
------------------------------------------------------------
------------------------------------------------------------
------------------------------------------------------------
------------------------------------------------------------
------------------------------------------------------------
---------------
>Poptr
---------ATGGGATCTGGGACTGGAAGCTTCTTCAAGGTTCTTCTTAAGAACTTCGAC
GTTCTTTCTGGGCCTGTGGTTAGTCTTGTTTATCCTCTGTATGCATCAATTAGGGCAATT
GAGACTAAATCTCACGTTGATGATAAGCAATGGCTTACTTACTGGATTCTTTACTCAATG
ATCACACTCTTCGAGCTTACCTTTGCCAAAGTCATTGAGTGGATACCAATCTGGCCATAT
GCGAGGCTCATTTTGACCTGCTGGTTGGTCATTCCATACTTCAGTGGTGCTGCATATGTT
TATGAGAATTTTGTGAGACCTTTCTTTGCCAACCCACAGCAAACCCTTAATATATGGTAT
GTCCCAAGAAAGAAGGATGTCTTCAGCAAACCAGATGACGTTCTAACTGCTGCTGAGAAA
TACATCGAAGAGAATGGAACTTCTGCTTTTGAGAAGCTCATTACCAAGGGTAAATCCAAG
AGGCGT------------------------------------------------------
------------------------------------------AGCTTATTCGATGATGAG
GATGACCGATAC---
>Vitis
---------ATGGGATCTGGTACTGGAAATTTTCTCAAGGTGGTGCTCAAAAACATTGAT
GTTCTTGCCGGGCCTGTCGTTAGTCTTGCTTATCCTCTATATGCCTCAATTAGGGCAATT
GAGACCAAGTCCCCTGTTGATGATCAGCAATGGCTCACATACTGGGTTTTGTATTCTATG
ATCACACTCTTCGAGCTCACCTTTGCTAAAGTCATTGAATGGCTCCCTTTTTGGCCATAT
GCAAAGCTGATTGCAACTTGCTGGTTGGTCATACCCTACTTCAGTGGTGCTGCATATGTT
TATGAGCATTTTGTGAGACCTCTCTTTGTTAATCCA---CGAACTGTTAACATCTGGTAT
GTTCCAAGGAAGAAGGATGTCTTCAGTAAACCAGATGACATTCTAACTGCTGCGGAGAAA
TACATTCAAGAGAATGGACCAGATGCATTTGAGAATATCATTAACAGGGTGGATAGGGAA
TCCAAGTCCAGAGGTAGC------------------------------------------
------------------------------------------------------------
AACTATGCTATTTTT
