# Supplementary material for: Back to the sea twice: identifying candidate plant genes for molecular evolution to marine life
Source: BMC Evol Biol. 2011 Jan 12;11:8. doi: 10.1186/1471-2148-11-8 (PMC3033329; doi:10.1186/1471-2148-11-8)
Supplement: Additional file 3 — Aligned nucleotide (CDS) sequences of each OrthoMCL cluster, produced with PAL2NAL. [file 1471-2148-11-8-S3.GZ › orthomcl1955.pal2nal]

>Zostera
------------------------------------------------------------
------------------------------------------------------------
------ATGGTGCTCTGGGTTTTTGGATATGGTTCTCTAATCTGGAACCCAGGATTTGAT
TTTGATCAAAAAATACTTGGTTACATCAAGGATTACAGGCGTGTGTTCGATCTAGCATGT
ATTGATCACAGAGGAACACCAGAGCATCCTGCAAGAACCTTGACTGTGGAATCCAAAAAA
GGGGCCTTATGT------------------------TGGGGTGTTGCATATTGTGTAAGA
GGA------------------------------------------GGACTGGAAAAGGAA
AGAATGGCAATGGAGTATCTGGGGATGAGGGAATGTGAATATGATCTTGAAACTTATGTT
GATTTTTACACAGACCAGGACCAGGAGGAAGATGCTACAGGGACCCCAGTTGTTACTAGA
ACTCTTATGTTCTGTTCTACACCTTGCAAAGTATCAAACAAATACTATCTTGGGACAGCA
CCATTAGGTGAAATGGCAACCCAAATTGCCACAGCAATTGGTCCTTGTGGAAACAACAGA
GAATATCTTTTCAACCTGGAAAAGGCTCTGTTTCGTATAGGCCATGAAGAAGATTCAATC
ACTGAGCTTGCTAATGAGGTGAGGAAAGTGATGATTCGTTTC---------------AAA
GAGAAAAAGATGATT---------------------------------------------
------------------------------------------------------------
------------------------------------------------------------
------------------------------------------------------------
------------------------------------------------------------
------------------------------------------------------------
------------------------------------------------------------
------------------------------------------------------------
------------------------------------------------------------
---------------GGAGCACAT------------------------------------
------------------------------------------------------------
CTTGCTTTGAACTCGCAT---CTATCTCCCGTG---------------------------
------CCTCAT------ATTCTCAACACATCT------GAGACCATTGTCACAACCGAC
TCGTATAACTTGACAATCGATCTT
>Posidonia
------------------------------------------------------------
------------------------------------------------------------
------------------------------------------------------------
------------------------------------------------------------
------------------------------------------------------------
------------------------------------------------------------
------------------------------------------------------------
------------------TAAAGTCAAATGACACATCGCTTTCAATATTCTGAGTTACAA
TTACACGATACAAAGTTACCT---------------AAAAGTCGTTAGCATGGGCTATTT
TACCGAAACATACTTGATAACAAAAAAGACACAAGCTAATAAGACGAAGGATGGAGACCC
TTGGATAATTGATGGACCCAGTTAAGAGAGAGGATTTTCTTCGTCTGTCTTGCAGTTAGC
TGGAATCTATGACAGCAGTCTCTGAAGGAGGAATCTGGGGTACTGGAGAGAGATGGGATT
TCATTGCGAGTTGGCTCCGATCATCTTCTTCTCTTTCAGACG---------------CAG
TAGCACCTTCCTCAC---------------------------------------------
------------------------------------------------------------
------------------------------------------------------------
------------------------------------------------------------
------------------------------------------------------------
------------------------------------------------------------
------------------------------------------------------------
------------------------------------------------------------
------------------------------------------------------------
---------------TTCATTGGC------------------------------------
------------------------------------------------------------
AAGCTCAATGACCAATTC------------TTC---------------------------
------CTGATG------ACCTATATCAAACAAAGCCTTTTCAAGCTTGAACAGGTAATC
ACT---------------------
>Zma
------------------------------------------------------------
------------------------------------------------------------
------ATGGTGCTGTGGGTCTTCGGCTACGGCTCCCTCATCTGGAACCCCGGCTTCGAC
TTCGACGACAAAATCCTCGGCTTCATCAAGGGCTACAACCGCACCTTTAATCTCGCTTGC
ATTGACCACAGAGGCACACCGGAGCATCCGGCGAGGACCTGCACGCTTGAAACCGACGAC
GAGGCCATATGCCATCTTTGCATGCCCCCCTTTATTTACACGGTGACACAGTGTTACATG
GGCAAGTTAACTTTTTTTGCAGTGGGGAATTGCATATTGTGTCAAGGGTGGTCCAGAAAA
AGAGCTAAAAGCAATTACTTGGAGAGAAGAGAGTGTGAGTACGACCAGAAGATATCCATT
GATTTCTACAAGGAAGGAGAT---------------CCCTTGAAACCAGCTGTGACGGGC
GTCTTAGTGTTCATTTCCACTCCAGATCCAATTGGCAACAAGTACTATCTTGGCCCTGCT
CCTTTGCAGGATATGGCAAGGCAAATTGCTACAGCCAATGGCCCTACTGGCTATAATAGG
GATTACCTGTTCTCAATGGAGAAGGCATTAGCCATCATTAGCCACGAAGATGATTCGATC
CTAGAGCTTGCAAACGAGGTGAGGAAGGTGCTCAACAGAACA---------------AAG
GAGACCAAGATCACTGAAAGATTATGTTCCCCTGAATATAAATCACTGAGAGTTTATTGT
TCCTGGCGATGCAGGGTGCGTGAACTCTTCTACTACCTCAAGGGTGAGCAGGTGGACTAT
GGCGAGGAGCACAGCAAGGCTTGTGGCCACAACAGGTTTGGGAGAATATATCACACAGGG
CACTATCCTGTTTGTTACGAGCACAACCCAGTGCATTTTGTGGGGCACTCTGTTGGCACA
CAGGTTGTGAGGGTGCTGCATCAGATGCTTGCCGACAAGCTAATTGCACTTGATATGGGT
GCATTAATTGCTGGTGCCAAATATCATGGAGAGTTTGAGGACAGACCCAAGGCTGTTCTC
AAAGAAGTTACATATTCTGATGGGCAGACCATTCTTTTCATTGATGAGATTCACAAATTG
CAAATGCCATGGCTGCAAAAAGCAAAGTTGCTATTGCGGGAGCTGAAAACTGTGAAGGCA
GATTTATCTTTTGCAAAGGAACGCTATGCTCAGCTTGAAGAAGAGAATAAAATGTTGCGT
GAGAGTTATGACATGGGTGATAATCCAGAAGCTAATGATCAGGTTATGTTCCTCAAGTTT
GAGCCTCGACAATGCATGCTTATTCTGGCATCCCGATTTCTTACTGCTACATTTCGCCCT
CTTGCAGTCAGGTTACGA------GCGCCTTTGCTGCCTAAGGTGCATACAAACGTGACC
AAAGGAATCACC------TTGTGTGCTCTCAGTGGGCTTGAGAGTAGCATCATCCTTCAA
ACA---------------------
>Sorbi
------------------------------------------------------------
------------------------------------------------------------
------ATGGTGCTGTGGGTCTTCGGCTACGGGTCCCTGATCTGGAACCCCGGCTTCGAC
TTCGACGACAGAATCCTCGGCTTTATCAAGGGCTACAAGCGCACGTTTAATCTCGCTTGC
ATTGACCACAGAGGCACACCGGAGCATCCGGCGAGGACCTGCACTCTTGAAACGGATGAC
GAGGCCATATGC------------------------TGGGGAATTGCATATTGTGTCAAG
GGT------------------------------------------GGCCCAGAAAAAGAG
CGAAAAGCAATGCAGTACTTGGAGAGAAGAGAGTGTGAGTATGACCTGAAGATATCCATT
GATTTCTACAAGGAAGGAGAT---------------CCCCTGAAACCAGCTGTGACGGGT
GTCTTAGTTTTTGTGTCTACTCCAGATCCAATTGGCAACAAGTACTATCTTGGCCCTGCT
CCTTTGCAGGATATGGCAAAGCAAATTGCTACAGCCAATGGCCCTACTGGCTATAATAGG
GATTACCTGTTCTCAATGGAGAAGGCATTAGCCAGCATAAGCCACGAAGATGAGTCAATC
ATAGAGCTTGCAAACGAGGTGAGGAAGGTGCTCAACAAAACA---------------AAG
GAGACCAAGATCACT---------------------------------------------
------------------------------------------------------------
------------------------------------------------------------
------------------------------------------------------------
------------------------------------------------------------
------------------------------------------------------------
------------------------------------------------------------
------------------------------------------------------------
------------------------------------------------------------
---------------GGTGCCAAT------------------------------------
------------------------------------------------------------
GCTTCCCTCAAATCTCAT------GCCCCTCTT---------------------------
------GTGCAC------CTGTCTGCGCTTCCA------GAAGGCACCGTTGTGGACTCG
AGA---------------------
>Oryza
------------------------------------------------------------
------------------------------------------------------------
------ATGGTGCTCTGGGTCTTCGGCTATGGCTCCCTGATCTGGAACCCCGGATTCGAC
TTCGATGAGAAGATCCTGGGCTTCGTCAAGGGCTACAAACGCACCTTCAATCTTGCTTGC
ATTGACCATCGGGGCACGCCGGAGCATCCTGCGAGGACCTGCACACTTGAGTCCGACGAG
GAAGCCATATGC------------------------TGGGGGATTGCATACTGTGTCAAA
GGG------------------------------------------GGGCTTAAAAAGGAG
CAAGAAGCAATGAAGTACTTGGAAAGAAGAGAGTGTGAGTATGACCAGAAGATCTCTGTG
GATTTCTACAAGGAAGGAGAT---------------TCTTTGAAGCCAGCTGTGACAGGT
GTACTAGTCTTTGTATCCACTCCTGATCCAGTAGGCAACAAATACTATCTTGGGCCTGCT
CCTTTGGAGGACATGGCAAGGCAAATTGCTACAGCCAATGGCCCCAATGGGAATAACAGG
GATTACCTGTTCTCAATGGAGAAGGCATTGTCCAACATATGCCATGAAGATGATTCAATC
ATCGAGCTAGCTAACGAGGTCAGGAAGGTGTTGAGCCGGCCG------------------
AAGGAGAAGATCACT---------------------------------------------
------------------------------------------------------------
------------------------------------------------------------
------------------------------------------------------------
------------------------------------------------------------
------------------------------------------------------------
------------------------------------------------------------
------------------------------------------------------------
------------------------------------------------------------
---------------GGCTCCGAT------------------------------------
------------------------------------------------------------
AGCCCACAAAAATCTCAC---------GCTCTC---------------------------
------GTACAC------CTGTCTGCGCTTCCT------GAGGGCACTGTTGTGGACTCA
AGA---------------------
>Bradi
------------------------------------------------------------
------------------------------------------------------------
------ATGGTGCTGTGGGTCTTCGGGTATGGCTCCCTGATCTGGAACCCCGGTTTCGAT
TTCGACGAGAAGATCCTGGGGTTCATCAAGGGCCACAAGCGAACGTTCAACCTCGCTTGC
ATTGACCATAGAGGCACACCAAAGAATCCGGCGAGGACTTGCACGCTTGAGTCCGAAGAT
GAAGCCATATGC------------------------TGGGGAATTGCATATTGTGTCAAA
GGT------------------------------------------GGTCTAGAAAAAGAG
CGAGAGGCAATGCAGTACTTGGAGAGAAGAGAATGTGAGTATGACCAGAAGATTTCAGTT
GATTTCTACAAGGATGGAGAT---------------TCTCTGAAACCAGCTGTGACGGGT
GTATTAGTTTTCGTATCCACTCCTGATCCAGTTGGCAACAAATACTATCTTGGCCCTGCC
CCTTTGGAGGATATGGCAAGGCAAATTGCTACAGCCAATGGCCCTAATGGAAATAATAGG
GACTACCTGTTCTCAATGGAGAAGGCACTGTCCAACATAAGCCATGAGGATGATTCGATC
ATTGAGCTTGCAAATGAGGTGAGGAAGGTCCTGAGCAGGTCA------------------
---GAGAAGATTACC---------------------------------------------
------------------------------------------------------------
------------------------------------------------------------
------------------------------------------------------------
------------------------------------------------------------
------------------------------------------------------------
------------------------------------------------------------
------------------------------------------------------------
------------------------------------------------------------
---------------GGCTCCGAC------------------------------------
------------------------------------------------------------
ATATCACTAAAATCACAT------ACTCCTCTT---------------------------
------GTGCAC------TTGTCTGCCCTTCCA------GAGGGCACTGTCGTGGATTCA
AGA---------------------
>Arath
------------------------------------------------------------
------------------------------------------------------------
------ATGGTGATGTGGGTCTTTGGCTATGGCTCTCTTGTGTGGAACCCAGGATTTCAC
TACGATGAGAAAGTGTTAGGTTTCATCAAGGGATATAAACGTGTCTTTGATCTTGCTTGC
ATTGATCATAGAGGTACACCAGAACACCCTGCAAGAACTTGCACCCTCGAGAAAGCTGAA
GAAGCCATATGC------------------------TGGGGTACTGCATTCTGTGTCCGT
GGA------------------------------------------GGACCAGAAAAAGAA
CGTCTGGCTATGGAGTACTTGGAACGTAGAGAGTGTGAATATGATCTCAAGACAAGTGTA
GACTTTTACAAGGAAGATGAT---------------CCTCTAAAGCCAGCTGTAACTGGA
GTGATAGTATTCACTTCTACTCCTGACAAGGTCTCCAACAAGTATTATCTCGGACCTGCG
CCATTAGAAGACATGGCAAGACAAATCGCGACAGCCAATGGACCATGTGGTAACAACAGA
GATTATCTCTTCCTGCTCGAGAAGGCAATGCACGACATTGGGCATGAGGAGGACTATGTT
ATAGAGCTGGCAAACGAGGTGAGGAAGGTTCTGGCCGAGTCC---------------TCG
ACTAAGAAGGTGACACCGGTGAAGGAATCAAGA---------------------------
------------------------------------------------------------
------------------------------------------------------------
------------------------------------------------------------
------------------------------------------------------------
------------------------------------------------------------
------------------------------------------------------------
------------------------------------------------------------
------------------------------------------------------------
---------------GCAAGCCGT------------------------------------
------------------------------------------------------------
GTAGCTAACAAGTCGAAGAACAATGTCCCCACG---------------------------
------GCTCATCAGATACTACCTCATCATCCA------GAAGCTGTTGCCACTACAATA
------------------------
>Medtr
------------------------------------------------------------
------------------------------------------------------------
------atggttttctgggtttttggttatggttcactggtatggaacccaggttttgat
tatgacgaaaaaatgcttgggttcattaaggactacagacgcgtctttgatttagcgtgt
attgatcacagaggaacacctgaaaaccctgcaagaacttgcactttggaggagaaagaa
ggggaaatttgc------------------------tggggagttgcttattgcgttcga
gga------------------------------------------ggccctgaaaaggaa
aaactggctatgcagtatttggagcggcgagaatgtgagtatgatcaaaagactcttgta
aacttctacaaggaaggagat---------------tctctgcatcccgctcttactgga
gttattgttttcacgtctacgccagacaaagaaaacaacatatactatctgggacctgct
ccactggaggatatggctaggcaaatagcaaccgccaatggcccatgcggtaacaacagg
gactatctttttcttctagaaaaggctatgcataatcttggtcatgaggacgacttggta
atagaacttgctaatgaagtgaggaaagtccttggagtggtg---aatgtagtgctgaac
gagaaaaaattggtt---------------------------------------------
------------------------------------------------------------
------------------------------------------------------------
------------------------------------------------------------
------------------------------------------------------------
------------------------------------------------------------
------------------------------------------------------------
------------------------------------------------------------
------------------------------------------------------------
---------------ggaccgacg------------------------------------
---------------------------------------------------------caa
cttccacatcagccgcatgtacccattccatcc---------------------------
------cttcag------ttgcacccactgcca------gaacctattgctttggatagt
------------------------
>Poptr
------------------------------------------------------------
------------------------------------------------------------
------ATGGTTTTCTGGATTTTTGGCTATGGTTCATTGGTGTGGAACCCAGGTTTTGAA
TATGATGAGAAAGTGATTGGATTTATCAAGGACTACAGGCGTGTCTTTGATCTTGCGTGC
ATTGATCACAGAGGTACACCTGAGAGTCCTGCAAGAACTTGCACGCTGGAAAATGTTGAA
GGAGCTATTTGC------------------------TGGGGAGCTGCCTATTGTGTACGG
GGA------------------------------------------GGTCCTGAAAGGGAA
AGATTAGCTATGGAGTATTTGGAGAGGAGAGAATGCGAATATGATAAAAAGACCCTCGTA
GACTTTTATAAGGAAGGGGAA---------------CCCTCACAACCTGCTTTAACTGGA
GTTATAGTTTTCACATCGACTCCAGACCAGGTGTCAAACAAGTACTACCTCGGGCCTGCC
CCTTTGGAGGAAATGGCTAGGCAAATTGCAACTGCTCATGGACCATGTGGGAACAACAGA
GACTATCTCTTCCTGCTAGAAAAAGCCATGTTTGCGATCGGTCATGAGGACGAGATGGTG
ATAGAACTAGCAAAAGAAGTGAGGAAGGTTCTTGGAATTACAGGGAATGGTATTCCCACT
GAGAAGAAGATAACT---------------------------------------------
------------------------------------------------------------
------------------------------------------------------------
------------------------------------------------------------
------------------------------------------------------------
------------------------------------------------------------
------------------------------------------------------------
------------------------------------------------------------
------------------------------------------------------------
---------------GGGACATCC------------------------------------
---------------------------------------------------------CCG
AAAGCGCTCATATCCCAT------ATGCCAGTC---------------------------
------CTTCAA------CTTCGTCCACTCCAA------GAAGCCGTCGTAATGGACTCT
------------------------
>Vitis
ATGCGGACATCATGCGACATACGGGCATGGCGTCTGCGCCTTCACACTCTTCATCACAAA
ACCTCTCTCCTTCGGGCTACGTTGCTGATTTTCTCTACAACCCCTTTTCTTGAGTTATAT
ACAATCATGGTGTTGTGGGTTTTTGGCTATGGTTCTTTGGTATGGAACCCAGGATTTGAT
TATGATGAGAAGGTGATTGGCTTCATCAAGGATTACAAGCGTGTTTTTGATCTTGCATGC
ATTGATCACAGAGGTACACCAGAACACCCTGCAAGAACTTGCACATTGGAACAAAGTGAA
GGAGCCATATGC------------------------TGGGGTGCTGCTTTTTGTGTTCGT
GGT------------------------------------------GGCCCTGAGAAGGAG
AGACTGGCTATGGAGTATTTGGAGCGGAGAGAGTGTGAGTATGATTGTAAGACTCTTGTA
GATTTCTACAAGGAAGGGAAT---------------ACCTCGGCTCCGGCTTTAACAGGA
ATTATAGTTTTTACTTCCACTCCTGACAAGGTATCAAACAAGTACTACCTTGGCCCAGCC
CCATTAGAGGATATGGCCAGGCAAATTGCAACTGCTGTGGGGCCATGTGGGAATAACAGA
GACTATCTTTTCTTGTTAGAGAAGGCCATGTTTGATATTGGTCATGAGGATGACATGGTG
ATAGAACTGGCCAGTGAAGTGAGGAAGGTGCTGGGAATGGTGGGAAAAGGATCAGTCAAA
GAGAAGAAATTGGTA---------------------------------------------
------------------------------------------------------------
------------------------------------------------------------
------------------------------------------------------------
------------------------------------------------------------
------------------------------------------------------------
------------------------------------------------------------
------------------------------------------------------------
------------------------------------------------------------
---------------GGGCTTCCT------------------------------------
------------------------------------------------------------
CATCTTCTACCAGCTCAT------ATGTCGGCC---------------------------
------ATTCAA------CTGCATCTCCTCCCA------GAAGTCATTACCCTGGACTCC
------------------------
