# Supplementary material for: Back to the sea twice: identifying candidate plant genes for molecular evolution to marine life
Source: BMC Evol Biol. 2011 Jan 12;11:8. doi: 10.1186/1471-2148-11-8 (PMC3033329; doi:10.1186/1471-2148-11-8)
Supplement: Additional file 3 — Aligned nucleotide (CDS) sequences of each OrthoMCL cluster, produced with PAL2NAL. [file 1471-2148-11-8-S3.GZ › orthomcl1951.pal2nal]

>Oryza
------------------------------------------------------------
------------------------------------ATGGCGGCGGAGCAGAGACAGCAG
CAGCAGATGATGCAGGAGGGGTTCGAGGACTACCTGCCGGTGATGGCGGAGAGGCTGGGG
GAGGAAGGGCTGATGCAGGAGCTCGCAAGCGGGTTCCGCCTGCTCATGGACCCGGCCTCC
GGGCTCATCACCTTCGACAGCCTCCGCCGCAAC---GCGCCGCTGCTCGGCCTCGGCGGG
ATGTCCGACGACGACCTCCGGGGGATGCTCGCCGAGGGCGACTTCGACGGCGACGGCGCC
CTCAGCGAGATGGAGTTCTGCGTCCTCATGGTCAGGCTCAGCCCCGACCTCATGGACGAG
CCTCGCCGGTGGCTCGACGACGCCGTCGCCCAGGCCTCACAGTTCCTCTTTCAT---
>Zma
------------------------------------------------------------
------------------ATGGCGTCGCAGCAGAGGCAACAGCAGGCGGGAGCGGCGGCG
GCGGCGTCCTCCGCCGTGGGCTTCGAGGACTACCTGCCGGTGATGGCGGAGCGGCTGGGC
GAGGACGGGCTGATGCGGGAGCTGGCGAGCGGGTTCCGGCTGCTGATGGACCCGGCGCGC
GGGCTCATCACCTTCGACAGCCTCCGCCGCAAC---GCGCCGCTGCTGGGCCTGGGCGGC
ATGTCGGACGCCGACCTCCGCGGGATGCTCGCCGAGGGCGACTTCGACGGCGACGGCGCG
CTCAGCGAGACGGAGTTCTGCGTCCTCATGGTGCGCCTCAGCCCCGAGCTCATGGACGAG
CCCAGGCGGTGGCTCGACGACGCCGTCGACCAGGCGGCCCGCTTCCTCTTCACCAGC
>Sorbi
------------------------------------------------------------
------------------------ATGGCGTCGCACCAGCAGCAGCAGGCGGGAGCGGCA
GCAGCGGCGGCGTCCGTGGACTTCGAGGACTACCTGCCGGTGATGGCGGAGCGTCTAGGC
GAGGACGGGCTGATGCGGGAGCTGGCGAGCGGGTTCCGCCTGCTCATGGACCCGGCGCGG
GGGCTCATCACGTTCGACAGCCTCCGCCGCAAC---GCGCCGCTGCTGGGGCTGGGCGGC
ATGTCCGACGCCGACCTCCGCGGGATGCTCGCCGAGGGCGACTTCGACGGCGACGGCGCG
CTCAGCGAGATGGAGTTCTGCGTCCTCATGGTCCGCCTCAGCCCCGAGCTCATGGACGAG
CCTCGCAGGTGGCTCGACGACGCCGTCGACCAGGCGTCCCGCTTCCTCTTCACCAGC
>Bradi
------------------------------------------------ATGCAGAAACCA
GACCAGCCATTCTCGATTCCCCGTCCTTCGTCATCACCAATCAGGTGCACCATGGGCGCC
GACAGGGTCTCGTCCGTGCAGTTTGAGGACTTCCTGCCAACGATGGCAAGGAAGCTCGGC
GCGGAGGGGCTGATCCAGGAACTCTGCAAGGGGTTTCAGCTGCTCATGGACCCTAGGACC
GGCAGGATCACCTTCCAGAGCCTGAAGAGAAAT---GCAGCCAGGCTGGGGCTAGGAGAG
CTCCAGGAAGACGAGCTCTCAGAGATGATCAGAGAGGGCGACATGGACGGCGATGGCGTC
CTGGATCAAACGGAGTTCTGCATTCTCATGGTCAGACTGAGCCCTGAGCTGATG------
------------------GAGGCAGTCACACTCACACGAGGGAATGTTGATGTAATT
>Arath
------------------------------------------------------------
---------------------------ATGGCGTCACCAAAGTCACCCACAAGACCAACC
CAACAAAACCCACAACCCAATTTCCACGATTTTCTTCCTACCATGGCCGGAAACCTAGGC
GGTGAAGGTCTGATCGGAGAGCTATGCAACGGCTTCGAGCTTTTGATGGACAGAGAGAAA
GGTGTCATCACGTTCGAGAGTCTCCGACGTAACGCTGCGGCGGTTCTGGGTTTAGGAGAT
TTGACTGATGAAGATGTCCGGTGTATGATTAAAGAAGGTGATTTTGACTGCGACGGTGCG
TTGAATCAGATGGAGTTTTGTGTGTTGATGTTTAGGCTTAGCCCTGATTTGATGGAAGCG
TCGCGGTGTCTCGTCACGGAGGTCATTGAGGAGGAGTTTGGCTTCACGCGCCGGCAT
>Zostera
------------------------------------------------------------
------------------------------------------------------------
---------------ATGGAATTCGAAGATTTCCTGCCTGTGATGGCGGAGAAGCTGGGT
GGAGATGGGCTTATCGAAGAACTCTGCAATGGGTTCAGACTTGTTATGGATCAGGAAAGA
GAGGTGATCACTTTTGACAGCTTGAAGTTGAAT---TCAAAGCTTCTGGGTCTTGAAGAT
ATGAAAGACGAGGACCTCATGGAGATGATGAGAGAAGGTGATTTGGATGGCGATGGAGTT
CTTAACCAGGACGAGTTTTGCGTTTTGATGTTTCGGACCAGCCCTGAGATCATGGACGAA
TCATGGAGATTGCTGGATGAAGCTATA---ATGGACATGGAGACTATGGAG------
>Posidonia
------------------------------------------------------------
------------------------------------------------------------
---------------GGAACCATACTTTTCCCAATGAATTGTGTATATTTTCTCTTAAGA
ATAAATTGAGAATAGAACAGCACCCAAGATCAACAATTTGCAAATGGGTAATCACTAAAT
CTAAACCTAATTCCTTAAATTAAAATTGAAAAA---GGGAAAAAAAGAGAGAAACGAAGA
AGACAGGAAACAAGAAAGCTTCTCCCTTTCACATGAATTGGTCCACCTCCATCTCCAAGG
CTTCACCCAGCACACTCCACCACTCCTCCATGAGCTCCGGACTAATCCTGAACATGAGCA
CACAGAACTCCATCTGATTAAGCGCCCCATCCCCATCCAGATCCCCTTCCC------
>Vitis
ATGAAAATCATATCTTATCGTTTATTAAATTTTGATTCCTCTATTCTACATAATATTATT
ATTTATTTTCATTTTCATTCATATTCTCATGTGCCAAACGAATATGTGTCTTCTTTGGTG
ATCCTGGATGACCCATCGAACTTCCAGGATTTCTTGCCTCTGATGGCCCACAAGTTGGGG
GGTGAGGGACTGATGAGTGAGCTCTGCAATGGCTTCAATCTGCTGATGGACAGCAGTAAG
GGCGTCATCACTTTTGAGAGTCTGAAAAGGAAC---TCTGCTCTTCTGGGGTTGGAGGGC
TTGTCCGATGATGATCTGTGGAGCATGCTGAGGGAAGGGGATTTTGATGGTGATGGGGCC
CTGAATCAGATGGAGTTTTGTGTGCTCATGTTCAGATTAAGCCCTGAGTTGATGGAGGAG
TCTGAGTTTTGGCTGGAAGAAGCCCTTCAACAGGAGCTCAAGAATCATCAT------
>Poptr
------------------------------------------------------------
------------------------------------------------------ATGGCA
GGAGCTGATAAAAGAGCAGATTTTGAAGACTTGTTGCCTGTAATGGCAAACAAGCTAGGT
GGGGAAGGGTTGATAAACGAGCTGTGTAATGGGTTTCAGCTGTTGATGGATAAAGATAGA
GGGGTTATTACCATGGAGAGTTTGAAAAAGAAT---GCAGCTTTCTTGGGTTTGCAAGAT
TTGAGTGAGGATGAGCTTGTTAGTATGGTTAAAGAAGGTGATCTTGACCGTGATGGGGCT
TTAAATCAAATGGAGTTTTGTGTTTTGATGTTTAGACTGAGTCCTGAATTGATGCAAGAA
TCAAGATTTTGGCTTGAAGAAGCACTTGAAGAGGAGCTCAAGGGTTATGGATTT---
>Medtr
------------------------------------------------------------
------------------------------------------------------atggct
gaaattggcaaaggaattgactttgaggatttgttaccggtgatcgcgaataagctaggt
ggtgaaggtttaatgaaggaactatgtaatggtttcaagttacttatggataaagaaaaa
ggtgtgatcactttggagagtctaagaaaaaac---tcagcattgatgggtttgcaagat
ttgaaggaagatgagcttgtgagcatgatgagagaaggtgatcttgatggtgatggtgca
ctcactgagatggagttttgtgttttgatgtttagattaagtcctcaattgatggaagag
tcatggtttttgcttgaagaagcattggatcatgaacttaag---------------
