# Supplementary material for: Back to the sea twice: identifying candidate plant genes for molecular evolution to marine life
Source: BMC Evol Biol. 2011 Jan 12;11:8. doi: 10.1186/1471-2148-11-8 (PMC3033329; doi:10.1186/1471-2148-11-8)
Supplement: Additional file 3 — Aligned nucleotide (CDS) sequences of each OrthoMCL cluster, produced with PAL2NAL. [file 1471-2148-11-8-S3.GZ › orthomcl1930.pal2nal]

>Medtr
---atggctgatatattcgcatggctcttctccttcttcaccctcattgccttaattgta
attattatttatcagttaatgtgcttggcagaccttgaatttgattatataaatccttat
gattctgcatctcgaataaacaaaatggttttgcctgagtatatcacagtagctgccctg
tgcggtttctaccttgtaacaggacattgggttatggcactgttgtgtgctccttacctc
tactacaattatagattgtacagtcaaggaaagcatctggttgatgttacagagatattc
aacatgctcgctcgggaaaagaagcaacggcttatcaaactcttctatctgatatttatc
ctattcctctccttattctggttgatctacacatcattggacgacccttatgat------
------------
>Arath
---ATGGGAGATATCTGGACATGGCTTATTTCCTTCTTCTTCCTCATCGCTCTTGTCGGA
ATCATCGTCTATCAGCTTGTTTGCTTAGCGGATCTCGAGTTTGATTACATCAACCCTTAC
GACTCTGCGTCGAGAATAAACTCAGTGGTTTTACCGGAGTTCATTGTTCAAGGAGTTCTA
TGCGTATTCTACCTCCTAACAGGACACTGGTTCATGACACTCTTATGTCTCCCCTATCTA
TACTACAACTTCCATCTTTACTCGAAGCGACAACACTTAGTAGATGTCACCGAGATCTTC
AATTTGCTTAACTGGGAAAAGAAGAAACGGCTGTTCAAGCTTGCTTACATTGTCCTTAAC
CTCTTTCTCACTATCTTCTGGATGATTTATTCGGCGCTGGATGATTACGAGGAC------
------------
>Poptr
---ATGGGAGATCTCTTTGTATGGCTGATAGCCTTCTTCATTCTTATTGCCCTTCTTGTT
ATCGTCATCTTCCAGCTTATGGCCTTAGCAGATCTGGAGTTTGATTACATCAATCCTTAT
GATTCCTCATCTCGGATAAATAAAGTGATTTTGCCAGAGTATATAACAGAAGGGGTTTTG
TGCTTATTTTTTCTCATTACAGGGCACTGGTGTATGTCACTTTTGTGTATTCCATACCTT
TATTACAATGTGAGGCTTTACACACAAAGACAGCATTTGGTAGATGTGACTGAGATATTC
AACATGCTCAACTGGGAAAAGAAACAACGACTTTTCAAACTAGGCTATCTCGTTGTTCTC
CTGTTTCTTTCGATTTTCTGGATGATTTTTACCGCCTTGGAAGACAGTGATTATGAT---
------------
>Vitis
---ATGGGGGATCTGTTTGCATGGATATTCTCCTTCTTCATCCTCATTGCCCTCCTAGTC
CTCGTTGTTTACCAGCTCATGTGCTTGGCAGATCTGGAGTTTGATTATATCAACCCCTAT
GACTCTGCATCTCGGATAAACAAGGTTGTTTTGCCGGAGTTTATCACACAAGGAGTCTTA
TGCTTGTTCTATTCCCTAACAGGCCATTGGTTTATGTCACTCTTGTGTGGTCCATACCTG
TACTACAATGTGAGACTGTACCAACGAAGACAGCACCTGATAGATGTAACTGAGATATTC
AACTTGCTCAATTGGGAAAAGAAGCAACGGCTCTTCAAACTTGGCTATCTAATTTTTCTC
CTCTTCCTTTCCATATTCTGGATGATTTTGAGCGCATTGGAGGATCATGATAATGAT---
------------
>Posidonia
TCTCAGAATCCCAACTGCTTATGGGCTGTATCATTCACAGTTAACTGACATTGGATCTGG
TAACTAGCAAAACCCAGGCAGCTACATACACGGAGCAAGTCATGTTGAATAAGCAGAGAT
GAAAACCAGATAGGGCATCATTCTCTTACAAAACTAGCTTACAAACCGTACATGAATAAT
TTTACAACAATAAGGAGAGATGACGAGGATACAAGGATGAACGCATAACAAGATCTTCCA
GGCACTTCAGATTCTGCAGATTCCACCACCCATTGCAACTTACAAGTACTGACCTTTCTG
AGTCAATTTAGCATCTGCAACTTCCGAAGTATATCTATGGAACAAGCACAGCATCATCAA
ACAGATTGATGGAATCAAAGATGGCGTTGAAGTGACAAGTAGTCA---------------
------------
>Zostera
ATGTTCGGGTTTATTTTTCTATGGCTCTTGGTGTTCTTCCTCCTCATATTCCTCATTTCC
CTCGTCGTTTACCAGTTAATGTGTCTGGCAGACCTAGAATTTGATTACATCAACCCATAT
GATTCATCCGCAAGGATAAATAGGGTCGTCCTTCCAGAATTCGCCTTACAAGCAGCCTTA
ACATTGCTTTTTCTCCTGTCCTGGCATTGGGGGATGTTCTTGATCTGTGTACCAAACCTC
TATTACAATGTGACACAGTATCAGAAAAAGAAGCATTTGGTTGACGTAACTGAGATTTTC
AACCAACTCAATATGGAGAAGAAGATACGGCTAATTAAGACTGTTTATCTCATTGTTCTT
CTTTTCATGTCCATGTTCTGGTTGATTTGGGATATAGTGGAAGGACTAGATGTCCTTAGT
TGGATACTTGGG
>Zma
---------ATGGTGTTCGTGTGGCTCACCGCGTTCTTCCTCGTCGTCGCACTCATCGTG
CTTGTCATCTACCAGCTGATGTGCTTGGCGGATCTAGAGTTCGATTATATCAACCCATTC
GATTCATCCTCTCGAATAAACAAGGTCGTGATGCCAGAATTTGTGTTACAAGCACTTCTC
AGCGTGCTGTTCCTCTTATCTGGCCATTGGGCGATGCTGTTACTTTCTCTCCCAATGGTG
TACTACAATTATACGCTATACCAGCGGCGACAACATCTGGTAGATGTGACGGAGATATTT
AATCAACTTGGCCGTGAGAAGAAGCGGCGCCTTTTTAAGATAGTCAGCCTCATAGTTCTC
CTGTTCCTGTCCTTGTTCTGGATGATCTGGAGTGTGTTGTCGGAGGAGGACGAG------
------------
>Sorbi
---------ATGGTGTTCGTGTGGCTCACCGCGTTCTTCCTCGTCGTCGCGCTCATCGTG
CTCGTCATCTACCAGCTGATGTGCTTGGCAGATCTAGAGTTCGATTATATCAACCCATTT
GATTCATCCTCTCGAATAAATAAAGTTGTGATGCCAGAATTTGTGTTGCAAGCGCTTCTC
AGCGTACTGTTCCTCTTATCTGGCCACTGGGCGATGTTCTTACTTTCTCTCCCATTGGTG
TACTACAATTATACGCTGTACCAGCGGCGGCAACATCTGGTAGATGTGACCGAGATATTT
AATCAACTTGGCCGTGAGAAGAAGCGACGCCTTTTTAAGATAGTTAGTCTCATAGTTCTC
CTCTTCCTGTCCTTGTTCTGGATGATCTGGAGTGTATTGTCGGAGGAGGATGAG------
------------
>Oryza
---------ATGGTTTTCGTGTGGCTCACCGCGTTCTTCCTCGTCGTGGCGCTCATCGTG
CTCGTCATCTACCAGCTGATGTGCTTGGCAGATCTGGAGTTTGACTATATCAATCCATTC
GATTCATCCTCCCGGATAAATAAAGTGGTTATTCCAGAATTCGTATTGCAAGCAGCTCTA
AGTGTATTATTCCTCCTATCGGGGCATTGGGCAATGTTCTTACTTTCTGCCCCGATGGTG
TACTATAACTATACGCTGTACCAGCGACGACAACATCTTGTAGATGTAACAGAAATATTT
AATCATCTTGGCCGGGAGAAGAAACGCCGCCTTTTTAAGATAGTTGGTCTCATTATTCTC
CTATTCTTGTCCTTGTTTTGGATGATCTGGACTGTATTATTGGAGGAGGATGAG------
------------
>Bradi
---------ATGGTGTTCGTGTGGCTCACCGCCTTCTTCCTCGTCGTCGCGCTCATCGTG
CTCGTTATCTTCCAGCTAATGTGCTTGGCGGATCTGGAGTTCGATTATATCAACCCATTT
GATTCATCTTCTCGGATAAATAAAGTGGTTATGCCAGAATTTGTATTGCAAGCACTTCTG
AGTGCATTATTCCTTTTATCTGGGCATTGGGCAATGTTCTTGCTTTCTGCCCCAATGGTG
TACTATAATTATACATTGTACCAGCGACGGCAGCATCTTGTAGATGTGACGGAGATATTT
AATCATCTTAGCCGGGAGAAGAAGCGCCGTCTTTTTAAAATAGTTGGTCTCATTGTCCTC
CTATTCTTGTCATTGTTCTGGATGATTTGGAGTGTATTGCTGGAGGAGGATGAG------
------------
