# Supplementary material for: Back to the sea twice: identifying candidate plant genes for molecular evolution to marine life
Source: BMC Evol Biol. 2011 Jan 12;11:8. doi: 10.1186/1471-2148-11-8 (PMC3033329; doi:10.1186/1471-2148-11-8)
Supplement: Additional file 3 — Aligned nucleotide (CDS) sequences of each OrthoMCL cluster, produced with PAL2NAL. [file 1471-2148-11-8-S3.GZ › orthomcl1896.pal2nal]

>Zostera
------------------------------ATGCTTCCAAAGGAGTACGGATACGTGGTC
GCCGTGTTCATCGTCTACATGATAATGAACTTCTGGATGGCTATATCGGTGGGTCAAGCA
AGGAAGAAGTACAACGTCATGTATCCGACCATGTACGCCATAGAATCCGAGAACAAGAAC
GCCAAGCCCTTCAACTGTGTCCAGAGAGGACACCAAAACTCACTCGAGATGATGCCGACG
TTCTTCGCGACGTTATTAGTCTCCGGTATCCACCATCCTCTCATCGCATCTACCCTCGGA
TCCCTCTACACAATCAGCCGGTTCTTCTACTTCAAGAATTACTCCCTTGGCGAGCCCTCC
AAGAGGTTCGCTGGAATTGGCGCGGTAAGCTTCCCGTCGTTAATGGGACTGATTGTATGC
ACCGGTTCCTTTGCGGTTCATCTTTTGAAAAGAGAAACT------
>Medtr
------------atggcgacactgatagaattgttaccaaaagaatatggctttgtggca
atcgttctcgttctctacaccttcctcaatttcttcatgacctttcaagttggcaaagct
cgcaagaagtacaaagttttctatccaacgctttatgcttctgaatctgaaaacaaagat
gccttgctcttcaattgcgttcagagagggcaccaaaactctctggaaacgatgcccatt
ttcttcacgttgatgattttgggagggctgaagcatcctaccatttgtgctgtccttgga
gtactttacactgttgctagatacttctactttgtaggctatgcctcaggcgaacccaag
aaccgtctcaaa---ctcgggggattttttatgccagcactactggggcttatggtgtct
acactttcatttggatggagtcttgtcaatcagcctgcaagccac
>Posidonia
TGACTAGGAAAACACAAACATATCTTAATTTATTAACAACAAACAGGCAGAGCAAGCAGG
CTCAGGAGATCACAACACAACACAAAGAACCAACATGAGGCATTTGTAATGCAGATAATG
CAGTTGTAAAGGAAAAAGGTCACAAAACACAAAGCAAAAGCCAAGTGGGAAGCAGGAGGA
GGAGGAGGAGAAGAAGCGGATAGAAGAAAGAGCAGATGACGGTGAGATGATCAAAGAGCC
TCCCTGATGATAAGATGGATGCCAAGCGAAGCGGTGCAGAGAATTAGGGCCAGGATGGTG
ACGAAGCTGAGCCCTACACTCTTGATCCTTTTCTCGGGCACACCGGTGGAGTATCCCCTG
AAGTAGAAGAAG---CGGGTGAGCGTGTAGAGTAACCCGAGGCCGGCGACGATGAGCGGG
TGTTGCAGGCCGCCGAGAACCAGCGTCACGAAGAACAGAGGC---
>Bradi
---------------ATGGCGGTGTCAATCGAGCTGACGAAGGAGTACGGGTTCGTGGTG
CTAGTAGTGGTGGCCTATGCGTTCCTCAACTTCTGGATGGCCTTCCAGGTCGGCAAGGCC
CGCAGGAAGTACAAGGTGGCCTACCCAACCCTTTATGCCGTCGAGTCCGAGAACAAGGAT
GCCAAGCTCTTCAACTGCGTCCAGAGGGGGCACCAGAACTCGCTTGAGATGATGCCGATG
TTCTTCGTCATGGTGCTGCTCGGCGGTCTGCAGCACCCGGTCGTCGCCGCCGGGCTGGGG
GCACTCTACACCGTCGCGAGGTTCTTCTACTTCAAGGGCTACGCCACCGGCGTCCCGGAC
AACCGCCTCAAG---CTTGGGTATGTTTATTTGCTT------------------------
---------------------------------------------
>Oryza
---------------ATGGCGGTGTCGATCGAGCTGACCAAGGAATACGGGTACGTGGTG
CTGGCGCTGGTCGCCTACGCGTTCCTCAACTTCTGGATGAGCTTCCAGGTCGGCAAGGCC
CGCAGAAAGTACAAGGTGTTCTACCCCACCATGTACGCGGTCGAGTCGGAGAACAAGGAC
GCCAAGCTCTTCAACTGCGTGCAGCGGGGGCACCAGAACTCGCTGGAGATGATGCCGCTG
TTCTTCGTCACGCTGCTGGTCGGCGGGCTGCAGCACCCGCTCGTCGCCGCGGGGCTCGGG
GTGTTCTACGCCGTCGCGAGGTTCTTCTACTTCAAGGGCTACGCCACCGGCATCCCGGAC
AACCGCCTCAAG---ATTGGGGGGCTGAACTTCTTGGCGATCTTTGGGTTGATCATCTGC
ACGGCTTCGTTCGGCATCAACCTGGTCCTGAGGGAATCCATC---
>Zma
---------------ATGGCGGTGTCGATCGAGCTCACCAAGGAGTACGGCTACGTCGTG
CTGGTGCTGGTGGCCTATGTCTTCCTCAACCTTTGGATGGGCTTCCAGGTCGGCAAGGCC
CGCAGAAAGTACAAGGTGTTCTACCCCACCATGTACGCCATCGAGTCGGAGAACAAGGAC
GCCAAGCTCTTCAACTGCGTGCAGAGGGGGCACCAGAACTCTCTAGAGTGGATGCCCGTT
TTCTTCGTCATACTGCTGCTGGGCGGTCTGCAGCACCCGACCATCGCCGCCGGTCTGGGC
GGCATCTACATCGTCGCGAGGTTCTTCTACTTCAAGGGATACGCCACCGGCGTTCCGGAC
AACCGTCTCAAG---ATTGGG---------------------------------------
---------------------------------------------
>Sorbi
---------------ATGGCGGTGTCGATCGAGCTCACCAAGGAGTACGGCTACGTCGTG
CTGGTGCTGGTGGCCTATGCCTTCCTCAACTTCTGGATGAGCTTCCAGGTCGGCAAGGCC
CGCAAGAAGTACAAGGTGTTCTACCCCACCATGTACGCCATCGAGTCGGAGAACAAAGAC
GCCAAGCTCTTCAACTGCGTGCAGAGGGGGCACCAGAACTCTCTGGAGATGATGCCCCTG
TTCTTCGTCATGCTGCTGCTGGGCGGCCTGCAGCACCCGACCATCGCCGCCGGGCTGGGC
GTCCTCTACGTCGTCGCGAGGTTCTTCTACTTCAAGGGATACGCTACCGGCGTTCCGGAC
AACCGTCTCAAG---ATTGGGGGGCTCAACTTCTTGGCGGTGATTGGGCTGATCATCTGC
ACGGCATCTTTCGGCATAAACTTGGTCATCAGGGAGACACTC---
>Vitis
---------------ATGGCAGCAGAGGATTTGCTTCCCAGAGAATACGGATATGTGGTT
CTTGTTCTCGTTTTCTACTGCTTTCTCAATTTCTTCATGGCTATCAGCGTAGGCAAAGCC
CGGAAGAAGTATAAGGTGTCTTTCCCTAACCTGTATGCGTTGGAATCTGAAAACAAGGAT
GCCAAGCTCTTCAACTGTGTCCAGAGAGGGCATCAAAATTCGCTGGAAATGATGCCAGTG
TTCTTCGTGCTGATGATATTAGGAGGAATTGGATATCCTCTTACATGTGCTGCTCTTGGA
TCCCTATACATTGTCAGTCGATATTTCTATTTCACTGGCTATTCCACCGGCAATCCCGAA
AACCGATTGAAG---ATCGGGAAATTTTCATTTTTGGCGATCCCGGGGCTTATGATTTGC
AACATTTTGTTTGCTATCAACCTTGTTCGTGGA------------
>Arath
------------ATGGCGGCGATTACAGAATTTCTACCAAAAGAGTACGGATATGTCGTT
CTCGTCCTCGTCTTCTACTGTTTCCTCAACCTCTGGATGGGTGCTCAAGTCGGCAGAGCT
CGCAAAAGGTACAACGTCCCGTATCCAACTCTATATGCAATAGAATCAGAAAACAAAGAT
GCTAAGCTCTTCAACTGTGTTCAGAGAGGACATCAAAACTCTTTAGAGATGATGCCAATG
TATTTCATACTGATGATCCTCGGTGGGATGAAGCACCCTTGTATCTGTACTGGCCTTGGT
TTGCTTTACAACGTTAGCCGATTCTTCTACTTTAAAGGTTATGCTACTGGAGATCCCATG
AAGCGTCTTACG---ATCGGGAAATACGGTTTCTTGGGGTTGCTAGGTCTGATGATATGT
ACCATCTCGTTTGGTGTCACTCTGATCCTTGCT------------
>Poptr
---------------ATGGCAGGAGTAGAGATGTTCCCTAAAGAATATGGTTACGTAGTT
TTTGTTCTTGTTGCTTATTGCTTTCTCAATTTCTGGATGGGATTCCAAGTTGGTTCAGCT
CGCAAGAAATACAAGGTCCCTTATCCAACCCTTTATGCCATTGAATCAGAAAACAAAGAT
GCCAAGCTCTTCAATTGTGTTCAGAGAGGACATCAGAATTCCCTGGAAATGATGCCAGTG
TTCTTTTTGCTGATGGTGTTAGGAGGGATAAGGCATCCTTGTGTTTGTGCTGCCCTTGGT
TCTCTTTTCCTTGTGACTCGGTATTTCTATTTCACTGGCTATGCTACTGGAGATCCCAAA
AACCGTCTTAAT---ATTGGGAAATATGGATTCTTGGCTGTGTTGGGGCTTGTCGGGTGC
ACCATTTCATTTGGCATCAGTCTTCTTCGAGGA------------
