# Supplementary material for: Back to the sea twice: identifying candidate plant genes for molecular evolution to marine life
Source: BMC Evol Biol. 2011 Jan 12;11:8. doi: 10.1186/1471-2148-11-8 (PMC3033329; doi:10.1186/1471-2148-11-8)
Supplement: Additional file 3 — Aligned nucleotide (CDS) sequences of each OrthoMCL cluster, produced with PAL2NAL. [file 1471-2148-11-8-S3.GZ › orthomcl1855.pal2nal]

>Medtr
atggctgaagaaaccgtcgttatccct---gtcgaagttgatcccaatctaaacgaagtc
aagctcttcaaccaatggagcttcgacgaccttcagattactgatctgtctcttggggat
tacattggagcaaga---tccaaacatgcaacatatgttcctcacactgctggtaggtac
tcaaagaagcgtttcaggaaagctcagtgtcccattgttgagaggctcactaactctctc
atgatgcatggtagaaacaacggaaagaaactcatggctgttaggatcatcaagcatgcc
atggagatcattcatttgctaactgaccagaacccaattcaagttatcgttgatgctgtc
gtcaacagtggtcctagagaagatgcaactagaattggatctgctggagttgttaggagg
caggctgtggatatctcacctcttcgtcgggttaatcaggccatatatcttctaacaact
ggtgcccgtgaagctgcatttaggaacattaagacaattgctgaatgcttagctgatgaa
cttatcaacgctgccaagggttcatccaacagctatgcgatcaagaaaaaggacgaaatt
gagagagttgccaaggccaatcgt
>Arath
---ATGGCCGCCTCCGCAGAAATCGACGCTGAGATTCAACAGCAGCTTACCAATGAGGTT
AAGCTCTTCAACCGTTGGAGCTTTGATGACGTTTCGGTTACGGATATTAGTCTTGTGGAC
TACATTGGTGTTCAGCCATCGAAGCACGCAACTTTTGTTCCCCATACTGCTGGACGATAC
TCTGTGAAGAGGTTCAGAAAGGCGCAGTGCCCAATTGTTGAGAGGCTCACTAACTCTCTC
ATGATGCACGGAAGAAACAATGGTAAGAAGTTGATGGCTGTCAGGATCGTCAAGCATGCC
ATGGAGATTATCCACCTCTTGTCTGACTTGAACCCGATTCAAGTTATCATTGATGCCATT
GTTAACAGTGGTCCACGTGAAGATGCTACCAGGATTGGATCTGCTGGTGTGGTTAGGAGG
CAGGCTGTTGATATCTCTCCTCTAAGACGTGTGAACCAAGCGATCTTCTTGCTTACAACT
GGTGCACGTGAAGCTGCCTTTAGAAACATCAAGACAATCGCTGAGTGCCTTGCTGATGAA
CTCATCAATGCTGCAAAGGGATCTTCCAACAGCTATGCCATCAAGAAGAAAGATGAGATT
GAGAGAGTTGCTAAGGCCAATCGT
>Bradi
------ATGGCTGCCGTCGAGGTTCCG---------------------ACGAACGATGTC
AAGCTCTTCAACCGCTGGTCCTTCGATGGCGTCGAGGTCCAGGACATTTCACTCAATGAT
TACATTGGAGTCAATCCTGATAAGCATGCCACATACCTTCCTCACACTGCCGGAAGGTAT
TCAGCCAAGAGGTTCCGCAAGGCTCAGTGCCCAATCATTGAGAGGCTGACCAACTCTCTG
ATGATGCACGGACGCAACAATGGCAAGAAGCTTATGGCTGTCCGCATCATCCAACACACC
ATGGAGATTATTCATCTCTTGACTGATGCAAACCCTATCCAAGTTATTGTTGATGCCATC
ATAAACAGTGGACCAAGAGAAGATGCAACTCGGATTGGATCTGCTGGTGTTGTTAGAAGG
CAGGCTGTTGATATTTCTCCTCTGAGGCGTGTCAACCAGGCAATCTACCTTCTTACCACT
GGTGCTAGAGAGAGTGCATTCAGGAATGTCAAGACCATTGCCGAATGCCTTGCTGATGAG
CTTATCAATGCAGCTAAAGGTTCTTCCAACAGCTACGCAATCAAGAAGAAGGATGAGATT
GAGCGTGTCGCGAAGGCCAACCGT
>Oryza
------ATGGCCGAAGTGGAGCTCCCG---------------------CAGCAGGAGGTC
AAGCTCTTCAGCCGCTGGTCCTTCGAGGACGTCCAGGTGAACGACATCTCGCTGGCGGAC
TACCTGGCGGTGAACCCGACGAAGCACGCGACGTACCTGCCGCACACGGCGGGGAGGTAC
TCGGCGAAGAGGTTCCGGAAGGCGCAGTGCCCCATCGTGGAGCGCCTGACCAACTCGCTC
ATGATGCACGGCCGCAACAACGGGAAGAAGATCATGGCCGTGCGCATCGTCAAGCACGCC
ATGGAGATCATCCACCTCCTCACCGACGCCAACCCCATTCAGGTCATCGTCGACGCCATC
ATCAACAGTGGCCCTCGTGAGGATGCGACCCGTATTGGGTCTGCGGGTGCTGTGAGGAGG
CAGGCTGTGGATATCTCTCCCTTGAGGAGGGTCAACCAGGCAATCTACCTCCTCACCACT
GGTGCCAGGGAGAGCGCCTTCAGGAACATCAAGACCATTGCTGAGTGCCTTGCTGACGAG
CTTATTAATGCCGCCAAGGGCTCATCCAACAGCTATGCCATCAAGAAGAAGGATGAGATC
GAGCGTGTTGCCAAGGCCAACCGT
>Zma
------ATGGCGGAGGTGGAGCAGCAA---------------------CAGGACACGCCG
AAGCTCTTCAACCGCTGGACCTTCGATGATGTCCAGGTGAACGACATCTCGCTGAACGAC
TACCTCGCTGTGAACGCGACGAAGCACGCGATGTACCTGCCGCACACCGCGGGACGTTAC
TCCAAGAAGCGGTTCCGCAAGGCGCAGTGCCCGATCGTCGAGCGCCTCACAAACTCGCTC
ATGATGCACGGGCGCAACAACGGCAAGAAGGTCATGGCTGTCCGCATCATCAAGCATACC
CTGGAGATCATCCACCTGCTCACCGATGCCAACCCCATCCAGGTCGTCGTCGACGCGATC
ATCAACAGTGGACCCCGTGAGGATGCCACCCGTATTGGTTCCGCTGGTGTTGTGAGGAGG
CAGGCCGTGGATATCTCACCCCTGAGGAGGGTGAACCAGGCCATCTACCTCCTCACCACT
GGTGCCAGGGAGAGTGCTTTCCGGAACATCAAAACCATTGCCGAGTGCCTTGCAGATGAG
CTGATCAACGCTGCCAAGGGCTCATCCAACAGTTACGCCATCAAGAAGAAGGACGAGATT
GAGCGTGTTGCCAAGGCCAACCGT
>Sorbi
------ATGGCGGACGTAGAGCAGCAG------------------CAGCAGGACGTGGTG
AAGCTCTTCAACCGCTGGACCTTCGAGGATGTCCAGGTCAACGACATCTCGCTGAACGAC
TACCTGGCGGTGTCTGCGACGAAGCACGCGACGTTCCTGCCGCACACCGCTGGCCGCTAC
TCCAAGAAGCGGTTCCGCAAGGCGCAGTGCCCCATCGTAGAGCGCCTCACCAACTCCCTC
ATGATGCACGGTCGCAACAACGGCAAGAAGGTCATGGCCGTCCGCATCATCAAGCACACC
CTTGAGATCATCCACCTGCTCACTGACGCCAATCCCATCCAGGTGGTCGTTGACGCGATC
ATCAACAGTGGGCCTCGTGAGGATGCCACCCGTATTGGGTCTGCTGGTGTTGTGAGGAGG
CAGGCTGTGGATATCTCACCCCTCAGGAGGGTGAACCAGGCCATCTACCTCCTCACCACT
GGTGCCAGGGAGAGCGCTTTCAGGAACATCAAAACCATTGCTGAGTGCCTTGCAGATGAG
CTGATCAATGCTGCCAAGGGCTCTTCAAACAGTTATGCCATCAAGAAGAAGGATGAGATT
GAGCGTGTTGCCAAGGCCAACCGT
>Poptr
ATGGCAGAAGCTGTGGTGGCTCCACCAAACCCAGAAGCTAACCAGGCTATCTACGATGTC
AAGCTCTTCAATCGCTGGTCTTTCGATGATATTAATGTAAATGACATTTCTCTTGCTGAC
TATGTTGGAGTCCAA---GTTAAGCACGCAACATATGTCCCCCATACAGCTGGAAGATAC
TCTGTCAAGCGTTTCAGGAAGGCCCAGTGCCCAATTGTTGAGAGGCTCACAAACTCTCTT
CAGATGCACGGCAGAAACAATGGGAAAAAATTGAAGGCTGTGACCATTGTCAAACATGCC
ATGGAGATCATTCATCTTTTGACTGATCAGAACCCAATCCAAGTTATTGTTGATGCTGTG
GTCAACAGTGGGCCTCGTGAAGATGCCACTCGTATTGGCTCAGCTGGTGTTGTCAGACGT
CAGGCTGTTGATATTTCACCTCTTAGGCGTGTAAACCAGGCCTTGTATCTCCTTACCACT
GGTGCTCGTGAGGCAGCTTTCAGGAACATCAAGACCATAGCTGAATGCTTGGCTGATGAA
CTTATCAATGCAGCCAAGGGTTCCTCAAACAGCTATGCCATTAAGAAGAAAGATGAGATT
GAAAGAGTTGCTAAGGCCAACCGT
>Vitis
ATGGCAGTTGAGGTCGCTGATGCTGCTGGTGGAATTACCAATCTTCAGGAGACGACTGTG
AAGCTCTTCAACCGCTGGAGCTTTGATGAAGTGCAGATTTCTGACATATCTCTGGAGGAC
TACATTGCTGTGAATCCAGCCAAGCATGCCACCTATGTCCCTCACACAGCTGGGAGGTAT
TCTGTCAAGCGGTTCCGGAAAGCTCAATGTCCAATAGTGGAGAGGCTTACTAACTCTCTG
ATGATGCATGGTCGCAACAACGGGAAGAAGCTGATGGCAGTTCGAATCATTAAGCATGCC
ATGGAAATTATCCACTTGTTGACTGAGCAGAATCCCATCCAAGTGATTGTTGATGCTGTG
ATCAACAGTGGGCCAAGAGAAGATGCAACTCGAATTGGCTCAGCTGGTGTTGTGAGGCGT
CAAGCTGTTGATATCTCCCCTTTGAGACGCATCAATCAAGCTATCTATCTCCTCACTACC
GGAGCCCGAGAATCTGCTTTCAGGAACATAAAGACAATAGCTGAATGTTTGGCTGATGAA
CTCATCAATGCTGCAAAAGGTTCATCCAACAGTTATGCAATCAAGAAAAAGGATGAGATC
GAGAGAGTTGCAAAGGCCAACCGT
>Posidonia
------ATGGAGGACACCTCTCTG------------------------GTTCAGGACGTG
AAGCTCTTCAACCGCTGGTCCTTCGACGACGTCGAGGTCAGCGATATCTCCCTTAATGAT
TATATTGCTGCTAGTGCAGTAAAGCATGCTACTTTCGTACCACACACTGCTGGCCGATAC
TCAGTCAAAAGGTTCAGGAAGGCCCAGTGCCCTATTGTTGAGAGGTTGACAAACTCTCTT
ATGATGCACGGGCGTAATAACGGCAAGAAACTTATGGCTGTACACATAGTCAAGCATGCC
ATGGAAATTATTCACCTTCTCACTGATTTGAACCCAATCCAAGTTATTGTGGATGCTGTC
ATTAACAGTGGTCCAAGAGAAGATGCAACAAGAATTGGTTCTGCTGGTGTTGTACGTCGT
CAGGCGGTTGATATCTCACCTCTGAGGAGGGTGAACCAAGCCCTATATTTGCTCACCACT
GGAGCCCGGGAGAGTGCCTTCAGGAACATCAAGACCATTGCTGAGTGCCTTGCTGATGAG
CTCATCAATGCTGCCAAGGGATCATCAAACAGCTATGCCATCAAGAAGAAAGATGAGATT
GAACGAGTTGCCAAGGCTAACCGT
>Zostera
ATGGCTTTGGAAGCAGTCGAG------------------------------------GTG
AAGCTCTTCAACAAATGGTCCTTTGAAGATGTTCAGGTAAGTGATATTTCTCTTGCCGAT
TACATCGCCGTCTCATCAGTCAAGTATGCTACTTTTCTTCCGCATACTGCTGGGCGTTAT
GCCAACAAGAGGTTCCGAAAAGCACAATGTCCTATAATAGAAAGGTTGACGAATTCTCTA
ATGATGCATGGGCGTAATAATGGTAAGAAACTTATGGCTGTTAGGATTATCAAACACGCC
ATGGAGATTATTCATCTCCTAACTGATCAAAACCCAATTCAGGTCATCGTGGATGCTGTT
ATTAACAGCGGTCCAAGAGAAGATGCCACACGAATTGGTTCTGCTGGGGTTGTTAGGCGT
CAAGCAGTGGATATTTCTCCATTGAGACGTGTCAACCAGGCACTATATCTTATCACAACT
GGTGCCCGTGAGAGCTCTTTCCGTAATGTAAAGACTATTGCGGAATGTCTGGCAGATGAA
CTCATCAAT---------------------------------------------------
------------------------
