# Supplementary material for: Back to the sea twice: identifying candidate plant genes for molecular evolution to marine life
Source: BMC Evol Biol. 2011 Jan 12;11:8. doi: 10.1186/1471-2148-11-8 (PMC3033329; doi:10.1186/1471-2148-11-8)
Supplement: Additional file 3 — Aligned nucleotide (CDS) sequences of each OrthoMCL cluster, produced with PAL2NAL. [file 1471-2148-11-8-S3.GZ › orthomcl1842.pal2nal]

>Zostera
---ATGGAA---------------------------------------------------
AACGAGAAGATGCCGGTGATAGTCGTCGGAGTAGACGAATCAGCTCACAGTGACCGTGCT
CTTCAATGGACTCTCCAACGCTTCTTCTCCGATACTTCTAATACTACCAACAAACCCCAA
CAACGGTGGAAACTCGTCGTTGTGCATGTCAGACCTTATGCTACTTCAATCATCAACGTC
GCCGGTGCC---------GGCTCGGCCGATGTTTTGCCGTTCGTAGACTCCGGTCTGAAC
GAAACGGTGACCAGAGTCGTCAATAACGTCAGGCAAATTTGCATCGGAAAGGGAGTTAGC
---GTTGTGATTGAAGTCATAGATGGAGACGCGAGATTTTCGCTGTGTAATGCTGTCGAT
AGGCACCAAGCTGAGGTTCTGGTCGTCGGAAGCCATGGTTATGGAGCGTTTAAAAGAGCG
ATACATGGGAGCGTGAGCGATTATTGCTCGCATCACGCGCATTGCAATGTGATGGTAGTG
AAGAAACCAAAGCAACCGAAGCAACGGAAGAAT
>Posidonia
TACTTTGGG---------------------------------------------------
GCCTCGAACCTTAATGGAGCAAAAGGAACAACTAAACATTACATCAACTTTCAATCCTCC
AAGTTTGCAGAAAATTATTACCAAAGTACA------------GAATAATAT------GCC
ACAGTAGCCAGAGCATTGACCTTATTGCTATTACAACCATAACTTTGTTTTTCAATTACA
GATCAGTGT---------TTGTGTTTGGGCTTCTTCACTATCATAACACTGCAATGAGCA
TGATGGGCACAGTAGTCGCTCACACTCCCCAACACTGCCCTCTTGAATGTGCCATAACCG
TGACTCCCAACAACCAGCATATCGGCATGATGGTTCTCTACAGCTTCACAGAGGACGTTT
CTTGCATCTCCTTCCACCACTTCAAAGTGAGTGTCTGCCACCGATTGACTCTGACAGAGC
TCCTTGGCATTTTGTAGAACCCTGGAAGCGATCTTCCTGAGATCAGAGTCCACGTACGGC
ATCACATCGACC---GCGCCTGCG---------
>Arath
ATGGCCACC---------------------------------------------------
GGAGATGGGAAATCGGTGATGGTCGTCGGAGTTGACGACAGCGAGCAGAGCACTTACGCC
TTGGAGTGGACGCTCGATCGTTTCTTCGCT------------CCTTACGCTCCC---AAT
TATCCTTTTAAGCTCTTCATCGTCCACGCCAAACCTAACGCCGTCTCCGCCGTTGGTCTC
GCTGGTCCC---------GGAACTGCGGAGGTTGTACCTTATGTTGATGCTGATCTGAAG
CATACCGCTGCTAAGGTTGTCGAGAAAGCCAAAGCAATTTGTCAGAGCAGATCGGTTCAT
GGCGCGGTGATCGAAGTTTTCGAAGGTGATGCAAGGAATATCCTATGTGAAGTTGTAGAT
AAGCATCATGCTTCTATTCTTGTTGTGGGAAGCCATGGATATGGAGCTATCAAGAGGGCG
GTTCTCGGGAGTACGAGTGACTACTGCGCTCATCATGCTCATTGCTCGGTGATGATCGTG
AAGAAGCCTAAG---ATCAAGGTC---------
>Zma
ATGGCGGAGGAAGCGTCTGCGCCT------GCG------GCGGGGACGGAAGCG------
CCGCCGGGGAAGATGACGATGGTGGTAGGGGTCGACGAGAGCGAGCACAGCTTCTACGCG
CTGCAGTGGGCACTGCAGCACTTCTTC------------------CCGCCGGGCCAGCCG
CAGCAGTACCGCCTCGTCGTCGTCACCGCCAAGCCCACCGCCGCCTCCGCCGTCGGCCTC
GCCGGCCCA---------GGCGCCGCGGATGTGCTGCCGTACGTGGAGGCGGATCTCAAG
CGCTCCGCCCTGCGCGTCGTCGAAAAAGCCAAAGGCCTCTGCACACAGGTACGAGCGAGC
GACGCTGTGTTTGAGGCGCTGGAGGGGGACGCTAGGAACGTCCTCTGCGAGGCTGTCGAG
AGGCACGGGGCCGAGATGCTCGTCGTCGGCAGCCATGGCTACGGAGCCATTAAAAGGGCT
GTTCTTGGAAGTGTGAGCGACTACTGTGCCCATCACGCGCACTGCACCGTGATGATAGTA
AAGAAGCCCAAGCAGCACAAGCAC---------
>Sorbi
ATGGCGGAGGAAGCAGCAGCGCCGGCGGTGGCG------GCGGGGACGGAAGCCGCGCCG
CCGCCGGGGAAGATGACGATGGTGGTCGGGGTGGACGAGAGCGAGCACAGCTTCTACGCG
CTGCAGTGGGCGCTGCAGCACTTCTTC---------------CCGCCGCCGCCACAGCCG
CAGCAGTACCGCCTCGTCGTCGTCACCGCCAAGCCTTCCGCCGCCTCCGCCGTCGGCCTC
GCCGGCCCA---------GGCGCCGCGGATGTGCTGCCGTACGTGGAGGCGGACCTCAAG
AAAACCGCCCTGCGCGTCATCGACAAAGCCAAAGCACTCTGCGCACAG------GTGAGC
GACGCCGTGTTTGAGGCGGTGGAGGGGGACGCTAGGAGTGTCCTCTGCGAGGCGGTCGAG
AGGCACCACGCCGAGATGCTCGTCGTCGGCAGCCATGGCTACGGAGCCATCAAAAGGGCT
GTTCTTGGAAGTGTGAGCGACTACTGCGCCCATCACGCGCACTGCACCGTGATGATAGTA
AAGAAGCCGAAGCATCACAAGCAC---------
>Oryza
ATGGCGGAGGAAGCGGCGGCGGCGTCGTCGGCG---------------------------
GCGGAGGGGAGGATGACGATGGTGGTAGGGGTGGACGAGAGCGAGCACAGCTACTACGCG
CTGCAGTGGACGCTGCGCCACTTCTTCGCC------------GCCGCCGCCGGCCAGCCG
CCGCAGTACCGCCTCGTCGTCGTCAACGCCAAGCCCACCGCCGCCTCCGCCGTCGGCCTC
GCCGGCCCAGGTACGCGCGGCGCCGCGGATGTGCTGCCGTTCGTGGAGGCGGACCTGAAG
AAGAGCTCCATGCGCGTCATCGAGAAGGCCAGGGAGCTCTGCGCCCAG------GTGAGT
GATGCTCTGTTTGAAGTGCTGGAAGGGGATGCCAGGAATGTTCTTTGTGAGTCTGTTGAG
AGGCATCAGGCGGAGATGTTGGTTGTCGGAAGCCATGGCTATGGAGCAATTAAACGAGCT
GTTCTTGGAAGCGTGAGTGACTACTGTTCTCATCATGCGCACTGCACCGTGATGATAGTA
AAAAAGCCGAAG---CACAAGCAC---------
>Bradi
ATGGCGGCGGAAGCGGGAGCGACTGCGGCGGCTGGGGGAGAGGGGGGAGCGGCGGCGCCG
GCGGGGGGGAAGATGACGATGGTGGTCGGGGTGGACGAGAGCGAGCACAGCTACTACGCG
CTGCAGTGGACGCTCCGCCACTTCTTCGCG------------TCCCCGGACCCGGCGCTG
CAGCAGTACCGCCTCGTCGTCGTCACCGCCAAGCCCACCGCCGCCTCCGCCGTCGGCCTC
GCCGGACCA---------GGCGCCGCCGACGTGCTGCCGTTCGTGGAGGCGGACCTGAAG
CGGAGCGCGATGCGCGTCATCGACAAGGCCAAGGAGCTCTGCGCGCAG------GTGAGC
CATGCTGTCTTTGAAGTGATGGAAGGGGACGCGAGGAACGTCCTGTGCGAGGCGGTCGAA
AGGCATCACGCGGAGATGCTGGTTGTGGGAAACCATGGATATGGAGCAATCAAAAGGGCT
GTTCTCGGAAGCGTGAGCGATTACTGCAGCCATCATGCGCACTGCACTGTCATGATCGTG
AAGAAGCCAAAG---CACAAGCAT---------
>Medtr
atggctcaa---------------------------------------------------
gtttcagataagcaagtgatggtggtcggagtcgacgacagcgaatttagcacatacgct
cttgaatggactctggatcatttggttact------------acacttccc------aat
ccaatcttcaaacttgttcttgtttttgccaaaccttctccttctactaatgttggcttc
gtaggccccgcg------ggagccgctgagatattacctattgtggaggccgatttgaaa
agaactgctactattgttattgaaagagctcaagaaatctgcaccaagagatcggtaaaa
gacgtagtagtggaagttgtggatggagatgctagaaatgttctctgtgatgctgtggac
aagcaccatgcttctattttggttgtaggtagtcatggttacggagctataaaaagggct
gttttaggtagtgtaagtgactattgtgctcatcatgctcattgcactgtgatgatcgtg
aagaagccaaaa---cccaaacac---------
>Poptr
ATGGCA------------------------------------------------------
ACCTTAGAGAAGCAAGTGATGGTGGTTGGGATTGATGATAGCGAGCACAGCACATACGCT
TTGGAGTGGACTTTGGATCACTTCTTCACT------------CCCTCTCTGGGTTTCAAT
TCACTTTTCAAGCTAGTTGTTGTCTATGCCAAACCTTCTGCTTCCTCGGCAGTCGGTTTT
GCTGGACCT---------GGGGCTGCTGAAGTTTTGCCATTTGTGGAGTCGGACTTGAAG
AAGATAGCCGCTAGAGTTATTGAAAAGGCTAAGGGAACTTGCACCAGTAAATCGGTGAGT
GATGTGGTTTTTGAACTGGTGGAAGGTGATGCTAGAAATGTTCTTTGCGAGGCTGTAGAC
AAACACAATGCTTCGATACTGGTTGTGGGAAGCCATGGTTATGGAGCTATTAAAAGGGTA
GTTCTAGGTAGTGTGAGTGACTATTGTGCTCACCATGCTCACTGCACTGTCATGATTGTG
AAGAGGCCTAAG---ATCAAACAG---------
>Vitis
ATGGCG------------------------------------------------------
ACGGAGGAGAAGTCGGTGATGGTTGTCGGGGTCGACGACAGTGAGCACAGCTTTTATGCT
CTTCAGTGGACTCTCGATCACTTCTTTGCT------------CCTTTCCCTGGT---ACC
GCTCCTTTCAAGCTCGTTATTGTTCACGCTAAACCCTCTCCCACCACCGCAATCGGACTC
GCCGGACCT---------GGAGCCGCTGATGTTTTACCATATGTGGAGGCGGATTTGAAG
AAGATAGCTGGTAGAGTTGTAGGAAAGGCTCACGAGATCTGCGCCAGCAAATCGGTTACG
GATGTAATTTTAGAGGTGGTGGAAGGCGATGCTAGGAACGTTATGTGTGAGGCTGTGGAG
AAACACCATGCATCCATTTTGGTTGTGGGTAGTCATGGCTACGGTGCTATCAAAAGGGCG
GTTCTAGGGAGTGTAAGTGACTACTGTGCCCACCATGCTCACTGCACTGTGATGATTGTG
AAGAAGCCTAAA---ATTAAGCAC---------
