# Supplementary material for: Back to the sea twice: identifying candidate plant genes for molecular evolution to marine life
Source: BMC Evol Biol. 2011 Jan 12;11:8. doi: 10.1186/1471-2148-11-8 (PMC3033329; doi:10.1186/1471-2148-11-8)
Supplement: Additional file 3 — Aligned nucleotide (CDS) sequences of each OrthoMCL cluster, produced with PAL2NAL. [file 1471-2148-11-8-S3.GZ › orthomcl1822.pal2nal]

>Medtr
---------------atgaagtcattttcgatttttctcatcttcatcctcttcgtcatt
gcatcaacattactagtttctgcgaagaaagaagctgatgttacggagttgcagattggc
gttaagtataaaccaaaatcatgtgaagttcaggcacacaaaggtgataaagtgaaagta
cactatcggggaaaactcaccgatggaactgttttcgattctagctttgaaagaaataac
ccaattgattttgagcttggtggtggtcaagtgatcaaaggatgggaccaaggattattg
ggaatgtgtcttggtgagaagcgaaaactgaaaataccagcaaaactcggctacggagag
cagggttccccacccactattccaggtggtgcaacacttatatttgacactgagcttgtg
ggagtgaacgacaaaagtttaagcgaagaaaaatcaaac---------------------
---------tccgaacta
>Arath
ATGGCGAGCAAGATGAGTCTCCGTTACTCTCTCTTTTTGATCTTCTTCTCTCTCATTTCA
---------CTCCAAGGTTTTGCCAAGAAGACCGGAGATGTGTCGGAATTGCAGATCGGT
GTCAAGTTTAAGCCAAAAACATGTGAAGTTCAGGCTCACAAAGGTGATACGATCAAGGTG
CACTATAGGGGGAAACTTACTGATGGAACTGTATTCGATTCGAGTTTTGAAAGGGGTGAT
CCGTTTGAGTTTAAATTAGGAAGTGGTCAGGTTATCAAAGGTTGGGATCAAGGTTTGCTA
GGAGCGTGTGTAGGTGAGAAGAGGAAGTTAAAGATACCTGCTAAACTTGGATATGGAGAA
CAAGGCTCTCCACCTACTATCCCCGGTGGTGCAACACTGATCTTTGACACAGAGCTTATT
GCGGTAAATGAAAAACCAGCTGGTGGTGAAGAATACGGAGGGGATGAAGATGATGAGGGA
TATGGAAATGACGAGCTA
>Poptr
ATGGGCTTCAACTGCGCATCCAAGGCGACCGCGATATTCCTTTTGCTATCAGTATCAGCG
------------CTGGTTTCCGCTAAGAAGTCCGGCGATGTCAAGGAATTGCAGATCGGC
GTGAAGTACAAGCCCGAAACTTGTGAAGTTCAGGCTCACAAGGGAGATAGCATCAAAGTA
CACTATCGAGGAAAACTCACCGATGGAACAGTTTTCGACTCCAGCTTTGAAAGGGGTGAT
CCTATTGGATTTGAGCTTGGCAGTGGTCAAGTTATCAAAGGATGGGACCAAGGACTGCTG
GGAGCGTGTGTAGGTGAGAAGCGAAAATTGAAAATACCTGCAAAACTTGGTTATGGGGAG
CAGGGATCCCCTCCTACTATTCCAGGTGGAGCGACACTAATATTTGACACTGAGCTTGTC
GAAGTGAATGGGAAAACATCAAGTGGAGGGGGAGCTCGCGAT------------------
---------AGTGAGCTT
>Oryza
---------------ATGGCGAAGCCGCAGCTTCTTCTGGTCGTCGCCGCCGCCGCACTG
CTACTCGTCGTTGCAGCCTCCGCCAAGAAATCCGGCGACGTGACGGAGCTCCAGATCGGC
GTCAAGCACAAGCCAGAATCCTGCAGCATTCAAGCTCACAAAGGCGACAGAGTTAAAGTT
CACTACCGTGGAAAACTTACTGATGGAACAGATTTTGATTCTAGCTATGAAAGAGGTGAC
CCAATCGAATTTGAGTTGGGCACTGGCCAAGTGATCAAAGGGTGGGATCAGGGCATTCTG
GGCATGTGCGTTGGCGAGAAGAGGAAGCTGAAGATCCCTTCAAAGCTCGGTTATGGTGCT
CAAGGGTCACCGCCGACCATCCCTGGTGGAGCGACTCTCATTTTCGATACCGAGCTTGTT
GCTGTCAATGGCGAGCCAGCCAGCAAATCCGATGAGGACGATGATGAC------------
---------AGCGAGCTT
>Vitis
---------------ATGATGAAAGCGGCTTTCGTATTGCTTCTTTTGATTCTTACGGCA
------------TCAGTTTTTGCAAAGAAATCAGGCGATGTTACAGATTTGCAAATCGGT
GTGAAGTATAAGCCAGAATCTTGTGACATTCAGGCTCACAAAGGTGACAAAGTGAAAGTA
CACTATCGGGGGAAACTCACAGATGGAACTGTTTTTGATTCCAGTTTTGAAAGGGGTGAC
CCAATTGAGTTTGAACTTGGTAGTGGCCAAGTAATTAAAGGATGGGACCAAGGATTGTTG
GGGATGTGTGTGGGTGAGAAGCGAAAGCTGAAAATACCTGCAAAACTTGGTTATGGGGCC
CAGGGGTCTCCTCCTAAGATCCCAGGTGGAGCAACACTTATCTTTGACACCGAGCTTGTT
GCTGTGAATGGAAAAGCATCAAGCGGAGCCAAAGCAGATGAC------------------
---------AGTGAGCTA
>Bradi
---------------ATGGCGAAGCCGCAGCTTCTTCTCTGCCTGCTGGTCGCCGCCGCC
GCGCTGCTACTCGTCGCCTCCGCCAAGAAGTCGGCCGACGTGACGGAGCTCCAGATCGGC
GTTAAGCACAAGCCAAAGTCCTGCAGCATTCAAGCACACAAAGGTGACAGGGTTAAAGTT
CACTACCGTGGAAAACTTACTGATGGCACAGTTTTTGATTCTAGCTATGAGAGGGGTGAC
CCGATTGAATTTGAATTGGGCACTGGTCAAGTAATCAAAGGATGGGATCAGGGAATTTTG
GGGATGTGTGTTGGTGAGAAGCGGAAGCTGAAGATTCCTTCAAAGCTTGGCTACGGCGAT
GGGGGATCACCACCTACCATTCCTGGTGGAGCAACTCTCATATTCGATACTGAACTCGTG
TCCGTCAACAGTGAGCCAGCCACCAAATCAGACGATGAA---------------------
---------GATGAGCTT
>Zma
---------------ATGGCGAAGCCGCAGCTTCTTCTCTGTTTCCTACTCGCCGCCTCC
GCGCCGCTAATCGTCGCCACGGCCAAGAAATCCGGGGACGTGTCGGAGCTCCAGATCGGC
GTCAAGTACAAGCCGGAATCATGCAGCATTCAAGCTCACAAAGGTGACAAGGTTAAAGTT
CACTACCGTGGAAAACTTACTGATGGAACGGTTTTTGATTCAAGCTATGAAAGAGGTGAC
CCGATTGAATTTGAATTGGGCACTGGACAAGTGATCAAAGGATGGGATCAGGGTCTCCTG
GGAATGTGCGTTGGTGAAAAGCGGAAGTTGAAGATCCCATCAAAGCTTGGCTATGGGCCT
CAAGGCTCGCCACCTACTATTCCTGGTGGAGCAACCCTCATATTTGACACGGAGCTTGTC
GCTGTCAATGGAGAACCAACCAACCAATCT------------------------------
---------GACGAGCTT
>Sorbi
---------------ATGGCGAAGCCGCAGCTTCTTCTCTGCTTCCTAGTCGCCGCCGCC
GCGACGCTGCTCGTCGCCACGGCCAAGAAATCCGGGGACGTGACGGAACTCCAGATCGGC
GTCAAGTACAAGCCGGAATCTTGCAGCATTCAAGCTCACAAAGGTGACAAGGTTAAAGTT
CACTACCGTGGAAAACTTACTGATGGAACAGTTTTTGATTCAAGCTATGAAAGAGGTGAC
CCTATTGAATTTGATTTGGGCACTGGACAAGTGATCAAAGGATGGGATCAGGGTCTCCTA
GGAATGTGCGTTGGTGAAAAGCGGAAGTTGAAGATTCCATCAAAGCTTGGCTATGGGCCT
CAAGGCTCGCCACCTACTATTCCTGGTGGAGCAACCCTAATATTTGACACGGAGCTTGTC
GCTGTCAATGGAGAACCAGCCAACCAATCTGAC---------------------------
---------AACGAGCTT
>Posidonia
---------------ATGGCGAAGCCG------TTCTTCTCCGCAGTCGTGGTCGCAGCA
GCTCTACTCTTTATCGTTTCCGCGAAGAAATCGAAGGATGTGACGGAGTTGCAAATCGGT
GTGAAGTACAAGCCTGAATCTTGCAGTCTCCAGGCCCACAAAGGTGATAACGTCAAAGTG
CATTACCGAGGATCACTTACAGACGGGACTGTCTTTGATTCTAGCTATGAAAGGGGTGAT
CCTATTGAGTTTGAGCTTGGCAGTGGTCAAGTGATCAAGGGATGGGACCAAGGGCTTCTG
GGAATCTGTGTGGGAGAGAAGAGAAAGCTCAAGATACCAGCCAAACTTGGTTATGGAGCC
CAGGGATCACCACCTAAAATCCCAGGTGGTGCGACACTGATCTTTGACACGGAGCTTGTT
GCTGTTAATGGCAAAACATCTGCTGCAGAAAAAAGTTCATCAGAAGAC------------
---------AGTGAGCTA
>Zostera
------------------------------------------------------------
------------------------------------------------------------
------------------------------------------GGTGACAAAATCAAAGTG
CATTACCGAGGCTCACTCACGGACGGAACTGTATTTGATTCCAGCTATGAACGAGGCGAT
CCTATTGAATTTGGGCTTGGATCTGGTCAGGTGATCAAGGGATGGGACCAAGGTATTCTA
GGAATGTGTGTAGGAGAGAAGAGAAAACTCAAGATACCATCAAAACTTGGTTATGGAGAC
CAAGGATCTCCTCCCAAAATCCCAGGTGGTGCAACACTTATCTTTGACACAGAGCTCGTA
TCAGTTAATGGACAACCATCAGTAGAAGAC------------------------------
---------AGTGAACTA
