# Supplementary material for: Back to the sea twice: identifying candidate plant genes for molecular evolution to marine life
Source: BMC Evol Biol. 2011 Jan 12;11:8. doi: 10.1186/1471-2148-11-8 (PMC3033329; doi:10.1186/1471-2148-11-8)
Supplement: Additional file 3 — Aligned nucleotide (CDS) sequences of each OrthoMCL cluster, produced with PAL2NAL. [file 1471-2148-11-8-S3.GZ › orthomcl1812.pal2nal]

>Posidonia
TGCAAGTAAAAGACATTC---AACATGAATGTACAGGCAAAGATTATAGATCTCAAACCT
AGACATGGT------------------AGCAAATTA------CAAACATATATGGTTCTC
---TTTCCAAACAAAAAAAAGAAGGAAAAGATAGAACAAATAGCAGAGAAGGAAGCAATA
TACATAGAAGTCTTCTTGCATCAACAATTACTCCTCCTCAACTTTCAAGTACACGTTTCA
AACATTCTCACTTATTAGTCCAATTGAGCATACCAGATACCTTGGATTTTCACATCCTTG
GGAACCTTAGCCCCCAGATCGGTGTCCGATGGCTGGATGCTCTCGAACACGCCGATCACC
TCACCGGTCTGGGGCTTGCTCTTCGTCACGGTGAAGCTAATCTTTCCAGTAGACGAGGTG
TTATCCTTGATGTTCTCCTTAGCTAGCACCTCCTCATCACCCCTACCGCCGGCGGGGAGG
GCAACCGCATTGTCGTACCCGGTGGATCCACCACGGCCCTTGGGGTCGAGGAAGGAGGAC
CCTCGGTAGGACGGTACGAGGAAGCTACCCTCGATCTTGTCGGGCGTGCCGGAGGCAACG
AGTTGCTTGATGGTAAAGAGGAAAGGCACGCGCTCTCCTCCGGGGAGTTGGACCGTGACG
GCTGCGTAGTCGATGCCATCCTTCTCCTCAAACTTGACTTTCCCGTTGGACGAGATCTCG
AACGGGCCTTCGATGTCGCTTAGGGTGTAGGTCAGGCGGGTCATGAGCTTGGTCTTCTGG
AACTCCAGGGGGGAGTTCTTCGCGACGCCCTCCGCCTTGACGGTGAAGGAAGTCGGCTCC
AGGCACAAGTTCTTCATGTTGTACTTGCCGGCCTTGAAGGGGAAGCTCTCAGACCCGCCG
TCGATGGTCGGGCATTGGTTCGCTGTCCCCGTTCCCTTCACTTCCATGTACGTCTGGCTC
TGGACCTCGTCGAAGGTCAGCCTCTTCGGCACACCCTCGGCTCCGGCTCCCGTGGCGAGG
------
>Zostera
ATGGCGGCATCACTGCAGGCTGCGGCTGCAACGCTAATGCAGCCGACAAAGCTCCACAGC
---------------------------ACGCAACTC------AGGTCAGCACCTCAGATC
---TCCAAGGCGTTTGGAGTGGATGTCTCCTCTGGCTCACGTCTCACTTGCTCTCTCCAG
TCCGACTTCAAGGACTTCGCCGTCAAGTGTGCTGATGCTGGGAAGATCGCCGGATTGGCT
CTTGCCACCTCTGCTCTCCTTGCCACGGGTGCCGGAGCCGAAGGACCACCGAAGAGACTG
ACCTTCGACGAGGTACAAAGTCAGACGTACATGGAAGTGAAGGGATCAGGGACGGCGAAC
CAATGCCCGACCATCGACGGTGGAGTTGATTCATTCAATTTCAAGGCTGGGAAGTACAAC
ATGAAGAAACTGTGCTTAGAGCCAACTTCCTTCACTGTTAAAGCTGAGGGTGTTGCGAAG
AACTCCCCTTTAGAGTTCCAAAGACAAAGCTCA---------------------------
------------------------------------------------------------
------------------------------------------------------------
------------------------------------------------------------
------------------------------------------------------------
------------------------------------------------------------
------------------------------------------------------------
------------------------------------------------------------
------------------------------------------------------------
------
>Arath
ATGGCAACTTCTCTCCAA---GCCGCCGCAACTTTTCTTCAACCGGCGAAGATTGCCGCT
TCTCCTTCTCGTAAT------------GTCCATCTC------CGATCAAACCAAACCGTG
---GGCAAGTCCTTTGGGTTAGACTCTTCACAAGCT---AGGCTCACGTGCTCTCTCCAC
TCTGACCTCAAAGACTTCGCTGGAAAATGCTCCGACGCCGCCAAGATCGCCGGTTTTGCT
CTAGCCACCTCTGCTCTCGTTGTCTCGGGGGCCGGTGCGGAGGGAGCACCAAAGAGGCTA
ACGTACGACGAGATACAGAGCAAGACTTACATGGAGGTAAAGGGTACCGGTACGGCAAAC
CAGTGTCCAACTATCGATGGTGGCTCTGAGACATTCTCGTTCAAAGCTGGTAAGTACACA
GGCAAGAAGTTCTGCTTCGAGCCCACTTCCTTCACCGTCAAGGCAGATAGCGTCAGCAAG
AATGCACCGCCGGATTTCCAAAACACCAAGCTCATGACCCGTCTCACTTACACACTCGAT
GAGATCGAAGGACCCTTCGAGGTTGGTTCAGACGGAAGCGTGAAGTTCAAGGAAGAAGAT
GGTATCGATTACGCAGCAGTCACAGTCCAGCTTCCGGGAGGAGAACGCGTGCCGTTCCTC
TTCACGGTTAAGCAGCTCGAGGCTTCAGGGAAACCCGAAAGCTTCAGTGGCAAGTTCTTA
GTTCCATCGTACCGTGGCTCGTCCTTTTTGGACCCAAAGGGTCGTGGTGGATCCACTGGG
TACGATAATGCAGTGGCTTTGCCTGCCGGAGGCAGAGGAGACGAGGAAGAGCTATCCAAG
GAAAACGTCAAGAACACGGCGGCTTCCGTCGGAGAGATCACTTTGAAGATCACAAAGAGC
AAACCGGAGACAGGTGAAGTGATCGGAGTGTTCGAGAGTCTTCAGCCATCGGATACTGAC
TTGGGTGCTAAGGTACCAAAAGATGTGAAGATCCAAGGGGTTTGGTACGGTCAGATTGAG
------
>Zma
ATGGCAGCCTCGCTCCAA---GCCGCGGCCACCCTGATGCAGCCGGCCAAGATCGGCGGC
CGGGCGCCCTTTGCCTCG---------CTGCCGTCC------CGCCCGTCGTCGCAACTC
GCCTGCAGGGCGTTCGGCGTCGACGCCGGCGCCGCC---AGGATCACGTGCTCCCTGCAG
------------GACGTCGCCAGCAGGTGCGTCGACGCCGCGAAGCTCGCCGGCTTCGCG
CTCGCCACCTCGGCGCTCCTCGTCTCGGGCGCGAGCGCGGAGGGCACGCCCAAGAGGCTG
ACCTACGACGAGATCCAGAGCAAAACGTACATGGAGGTGAAGGGCACGGGCACGGCGAAC
CAGTGCCCGACCATCGACGGCGGCGTGGAGTCGTTCCCGTTCAAGGCCGGCAAGTACCAG
ATGAAGAAGCTGTGCCTGGAGCCGACGTCCTTCACCGTCAAGGCGGAGGGCATCGCCAAG
AACGCCCCGCCCGAGTTCCAGAAGACCAAGCTCATGACCCGCCTCACGTACACGCTGGAC
GAGATCGAGGGCCCGCTCGAGGTCGGCTCCGACGGCACGCTCAAGTTCGAGGAGAAGGAC
GGCATCGACTACGCCGCCGTCACCGTGCAGCTCCCGGGGGGCGAGCGCGTGCCGTTCCTC
TTCACCGTCAAGCAGCTCGTCGCCACCGGCAAGCCCGAGAGCTTCGGCGGGCCCTTCCTC
GTGCCCAGCTACCGTGGCTCCTCCTTCCTCGACCCCAAGGGCCGCGGCGGCTCCACCGGC
TACGACAACGCCGTCGCGCTCCCCGCCGGGGGCAGAGGTGACGAGGAGGAGCTCCAGAAG
GAGAACATCAAGAACGCCGCCTCCTCCACCGGCAACATCACGTTGAGCGTCACCAAGAGC
AACCCGGAGACCGGCGAGGTCATCGGCGTCTTCGAGAGCGTGCAGCCGTCCGACACCGAC
CTCGGGGCCAAGGCGCCCAAGGATGTCAAGATCCAGGGGGTCTGGTACGCTCAGCTCGAG
------
>Sorbi
ATGGCAGCCTCGCTCCAA---GCCGCGGCCACCTTGATGCAGCCGGCCAAGATCGGCGGC
CGGGCGCACTCCGCCTCG---------CTGCCGTCC------CGGCCGTCGTCGCACCTC
---GCCAGGGCGTTCGGCGTCGACGCCGGCGCCGCC---AGGATCACTTGCTCCCTCCAG
TCTGACATCAGGGACGTCGCCAGCAAGTGCGTCGACGCCGCCAAGCTCGCCGGCTTCGCT
CTCGCCACCTCTGCGCTCCTCGTCTCGGGCGCGAGCGCGGAGGGCACGCCCAGGAGGCTG
ACCTACGACCAGATCCAGAGCTTGACGTACATGGAGGTGAAGGGCACGGGCACGGCGAAC
CAGTGCCCGACCATCGACGGCGGCGTGGAGGCGTTCCCGTTCAAGGCCGGCAAGTACCAG
ATGAAGAAGCTGTGCTTGGAGCCGACGTCCTTCACGGTCAAGGCGGAGGGCATCGCCAAG
AACGCGCCGCCCGAGTTCCAGAAGACCAAGCTCATGACCCGCCTCACCTACACGCTGGAC
GAGATCGAGGGCCCGCTCGAGGTCGGCTCCGACGGCACCCTCAAGTTCGAGGAGAAGGAC
GGCATCGACTACGCCGCCGTCACCGTGCAGCTCCCGGGAGGCGAGCGCGTGCCGTTCCTC
TTCACCGTCAAGCAGCTCGTCGCCACCGGCAAGCCCGAGAGCTTCGGCGGGCCATTCCTC
GTGCCCAGCTACCGTGGCTCCTCTTTCCTCGACCCCAAGGGCCGTGGTGGCTCCACTGGG
TACGACAACGCCGTCGCGCTCCCCGCCGGAGGCAGAGGCGACGAGGAGGAGCTCCTGAAG
GAGAACATCAAGAACGCCGCCGCGTCCACGGGCAACATCACGTTGAGCGTCACCAAGAGC
AACCCGGAGACCGGCGAGGTCATCGGCGTCTTCGAGAGCGTGCAGCCGTCGGACACCGAC
CTCGGCGCCAAGGCGCCCAAGGATGTCAAGATCCAGGGGATCTGGTACGCGCAGCTCGAG
------
>Bradi
ATGGCAGCGTCTCTCCAG---GCCGCCGCCACCCTGATGCAGCCGGCCAAGATGGGCCGC
TCCGCCTCCTCCTCCTCCGCCGTGCTGCTCCCTTCCTCCGCGCGCCCTTCCTCGCACGCC
---GCCCGGACC------------------------------ATCTCCTGCTCCCTCACC
TCCGACCTCCGCGAGGTCGCCACCAAGTGCGCCGACGCCGCCAAGCTCGCCGGCTTCGCC
CTCGCCACCTCCGCCCTCCTCGTCTCGGGCGCGAGCGCGGAGGGGGCGCCGAAGCGGCTG
ACCTTCGACGAGATCCAGAGCAAGACGTACATGGAGGTCAAGGGGACGGGGACAGCCAAC
CAGTGCCCGACCATCGACGGCGGGGTCGACGCCTTCCCCTTCAAGGCCGGCAAGTACGAG
ATGAAGAAGTTCTGCCTGGAACCCACCTCCTTCACCGTGAAAGCCGAGGGCATCGCCAAG
AACGCGCCGCCCGAGTTCCAGAAGACCAAGCTCATGACCCGGCTCACCTACACGCTGGAC
GAGATCGAGGGGCCACTCGAGGTGGCCGCCGACGGCACGCTCAAGTTCGAGGAGAAGGAC
GGGATCGACTACGCCGCCGTCACGGTCCAGCTCCCTGGCGGCGAGCGCGTGCCGTTCCTC
TTCACCGTCAAGCAGCTCGTGGCCACGGGGAAGCCCGAGAGCTTCAGCGGGCCGTTCCTC
GTGCCCAGCTACCGTGGGTCCTCGTTCCTTGACCCCAAGGGCCGTGGTGGGTCGACCGGG
TATGACAACGCGGTGGCGCTCCCCGCCGGAGGCAGAGGGGATGAGGAGGAGCTGGCCAAG
GAGAACGTGAAGAACGCGTCGTCGTCGCAGGGGAACATCACGCTCAGCGTCACCAAGAGC
AAGCCGGAGACCGGGGAGGTCATCGGCGTCTTCGAGAGCGTGCAGCCGTCCGACACCGAC
CTCGGCGCCAAGGCGCCCAAGGACGTCAAGATCCAGGGCGTCTGGTACGCGCAGCTCGAG
TCTAAC
>Oryza
ATGGCAGCATCGCTCCAA---GCCGCGGCCACCCTGATGCAGCCGGCCAAGCTCGGCGGC
CGGGCCTCCTCCGCCGCG---------CTGCCATCG------CGCCCGTCTTCGCACGTC
---GCCAGGGCGTTCGGCGTCGACACCGGTGCCGCCGGCAGGATCACGTGCTCCCTGCAG
TCCGACATCCGGGAGGTCGCCAACAAGTGCGCCGATGCCGCCAAGCTCGCCGGCTTCGCC
CTCGCCACCTCAGCTCTGCTCGTCTCGGGCGCCAGCGCGGAGGGCGTGCCGAGGAGGCTT
ACCTTCGACGAGATTCAGAGTAAGACGTACATGGAGGTGAAGGGAACCGGCACGGCGAAC
CAGTGCCCGACGGTGGAGGGCGGCGTCGACTCCTTCGCCTTCAAGGCCGGCAAGTACAAC
ATGAAGAAGTTCTGCCTGGAGCCGACGTCCTTCACCGTTAAGGCGGAGGGCGTGGCCAAG
AACGCGCCACCCGAGTTCCAGAAGACCAAGCTCATGACCCGCCTGACCTACACCCTCGAC
GAGATCGAGGGCCCGCTCGAGGTCAGCTCCGACGGAACCATCAAGTTCGAGGAGAAGGAC
GGAATCGACTACGCCGCCGTCACCGTGCAGCTGCCGGGAGGCGAGCGCGTGCCGTTCCTC
TTCACCATCAAGAATCTGGTCGCCACCGGCAAGCCGGAGAGCTTCGGCGGGCCCTTCCTC
GTGCCCAGCTACCGTGGTTCGTCCTTCCTCGACCCAAAGGGCCGCGGTGGCTCTACCGGC
TACGACAACGCTGTGGCGCTCCCCGCCGGAGGCAGAGGAGACGAGGAGGAGCTCGCTAAG
GAGAACGTCAAGAACGCCTCGTCGTCGACGGGCAACATCACGTTGAGCGTCACCAAGAGC
AAGCCAGAGACCGGCGAGGTG---------------------------------------
---------------CCCAAGGATGTCAAGATCCAAGGGGTGTGGTACGCGCAGCTCGAG
------
>Vitis
ATGGCAGCGTCCCTTCAT---GTAGCGGCGACGCTGAGGCAGCCGACTAAGGCCGGCTTG
CCAGCTAAGACAGGC------------CTGCAGCTG------AAATCTTCTCCGAGCGTT
---TGCAAGGCTTTTGGATACGACCCAGCCGGGGCC---AGACTCACTTGCTCCCTCCAA
ACTCATGTCAAGGATTTGGCTCAAAAGTGCGCCGATGCCGCCAAGATTGCCGGCTTCGCT
CTCGCCACCTCCGCCTTCCTTGTCTCGGGAGCAGGTGCTGAGGGAGTTCCGAAGCGGCTA
ACATATGACGAAATCCAAAGCAAGACATACATGGAAGTGAAAGGAACCGGAACTGCAAAC
CAGTGCCCCACCATCGATGGAGGCGTGGATTCCTTTGCCTTCAAAACAGGCAGTTACAAC
ATGAAGAAGTTCTGCTTAGAGCCCACTTCATTCACTGTAAAAGCCGAAGGCGTCAGCAAG
AACGCCCCAGCTGAGTTCCAAAACACCAAGCTAATGACTCGCTTGACCTACACCCTCGAC
GAGATCGAAGGTCCCTTCGAGGTGTCCTCTGACAGAACCGTCAAATTCATTGAGAAAGAC
GGCATCGACTACGCCGCCGTCACTGTCCAGCTTCCCGGTGGCGAGCGTGTCCCATTTCTA
TTCACCATCAAACAA---------------------------------------------
---------------------------------------------GGTGGGTCGACCGGT
TATGACAATGCC------------------------------------------------
------------------------------------ATCACATTAAGCATAACCAAAAGC
AAGCCGGAGAGTGGAGAAGTGATTGGAGTGTTTGAGAGTATACAGCCTTCTGATACTGAT
TTGGGGGCTAAGGTTCCCAAGGATGTGAAAATCCAAGGGGTCTGGTACGCCCAGCTTGAG
------
>Medtr
atggcagcctcactccaa---gcagctgctactctcatgcaaccaaccaagttacgtagc
aacagt---------------------ttgcagctt------aagtctactcaatctgtt
---tctaaggcttttggtttggaacactatggagct---aaggttacttgttcacttcag
tctgatttcaaggagttgactcacaagtttgttgaagcttctaagattgctggatttgct
cttgctacctctgctctcgttgtctctggagcaagtgcagaaggtgcaccaaagaggctg
acattcgacgaaattcaaagcaaaacatatttggaagtcaaaggaaccggaacagcaaac
caatgtccaaccattgatggaggagtagactcattctccttcaaaccaggaaaatacaac
gccaagaaattctgcctcgaaccaacttcattcacagttaaagcagaaggtgtaaccaag
aacaccccacttgcattccaaaacaccaaactcatgacacgtttaacctacaccctcgac
gagattgaaggaccctttgaggtttcatcagacggctctgtcaaatttgaggagaaagat
ggcattgactacgccgcagtcacagttcagcttcccggtggtgagcgtgtgccattcctt
ttcaccatcaaacaattggtagcatcagggaagccagagagcttcagtggtgagtatttg
gtaccatcatacagaggaagctctttcttggacccaaagggaagaggtgcatctaccggt
tatgacaatgcagttgcattgccagctggaggaagaggagatgaagaagaacttggaaag
gaaaacaacaagagtgctgcatcatctaaggggaaaatcacattgagtgttactcaaact
aagcctgagactggtgaagttattggtgtgtttgagagtattcagccgtctgacactgat
ttgggtgctaaagcaccaaaggatgttaaaatccaaggtgtttggtatgctcagcttgag
tca---
>Poptr
ATGGCTGCCTCACTACAA---GCAGCAGCTACACTGATGCAACCCACCAAGGTGGGTGTG
CCTTCTAGGACCAGC------------CTTCAACTC------AGGTCTTCTCAGAGTGTT
---TCCAAGGCTTTTGGCTTCGAACCAGCTAGTGCT---AGGATTTCCTGCTCTTTGCAA
TCTGACCTTAAAGACTTGGCTCGAAAGTGTGTAGATGCTAGCAAGATCGCTGGCTTTGCT
CTTGCTACTTCTGCTCTTGTTGTCTCGGGAGCAAGTGCTGAAGGAGTCCCAAAGAGGCTG
ACCTATGATGAAATCCAGAGCAAGACATACATGGAAGTAAAAGGATCTGGAACTGCTAAC
CAGTGCCCAACCCTTGACGGGGGAGCTGAGTCATTTGCCTTCAAGCCTGGCAAATACAAT
GCTAAGAAGTTCTGCCTGGAGCCAACTTCATTCACTGTCAAGGCTGAAAGTGTAAGCAAG
AATGCCCCACCTGAGTTCCAAAACACTAAGCTCATGACACGTTTGACCTACACCCTCGAC
GAGATTGAGGGACCTTTCGAAGTCTCTCCCGATGGAACCATCAAGTTTGAGGAGAAAGAT
GGTATTGACTATGCTGCTGTGACCGTTCAGCTGCCTGGTGGCGAGCGTGTGCCTTTCCTT
TTCACCATTAAACAATTAGCAGCATCAGGAAAACCAGAGAGCTTCAGTGGAGAGTTCCTT
GTACCATCCTACCGAGGTTCATCTTTCTTGGACCCAAAGGGAAGAGGTGGCTCAACCGGT
TATGACAATGCAGTTGCATTGCCTGCTGGAGGCAGAGGAGATGAGGAGGAACTACTCAAG
GAAAACATCAAGAACACCGCATCATCAACAGGTAAAATCACCCTAAGTGTGACCAAGAGC
AAGCCTGAGACTGGAGAGATCATAGGAGTGTTTGAGAGTCTTCAGCCATCTGATACTGAT
CTGGGAGCAAAGACTCCTAAGGACGTCAAGATCCAGGGGATCTGGTATGCTCAGCTTGAT
------
