# Supplementary material for: Back to the sea twice: identifying candidate plant genes for molecular evolution to marine life
Source: BMC Evol Biol. 2011 Jan 12;11:8. doi: 10.1186/1471-2148-11-8 (PMC3033329; doi:10.1186/1471-2148-11-8)
Supplement: Additional file 3 — Aligned nucleotide (CDS) sequences of each OrthoMCL cluster, produced with PAL2NAL. [file 1471-2148-11-8-S3.GZ › orthomcl1808.pal2nal]

>Medtr
------------------------atggtagaggatagaaaaattggtgttgcaatagat
ttttccaagaacagtaaaaatgctctgaaatgggccattgtaaatatggctgataaaggt
gacactttttacctcattcacatcaactccaattcttctgatgagtcccgtaacaagcag
tttgcaaaaactggttctcctcttatttctttggaagagttaaaagaggtagaggttatg
agcaaatatggtgtgcaaactgatgttgaggttcttgatatgcttgatactcttgcaaca
cagaaggaggtgagcgttgttgcaaaactgtactgg---ggtgatgcaagacagaaactt
atggactctattgaagatctaaagctagatgctctggttttgggaagcagaggccttagc
acaatcaaaaggatactactgggaagtgttagcaactttgtgatggttcactctccatgc
ccagtgactattgtgaagtattattcaagcagcagcagcagcagcagcagctac
>Zma
------ATGGCCGCCGCG---AGGGCAGACGGGGAGCGCAGGATCGGGGTGGCCATCGAC
TACTCGGAGAGCGCCAAGAAGGCGCTGGACTGGGCCATCGACAACCTGCTCCACCACGGG
GACACCCTCGTCGTCGTCCACGTCCTGCACCACGGCGCGGAGGAGACCAAGCACACGCTC
TGGGCCAAGTCCGGATCCCCGCTGATCCCACTCTCCGAGTTCCGGGAGCCCGAGGTGATG
CAGGGCTACGGCGTGCGCCCCGACGCCGAGGTGCTCGACGCGATCGACACGGCAGCGCGC
CAGAAGCAGCTGAAGGTGGTGGCGAAGCTGTACTGG---GGCGACGCCAGGGAGAAGCTC
TGCGACGCCGTCGAGGATCTCAGGATCGATTCCCTCGTCATGGGTAGTCGCGGCCTCGGC
CCGATCCAGAGGATTCTCCTGGGAAGCGTGACAAACTACGTGCTGTCAAACGCATCGTGC
CCGGTGACAGTCGTCAAG------GGGAAG------------------------
>Sorbi
ATGGCGGCCGCGGCGGCA---GCAGCAGACGGGGAGCGGAGGATCGGGGTGGCCATGGAC
TACTCGGAGAGCGCCAAGAAGGCGCTGGACTGGGCCATCGACAACCTGCTCCACCACGGG
GACACCCTCGTCGTCCTCCACGTCCTGCACCACAGCGGGGAGGAGACCAAGCACGCGCTC
TGGGCCAAGTCCGGATCCCCGCTGATCCCGCTCTCCGAGTTCCGGGAGCCCGAGGTGATG
CAGGGCTACGGCGTGCGCACCGACGCCGAGGTGCTCGACATGATCGACACGGCGGCGCGC
CAGAAGCAGCTCAAGGTGGTGGCGAAGCTGTACTGG---GGCGACGCTAGGGAGAAGCTC
TGCGACGCCGTCGGGGACCTCAAGATCGATTCCCTCGTCATGGGTAGTCGCGGCCTCGGC
CCGATCCAGAGGATTCTCCTGGGAAGTGTGACAAACTACGTTCTGTCAAACGCATCATGT
CCGGTGACAGTGGTCAAG------GGGAAG------------------------
>Oryza
ATGGCCGGTGGCGGC------AGGGCCGATGACGAGCGAAGGATCGGGGTGGCGATGGAC
TACTCGGCGAGCAGCAAGAGGGCGCTGGACTGGGCCATCGCCAACCTGCTCCGCCGGGGC
GACCACCTCGTCGTCCTCCACGTCCTGCATCACGGCGGGGAGGAGGCCAAGCACGCCCTG
TGGGGCAAGTCCGGATCCCCGCTGATCCCTCTCTCCGAGTTCCGGGATCCGACGGCGATG
CAGCAGTACGGCGTGCACTGCGACGCCGAGGTGCTCGACATGCTCGACACGGCGGCGCGC
CAGTTGGAGCTTACCGTAGTGGCGAAGCTGTACTGG---GGCGACGCCAGGGAGAAGCTC
TGCGACGCCGTCGAGGAGCAGAAGATCGACACGCTCGTCATGGGCAGCCGCGGCCTCGGC
TCGATCCAGAGGATTCTTCTGGGGAGTGTGACAAACTACGTGCTGTCAAACGCATCATGC
CCTGTAACAGTCGTCAAG------GGGAAG------------------------
>Bradi
ATGGCCGGCGGCGGGGACAGAGACGGGGACGGGGAGCGCAGGATCGGGGTGGCGATGGAC
TACTCGGCGAGCGCCAAGAAGGCGCTGGAGTGGGCCACCCAGAACCTGCTCCGCAGGGGG
GACACCCTCGTCGTGCTCCACGTCCTGCGCCACGGCGGGGAGGAGGCCAAGCACACCCTC
TGGGCCAAGTCCGGATCCCCGCTGATCCCTCTTTCGGAGTTCCGGGAGCCGGCGGTGATG
CAGAACTACGGCGTGCGCTGCGACGCCGAGGTGCTCGACATGCTCGACACCGCCGCGCGC
CAGTTGGAGCTGAAGGTGGTCGCGAAGCTGTACTGG---GGCGACGCCAGGGAGAAGCTC
TGCGAGGCGGTGGACGAGCAGAAGATCGACACCATCGTCATGGGCAGCCGCGGCCTCGGC
ACAATGCAGAGGATTCTTCTTGGGAGTGTGACAAACTACGTGCTGTCGAACGCATCGTGC
CCCGTGACAGTCGTCAAG------GGGGAC------------------------
>Posidonia
------------------------ATGGCAGGTGTCAAGCGAATCGGGGTTGCGCTGGAC
TACTCGAGAAGCAGCAAGCTCGCTCTGCAGTGGGCGATTGACAACCTCCTCGACGACAGC
GACACGATCGTCGTCATCCACATCAAGGAGAAAACCGGGGGCGAGTCCAAGAACCAGCTC
TGGTCCCCTTCCGGCTCCCCTCTGATCCCTCTGGTAGAGTTCCGGGAGCCGGAGGTGCTG
AAGAAGTACGACATCGTGCCCGATATCGATGTCCTTGATGCTCTCGACACCGTCTCTCGT
AAGAAGAAGGTGACGGTAGTGACGAAGGTGTACTGG---GGAGATGCGAGGGAGAAGATC
GTCGATTCCGTCGAAGATCTGAAGCTCGACTCGCTGGTCATGGGGAGCAGGGGGCTCAGC
ACCATCAGGAGGATATTTGTTGGTAGCGTGACAAACTATGTTATGAATCATGCTTCCTGT
CCCGTGACCATTGTCAAG------GATCCGAAATCCAGCTCC------------
>Zostera
------------------------ATGAGGGGAGATAGGAAGATCGGAGTGGCGTTGGAC
TTCTCGCCGAGCAGCAAGCTTGCTTTGCAGTGGGCAATCGACAACCTCCTTGACAAAGGG
GAGACGCTCGTTGTCATCATCGTAAAATCCGAGACAGGTGAGGAGTCTAAGAACAAACTC
TGGTCTCCATCCGGCTCGTCTTTGATCCCTCTTTCGGAGTTCAGAGAGATTGCAATTCTC
AAAAAGTATGAGATCGACCCCGATATCCCAGTTCTTGATCTTCTAGACACTACTTTTCGC
CTAAAAGAGGTGACGATTGTGGTGAAGGTGTACTGG---GGAGATGCGCGGGAGAAGGTC
GTCGAAGCAGTGGAAGAACTGAAGTTGGATGTCTTGGTGATGGGATCCAGAGGCCTGAGT
TCCATCAAGAGGATATTTCTGGGAAGCGTTACAAACTACGTCTTGTCTAATGCTTCTTGC
CCAGTAACAATAATCAAG------GACCCAAAATCAACAGCGACCGCAAGCACA
>Poptr
------------------------ATGCCTGGAGACAGAAATCTTGGTGTGGCTATGGAC
TTCTCGCCGAGCAGCAGGAACGCTCTCAAATGGGCCATTGATAACTTGGTCGATGATGGG
GACACACTTTACCTCGTCAACGTCAATTCCAACTCCCTTGACGAGTCTCGTAACAAACTC
TGGGCTGAGTCTGGGTGTCCTCTTATTCCTCTGGATGAGTTCAAGGATCCGGAGATTTTG
AAAAACTATGGTGTTAAAGTAGATGCTGAAGTTCTAGATATGCTTGACACCATTTCACGA
CAGAAAAAGGTGAGAGTTGTTTCAAAACTGTATTGGGGAGGAGATGCCAGAGAGAAGCTT
CTTGATGCAGTCCAAGATCTGAAGCTGGACTCTTTGGTCATGGGAAGCAGGGGACTTGGC
ACTGTTCAAAGGATACTGTTGGGGAGTGTGAGCGCTTATGTGATGGCCAATGCTCCATGC
CCTGTGACCATCGTCAAG------GAAAAGCAC---------------------
>Arath
------------------------ATGCCTAAAGACAGGAATATCGGAATCGCCATGGAT
TTCTCAGAGAGCAGCAAGAACGCTCTGAAATGGGCGATCGAGAACTTAGCAGACAAAGGA
GACACGATTTACATCATCCACACTCTACCACTCTCTGGCGATGAATCTCGTAACTCCCTC
TGGTTCAAATCCGGTTCTCCTCTCATACCGTTGGCAGAGTTTAGGGAACCGGAGATTATG
GAGAAATACGGTGTCAAAACCGACATCGCATGTCTTGATATGCTCGACACTGGTTCGAGG
CAGAAAGAGGTGCATGTAGTGACCAAGTTATACTGG---GGAGATGCAAGAGAGAAGCTT
GTTGATGCTGTTAAAGATCTTAAACTCGATTCTATTGTCATGGGAAGCAGAGGACTCAGT
GCTCTTCAAAGGATAATAATGGGAAGCGTGAGCAGCTTTGTGATCCAACACGCGCCTTGC
CCTGTCACCGTTGTCAAG------GATAACGAA---------------------
>Vitis
------------------------ATGCCGGGAGATAGGAAGATTGGGGTGGCCATGGAC
TTCTCCAGTAGCAGCAAGCTCGCTCTTCAATGGGCGATAGATAATCTGGCAGACAAGGGA
GACCTCCTTTACATCATCCACATCAAATCTAGCTCGGGTGATGAGTCTCGTGACGTTCTC
TGGACCACCCACGGTTCTCCTCTCATTCCCCTGACGGAGTTTCGTCAACCAGAGATCATG
AAAAAGTACGGTGTCAAAACAGATATCGAAGTTCTCGATACGCTTGACACTGCTTCCAGA
CAGAAAGAGGTGAAGATTGTGACGAAACTGTACTGG---GGAGACGCGAGAGATAAGCTG
TGCGAAGCGGTTGAAGATCTGAAGCTGGACTCTCTGGTTATGGGAAGCAGGGGTCTGAGT
ACCATCCGAAGGATATTATTGGGGAGTGTGACCAACTATGTGATGACGAACGCAACTTGT
CCTGTTACCATCGTCAAG------GATCCAAGCTCCCACAAGCAG---------
