# Supplementary material for: Back to the sea twice: identifying candidate plant genes for molecular evolution to marine life
Source: BMC Evol Biol. 2011 Jan 12;11:8. doi: 10.1186/1471-2148-11-8 (PMC3033329; doi:10.1186/1471-2148-11-8)
Supplement: Additional file 3 — Aligned nucleotide (CDS) sequences of each OrthoMCL cluster, produced with PAL2NAL. [file 1471-2148-11-8-S3.GZ › orthomcl1804.pal2nal]

>Arath
ATGACTAAACAGCACGCGAACTGGTCTCCTTACGATAACAATGGAGGAACATGTGTGGCC
ATCGCTGGATCGGATTACTGTGTTATCGCCGCCGATACTCGGATGTCTACTGGTTACAGT
ATTCTTAGTCGCGATTACTCCAAAATCCATAAACTAGCG------GACAGAGCTGTTTTG
TCTTCCTCTGGCTTCCAGGCTGATGTGAAAGCTTTGCAGAAGGTTCTCAAATCCAGACAC
TTGATCTATCAACATCAGCATAACAAGCAGATGAGCTGTCCTGCAATGGCCCAGCTTCTC
TCCAACACGCTTTATTTCAAGCGGTTTTTCCCCTACTATGCCTTTAATGTTCTAGGAGGG
CTTGACGAGGAAGGAAAAGGGTGTGTCTTTACTTACGACGCTGTTGGCTCATACGAGAGA
GTTGGATACGGTGCTCAAGGTTCTGGTTCCACACTCATCATGCCTTTCCTTGACAATCAG
CTCAAGTCTCCAAGTCCTCTTTTGCTACCTAAACAGGATTCAAACACGCCCCTTTCCGAA
GCTGAAGCAGTTGACTTGGTTAAAACTGTTTTCGCATCTGCCACAGAGAGGGATATCTAC
ACTGGAGACAAGCTTGAGATTATGATACTTAAGGCCGACGGTATCAAGACCGAACTCATG
GACCTGAGGAAAGAC
>Poptr
ATGACTAAACAACAAGCCAGATTTGAACCCTACGATTTTAATGGAGGGACTTGCGTTGCG
ATTGCTGGAGCTGATTACTGTGTAGTCGCCGCTGATACTCGAATGTCTACCGGATACAAT
ATTCTCACTCGCGATTACTCCAAAATCTATAAATTAGCG------GACAAGTGTTTAATG
GCCTCTTCTGGCTTTCAAGCTGATGTGAGAGCCCTACAAAAGGTTTTGGGGGCTAAGCAC
CTGATCTATCAACATCAACACAACAAGCAGATGAGCTGCCCTGCCATGGCTCGACTTCTC
TCCAACACTCTCTACTACAAACGTTTCTTCCCTTATTATACCTTCAACGTTTTGGTTGGC
TTTGATGAGGAAGGAAAGGGCTGTGTTTACACTTACGATGCTGTCGGTTCCTATGAGAAG
GTTGGGTATAGTGCCCAAGGTTCTGGTGCTAAACTCATCATGCCTGTGCTAGATAACCAG
CTGAAGTCCCCCAGCCCTCTTTTATTACCTGCGCAGGACGCTGTAACTCCACTTTCTGAG
GCAGAAGCAATTGATGTGGTCAAAGATGTTTTTGCATCTGCAACTGAGAGGGATATATAC
ACTGGAGACAAGCTTGAAATTGTCATCTTAAATGCTGATGGTATGCGTCGTGAATATGCA
GAGCTCAGAAAAGAT
>Posidonia
---------ATGGGTTCGAGATGGTCTCCATACGACAATAATGGCGGGACTTGCGTGGCG
ATAGCGGGAGCTGACTACTGCGTGGTGGCGGCGGACACCCGGATGTCCACCGGCTACAGC
ATCCTGACCCGCGAGTACTCGAAGATCTCCAAGCTTGCA------GACAATTGCGTCATG
GCTTCTTCAGGATTCCAAGCTGACGTGAAAGCTCTCCAGAAAAATTTAGCAGCAAGGCAC
TTGGTCTATCAGCATCAACATAACAAACAGATGAGCTGCCCAGCAATGGGCCAGCTCCTC
TCAAATACGCTTTATTACAAACGTTTCTTCCCTTATTATGCATTCAATGTTCTAGGTGGT
CTTGACAATGAAGGTAAGGGCTGTGTTTTCACATATGATGCTGTTGGTTCCTATGAGAGA
GTTGGGTACAGCACTCAGGGGAGTGGCTCCTCTCTCATCATGCCAATTTTGGATAACCAG
CTGAAATCTCCTAGCCCACTGTTGCTACCTGCCAAGGATGCAGTGACACCATTATCCGAA
GCTGAAGCAATCGATTTGGTAAAGGATGTTTTTGCATCCGCAACTGAAAGGGACATATAC
ACTGGGGACAAAGTTGAAATAGTCATAATAAATGCCTCGGGCATTCGACAAGAGTATGTA
GACCTGCGGAAAGAC
>Zostera
---------ATGGGTTCCCGATGGTCTCCGTATGACAACAACGGCGGTACCTGTGTGGCG
ATCGCCGGTGCAAACTATTGTGTTGTGGCAGCAGACACTCGGATGTCAACTGGTTACAGT
ATTCTCACTCGCGAATACTCCAAGACCTGCAAATTAGCT------GATAAGTGTGTATTG
GCTTCTTCGGGATTCCAGGCTGATGTGAGAGCTCTGCAGAAGAATCTTTCTGCCAAACAC
TTGTTCTATCAGCATCAGCATAACAAGCAAATGAGTTGCCCTGCAATGGGTCAGCTTCTG
TCCAATACCCTGTATTACAAACGTTTCTTCCCTTACTATGCATTCAATGTATTAGGTGGT
CTCGATAATGAAGGAAAGGGTTGTGTTTTCACATATGATGCTGTTGGATCGTATGAAAGG
GTTGGATACAGTACCCAAGGTAGCGGTTCAAGTCTTATCATGCCA---------------
------------------------------------------------------------
------------------------------------------------------------
------------------------------------------------------------
---------------
>Medtr
atgactaaacaacacgctaattggtctccatatgacaacaatggaggatcttgtgttgca
attgctggatccgattactgtgtcatcgcagcagatacgaggatgtccaccggttacaac
atcctcactcgtgattactccaaaatctcacacttagct------gagaaatgtgttatg
gcttcttctggttttcaagctgatgtcaaggctttgcagaaggttttgtctgctaggcat
ttgacatatcagcatcaacacaacaagcaaatgagctgccctgcaatggctcagttactt
tcaaacacactttactacaaacggttctttccttattattctttcaatgttttgggcggt
ctcgacagtgaaggaaaggggtgtgtcttcacatacgatgctgttggttcctatgaaagg
gtgggatatagctctcaaggttctggatccacactcattatgccttttcttgataaccaa
ctaaagtctcccagtccactcctcttacctgcacaggatgctgttactccactgtctgaa
acagaagcagttgatttggtcaaaacagtttttgcatcagcaacagagagagatatatac
actggggataaggttgaaattgtcatccttaatgccagtggtattcatcgtgatttcatg
gatcttaggaaagac
>Vitis
ATGACGAAGCAGCAAGCTAACTGGTCTCCTTACGACAACAATGGAGGATCTTGTGTTGCA
ATTGCAGGTGCCGATTACTGCGTCATCGCAGCCGATACTCGGATGTCGACCGGCTACAAT
ATCCTCACTCGCGATTACTCTAAAATCTGCAAATTAGCA------GACAAATGTGTAATG
GCCTCATCTGGATTTCAAGCTGATGTAAGAGCTTTACAGAAGCACTTGGCAGCTAGGCAC
TTGATCTATCAGCATCAGCACAACAAGCAGATGAGTTGCCCTGCAATGGCTCAACTGCTC
TCCAACACCCTCTACTATAAACGTTTCTTCCCTTATTATTCTTTTAACGTTTTAGGTGGC
CTTGATAATGAAGGAAAGGGTTGTGTCTTCACATACGATGCTGTGGGATCCTATGAGAAG
GTTGGATATAGCTCCCAAGGTTCAGGTTCAACACTCATCATGCCTTTCTTGGACAACCAA
CTGAAATCTCCCAGCCCTCTTTTATTGCCTGCTCTGGATGCTGTTACTCCTCTCTCTGAG
CCAGAAGCAGTTGATTTAGTGAAAACTGTCTTTGCATCTGCAACTGAGAGGGATATATAC
ACTGGAGACAAGCTGGAAATTGTCATCTTAAATGCTAGTGGAATTCGTCGTGAGTACATG
GATCTTAGGAAAGAT
>Bradi
---ATGTCTAGGCGCGGCGACTGGGTC---TACGAGAATAACGGCGGGACCTGCGTGGCC
ATCGCCGGCGCAGACTACTGCGTGGTCGCCGCTGACACCCGTCTCTCCGTCGGCTACAGC
ATCCTCACGCGCGACCACTCCAAGATCTGCGAGCTTGGTATAATTAGAAAATGTGTAATA
GCATCTTCGGGCTTCCAAGGTGATATCAAAGCGCTGCAGAAGAACTTAGCTGCCAGAGAA
CTGCTTTACCAGCACCAGCACAATAAAAGGATGAGCTGCCCTGCAATGGCACAACTGCTC
TCCAATACCCTCTACTACAAGCGATTCTTCCCATACTATGCTTTCAATGTGCTTGGCGGG
CTTGACAGTGAAGGGAAAGGATGTGTTTACTCTTATGATGCTGTTGGGTCCTATGAGAGG
ACTGGTTACAGTGCTCAGGGAACAGGATCTACTTTGATCATGCCAGTGCTGGACAACCAG
CTGAAATCGCCTAGTCCACTATTACTCCCTGCAAGAGATGCTGTCACTCCTTTGTCAGAG
TCAGAGGCTGTCGACCTAGTTAAGGATGTCTTTGCATCCGCAACTGAGAGGGACATCTAC
ACTGGCGACAAGGTGGAGATTGTAGTTATCAACAAAGCTGGGACGCGTCGCGAGTACATC
GAGCTGAGGAAGGAC
>Oryza
------------ATGGCGAGGTTCGAGGTGTACGAGAACAACGGCGGCACGTGCGTGGCC
GTCGCCGGCGCCGACTACTGCGTGGTCGCCGCCGACACGCGCCTCTCCGTCGGATACAGC
ATCCTCAGCCGCGACAGCTCCAAGATCGCCCACCTAGCG------GATAAATGTGTTTTG
GCCTCATCTGGATTTCAAGGTGATGTTAAAGCTTTGCAGAGGAACCTTACTGCCAAGGAA
TTGCTTTATGAACACAACCATAACAAGAAAATGAGCTGCCCTGCGATGGCGCAATTACTG
TCCAACACGCTCTACTACAAAAGGTTCTTCCCATACTATGCCTTCAATGTGTTGGGTGGA
CTTGACAGCGAAGGTAAAGGATGTGTCTTCACATATGATGCTGTTGGGTCTTATGAAAGG
ACAGGTTATAGTGCTCAGGGGACAGGTGCAGCTTTGATGATGCCTGTTCTGGACAATCAG
CTAAAATCTCCTAGCCCATTACTACTTCCAGCTCGGGATGCAGTGACACCATTATCTCAA
TCAGATGCTGTCGATCTGGTTAAGGACGTTTTTGCATCAGCCACAGAACGAGACATATAC
ACTGGAGATAAACTGGAGATTGTTGTCATCAACAGCGCCGGCTCTCACCGTGAGTTCATT
GAGCTAAGGAAGGAT
>Zma
------------ATGGCGAGGTTCAACCCATACGAGAACAACGGCGGCACGTGCTTGGCC
GTCGCCGGCGCCGACTACTGCGTCGTCGCCGCCGACACCCGCCTCTCCATCGGTTACAGC
ATCCTGTCCCGCGACCACTCTAAAATCTCTCAGCTGTCA------GACAAATGTGTTTTG
GCTTCATCTGGGTTTCAAGGTGATATCAAAGCTTTGCAGAAGGCTCTGGCTGCTAAGGAA
TTAATCTATGAACACAATAATAACAAGAAGATGAGCTGCCCAGCAATGGCTCAACTTCTG
TCAAACACACTCTACTACAAGAGATTCTTCCCATACTACGCTTTCAATGTGTTGGCCGGA
CTGGACACCCAAGGTAAAGGATGTGTCTTTACATACGATGCTGTTGGGTCTTATGAGAGG
ACAGGCTATAGTGCTCAGGGAACAGGTTCAGCGTTGATGATGCCTGTTCTTGACAACCAG
TTGAAATCCCCTAGTCCTCTCCTACTGCCAGCTCGGGATGCAGTGACACCCTTGTCTGAA
TCTGATGCGGTTGATCTGGTGAAGGACGTTTTCGCATCAGCCACTGAACGAGACATATAC
ACTGGAGATAGATTGGAAATTGTGGTCATCAACAAATCTGGCACACACCGAGAGTACATT
GAACTGAGAAAGGAT
>Sorbi
------------ATGGCGAGGTTCGACCCGTACGAGAACAACGGCGGCACGTGCGTGGCC
GTCGCCGGCGCCGACTACTGCGTCGTCGCCGCCGACACCCGCCTCTCCGTCGGTTACAGC
ATCCTGTCCCGCGACCACTCCAAGATCGCCCAGCTGGCA------GACAAATGTGTTTTG
GCCTCGTCTGGGTTCCAAGGTGATATCAAAGCTTTGCAGAAGGCTCTGACTGCCAAGGAA
CTAATCTATGAACACAACAATAACAAGAAGATGAGCTGCCCAGCAATGGCTCAACTTCTG
TCAAACACACTCTACTACAAGAGATTCTTCCCATACTACGCTTTCAATGTGTTGGCCGGA
CTGGACACCCAAGGTAAAGGATGTGTCTTTACATACGATGCTGTTGGGTCTTATGAGAGG
ACAGGTTATAGTGCTCAGGGAACAGGTTCAGCGTTGATGATGCCTGTTCTTGACAACCAG
TTGAAATCCCCTAGTCCTCTCCTACTGCCAGCTCGGGATGCAGTGACACCTTTGTCTGAA
TCTGATGCGGTTGATCTGGTGAAAGACGTTTTCGCATCAGCCACTGAACGAGACATATAC
ACTGGAGATAGATTGGAAATTGTGGTCATCAACAGCTCTGGCACACACCGAGAGTGCATT
GAACTGAGGAAGGAT
