# Supplementary material for: Back to the sea twice: identifying candidate plant genes for molecular evolution to marine life
Source: BMC Evol Biol. 2011 Jan 12;11:8. doi: 10.1186/1471-2148-11-8 (PMC3033329; doi:10.1186/1471-2148-11-8)
Supplement: Additional file 3 — Aligned nucleotide (CDS) sequences of each OrthoMCL cluster, produced with PAL2NAL. [file 1471-2148-11-8-S3.GZ › orthomcl171.pal2nal]

>Vitis
------------------------------------------------------------
------------------------------------------------------------
------------------------------------ATGGATCGAACCTCTAAGCCC---
---------------------TGCGAACGATGTCAGGCCGTGGAAAGGGAGGCA---AAG
GGCTGGGCAAGGGAGGAGCAAAGCGGCATCGGAAAGAGAGGAGGTGTGAAGAGAATCAGT
GGGCTGATCTACGAAGAAACCAGAGGCGTTCTGAAGATATTTTTGGAGAACGTGATTCGC
GATGCGGTGACGTACACTGAGCACGCCAGGAGGAAGACCGTGACCGCCATGGACGTGGTT
TACGCCCTCAAAAGGCAGGGAAGGACTCTTTACGGCTTCGGTGGC
>Zma
------------------------------------------------------------
---------------------------------------------------------ATG
AAATTTCAGACTCGCCAAACCCGAGCGGAAGAAGCCATGTCCGGGCGCGGTAAGGGTGGC
AAGGGGCTCGGCAAGGGCGGCGCGAAGCGTCACCGGAAGGTGCTGCGCGACAACATCCAG
GGCATCACCAAGCCGGCGATCCGGCGGCTGGCGAGGAGGGGCGGCGTCAAGCGCATCTCG
GGGCTCATCTACGAGGAGACCCGCGGCGTGCTCAAGATCTTCCTCGAGAACGTCATCCGC
GACGCCGTCACCTACACTGAGCACGCCCGCCGCAAGACCGTCACCGCCATGGACGTCGTC
TACGCGCTCAAGCGCCAGGGCCGCACCCTCTACGGCTTCGGCGGC
>Zostera
------------------------------------------------------------
------------------------------------------------------------
------------------------------------ATGTCTGGACGCGGCAAGGGAGGA
AAGGGGCTCGGTAAAGGCGGAGCCAAGCGGCACAGGAAGGTTCTTCGTGATAACATCCAG
GGTATTACGAAGCCCGCTATCCGTCGTCTAGCTCGTCGTGGAGGCGTCAAACGTATCAGT
GGTCTTATTTATGAGGAGACTCGTGGCGTTCTGAAAATCTTCTTGGAGAATGTTATTAGG
GATTCCGTGACGTATACTGAACATGCTCGGAGGAAGACCGTAACTGCCATGGATGTCGTG
TATGCTCTTAAGAGGCAAGGGAGGACTTTGTATGGATTTGGCGGT
>Poptr
ATGGTCAATAACCTAAATCTCAATCCTCACGCGGATCGCCATCTGATCCAACGACCACCA
CACCGCCTTGCCTTCTATAAAACTAACTCTCCAAACTCTACCTCATCGAATCAAATCACA
TTAAATCAAAAAACAAAACTCAAAGTCTGTAAAAAAATGTCAGGGAGAGGAAAGGGAGGC
AAGGGATTGGGAAAGGGAGGGGCCAAGAGGCATCGTAAGGTTCTTCGTGATAACATCCAG
GGTATCACCAAGCCTGCGATCCGTCGTCTAGCAAGGCGTGGTGGTGTCAAGCGTATCAGT
GGTCTTATCTACGAGGAGACCAGAGGCGTGCTCAAGATCTTCCTGGAGAATGTGATTCGT
GACGCTGTAACCTACACAGAGCACGCACGCCGCAAGACAGTGACTGCTATGGATGTCGTG
TATGCTTTGAAGAGGCAAGGCCGTACTCTTTATGGTTTTGGTGGT
>Medtr
------------------------------------------------------------
------------------------------------------------------------
------------------------------------atgtctgggcgtggaaaaggtgga
aagggtttgggaaagggtggagcaaagcgacatcgtaaggtgcttcgtgacaacatccag
ggaataacaaagccagcgattcgtcgtcttgctcgtagaggaggagtgaagcgtatcagt
ggtttgatttatgaggagacacgtggcgtgttgaagatatttttggagaatgtgattaga
gatgctgtgacttacactgagcacgctagaaggaagacggttactgctatggatgtggtt
tatgccctcaagagacagggaagaaccctttacggatttgggggt
>Oryza
------------------------------------------------------------
------------------------------------------------------------
------------------------------------ATGTCGGGCCGTGGCAAGGGAGGC
AAGGGGCTGGGCAAGGGAGGCGCGAAGAGGCACAGGAAGGTGCTGCGCGACAACATCCAG
GGGATCACGAAGCCCGCGATCCGGAGGCTGGCGAGGAGGGGCGGCGTGAAGCGCATCTCC
GGGCTGATCTACGAGGAGACCCGCGGCGTGCTCAAGATCTTCCTCGAGAACGTCATCCGC
GACGCCGTCACCTACACCGAGCACGCCCGCCGCAAGACCGTCACCGCCATGGACGTCGTC
TACGCGCTCAAGCGCCAGGGCCGCACCCTCTACGGCTTCGGCGGC
>Posidonia
------------------------------------------------------------
------------------------------------------------------------
------------------------------------ATGTCTGGGAGAGGGAAAGGAGGG
AAGGGGTTGGGCAAGGGAGGAGCCAAAAGGCACAGGAAGGTCCTCCGCGACAACATCCAG
GGTATCACCAAGCCGGCCATCCGCCGTCTCGCCCGCCGTGGCGGGGTCAAGCGCATCAGC
GGGCTCATCTACGAGGAGACCCGTGGGGTTCTCAAGATCTTCCTGGAGAACGTCATCAGG
GACGCCGTCACCTACACCGAGCACGCCAGGAGGAAGACCGTTACGGCCATGGACGTCGTC
TACGCCCTCAAGCGCCAGGGCAGGACTCTCTACGGTTTCGGAGGG
>Arath
------------------------------------------------------------
------------------------------------------------------------
------------------------------------ATGTCAGGCCGAGGAAAGGGAGGA
AAAGGATTAGGAAAGGGAGGAGCCAAGAGACATCGGAAAGTACTCAGAGACAACATCCAA
GGGATTACCAAACCTGCGATTCGTCGTCTCGCGAGAAGAGGAGGCGTGAAGCGTATCAGT
GGTTTGATCTATGAAGAGACTCGCGGCGTTCTCAAGATCTTTCTCGAGAACGTGATTCGT
GACGCCGTTACTTACACGGAGCACGCTCGCCGGAAAACTGTTACGGCGATGGACGTCGTT
TACGCTCTCAAGAGACAAGGACGAACTTTGTATGGATTCGGCGGC
>Bradi
------------------------------------------------------------
------------------------------------------------------------
------------------------------------ATGTCGGGCCGCGGCAAGGGAGGC
AAGGGGCTGGGCAAGGGCGGCGCCAAGAGGCACAGGAAGGTGCTCCGGGACAACATCCAG
GGGATCACGAAGCCGGCGATCCGGAGGCTGGCGCGGAGGGGCGGCGTGAAGCGCATCTCC
GGGCTCATCTACGAGGAGACCCGCGGCGTGCTCAAGATCTTCCTCGAGAACGTCATCCGC
GACGCCGTCACCTACACCGAGCACGCGCGCCGCAAGACCGTCACCGCCATGGACGTCGTC
TACGCGCTCAAGCGCCAGGGCCGCACCCTCTACGGCTTCGGCGGC
>Sorbi
------------------------------------------------------------
------------------------------------------------------------
------------------------------------ATGTCGGGCAGGGGCAAGGGCGGC
AAGGGGCTCGGGAAGGGCGGCGCGAAGCGGCACCGGAAGGTGCTGCGCGACAACATCCAG
GGCATCACGAAGCCGGCCATCCGGAGGCTGGCGAGGAGGGGCGGCGTGAAGCGCATCTCC
GGTCTGATCTACGAGGAGACCCGCGGCGTGCTCAAGATCTTCCTCGAGAACGTCATCCGC
GACGCCGTCACCTACACGGAGCACGCCCGCCGCAAGACCGTCACCGCCATGGACGTCGTC
TACGCCCTCAAGCGCCAGGGCCGCACCCTCTACGGCTTCGGCGGC
