# Supplementary material for: Back to the sea twice: identifying candidate plant genes for molecular evolution to marine life
Source: BMC Evol Biol. 2011 Jan 12;11:8. doi: 10.1186/1471-2148-11-8 (PMC3033329; doi:10.1186/1471-2148-11-8)
Supplement: Additional file 3 — Aligned nucleotide (CDS) sequences of each OrthoMCL cluster, produced with PAL2NAL. [file 1471-2148-11-8-S3.GZ › orthomcl1707.pal2nal]

>Zostera
ATGCTGAGGGTTGCAGGAAGAAGGCTCGGTTTAACATCC------------CCTCGAGCG
AATCCTGTCGCTTCGTTCTTCGTTGCGGGATCTCCTCCTATCCATGGGGATCGCGTATCC
AGA---GACTATTCATCTCCGGTTGAGTCTCCTTTGGCGGTACATTCCGCATTCATTGGA
GCTATCAGAGGATTTTCATCA---AAAACCATTGTCTCTACGCATCATGACATGATCTTA
AATGATATTCCTGCCACTGTTGCTGCCCTGAAGAATCCTAGCTCAAAGATTATATATGAT
GAGCACAATCATGAACGTTACCCT------------------------------------
------------------------------------------------------------
------------------------------------------------------------
------------------------------------------------------------
------------------------------------------------------------
------------------------------------------------------------
---------CTGGGGATCCTACCAAAAGAGCAT---------------------------
------------------------------------------------------------
---------TTGCCTACTTTG---------------------------------
>Posidonia
ATGCTGAGGGTCGCCGGAAGAAGGCTCGCGTCTCTCTCC------------CCCAGGCCG
AGTCCCGCCGCCTCGGTTTTC---------TTCACCAGGAACCCTCTCCATGGGGAGCAC
GGCTCCGACGATTCCAGCCCGTCCGTGGGATCTTTCTCCGCTCTATCGGTGTTCCTCGGA
GCTGCCAGAGGATTTTCTTCT---GAAACTCTTGTCCCTAGACATCATGACATGGGTTTA
GCTGATCTCCCTGCTACTGTGGCAGCTGTTAAGAACCCTAGCTCCAAAATTGTATATGAT
GACCACAATCATGAGCGCTATCCACCTGGTGATCCAAGCAAGAGAGCTTTTGCATACTTT
GTCTTGACCGGTGGAAGATTTGTATATGCTTCCTTGCTACGTCTTCTGGTTCTCAAATTT
GTACTGAGCATGTCTGCCAGCAAGGATGTGCTTGCTCTAGCTTCCATTGAGGTTGATCTT
TCCAGCATTGAGCCTGGGGCCACTGTGACAGTCAAGTGGCGTGGCAAGCCAGTGTTCATC
AGGCGCAGGACGGATGACGATGTTAAGCTGGCGAAC------------------------
------------------------------------------------------------
------------------------------------------------------------
------------------------------------------------------------
------------------------------------------------------
>Arath
ATGCTGCGTGTAGCAGGGAGGAGGCTTTTCTCTGTCTCG------------CAGAGATCT
TCGACTGCGACCTCCTTCGTCGTCTCCCGTGACCATACCCTTTCCGATGGTGGCGGCGAC
TCC---TCTTCAGCTCCCAGATCCCTCCCCTCTGCAGATCTCTCATCTTACCACCGTAGC
CTTATCAGAGGCTTCTCTTCT---CAAGTCCTTGCTCAAGGAAATGAGATAGGTTTTGGT
TCAGAAGTCCCAGCCACAGTCGAAGCTGTCAAAACGCCTAACTCAAAGATTGTCTATGAT
GACCATAACCATGAGCGTTACCCACCTGGTGACCCTAGCAAGCGTGCATTCGCCTATTTT
GTCTTGTCGGGTGGGAGGTTTGTTTATGCCTCTGTCCTCCGCCTGCTTGTTTTGAAGCTT
ATTGTGAGCATGTCTGCAAGTAAAGATGTCCTTGCCCTTGCATCCCTTGAGGTTGACCTA
GGGAGCATAGAACCAGGAACTACCGTGACAGTCAAGTGGCGTGGAAAGCCCGTCTTCATC
AGGCGAAGAACAGAAGATGACATCAAGCTGGCCAATAGTGTGGATGTTGGATCCCTGAGG
GACCCACAAGAAGACTCGGTTAGGGTCAAGAATCCAGAATGGTTAGTGGTTGTTGGAGTG
TGCACTCATTTGGGGTGCATCCCCTTGCCTAATGCTGGTGATTATGGTGGTTGGTTTTGT
CCGTGTCACGGATCACATTACGATATATCTGGAAGAATTAGGAAAGGTCCTGCACCATAC
AACCTGGAAGTACCAACCTACAGCTTCCTGGAAGAGAATAAGTTACTCATCGGT
>Poptr
ATGCTAAGAGTAGCAGGGAGGAGGCTCTCATCTTTACCA------------TGGAGGTGC
TCGCAGACGACCTCCGCCTTCGTTTCTCAAAACAGTCCTTTCCTCAGCGATGGTCGTGAT
TCTGCCGCCTCTTCCAGATCCATCCTCTCCCCTTATCATTTA---TCCTTCACTCCAGAT
CTAATCAGAGGTTTTTCTTCT---GGAGCCCTTACTCCAGGACAGGATATGGGTATCATC
TCAGATCTCCCGGCTACTGTAGCAGCTGTGAAGAACCCTACCTCAAAAATTGTCTATGAC
GAGCACAATCATGAGCGTTATCCACCGGGTGACCCCAGCAAGCGTGCCTTTGCCTATTTT
GTCTTAACTGGTGGCAGGTTTGTGTATGCCTCCTTAATTCGTCTTTTGGTCCTCAAGTTT
GTTCTGAGCATGTCTGCTAGCAAAGATGTCCTTGCCATGGCCTCCCTTGAGGTTGATCTC
TCTAGCATTGAGCCTGGCTCTACTGTTACAGTCAAGTGGCGTGGAAAGCCAGTTTTTATC
AGAAGACGAACTGAAGATGATATCAAGCTGGCTAACAGTGTTGATGTTGCATCCCTTCGC
GACCCACAGGAGGATGCTGCCAGGGTTAAGGACCCAGAATGGCTTGTGGTGGTAGGGGTC
TGCACCCACCTGGGGTGCATTCCATTACCCAATGCTGGTGACTTTGGTGGCTGGTTTTGC
CCATGCCATGGCTCACACTATGACATCTCTGGCAGGATTCGCAAGGGTCCAGCGCCCTTT
AATTTAGAGGTCCCCACTTACAGTTTCTTGGAGGAGAACAAGTTACTCGTTGGG
>Vitis
ATGTTGAGAGTAGCAGGGAGGAGGCTCTCCTCTCTTTCACGC---------TGGTCGCCG
TCGTCCGCTCCGGCGAGCTCAGCCCTTCTCTCCAGAATCCACTCATCCAATGGCGGTGAT
GGC------TCCTCCAGATCCATCTCCTCTCCTCATCTCTTTAATTCCGAATTTCGAGAT
CTAATTAGAGGATTTTCTTCC---GAGTCCCTTGCTCCAAGCCATGACTTGGGTATGATC
TCAGACCTCCCACCTACTGTGGCAGCTCTGAAGAATCCCACTTCGAAAATTGTGTATGAT
GATCACAACCATGAGCGATTTCCCCCTGGCGACCCCAGCAAGCGTGCATTTGCCTACTTT
GTATTGACTGGTGGGAGGTTTATTTATGCCTCATTGATCCGTCTCCTGGTGCTTAAGTTT
GTTCTGAGCATGTCTGCTAGCAAAGATGTTCTTGCACTTGCCTCTATCGAGGTTGATCTC
TCCAGCATTGAGCCTGGGAGCACTGTTACTGTCAAGTGGCGAGGGAAGCCAGTATTCATT
AGGCGTCGGACTGAAGATGACATCAAGTTGGCTAATAGTGTTGATGTTGGGTCCCTTCGT
GATCCACAGGAGGATGCAGTCAGGGTCAAGGACCCGGAATGGCTCATTGTTATTGGGGTC
TGCACCCACTTGGGCTGCATCCCCTTGCCAAATGCTGGTGATTTTGGTGGTTGGTTTTGT
CCATGCCATGGCTCCCACTACGATGTCTCTGGCAGGATCCGCAAAGGGCCAGCACCCTAC
AATCTTGAGGTACCCACTTACAGCTTCTTGGAGGAGAACAAGTTAATGATTGGC
>Medtr
atgttgagggttgcatctaagaagctttcttctctctccgcatctccctcatggaggtct
tatcacgccgcctcctctttt---------ctctctaagaaccccatcccaccgccttct
tcc---acctccgatcaacgcagatctgaccccttttcgatccaccctgaattctttctt
cctttcagaggttttgcaact---gagtcactgatccacacaaaagaaaacagcattatt
cctgaaattcccgcaactgtttcagctgttaaaaatccttcttcgaagattgtatatgat
gaatacaaccatgaacggtttcctcctggtgacccaagcaagagggcatttgcatacttt
gtcctaacaggtggaaggtttgcttatgcctctctgatccgtttacttgtcctcaagttt
gtgctcagcatgtccgcaagtaaggatgttcttgctatggcttcacttgaagttgatctg
tccagcattgagccaggcactactgtcactgttaagtggcgtggaaagccagtattcatc
aggcgcagaacagatgacgatgtgaagttggcaaacagtgttgatgttggatctcttcgt
gaccctcagcaagattctgaaagagtcaagaacccggaatggctcgttgtggttggtgtt
tgcacacatctgggttgcattcccttgccaaatgctggagactttggcggatggttttgc
ccatgtcatggatctcattatgatatttctggcagaattaggaagggacctgcaccatac
aatctggaggtaccaacttattcattcttggaggaaaacaagttgttgatcggt
>Bradi
ATGCTGAGGGTTGCGGGGAGGAGGCTCTCGTCTTCCCTCTCC---------TGGCGCCCC
GCC---GCGGCAGCCGGAGCCAGGGGGGCACTCGCTGGCGCCGGCGGCTCCGGGAGAGAT
GAC------GATGGCTCGGCGCGCCAGCCTCGGTTCGCCATCGAGTCCCCCTTCTTCTCC
GCCGCGAGAGGTTTTTCTTCGACTGAAACACTCGTTCTACAGAACCAAGATGCTGGTTTG
GCTGAACTACCAGCAACTGTGGCTGCACTGAAGAACCCTAACTCAAAAGTGCTTTATGAC
CAGTACAACCATGAGAGATATCCTCCTGGGGATCCCAGCAAGCGTGCTTTTGCCTACTTT
GTTCTGAGTGGTGGGAGATTTGTATATGCATCACTGCTGCGTCTCCTTGTCTTGAAGTTT
GTCCTGAGTATGTCGGCAAGTAAGGATGTGCTTGCCCTTGCTTCCCTTGAGGTTGATCTA
TCCAGCATCGAACCTGGCACCACGGTGACTGTGAAGTGGCGTGGAAAGCCAGTCTTCATC
AGGCGACGAACGGATGACGACATTAAACTGGCCAACAGTGTGGATGTTGCATCCCTACGC
CACCCGCAGCAGGATGCAGAGCGTGTGAAGAACCCAGAGTGGCTGGTGGTTATCGGTGTC
TGCACACACCTTGGTTGCATTCCCCTCCCCAACTCTGGAGACTTCGGTGGCTGGTTCTGC
CCATGCCACGGTTCGCACTACGACATCTCTGGCAGAATCCGCAAGGGCCCTGCCCCGTTC
AACCTGGAGGTTCCTACATACAGTTTCTTGGAGGAGAACAAGCTGCTGATAGGC
>Oryza
ATGCTCAGGGTCGCCGGGAGGCGCCTCACCACCGCCCTCGCC---------TGGCGCCCC
GCC---GCGGCGGCCGGCGCCAGGGGCCCGCTCGCCGGGGGCTCCCTCCCCGGCGACGAC
GAA---TTCTCGCGTGAGCCCCAGAGGCCGCGCTTCGCCGTGGATTCCCCGTTCTTCGCC
GCTTCGAGGGGCTTTTCCTCA---GAAACTCTTGTTCCAAGGAACCAGGATGTAAGCTTG
ACTGAGCTTCCAGCAACAGTGTCAGCTGTGAAGAATCCCAGTGCAAAGATTGTATATGAT
GAATATAACCATGAAAGATACCAGCCAGGTGACCCAAGTAAAAGAGCGTTTGCATACTTT
GTGTTGAGTGGTGGAAGGTTTATTTATGCTTCGCTTCTGCGCTTGCTCGTTTTGAAGTTT
GTTCTAAGCATGTCTGCTAGCAAGGATGTTCTTGCTCTTGCTTCCCTTGAGGTGGATCTC
TCTAGTATTGAGCCTGGCACCACTGTGACCGTGAAGTGGCGGGGCAAGCCAGTTTTTATC
AGGCGCAGGACAGAGGAAGACATCAACTTGGCGAACAGCGTTGACATTGGATCTCTTCGT
GACCCACAGCAGGATGCGGAACGAGTCAAGAACCCTGAGTGGCTGGTTGTGATTGGGGTG
TGTACTCATCTGGGCTGCATTCCACTTCCCAACGCTGGTGACTTTGGTGGCTGGTTCTGT
CCATGCCATGGATCACATTATGATATATCAGGTAGAATCCGTAAGGGCCCTGCACCATAC
AACCTCGAAGTCCCGACCTACTCATTTCTGGAAGAGAACAAATTGCTCATCGGC
>Zma
ATGCTGAGGGTCGCGGGCAGGCGCCTCTCGTCCGCTCTCGCC---------TGGCGCCCC
GCCGCCGCCGCCTCAGGCTCCCGGGGCCCTCTCGCCGGT---ACACTACCCGGCCGCGAC
GAC---GACGACACACGCGACTGCAGGGCGCGTTTCGCCATCGAATCTCCCTTCTTCGCC
GCTGCCAGAGGGTTTTCAGCA---GAGACTCTTGCTCCAAGAAACCAGGATGTGGGCTTA
TCTGAGCTCCCAGCAACTGTGGCAGCTGTGAAGAATCCAAGTGGAAAAATCGTGTATGAT
GAGTATAACCATGAGCGCTACCCACCTGGAGACCCCAGCAAGCGTGCATTTGCCTACTTT
GTGCTGAGTGGTGGGAGGTTCATTTACGCATCTTTGCTGCGACTTCTCGTCTTAAAATTT
GTCCTAAGCATGTCAGCAAGTAAGGATGTTCTCGCGCTTGCCTCACTTGAGGTTGACCTC
TCAAGCATTGAGCCTGGAACCACGGTGACGGTGAAGTGGCGTGGCAAGCCGGTCTTCATA
AGGCGGAGGACAGAGGATGATATCAAGTTGGCCAACAGTGTTGACGTCGCATCCCTCCGC
CACCCAGAGCAAGATGCAGAGCGCGTCAAGAACCCCGAATGGCTGGTCGTCATTGGGGTC
TGCACTCACCTGGGCTGCATCCCGCTCCCTAATGCAGGAGACTTTGGTGGCTGGTTCTGC
CCGTGCCACGGCTCGCACTACGACATTTCTGGTAGGATCCGCAAGGGCCCGGCACCCTTC
AACCTGGAAGTGCCGACATACAGCTTCTTGGAAGAGAACAAGCTTCTCATCGGC
>Sorbi
ATGCTCAGGGTCGCGGGCAGGCGCCTCTCGTCCGCTCTCTCC---------TGGCGCCCC
GCCACCGCCGCCGCCGGCACCCGGGGCCCTCTCGCCGGC---ACGCTACCCGGCCGCGAC
GAC---GACGACACGCGCGACCGCAGGGCGCGTTTCGCCATCGACTCTCCCTTCTTCGCC
GCCGCCAGAGGGTTTTCAGCG---GAAACTCTTGTTCCAAGGAACCAGGATGTGGGCTTA
GCTGAGCTCCCACCAACTGTGGCCGCTGTGAAGAATCCTAGTGGAAAAATCGTGTATGAT
GAGTCTAACCATGAGCGCTACCCGCCTGGGGACCCCAGCAAGCGTGCATTTGCCTACTTT
GTGCTGAGTGGTGGGAGGTTCATTTACGCATCTTTGCTGCGACTTCTCATCTTGAAATTC
GTCCTGAGCATGTCAGCAAGTAAGGATGTTCTCGCACTTGCCTCACTTGAAGTTGACCTC
TCAAGCATTGAGCCTGGCACCACGGTAACTGTGAAGTGGCGTGGCAAGCCAGTCTTCATC
AGGCGGAGGACAGATGATGATATCAAGTTGGCCAACAGTGTTGATGTTGCGTCCCTCCGC
CACCCAGAGCAGGATGCAGAGCGTGTCAAGAACCCTGAATGGCTGGTCGTCATTGGGGTC
TGCACTCACCTGGGCTGCATCCCGCTCCCCAATGCAGGAGACTTTGGCGGCTGGTTCTGC
CCGTGCCACGGCTCACACTATGACATCTCTGGTAGGATCCGCAAGGGCCCGGCACCCTTC
AATCTGGAAGTGCCGACATACAGCTTCTTGGAAGATAACAAGCTTCTCATCGGC
