# Supplementary material for: Back to the sea twice: identifying candidate plant genes for molecular evolution to marine life
Source: BMC Evol Biol. 2011 Jan 12;11:8. doi: 10.1186/1471-2148-11-8 (PMC3033329; doi:10.1186/1471-2148-11-8)
Supplement: Additional file 3 — Aligned nucleotide (CDS) sequences of each OrthoMCL cluster, produced with PAL2NAL. [file 1471-2148-11-8-S3.GZ › orthomcl1693.pal2nal]

>Medtr
------------------------------------atggatcgagtgaaccttgacgga
aagccaattgtgccgatctcaatatgcttgatcggcggtggaggattcatcggatcacac
ctcaccgaaaagctcatgtccgaaacttcccacaaagccatagtcattgatgtctcctct
gagaaagtcaatcatctccttgataagtctcatcct------------tgggctaaccgt
attgagtttcatcagatgaatatcaagaacgattctcgtcttgaaactcttgtcaaagct
tctgatctcactattaatcttgctgcgatttgcacaccggcggattataacacgcggcct
ttggatactatttacagtaatttcatcgatgcgatcccggtgattaagttttgtactgag
aacaataagcgtttgattcatttttctacctgtgaggtctttgggaagactataggtagc
tttctgcctgaggaatat------agaaaggaacctcaatattacaagctcaaagaagat
gtgagtccttgtatttttggacctgttcataaacagaggtggtcttatgcatgtgcaaag
caaatgaccgataggctcatttatgctgagcatgcggagaatggactcaagttcactatt
gtgagaccttataactggattggaccaagaatggacttcattcctggagtggatggtcca
agtgatggtgtcccaagagttttagcttgcttcagtaataatctcctgcgtggcgagccg
ctcaaacttgttgatggtggacattcccagagaacctttctctatatcaaagatgcaatt
gaggctgttatgttaatgattgataaccctgatagagcaaatggacacatctttaatgtg
ggaaacccagataatgaagtatctgttaagcaactagctgagctgatgataaaggtatat
gcaaaggtggctggtgtacctgaatctagtctatcgactctggatgtgagctcagaggtt
ttctatggtaaaggctatgatgacagcgacaggcgtatccctgacatgacaattatcacc
aagcagcttggttggaagccaaagacatctcttgatgacctgttggattctacccttcaa
tatcaacatcagacatattctcatgccatcaagaaagaactctcaaaaccttcaact---
---
>Zostera
---------------------------------ATGGCGGCCAGAGTTGATTTGGATGGG
CGTCCGATCAAGCCGATGACGATATGCATGATCGGAGCCGGTGGGTTCATTGGATCTCAC
CTCTGTGAGAAGTTGATGTTCGAGACGTCTCACACCGTCATCGGTGTTGATGTCTACAAT
GACAAGATCTTGCACCTTCTCGAACCTGCCGAGAAGGAAGATTGTGCTTGGTTCGGGAGG
ATCCAATTCCACCGGATGAACATCAAGCATGACTCTCGTCTGGAGGCGCTTATCAAGATG
TCGGATTTGGTCATCAATCTCGCTGCAATTTGCACTCCGGCGGATTACAACACCCGTCCA
CTCGACACTATCTACAGTAACTTCATCGACGCACTTCCCGTCGTGAAGTACTGTGGACAG
TACAGTAAGAGACTCATTCACTTCTCAACCTGCGAGGTTTATGGTAAGACCGTCGGAAGC
TTTCTTCCCAAAGATCATCCTCTCCGAGAAGAGGCGGAGTTTTATGTTCTCAACGAAGAG
GAAACTCCATGCATATTTGGGTCTATTCAGAAGCAGAGATGGTCGTATGCATGTGCAAAA
CAACTCATCGAAAGATTGATCTACGCCGAGGGGGCGGAGAACGGTCTTAAGTTCTCCATC
GTCAGACCCTTCAACTGGATCGGCCCGAGAATGGATTTCATTCCCGGAATCGATGGACCA
AGCGAGGGTGTTCCTAGGGTTTTGGCTTGCTTCAGCAACAACCTGTTAAGAGGCGAGCCA
CTGAAGCTGGTTGACGGTGGAGAGTCGCAAAGGACGTTCATATACATCAAGGACGCCAGC
GAAGCCGTGACTCTGATGATCGAGAACCCCGACCGGGCAAACGGACACATCTTCAACGTT
GGAAACCCTAACAATGAAGTTACTGTGAGACAACTTGCAGACATGATGACAGAAGTGTAC
AGCAAGGTTTCCGGCAGGAAGACTCTTGACGTTCCCACCGTCGACGTGTCTTCTCAGGAG
TTCTACGGAGAGGGCTATGACGACAGCGACAAACGGATCCCTGACATGACTTTAATCAAC
AAACAACTTGGGTGGGATCCGAAGACGTCGCTTTTTGATTTGCTGGAATCCACTCTGACT
TACCAGCACAAGACATATGCAGAAGCCGTCAAACGTGACATGGCAAAACCAACAGCAACT
---
>Posidonia
------------------------------------------------------------
------------------------------------------------------------
------------------------------------------------------------
------------------------------------------------------------
------------------------------------------------------------
------------------------------------------------------------
------------------------------------------------------------
------------------------------------------------------------
------------------------------------------------------------
------------------------------------------------------------
------------------------------------------------------------
------------------------------------------------------------
------------------------------------------------------------
------------------------------------------------------------
------------------------------------------------------------
TAAAGTAAAACCCATCATAATTCATAAACATTAAATCAGAAATGGAAAAGTACATCTGCT
TCAGCCAGCTATTGCCTTATTTTATCGAGGGAAAAACAAACAAAAAGAACAGAAGGAGAT
GGCAGCATGGCTTCCACAAGCTATGTTTTGCTATGCCACAAAACATTGAATACAATAGTA
CCAAACGGTAAACGAACAAATGGACCCTAACATCATGCCGACTGCAGGTCCGTTTTTAAC
TGATACACACGTGACGAATTTTAAAGGGCACAAAGAGAGTGGGGGTAAAAGAATCACTTG
AGA
>Bradi
---------------ATGTCGTCGTCGCCGGGGAGCCTCGGCAGGACGGATCTGGACGGG
AACCCCGTGGCGCCGCTCACCATCTGCATGATCGGCGCCGGCGGCTTCATTGGCTCCCAC
CTCTGCGAGAAGCTCATGGCGGAGACGGCGCACGTCGTCCTCGCCGTCGACGTCTACTGC
GACAAGATCCGCCACCTCGTCGACCCGGCCCCGCCCCAC---------CTCTCCGGCCGC
ATCTCCTTCCACCGCCTCAACATCAAGAACGACTCACGCCTCGAGGGCCTCATCAAGATG
GCCGATCTGACGATCAACTTGGCGGCGATCTGCACGCCGGCGGACTACAACACGCGCCCG
CTCGACACCATCTACAGCAACTTCATCGACGCCCTCCCAGTGGTCAAGTATTGCTCGGAG
AACAACAAGCGCCTCATCCACTTCTCCACGTGTGAGGTCTACGGCAAGACCATCGGCAGC
TTCCTCCCCAAGGATCACCCGCTCCGCAAGGAAGCTGAATTTTATGTGCTGAAAGAAGAT
GAGTCACCCTGCATTTTTGGTCCAATTGTGAAGCAGAGATGGTCCTACGCATGCGCGAAG
CAGCTTATTGAGAGGCTTATTTTTGCTGAAGGTGCAGAAAATGACCTTGAATTCACGATC
GTGAGACCTTTCAATTGGATTGGGCCAAGGATGGACTTCATTCCTGGAGTTGATGGTCCT
AGCGAGGGTGTTCCTCGGGTTTTGGCTTGCTTCAGTAACAATCTCCTCCGCAGAGAGCCC
CTGAAGCTTGTTGATGGCGGCGAGTCCCAGAGAACTTTCGTTTACATCAAGGATGCCATT
GAAGCTGTTCATTTGATGATTGAAAACCCTGCTCGAGCCAACGGCCATATCTTCAATGTT
GGGAACCCCGACAATGAAGTCACCGTTAGGGAATTGGCTGAAATGATGATAGAGGTCTAT
GCTAATGTCTCAGGAGAGCCACCACTGGATGAACCTTTAATCGACGTGAGTGCGAAGCAA
TTCTATGGTGAAGGATACGATGATAGTGACAAGAGAATTCCCGATATGACCCTAATCAAC
AAGCAGCTAGGGTGGAACCCAAAGACCCCTCTCAAGGACTTGCTGGAGACGACTTTGACC
TACCAGCACAAGACATACAAAGAAGCCGTCAAAAGGCAAATGTCACAGGCGACAGCGTCG
AGT
>Oryza
ATGTCGTCGTCGTCGTCGCCGCCCGCCGCCTCCGCCGCCGCGAGGCTGGATCTGGACGGC
AACCCCATCGCGCCCCTCACCATCTGCATGATCGGCGCCGGCGGCTTCATCGGCTCCCAC
CTCTGCGAGAAGCTCATGGCCGAGACCGCCCACGTCGTCTACGCCGTCGACGTCTACTGC
GACAAGATCCGCCACCTCGTCGACCCCGCCCCTCCCCAC---------CTCCATGGCCGC
ATCTCCTTCCACCGCCTCAACATCAAGAACGACTCCAGGCTCGAGGGCCTCATCAAGATG
GCCGATCTGACGATCAACCTGGCGGCGATCTGCACGCCGGCCGACTACAACACGCGCCCC
CTCGACACCATCTACAGCAACTTCATCGACGCGCTCCCTGTGGTCAAGTACTGCTCTGAG
AACAACAAGCGTCTCATCCACTTCTCCACGTGCGAGGTCTACGGCAAGACCATCGGCAGC
TTCCTCCCCACCGACCACCCTCTCCGCAAGGAACCTGAATTTTATGTACTGAAAGAAGAT
GAATCCCCCTGCATTTTTGGTCCAATTGTGAAACAGCGATGGTCTTATGCATGTGCGAAG
CAGCTTATTGAGAGGCTTATTTTTGCTGAAGGAGCAGAAAATGGCCTTGAGTTCACAATT
GTGAGACCTTTCAATTGGATTGGACCAAGAATGGACTTTATTCCTGGTGTTGATGGTCCT
AGTGAGGGTGTTCCTCGGGTTTTGGCATGTTTCAGTAACAATCTCCTGCGTCGGGAGCCC
CTGAAACTTGTTGATGGTGGCCAGTCCCAGAGAACTTTTGTTTACATTAAGGATGCCATT
GAAGCTGTTCACTTGATGATTGAAAATCCTGCTCGTGCCAATGGTCAAATCTTCAATGTC
GGGAATCCTAACAATGAAGTCACTGTTAGGCAATTGGCTGAAATGATGACAGAGGTCTAT
GCAAATGTCTCAGGAGAGCCACCACTGGATGAACCTATGATTGACGTGAGTTCGAAGCAG
TTCTATGGTGAAGGATATGATGATAGTGATAAGAGGATTCCTGACATGACCATAATCAAC
AAGCAGCTTGGTTGGAATCCGAAGACCCCTCTCAAGGATTTGCTGGAGACAACATTGACC
TACCAGCACAAGACTTACAAAGAAGCTATCAAAAGGCAAATGTCACAGGCTTCAGCGTCG
AGT
>Zma
------ATGTCGTCGTCTCTCTCTCCAGCGGCGGCAGCCGCGCCCCTGGATCTGGACGGC
AACTCCGTCGCGCCCCTCACCATCTGCATGATTGGTGCCGGCGGCTTCATCGGCTCCCAC
CTCTGCGAGAAGCTCATGGCCGAGACGCGCCATGTCGTCCTCGCCGTCGACGTATACTGC
GATAAGATCCGCCACCTCGTCGACCCCGCGCCGCCGCAC---------CTCGCGGGGCGC
ATCTCCTTCCACCGCCTCAACATCAAGAATGACTCCAGGCTCGAGGGCCTCATCAAGATG
GCCGATCTGACCATCAACCTGGCGGCTATCTGCACGCCGGCGGACTACAACACGCGCCCC
CTCGACACCATCTACAGCAACTTCATCGATGCACTCCCAGTGGTCAAGTACTGCTCCGAG
AACAGCAAGCGTCTCATCCACTTCTCCACGTGCGAGGTCTATGGCAAGACCATCGGCAGC
TTCCTCCCCAAAGACCACCCGCTCCGCAAGGAACCTGAATTTTATGTTCTGAAAGAAGAT
GAGTCACCCTGTATTTTTGGTCCAATCGTGAAACAACGATGGTCCTATGCTTGCGCGAAG
CAACTTATTGAGAGACTTATATTTGCTGAGGGTGCAGAAAATGGCCTTGAATTCACAATC
GTGAGACCTTTTAATTGGATTGGGCCAAGGATGGATTTCATTCCTGGTGTCGATGGTCCT
AGTGAGGGTGTACCCCGGGTGCTGGCTTGCTTCAGTAACAATCTGCTCCGCCGAGAGCCT
TTGAAGCTTGTCGATGGGGGCCAGTCTCAGAGAACCTTTGTATACATCAAGGATGCCATC
GAAGCTGTTGTGCTGATGATTGAAAATCCTGCTCGAGCCAATGGTCACATCTTCAATGTT
GGGAATCCTGACAATGAGGTTACGGTTAGGGAGTTGGCCCAAATGATGACAGAGGTCTAT
GCAAACGTCTCAGGAGAGGCGCCGCTGGATGAGCCTATGATCGACGTGAGTTCGAGTCAG
TTCTACGGTGAAGGATACGATGACAGTGATAAGAGAATTCCTGACATGACTATAATCAAC
AAGCAGCTAGGTTGGAACCCAAAGACACCTCTCAAGGATCTGCTGGAGACAACATTGACG
TACCAGCACAAGACATACAAAGAAGCTGTGAAGAGGCAAATGTCGCAGGCTTCAGCAACA
AGT
>Sorbi
---ATGTCGTCGTCGTCTCCCTCTCCGGCGGCGGCGGCCGCGCGCCTGGATCTGGACGGC
AACCCCATCGCGCCCCTCACCATCTGCATGATTGGCGCCGGCGGCTTCATCGGGTCCCAC
CTCTGCGAGAAGCTCATGGCCGAGACGCGCCACGTCGTCCTCGCCGTCGACGTCTACTGC
GACAAGATCCGCCACCTCGTCGACCCCGCGCCGCCGCAC---------CTCGCCGGCCGC
ATCTCTTTCCACCGCCTCAACATCAAGAACGACTCCAGGCTCGAGGGCCTCATCAAGATG
GCCGATCTGACCATCAACCTGGCGGCCATCTGCACGCCGGCGGACTACAACACGCGCCCC
CTCGACACCATCTACAGCAACTTCATCGACGCACTCCCAGTGGTCAAATACTGCTCCGAG
AACAGCAAGCGTCTCATCCACTTCTCCACCTGCGAGGTCTATGGCAAGACCATCGGCAGC
TTCCTCCCCAAAGACCACCCGCTCCGCAAGGAACCTGAATTTTATGTTCTGAAAGAAGAT
GAGTCACCCTGTATTTTTGGTCCAATTGTGAAACAACGATGGTCCTATGCATGCGCAAAG
CAACTTATTGAGAGGCTTATATTTGCTGAAGGCGCAGAAAATGGCCTTGAATTCACGATT
GTGAGACCTTTCAATTGGATTGGCCCAAGAATGGACTTCATTCCTGGTGTTGATGGTCCT
AGTGAGGGTGTACCCCGGGTTTTGGCTTGCTTCAGTAACAATCTGCTCCGCCGAGAGCCC
TTGAAGCTTGTTGATGGGGGCCAGTCTCAGAGAACTTTTGTTTACATTAAGGATGCCATC
GAAGCTGTTGTGCTAATGATTGAAAATCCTGCTCGAGCCAATGGTCACATCTTCAATGTT
GGGAATCCTGACAATGAGGTTACTGTTAGGGAGTTGGCCCAAATGATGACAGAGGTCTAT
GCAAACGTCTCAGGAGAGGCACCACTGGATGAGCCCATGATTGATGTAAGTTCGAGTCAG
TTCTATGGTGAAGGATATGATGACAGTGATAAGAGAATTCCCGACATGACTATAATCAAC
AAGCAGCTAGGTTGGAACCCAAAGACTCCTCTCAAGGATCTGCTGGAGACAACGTTGACA
TATCAGCACAAGACATACAAAGAAGCTGTGAAGAGGCAAATGTCGCAGGCTTCATCAACG
AGT
>Vitis
---------------------------ATGGCTTCGGCGGCGAGGCTAGATCTGGACGGA
AACGCCATCAAGCCGATGACGATTTGCATGATCGGCGCCGGAGGATTCATCGGATCGCAC
CTCTGTGAGAAGCTCATGGCTGAGACGATGCACAAGGTCTTGGCCGTTGATGTCTACAAT
GACAAGATCAGGCACCTTCTCGAGCCGGCTGCACATCCT---------TGGTCCGATCGC
ATTCAGTTTCACCGCATCAACATCAAGCACGATTCGAGGCTCGAAGGACTCATCAAGATG
GCAGATCTGACTGTCAATCTGGCTGCGATCTGTACTCCCGCAGACTACAATACTCGTCCT
CTCGATACGATTTACAGCAATTTCATTGATGCACTTCCAGTGGTGAAATACTGTTCAGAA
AACAACAAGCGTCTCATTCACTTCTCGACTTGTGAAGTCTATGGGAAAACGATTGGGAGC
TTTCTTCCCAAAGATTCACCTCTCCGGCAGGATCCAGCTTACTATCTTCTCAAAGAAGAT
GCCTCCCCCTGCATTTTTGGTTCAATTGAGAAGCAGAGATGGTCCTATGCCTGTGCAAAG
CAATTAATTGAGAGGTTGATTTATGCTGAAGGTGCAGAGAATGGCCTAGAGTTCACCATT
GTGAGGCCTTTTAACTGGATTGGGCCTAGAATGGATTTCATTCCTGGCATTGATGGTCCT
AGTGAAGGTGTTCCAAGGGTTCTGGCATGCTTCAGCAATAACCTTCTTCGTCGTGAGCCA
CTCAAGCTTGTGGATGGTGGCCAATCCCAGAGAACCTTTGTTTATATAAAGGATGCTATT
GAAGCAGTCTTGTTGATGATTGATAATCCTGGCAGGGCTAATGGTCACATCTTCAATGTG
GGCAACCCAAACAATGAAGCTACAGTTAAGCAGCTTGCAGAAATGATGACTGAGGTTTAT
GCAAAGGTGAGTGGGGAACCTTCTTTGGAGGTACCAACTGTTGATGTAAGCTCCAAAGAA
TTCTATGGTGAAGGATATGATGACAGTGACAAGAGAATTCCAGACATGACCATAATCAAT
AAACAACTTGGTTGGAACCCTAAGACATCACTCTGGGATTTGCTTGAGTCAACCCTCACC
TATCAGCACAGGACATATGCTGAGGCTATTAAGCAGGCCATTGCGAAGCCAGTTGCATCT
---
>Arath
------------------------ATGGCGAATGGAGCTAATAGAGTGGATCTCGACGGG
AAACCGATACAACCGTTGACAATATGCATGATCGGCGCCGGAGGTTTCATCGGTTCACAT
CTCTGTGAAAAGCTCTTGACCGAGACGCCACATAAGGTGCTTGCGCTCGATGTTTACAAC
GATAAGATCAAACACTTGCTTGAGCCTGATACCGTTGAA---------TGGAGTGGTCGG
ATCCAGTTTCATCGTATCAATATTAAGCATGATTCGAGACTTGAAGGTCTTGTTAAGATG
GCGGATCTGATTATAAATCTTGCTGCGATCTGTACTCCAGCTGATTACAATACACGTCCT
CTTGATACTATCTACAGCAATTTCATTGATGCGCTTCCAGTTGTGAAATACTGTTCTGAG
AACAACAAGCGTCTCATTCACTTTTCTACCTGTGAAGTTTATGGAAAAACCATTGGAAGC
TTTCTTCCTAAGGATCATCCTCTGCGTGATGATCCTGCTTTCTATGTTCTTAAAGAAGAT
ATTTCCCCTTGCATATTTGGTTCAATTGAGAAGCAGAGGTGGTCATATGCGTGTGCAAAG
CAACTGATTGAGAGACTTGTTTACGCTGAGGGTGCTGAGAATGGGCTTGAGTTCACCATC
GTACGACCTTTTAACTGGATTGGACCTAGGATGGATTTCATCCCCGGCATTGATGGTCCT
AGCGAAGGTGTCCCACGTGTCCTTGCCTGCTTTAGTAACAATCTTCTACGTCGTGAGCCT
CTCAAGCTTGTAGATGGTGGAGAATCACAGAGAACTTTCGTCTACATCAATGATGCTATT
GAAGCTGTCCTTTTGATGATTGAAAACCCAGAGAGGGCAAATGGGCACATCTTCAACGTA
GGCAACCCGAACAACGAAGTTACAGTAAGACAGCTCGCTGAAATGATGACCGAGGTTTAC
GCAAAAGTGAGTGGAGAAGGAGCCATTGAGAGCCCAACGGTTGATGTTAGCTCCAAAGAG
TTTTACGGGGAAGGTTATGATGACAGTGACAAGAGAATCCCAGACATGACCATCATTAAC
CGCCAACTCGGATGGAACCCGAAAACATCGCTATGGGACTTGCTCGAGTCGACCTTAACC
TACCAGCACAGGACATACGCTGAAGCTGTGAAGAAGGCAACATCCAAACCAGTGGCTTCC
---
>Poptr
------------------------ATGGCATCATCAGTGGTGAGGGTTGATCTTGATGGA
AAACCAATAAATCCGCTAACAATTTGCATGATCGGTGCTGGTGGTTTCATTGGGTCCCAC
CTGTGTGAGAAGATCTTGAACGAGACTCAACACAAGATCTTAGCCCTTGATGTTTACAAT
GACAAGATCAAGCACCTTCTCGAACCGGACAGCCTCCCT---------TGGGCTGGCCGG
ATCCAGTTCCACCGTATCAATATCAAACACGACTCTCGCCTCGAAGGCCTCATCAAGATG
TCAGATCTGACGATAAATCTGGCTGCGATCTGTACTCCGGCGGATTATAATACGCGTCCT
TTGGATACGATTTATAGCAACTTTATCGACGCGTTGCCTGTGGCGAAGTACTGTTCAGAG
AATGGGAAGCGTCTGATTCACTTCTCGACTTGTGAAGTGTATGGGAAAACTATTGGGAGT
TTTCTTCCTAAAGACAGTCCTCTTCGTCAGGATCCTGCATATTATGTGCTTAAAGAAGAT
GCCTCTCCCTGCATTTTTGGTTCCATTGAGAAGCAGAGATGGTCTTATGCGTGTGCAAAG
CAATTGATTGAGAGGCTGGTTTATGCTGAGGGTGCAGAGAATGGACTTGAGTTCACCATC
GTGAGGCCTTTCAACTGGATTGGACCCAGAATGGATTTTATTCCCGGTGTTGATGGCCCA
AGTGAGGGCGTTCCCCGGGTTCTTGCTTGCTTTAGCAATGCTCTTCTTCGCCGGGAGCCG
CTCAAGCTTGTGGATGGTGGCGAATCCCAGAGAACATTTGTTTATATTAAGGATGCCATC
GAGGCTGTTCTCTTGATGATTGAAAATCCTTCCAGGGCCAATGGTCATATTTTTAACGTT
GGCAACCCTAACAATGAAGTCACTGTGAGGCAGCTTGCTGAAATGATGACAGCGGTCTAC
GCAAATGTAAGTGGAGAACCTGCTCTGGAGGAACCGACAGTTGATGTCAGCTCCAAAGAG
TTCTACGGTGAGGGATATGACGATAGTGACAAGAGAATTCCAGACATGACCATAATCAAT
AGACAACTTGGTTGGAACCCCAAGACGTCTCTGTGGGACTTGCTCGATTCAACCCTCACT
TATCAACACAAGACTTATGCCGAGGCAATCAAGAAGGTCATGTCACAACCCACAACCAGC
---
