# Supplementary material for: Back to the sea twice: identifying candidate plant genes for molecular evolution to marine life
Source: BMC Evol Biol. 2011 Jan 12;11:8. doi: 10.1186/1471-2148-11-8 (PMC3033329; doi:10.1186/1471-2148-11-8)
Supplement: Additional file 3 — Aligned nucleotide (CDS) sequences of each OrthoMCL cluster, produced with PAL2NAL. [file 1471-2148-11-8-S3.GZ › orthomcl1691.pal2nal]

>Posidonia
------------------------------------------------------------
------------------------------------------------------------
------------------------------------------------------------
------------------------------------------------------------
------------------------------------------------------------
------------------------------------------------------------
------------------------------TGCAGCCACATGCAAATAATTAGGATTTGA
ACTCACATAACAAGTCATTCAGGAGCACTCAATCTAAACAGAACACACAAGAAAACCTTT
CGTCTGCACTCAAGTAAATCAGACACAAACACAATCCTCAAGGAAGAAAGCAAATATGGG
ACAGAAAATTAATAGGCC---AAAACAAACATGGTTCCAACGATTTAC------------
>Zostera
------ATGGCCTTTGTAGGTACATCGCAAAAGTGCACGGCCTGTGAGAAAACCGTTTAT
CTGGTGGACAAGCTCACCGCAGACAACCGGGTTTTCCATAAGTCCTGCTTCCGATGCCAT
CACTGCAAAGGAACCCTCAAGCTTGGGAACTACAATTCTTTCGAGGGAGTCCTCTATTGC
AAACCACACTTTGATCAACTCTTCAAGCAAACTGGGAGTTTGAACAAGAGCTTTGATGGC
ACACCAAAAGTCATCAGACCTGATAAACAAATTCGC---------------GAGAATAAA
GTATCAAGTATGTTTGCTGGGACTAAAGACAAGTGCTTTGGATGCAAGAAAACTGCATAT
CCTATTGAAAGGGTGACAGTTAATGGTACAGCATATCATAAGATTTGCTTCAAATGTAGC
CATGGAGGGTGTACCATCAGTCCATCCAATTACATGTCACATGAGGGCACACTCTACTGC
AGGCACCACCATTCACAGCTTATCAAGGCTAAAGGAAATTACAGTCAGCTTGAGAATGAA
AAGGTCACTGATGTTACA---GGAAGCAGCACACAAGATAAC------------------
>Zma
ATGGCGACCTCCTTCCAGGGGACGACCACCAAGTGCACCGCCTGCGACAAGACGGTGTAC
CTTGTGGACAAGCTCACCGCCGACAACCGCATCTACCACAAGGCCTGCTTCCGCTGCCAC
CACTGCAAGGGCACCCTCAAGCTCGCCAACTACAACTCCTTCGAGGGAGTGCTCTACTGC
AGGCCTCACTTCGACCAGCTGTTCAAGAGGACAGGGAGCTTGGACAAGAGCTTCGAAGGA
ACTCCGAAGGTTGTCAAGCCAGAAAGAAACGTTGGGAATGAGAAT------GCTACTAAA
GTCTCAAGCGCCTTTGCTGGCACCAGAGAGAAATGTGTTGGATGCAGCAAGACAGTCTAT
CCAACTGAGAGGGTCACTGTTAATAACACTATGTACCACAAGAGCTGCTTCAAGTGCTGC
CATGGAGGGTGCACCATCAGCCCTTCTAACTACATTGCGCACGAGGGGAAGCTGTACTGC
AAGCACCACCACATCCAGCTGATCAAGGAGAAGGGGAACTTCAGCCAGCTTGAGAATGAC
CACGAGAAGACATCACAG---GCTGGGTCACTGGAGGAGGATGAACAAGAGTAT------
>Sorbi
ATGGCGACCTCCTTCCAGGGGACGACCACCAAGTGCACCGCCTGCGACAAGACGGTGTAC
CTCGTCGACAAGCTCACCGCCGACAACCGCATCTACCACAAGGCCTGCTTCCGCTGCCAC
CACTGCAAGGGCACCCTCAAGCTTGCCAACTACAACTCCTTCGAGGGAGTGCTCTACTGC
AGGCCTCACTTCGACCAGCTGTTCAAGAGGACCGGGAGTTTGGACAAGAGCTTCGAAGGA
ACTCCAAAGGTTGTCAAGCCAGAAAGAAACGTTGGGAATGAGAAT------GCTGTTAAA
GTCTCAAGCGCCTTTGCTGGCACCAGAGAGAAATGTGTTGGATGCAGCAAGACAGTCTAT
CCAATTGAGAGGGTTACTGTCAACAACACTATGTATCACAAGAGCTGCTTCAAGTGCTGC
CATGGAGGATGCACCATCAGCCCTTCTAACTACATTGCGCACGAGGGGAAGCTCTACTGC
AAGCACCACCACATTCAGCTGATCAAAGAGAAGGGAAACTTCAGCCAGCTTGAGAATGAT
CACGAGAAGACGTCACAG---GCTGGGTCACTGGAGGATGAAGAAGAGTAT---------
>Oryza
ATGGCGACTTCCTTTCAGGGGACGACGACCAAGTGCATGGCGTGCGACAAGACGGTGTAC
CTGGTCGACAAGCTCACCGCCGACAACAGGGTCTACCACAAGGCCTGCTTCCGGTGCCAC
CATTGCAAGGGCACCCTCAAGCTCGCGAACTACAACTCGTTTGAAGGAGTGCTCTACTGC
AGGCCTCACTTTGATCAGCTGTTCAAGAGGACTGGAAGTTTAGACAAGAGCTTTGAAGGA
ACTCCAAAGGTTGTCAAGCCAGAAAAAACAGTTGAGAATGAGAAT------GCTATTAAA
GTCTCGAGCGCATTTGCTGGCACGAGAGAGAAATGCGTGGGATGCAACAAGACAGTCTAT
CCAATTGAAAGGGTTACTGTCAATAACACCATGTATCACAAAAGCTGCTTCAAGTGCTGT
CATGGAGGATGCACCATTAGCCCCTCAAATTACATCGCACACGAAGGGAAGCTCTATTGC
AAGCACCACCATATTCAGTTGATCAAAGAGAAGGGGAACTTCAGCCAACTTGAGAATGAC
CATGAGAAGGCATCACAA---TCTGGATCTGTAGAGGATGAAGATTCAGAATAT------
>Bradi
ATGGCGACTTCATTCCAGGGGACGACCACCAAGTGCAACGCCTGCGATAAGACCGTGTAC
CTTGTCGACAAGCTCACCGCCGACAACCGGGTCTACCACAAGGCCTGCTTCAGGTGCCAC
CATTGCAAGGGCACCCTCAAGCTTGCGAATTACAACTCGTTTGAAGGAGTGCTCTACTGC
AGACCTCACTTTGATCAGCTCTTCAAGAGGACTGGAAGCTTGGACAAGAGCTTCGAAGGA
ACTCCAAAGGTTGTCAAACCAGAAAGGAATGTTGAAAATGAGAAT------GCTATTAAA
GTCTCGAGCGCATTTGCTGGCACCAGAGAGAAATGTGTTGGATGCAACAAGACAGTCTAT
CCAATTGAGAGGGTTACTGTCAATAACACTATGTACCACAAGAGCTGCTTCAAGTGCTGC
CATGGAGGATGCACCATCAGCCCTTCAAATTACATCGCGCACGAGGGGAAGCTCTTCTGC
AAGCACCATCATATCCAGCTGATCAAAGAAAAGGGTAATTTCAGCCAGCTCGAGAATGAC
AGCGAGAAGACATCACAAAGTGCTGGGTCAGTGGACGATGAAGAATCAGATTAT------
>Arath
------ATGGCGTTCGCAGGAACAACCCAGAAATGCATGGCATGTGACAAAACAGTTTAT
CTTGTCGACAAGTTAACCGCCGATAACCGGGTCTACCACAAAGCTTGTTTCCGATGTCAC
CATTGCAAAGGAACTCTCAAGCTTAGCAATTACAACTCCTTTGAAGGAGTTCTCTACTGC
AGACCACATTTCGATCAAAACTTCAAGAGAACTGGAAGTCTTGAGAAAAGCTTCGAAGGG
ACACCAAAGATTGGGAAACCTGATAGGCCTTTGGAGGGAGAGAGACCTGCTGGAACCAAA
GTTTCGAATATGTTTGGTGGAACACGAGAGAAATGCGTTGGTTGCGACAAAACCGTGTAT
CCAATTGAGAAGGTATCGGTGAATGGAACATTGTACCACAAGAGCTGCTTCAAGTGTACA
CATGGAGGCTGCACGATAAGCCCTTCGAATTACATAGCTCACGAGGGTAAGCTATATTGC
AAGCATCATCATATTCAGCTGATCAAGGAGAAAGGAAACTTGAGCCAGCTCGAAGGAGGA
GGAGAG------------------AATGCCGCCAAGGACAAAGTCGTCGCTGCT------
>Medtr
------atggcatttgcaggaacaactcagaagtgtatggcttgtaacaaaacagtttat
cttgttgataagttaactgctgataatagaattttccacaaagcttgtttcagatgtcac
cactgcaaaggaaccctcaagctaagcaactacaattcttttgagggagttctttactgc
agaccacacttcgaccaactgttcaaaagaactggtagccttgagaaaagctttgaaggg
acaccgaaaattgtcaagccagaaagaaatatagataatgagaaacctgctgcagctaaa
gcctcaagtatgtttggtggaacaagggacaaatgttctggttgtcagaaaacagtgtat
ccaactgagaaggttacagtgaatggaactccttaccataagagttgtttcaaatgttgt
catggagggtgtactatcagtccttccaattacatagcacatgagggaaaactctactgc
aaacaccaccatattcaactgatcaagcaaaagggaaatttaagccagctagaaggtgac
catgagaaaaat---------gctgggaaaatcaatggtgaagaagttgcagctgaaact
>Poptr
------ATGGCATTTGCAGGAACAACCCAGAAGTGTATGGCATGTGACAAGACTGTCTAT
CTTGTCGACAAGTTAACAGCCGATAACCGTGCGTACCATAAGGCTTGCTTCCGATGCCAT
CATTGCAAAGGAACCCTCAAGCTTGGCAACTACAATTCCTTTGAAGGGGTTCTCTACTGC
AGGCCACATTTTGATCAACTGTTCAAAAGAACTGGCAGTCTTGACAAAAGCTTTGAGGGG
ACACCAAAAATTGTAAAGCCAGAGAAACCTGTTGATGGTGAGAAACCTGTGTCAACTAAA
GTCTCGACCATGTTCGCTGGAACCAGAGAAAAGTGTTTCGGCTGCAAGAACACTGTCTAT
CCAACTGAGAAGGTTTCGGTGAATGGAACTCCTTACCACAAAAGCTGCTTCAAATGCATC
CACGGAGGATGTACAATTAGCCCATCAAACTACATTGCACATGAAGGTCGCCTCTACTGC
AAACACCACCACAACCAACTTATCAAGGAAAAGGGAAACTTGAGCCAACTTGAGGGTGAT
ATTGAGAAGGACTCCATG---AACAACAAAACTAATGGAAGAGAAGTTGCTGCCGAGTCA
>Vitis
------ATGGCGTTCGCAGGAACAACCCAGAAATGCATGGCCTGCGATAAGACTGTGTAT
CTGGTGGATAAGTTAACTGCAGACAACCGAGTCTACCACAAGGCCTGCTTCAGATGCCAT
CACTGCAAAGGGACCCTCAAGCTTGGAAACTACAATTCCTTTGAGGGAGTACTTTATTGC
AGGCCACACTTTGATCAACTCTTCAAGAGGACTGGCAGTCTAGACAAAAGCTTTGAAGGG
ACACCAAAAATTGTGAAACCAGAGAAACCAATTGATAGTGAGAAACCCATAGCAAATAAA
GTGTCTAGCATGTTTGCGGGAACCAGAGATAAATGCGTGGGCTGTAAGAATACTGTCTAT
CCGACTGAGAAGGTCACCGTGAATGGAACTGCATATCACAAGAGCTGTTTCAAATGCACC
CATGGCGGGTGTACGATCAGCCCATCCAACTACATCGCACATGAGGGGCGGCTCTACTGC
AAACACCACCACACCCAACTGATCAAGGAAAAGGGAAACTTGAGCCAGCTTGAGGGTGAC
CATGAGAAGGACACAGCT---AATGAGAAAGTGAATGGCAGAGAAGTTGCTGCTGAATCA
