# Supplementary material for: Back to the sea twice: identifying candidate plant genes for molecular evolution to marine life
Source: BMC Evol Biol. 2011 Jan 12;11:8. doi: 10.1186/1471-2148-11-8 (PMC3033329; doi:10.1186/1471-2148-11-8)
Supplement: Additional file 3 — Aligned nucleotide (CDS) sequences of each OrthoMCL cluster, produced with PAL2NAL. [file 1471-2148-11-8-S3.GZ › orthomcl1686.pal2nal]

>Bradi
ATGTCGGACTCGGAGGAGCACCACTTCGAGTCCAAGGCCGACTCCGGCGCATCCAAGACC
TACCCGCAGCAGGCCGGCACCATCCGCAAGAGTGGCCACATCGTCATCAAGGGCCGCCCC
TGCAAGGTTGTTGAGGTTTCCACTTCCAAGACTGGGAAGCACGGTCACGCAAAGTGCCAC
TTTGTTGCCATTGACATTTTCAATGGAAAGAAGCTTGAGGATATTGTTCCTTCTTCCCAC
AATTGTGATATCCCCCATGTTGACCGTCAGGATTATCAGCTGATTGACATAACTGATGAT
GGATTTGTCAGCCTTCTCACTGAGAATGGTGGCACTAAGGATGACCTGAAGCTTCCCACT
GATGATGCTCTTCTTACCCAGATCAAGGATGGGTTTGATGCAGGCAAGGACCTTATCCTG
TCTGTGATGTCTGCCATGGGTGAAGAACAGATCTGTGCCGTGAAGGAAATTGGGGGCGGC
AAG
>Zma
ATGTCGGACTCGGAGGAGCACCACTTCGAATCGAAGGCCGACGCCGGAGCGTCCAAGACC
TACCCGCAGCAGGCTGGCACCGTCCGTAAGAACGGCTTCATCGTCATCAAGAACCGCCCC
TGCAAGGTTGTGGAGGTTTCTACCTCAAAGACTGGTAAGCATGGCCATGCCAAATGCCAC
TTTGTTGCCATAGACATATTCAACGGGAAAAAGCTCGAAGATATTGTTCCTTCGTCACAC
AACTGTGATATTCCGCATGTGAACCGTACTGAGTACCAGCTGATTGATATATCAGAGGAT
GGATTTGTGAGCCTTCTTACTTCAGATGGCAACACTAAGGATGATCTTAGACTCCCAACT
GATGAGACTCTTGTGGCCCAGATCAAGGAAGGGTTTGAAAGCGGCAAGGATCTTGTTGTG
ACTGTCCAGTCTGCTATGGGGGAGGAGCAGATCTGCGCGCTGAAGGATGTTGGCCCCAAG
---
>Arath
ATGTCCGAC---GAGGAGCATCACTTTGAGTCC---AGTGACGCCGGAGCGTCCAAAACC
TACCCTCAACAAGCTGGAACCATCCGTAAGAATGGTTACATCGTCATCAAAAATCGTCCC
TGCAAGGTTGTTGAGGTTTCAACCTCGAAGACTGGCAAGCATGGTCATGCTAAATGTCAT
TTTGTAGCTATTGATATCTTCACCAGCAAGAAACTCGAAGATATTGTTCCTTCTTCCCAC
AATTGTGATGTTCCTCATGTCAACCGTACTGATTATCAGCTGATTGACATTTCTGAAGAT
GGATATGTCAGTTTGTTGACTGATAACGGTAGTACCAAGGATGACCTTAAGCTCCCTAAT
GATGACACTCTGCTCCAACAGATCAAGAGTGGGTTTGATGATGGAAAAGATCTAGTGGTG
AGTGTGATGTCAGCTATGGGAGAGGAACAGATCAATGCTCTTAAGGACATCGGTCCCAAG
---
>Sorbi
ATGTCGGACTCCGAGGAACACCACTTCGAGTCGAAGGCCGACGCCGGTGCGTCCAAGACT
TATCCGCAGCAGGCCGGCACTGTCCGTAAGAATGGCTACATCGTCATCAAGAACCGTCCG
TGTAAGGTTGTTGAGGTTTCCACTTCCAAGACAGGGAAGCATGGGCATGCCAAATGTCAC
TTTGTGGCCATTGACATTTTCAATGGAAAGAAGCTTGAGGATATTGTGCCCTCATCGCAT
AACTGTGATATTCCCCATGTCAACCGTACTGACTACCAGCTGATTGATATATCTGAGGAT
GGATTCGTCAGCCTGCTGACTGAAAGTGGAGGCACCAAGGATGATCTTAAGCTCCCTACT
GATGAAACTCTGCTTACCCAGATTAAAGATGGATTCAGTGAGGGAAAGGATCTGATCGTC
TCGGTGATGTCTGCTATGGGCGAGGAGCAGATCTGTGCTCTGAAGGATATCGGCCCCAAG
---
>Zostera
ATGTCGGAC---GATGAGCATCACTTCGAGTCCAAGGCCGATTCCGGCGCGTCGAAGACT
TACCCCCAGCAGGCTGGAACCATCCGTAAAAACGGATACATCGTCATCAAGGGCAGAGCC
TGCAAGGTTGTTGAGGTCTCCACTTCAAAGACAGGAAAGCATGGTCATGCCAAATGTCAT
TTTGTAGCAATTGACATTTTTAATGGGAAGAAGCTTGAAGATATTGTGCCTTCATCCCAT
AACTCTGATGTTCCTCATGTTAACCGTACTGACTACCAGCTTATTGATATTTCTGAAGAT
GGATTTGTTAGTCTCTTGACTGAAAATGGTAACACTAAAGATGACCTTCGCCTTCCTACT
GATGATGCTCTGCTCTCTCAGATCAAAGATGGTTTTGCAGAGGGCAAGGATCTTGTTGTT
TCTGTGATGTCTGCAATGGGAGAGGAGCAGATCTGTGGTCTTAAGGATATTGGACCTAAA
---
>Medtr
atgtctgac---gaagaacatcactttgaacccgctgccgatgccggagcatccaaaacc
tatcctcaacaggccggtactattcgcaagaatggttacatcgtcatcaagtccaggcct
tgcaaggttgttgaggtttctacttcaaaaacaggaaagcatggacatgcaaagtgtcac
tttgttgctattgatatcttcaatgggaaaaaacttgaagatattgttccttcgtcccac
aattgtgatgttcctcatgtgaatcgtactgattatcagttgattgatatctctgaagat
ggatttgtgagtttgttgactgacaatggaagtaccaaggatgatttgaagcttcctact
gatgattcactacttactcagattaaagatggatttgctgatggaaaagatctcgtggtt
tctgtcatgtctgcgatgggtgaagagcagatatgtgctctgaaggacattggtcctaag
---
>Posidonia
ATGTCGGAC---GAGGAGCACCACTTCGAATCAAAGGCCGACGCCGGGGCCTCCAAGACC
TTTCCGCAGCAGGCCGGGACGATCCGTAAAAATGGATACACCGTCATCAAGGGACGTCCC
TGCAAGGTTGTTGAAGTTTCAACTTCCAAAACTGGGAAGCATGGTCATGCAAAATGTCAC
TTTGTTGCTATTGATATCTTCACTGGCAAAAAGCTTGAGGATATTGTGCCATCTTCTCAC
AACTGTGATGTTCCTCATGTCAACCGTACTGACTATCAGCTAATTGATATTTCTGAGGAT
GGATTTGTGAGTCTGCTGACTGAAAATGGTAACACCAAGGATGATCTGAGGCTTCCAACC
GATGAGAACTTGCTTACTCAGATCAAGGATGGCTTTAGTGAGGGGAAGGATCTGGTGGTT
TCTGTAATGTCAGCAATGGGTGAAGAACAGATTTGTGCTCTCAAGGACATCGGCCCCAAG
---
>Oryza
ATGTCGGACTCTGAGGAGCACCATTTCGAGTCGAAGGCCGACGCTGGGGCGTCCAAGACC
TATCCCCAGCAGGCCGGAACCATCCGCAAGAATGGGTATATTGTTATCAAGAACCGCCCC
TGCAAGGTGGTGGAGGTTTCTACCTCGAAGACTGGTAAGCACGGTCATGCCAAGTGTCAC
TTTGTTGCCATAGATATATTCAATGGTAAAAAGCTTGAGGATATTGTTCCTTCGTCCCAC
AACTGTGATGTTCCACATGTGAACCGCACAGAGTACCAGCTGATTGACATATCAGAGGAT
GGATTCGTGAGCCTTCTTACTGAGAGTGGTAACACTAAGGATGATCTTAGACTCCCAACT
GATGACAGTCTCCTGGGTCAGATCAAGACTGGATTTGGTGAAGGCAAGGATCTTGTTGTG
ACTGTCATGTCCGCCATGGGGGAGGAGCAGATCTGTGCGCTGAAGGACATTGGCCCCAAG
---
>Poptr
ATGTCGGAC---GAGGAGCACCACTTTGAATCCAAGGCTGATGCAGGAGCCTCCAAGACT
TACCCTCAGCAAGCTGGTACCATCCGTAAGAATGGTTACATAGTCATTAAGAACCGCCCT
TGCAAGGTTGTTGAGGTTTCCACCTCAAAGACAGGCAAGCACGGACATGCTAAGTGCCAC
TTTGTGGGAATTGATATATTTAATGGGAAAAAGCTTGAAGATATTGTTCCCTCATCTCAC
AACTGTGATGTTCCCCATGTTAATCGTGTTGATTATCAATTGATTGATATCTCTGAAGAT
GGTTTTGTGAGTCTTTTGACTGAAAATGGAAATACCAAGGATGATCTGAGGCTTCCCACT
GATGACAGTCTACTTACTCAGATTAAAGATGGATTTGGCGAAGGGAAGGACCTTGTGGTG
TCTGTCATGTCTGCCATGGGAGAGGAGCAGATCTGTGCCCTTAAGGACATTGGCCCAAAA
AAT
>Vitis
ATGTCTGAC---GAGGAGCATCACTTTGAGTCCAAGGGCGACGCCGGAGCCTCCAAGACC
TATCCTCAGCAAGCTGGCACGATCCGCAAGAACGGGTACATTGTCATTAAGTCTCGCCCT
TGCAAGGTTGTGGAAGTTTCCACCTCTAAGACTGGTAAGCATGGTCATGCTAAGTGCCAC
TTTGTTGGGATTGACATCTTCAATGGGAAAAAGCTTGAAGATATTGTTCCATCTTCGCAC
AACTGTGATGTTCCTCATGTCAATCGTACTGATTACCAGCTGATTGATATTTCTGAGGAT
GGATTTGTTAGTTTGCTGACTGAAAATGGTAACACAAAGGATGATCTGAGGCTTCCAACT
GATGACAATCTGCTGACCCAGATCAAGGATGGTTTTGCTGAGGGGAAAGACTTGGTTGTG
AGTGTGATGTCTGCAATGGGAGAGGAGCAGATCTGTGCTCTCAAGGACATTGGCCCCAAG
---
