# Supplementary material for: Back to the sea twice: identifying candidate plant genes for molecular evolution to marine life
Source: BMC Evol Biol. 2011 Jan 12;11:8. doi: 10.1186/1471-2148-11-8 (PMC3033329; doi:10.1186/1471-2148-11-8)
Supplement: Additional file 3 — Aligned nucleotide (CDS) sequences of each OrthoMCL cluster, produced with PAL2NAL. [file 1471-2148-11-8-S3.GZ › orthomcl1678.pal2nal]

>Zostera
---------------------------------ATGTTTTCTATTGTTCTTCGTCCCACT
CTGCTTTCGTTTCCGGCAGCGACGGTTACCCCCTTGTGTCGTTGTCGT------------
------------------------------------------------------------
---------------------CAGAAATTTCAGATCAGGGCAGCAAGGATGGAGTCCGGT
GCCGTATCGAAAGGGACTCGTGCTCCAAATTTTGAGCTTCCTGAACCTCTGACTGGGAAA
ACGCATAAATTGGAAGACTTCGAACCTTATCCTGCTTTGCTGGTGATGTTCATCTGTAAT
CACTGTCCATTTGTTGTATTGTTAAAAAAAGATATTGCAAAACTTGCAAAGTTCTATATG
GAGAAGGGTCTAGCTGTTGTTGCAATCTCTTCAAATTCCAGCATCACTCATCTTCAGGAT
GGACCGAATTTCATGGCCGAAGATGCGAAGCAGTTTAATTACCCTTTTCCTTATCTATTT
GATGAGTCTCAAGATGTTGCCAAGGCATATGGAGCTGTCTGCACTCCGGACTTTTTTCTT
TACAAAAAGGATGGACGCCGGCCATTTGAGCTTTTCTACCGTGGCCAATTTGATGACGCT
CGGCCAAATAATGGTGTA---GCTATCACTGGAAGGGATCTAAGTCGCGCGATA------
------------------------------------------------------------
------------------------------------------------------------
---------------------------------------
>Posidonia
---------------------------------------------AGTGTTCGGCCGAGG
ATTCTATCTTCCCTCGCCTCATCAGCCTCCCTTTCATACTCGCTTGTT------------
---CCCGTCCACCTCCAGATCCCAAGGAGCACTCCTCCACCCGCG---------------
---------------------AGAAAGCTTCAAATTCGAGCCGCCAGAACCGAGTCGACA
GGTGTCTCAATGGGCTTCCGTGCTCCTGATTTTGAGCTACCGGCTCCTCTCACTGGGAAG
ACGTGGAAATTGGATGATTTCGAGCCTTATCCTGCGTTACTGGTGATGTTCATTTGCAAT
CACTGTCCTTTCGTTATACACCTGAAAAAAGATACTGTCAAACTTACAAATTATTATATG
GAGAAAGGATTGGCAGCTGTTGCTATATCTTCAAATTCCACTATTACCCATCCTCAGGAT
GGACCTGAATTCATGGCAGAGGAAGCTAAGCTACATAAATACCCTTTCCCATATCTATAT
GATGAGACACAAGATGTTGCAAGGGCATTTGGAGCTGTCTGCACTCCAGAGTTTTTCCTT
TTCAAAAAGGATGGTAGGAGGCCATTTGAGCTGTTCTATCATGGACAATTCGATGATTCC
CGCCCAAATAATAATATG---CCTGTCACGGGAAGGGATTTAAGTCGCGCAATAGACTCT
GCTCTCAGTTGCCAACCATTGACATTGGAACAGAAGCCCAGTATT---------------
---GGGTGTAGCATAAAATGGCATCCACAAAAGGACCTAAAC------------------
---------------------------------------
>Zma
---------------------------ATGTCCCTGTCCGTCGGCGGCGCGCGGACCTCT
CTCCTC------CCTTCTTCGTTCACCGCCTCTTCATCCCGCCCGCGC---TTCCTCGCG
CTCCCTCTCCACCGCCGCTCGCACGGCTCCCTCACCTCGCTGCCGGCCGCGTGCAGG---
---------------------CGGCGGCTCCGGGTGCGCATGGCCCGGACGGAGTCCACC
GGCGTCACCATCGGCTTCCGCGCGCCGGATTTCGAGCTCCCTGAGCCACTGACTGGAAAG
CTCTGGACGTTGGATGACTTCGAGGGCAACTCTGCACTGCTTGTTATGTTCATATGCAAC
CACTGTCCATTTGTAAAACATCTGAAAAAGGACATCAGCAAGCTCGCCTCTTTCTATGTG
GAGAAAGGACTTGGTGCTGTTGCCATATCGTCCAACTCAGTTAGGACGCATCCCCAGGAT
GGCCCAGATCGCATGGCTGAAGAAGCAGAGCTGTTCAAATATCCTTTCCCATATCTTTAC
GATGAGTCTCAAGAGGTAGCCAAGGCTTTTGGAGCGGTCTGCACGCCAGAGTTCTACTTG
TTCAAAAAGGATGGCCGGAGGCCTTTTGAACTTTTCTACCATGGACAGTTCGATGACTCA
AGACCCAGTAACAACGTG---CCTGTAACCGGAAGGGACCTAAGCCGCGCGATTGACTGT
GCGCTCAGTGGCCAAGAACTGCCCTTTGTGCAAAAGCCAAGTGTC---------------
---GGCTGCAGCATCAAATGGCACCCA---------------------------------
---------------------------------------
>Sorbi
---------------------------ATGTCCCTGTCCGTCGCCGGCGCGCGGACCTCC
ACCTCTCCCCTCCCCTCTTCGTTCGCCGCCTCTTCATCCCGCCCGCGC---CTCCTCGCG
CTTCCTCTCCACCGCCGCTCGCACGGCTCCCTCGCCTCGCCGCCGGCCGCGGGCAGGCGG
CGGCTGCGG------------CGGCTGCTCAGGGTGCGCATGGCCCGGACGGAGTCCACC
GGCGTAGGTATCGGCTTCCGCGCGCCGGAGTTCGAGCTCCCTGAGCCACTGACCGGGAAG
CTCTGGACGTTGGATGACTTCGAGGGCAACTCTGCACTGCTTGTTATGTTCATATGCAAT
CACTGCCCATTTGTGAAACATCTGAAAAAGGACATTGCCAAGCTCACCTCTTTCTATGTG
GAGAAAGGACTTGGTGCTGTTGCCATATCGTCCAACTCAGTTAGGACGCATCCCCAGGAT
GGCCCAGAACACATGGCTGAAGAAGCAAAGTTGTTCAAATATCCTTTCCCATATCTTTAT
GATGAGTCACAAGAAGTAGCTAAGGCTTTTGGAGCAGTCTGCACACCTGAGTTTTACTTA
TTCAAAAAAGATGGGCGAAGGCCTTTTGAACTTTTCTACCATGGACAGTTCGACGATTCA
AGACCCAGTAACAATGTG---CCAGTAACTGGAAGGGATCTAAGCCGTGCAATTGACTGT
GCGCTCAGTGGCCAAGAACTGCCCTTTGTACAAAAGCCAAGCGTC---------------
---GGCTGCAACATCAAATGGCACCCA---------------------------------
---------------------------------------
>Oryza
---------------------ATGTCACTCGCCACCGCCGCCGCCGGAGCGCAACCGTTC
GTCCGCTCCTCCTCCTCCGCCGCCGCGGCGTCCTCGTCGCGGCCCCTGCTCGCCGTCGCC
GCCGCCCGCCACCGCCGCCCGCATGGATCTCTCGCCGCCGCCGCCGCCGCGGCAAGGCGG
CGTCGTCGTCGT---------CCGCTCCTCCAGGTGCGCGCGGCAAGGACGGAGTCCACG
GGCGTCTCCGTCGGGTTCCGCGCGCCCCAGTTCGAGCTCCCGGAGCCACTGACGGGGAAG
CTCTGGACATTGGATGACTTCGAAGGCAACCCCGCGCTGCTGGTTATGTTTGTATGTAAT
CACTGTCCATTCGTAAAGCATCTCAAAAAAGATATTGCGAAGCTCACCTCATTCTACATG
GAGAAAGGGCTTGCTGCTGTTGCCATATCCTCGAACTCAATTGTGACACACCCACAGGAT
GGTCCTGATTACATAGCTGAGGAAGCAAAATTGTATAAATACTCTTTCCCGTATCTATAT
GATGAGTCTCAAGAAGTTGCTAAAGCTTTTCGAGCCGTCTGCACGCCAGAGTTTTACTTG
TTCAAAAAGGATGGACGAAGGCCATTTGAGCTTTTCTACCATGGGCAGTTTGACGATTCA
AGACCGAGTAACAACGTG---CCAGTTACCGGAAGGGATTTAAGTCGTGCGATTGATTGT
GCACTTAGTGGACAAGAGCTACCTTTTGTGCCAAAACCCAGTGTC---------------
---GGGTGCAGCATCAAATGGCACCCA---------------------------------
---------------------------------------
>Bradi
---------------------------ATGTCCGTGGTCGCCTCGAGCGCCGCCGGAGTG
AGCGCCTCCCTGCTCTCTTCTTCCCCCTCCTCCTCATCCCGCCCACTT------------
---CCCCACCAGAACCGCGCATACCGGTCCCTCACCTCGCCGGCAGCGAGCAGGGGAGGA
AGCCGTAGGCGG---------CGGCGGCTCCAGGTGCACGCAGCCAGGACGGAGTCCACC
GGGGTTTCCGTGGGCTTCCGCGCCCCACAATTCGAGCTCCCGGAGCCACTGACAGGGAGA
GTCTGGACATTGGATGACTTCGAGGTTTACCCTGCTTTACTGGTTATGTTCATATGCAAT
CACTGTCCATTTGTAAAACATCTGAAAAAAGATATTGCGAAGCTCACCTCATTCTACATG
GAGAAAGGACTTGCTTCAGTCGCCATATCCTCAAATTCAATTGTGACACATCCCCAGGAT
GGTCCTGATTTCATGGCCGAGGAAGCAAAATTGTTTAAATACTCTTTTCCTTATCTGTAT
GATGAGTCTCAAGAAGTTGCTAAGGCTTTTCAAGCAGTCTGCACACCAGAGTTTTACTTG
TTCAAAAAGGATGGGCGAAGGCCTTTTGAACTTTTCTACCATGGGCAGTTTGATGATTCA
AGACCAAGTAGCAATGCG---CCAGTCACTGGAAGGGATTTAAGCCGTGCAATCGACTGT
GCACTTAGTCGCCAAGAATTACCTTTCGTGCCAAAACCAAGTGTT---------------
---GGGTGCAGCATTAAATGGCATCCA---------------------------------
---------------------------------------
>Medtr
------------------------------------atggcactaagcctgagagtgact
tctgtt------tggtcaccatttgttcagttatcttctactgcctcttctggattctca
ctctcactctcccaatcatgctctgtttccaaaccgagttttcatctcaaactcaatact
agaagaaagtactcgtaccaaacaaggttcgtgattagagctgctagaattgagtccaaa
agtgtcaccttgggtttcagagcccctcaatttcagctttcagagcctctgactggaaag
gtctggacattggaagattttgaggctcatccagctctattggttatgtttgtatgcaac
cactgtccatttgttatacacctgaaaaaagtcatcgtaaagcttactgaattctatatg
aagaaaggacttgctgtcgttgctatatcttcaaattccgtagccacacacccccaggat
ggaccagaatatatggcagaagatgctaaattgtttggttatccttttccatacctatat
gacgagtcacaagatgttgcacgggattttggagcagtttgtacaccagaattttatctt
tttaaaaaggatggtcgaaggccgtttgagctggtttatcacggtcagtttgatgattct
aggccaagtaataataacataccagtaactggaagagacttgagcttggcaatagatcgt
gttctgagtggacagccggtaccatcagagcaaaaacctagtgtt---------------
---ggatgcagcataaagtggcaccca---------------------------------
---------------------------------------
>Poptr
ATGGCTACCACTTGTACTGCTCTGAGTGTGGCGTCCATGGCAGGAGGCGCACGCGCATGC
TTATTTTCTCATCTCCCCCGCACGCTAGCAAAAACCAATATTAGTACAAGTATTGTTTCC
TCAAAATGGATTTATTCCTCGAAAATGGGTCTTAATCCTCTGCAACGCGAGTGCGCGATA
AACAAAACTGTACCTACT---AGGAAGCTTCAAGTTCGTGCTGCTAGAACCGAGTCACAA
GGTGTCTCCTTAGGGTTTAGAGCTCCCAGTTTCGAGTTGCCAGAGCCTCTAACTGGGAAA
ACTTGGAAACTTGAAGATTTTGAGCCGTATCCTGCTTTACTGGTTATGTTTATCTGCAAT
CACTGCCCATTCGTTAAACACTTGAAGAAGGATATAGTGAAGCTCACAAATTTTTATATG
AAGAAAGGACTTGCAGTTGTAGCTATATCTTCAAACTCAGTAGCTACTCATCCACAGGAT
GGACCAGAGTTGATGGCAGAGGACGCCAAAATACTTAATTACCCTTTCCCTTATTTATAT
GATGAGTTGCAAGAAGTAGCTCGAGACTTTGGAGCAGTTTGTACACCAGAGTTCTTCCTA
TTTAAAAAGGATGGACGGAGACCATTTGAGCTGGTGTATCATGGCCAATATGATGATTCC
AGACCCAGTAATAATGTG---CCTATCACTGGAAGGGACTTAAGTCTTGCAATTGACTGT
GTTCTTAGTGGCCAACCAGTATCACCAGTTCAGAAACCCAGGATCATAATCCAGAAGCCT
GAATTTTGTTCTATGTGTTCTAATTCATCTTTGGAGTCTTCCAAGAGCAGGACCGCACGG
TTAAGTTTTAACATGAGTTATTGTATTGAGATATGTATG
>Arath
------------------------------------ATGGCTGCCTCCACCGTCGTAACC
ACCGTGACACACGGAGCTTCATCTATACTTCCTTCACGAACTGCATTAGCAGTCTCTTCC
CGGAGGTTTTCTTCATTCTCGCCGTCGAGGTTGGACTTCAGTAATCTGCGGCGGAGAGTC
AATGCACCATCGCCG------AGGCGCCTCGTGGTTCGCGCCGCTAGAACTGAGTCAGCC
GGAGTAAAACTGGGAGCTAGAGCTCCCAATTTTGAGCTTCCGGAGCCGCTCACTGGAAAC
TTATGGAAATTAGAAGATTTTGAACTGTATCCGTCTCTACTGGTAATGTTCATCTGCAAT
CATTGCCCGTTTGTGATTCATTTAAAAAAAGACATTGTAAAGCTATGCAATTTCTATATG
AAGAAAGGTCTTGCTGTTGTTGCAATATCTTCAAATTCTGTGGTAACTCATCCTCAGGAT
GGGCCTGAGTTCATGGCAGAGGATGCAAAAGTTTTCAAATACCCATTTCCTTACTTATAT
GATGAGTCACAAGAGGTTGCAAGAGAATTTGGAGCTGTTTGTACACCTGAGTTTTTCTTG
TATAAGAAGGATGGTCGTAGACCATTTGAGCTGGTCTATCATGGTCAATTTGATGATTCC
CGGCCTAGCAGTAACTCA---CCAGTAACCGGGAGGGATCTAAGCCTGGCGATTGATCTT
TCCCTTAGCTGTCAACCAATACCATCAAATCAAAAGCCAAGTGTT---------------
---GGTTGCAGCATAAAGTGGCACCCAGAAACAAAGTCA---------------------
---------------------------------------
>Vitis
------------------------------------ATGGCTGCTGGGACTGTAGCTTCA
ACCGGAGCATATCTGATGCAATTCCCGCGTACTCTGGCCGCACTCAGAACTTCTTTT---
------ATACCAACACGGTCTTTCTCAAAATTGGGTTTTCATCCTCTGCGGCTCAGGACT
ACTGCACCCGTA---------AGAAAACTCCAGGTTCGAGCCGCGAGAACCGGGTCCAAA
GGGGTATCTTTAGGCTTCAGAGCTCCTCATTTTGAGCTTCAGGAGCCTCTTACTGGGAAA
ATGTGGACATTGGAAGATTTTGAATCATACCCTGCTTTATTGGTTATGTTTATTTGCAAT
CACTGCCCATTTGTAAAACACTTGAAAAAGGATATTGTGAAGCTTTCAAATTTCTATATG
AAGAAGGGACTTGCAGTTGTTGCAATATCTTCAAATTCTATAGCTACTCACCCACAGGAT
GGACCAAAATTCATGGCAGAAGAAGCTAAACTATTTAACTATCCTTTTCCTTATCTATAT
GATGAGTCACAAGATGTTGCTCGAGATTTTGGTGCGGTGTGCACGCCTGAGTTTTTCCTA
TTCAAAAAGGATGGTCGGAGGCCATTTGAGTTGGTGTATCATGGCCAGTTTGATGATTCA
CGACCAAGCAATAATGTC---CGTGTTACAGGAAGGGATTTAAGCCTGGCAATAGATTGT
GTACTCAGCGGTCAACCTATATCATTGGTTCAAAAGCCCAGTGTT---------------
---GGATGCAGCATAAAGTGGCATCCAGAGACA---------------------------
---------------------------------------
