# Supplementary material for: Back to the sea twice: identifying candidate plant genes for molecular evolution to marine life
Source: BMC Evol Biol. 2011 Jan 12;11:8. doi: 10.1186/1471-2148-11-8 (PMC3033329; doi:10.1186/1471-2148-11-8)
Supplement: Additional file 3 — Aligned nucleotide (CDS) sequences of each OrthoMCL cluster, produced with PAL2NAL. [file 1471-2148-11-8-S3.GZ › orthomcl1674.pal2nal]

>Zostera
ATGGGAGAAATCGGAGAAGCAAAAGTCCCATCCGTAACAGAGAGATGGTTACTGGAGCAA
AATGAA---------------------------------------------------TCC
ACTAACGTTTCTTCTGAAAAGATTATCACGGAAAAACCTACTGAAACACCTACTGTTGAG
GAAACACTCGAAATCCCTGCAGCTGAGAAAACAGATGAAATACCTTCAGTGGAAGAAGGT
ACAGATAATATATCTTCC------------------------GACCAGCACACAGAAGAA
AATCCT---ACTGTAGAAGAAGGTACCGTGACTCCTGATGACGATACGCCAGTAGAACCA
GAAGTT---GAAGAAAAACCT---GAAATAAAGATTGAAACTGCACCAGCAGATTTCCGT
TTTCCAACAACCAACCAAACAAGGCATTGTTTTACTCGCTACATCGAGTACCACAGGTGC
ATTCAGGCAAAAGGAGAAGAGGCTGAAGAATGCAATAAATATGCAAAGTATTATCGATCA
CTCTGCCCAAATGAATGGATT---------GAGAGATGGAACGAGCAAAGGGAG------
---------------GAGGGAACTTTTCCTGGTCCTTTA---
>Posidonia
ATGGGAGAGGCCGGTGAAGCGAAGATTCCGACCCTATCGGAGCAATGGTCCTTGCCTCAA
ACTGAAAAACAACCTGCTCAAAATGTGATCTCTGATGCACCAAGTCATGATGAAAAGCCC
AAGGATCCTATACCTCAAGAGGTGACCACAGAGAAACCAGTTGAAACTCCTGTCGTAGAA
AGAGTGGATGAAGCACCTGTTGTAGAAACTGCAGGTGAAGTACCTCCTGCGGAGAATACG
GACGAGACTCCTGCTACGGAGGAGACAGCTAATATATCATCTGAGGAGAAACAAGATGAG
ACTCCT---GCTGTAGAGGAAAGCACTGAGACTCCTCAAGAAGAGCAGTCAGAAGAGCAA
GAAGTTGCTGAAGAGAAACCA---GAAATAAAGATTGAGACAGCACCAGCAGATTTCCGT
TTCCCAACCACCAATCAGACAAGACATTGCTTCACTCGTTATATTGAATACCATAGGTGC
ATTCAGGCCAAAGGGGAAGATGCACAGGAGTGCAATAAATTTGCCAAGTATTATCGTTCC
CTTTGC------------------------------------------------------
------------------------------------------
>Vitis
ATGGCTTCAGCCGATGTTGGACAAAATGTCAGTCTGCATGAGCACTATATGTTGGGCGAT
GGGAAA---------------GGAATCGAGAGTGTGGAAAAAAGTGAAGTTAAGATCCTA
GTAGATTCGGCTTCTGAGAATGTTGTAACTGAGAAGACCGAGGAAACACCTGCTGTTACA
AAAGAAGCCACAGAAGCTGCTCCGACTGCAGCTGAAGAAATTATTGAGGTCACCTCTGCT
GCAAGTCATGAAGCTACTCCTGCTGCC---------------AAAGACATCAGTGAAGCT
ACCCCAGATGCTGCTGAAGAAAGCAGCAACAATGTTGAAGAGGAAAACTCGGGTGATCTA
GAAGTT---GAACACACATCG---GAAATAAAACTTGAGACAGCACCAGCAGATTTCCGT
TTCCCGAGTACCAACCAAACAAGGCATTGCTTTACCCGTTACATTGAATATCATCGGTGC
ACTGCTGCAAAGGGGGAAGGGGCTACTGAGTGTGATAAGTTTGCAAAATTTTATCGTTCT
CTTTGTCCTGCTGAATGGGTA---------GAGAGATGGAACGAACAAAGGGAG------
---------------AATGGCACCTTTCCAGGTCCTCTG---
>Poptr
------------ATGGCCACCGAAACGCCGACACTATCTGAGCGATACGAACTGAAGGGA
AAAGAAGAGAAGACAGATGTGGTTTCAAAACCTGTAGAAGTAAAAGAAGAGGAGAAGCCA
GCGACTGCTGTTTCTGAGGAGGCT---GTGGAGAAAGCTGAGGAAACACCACCA------
------------CTTGCTGCTGAAGAAAAAACTGAAGATACTCCTGCTGCTGCTGAAGAA
AGCACTGAA---GCTCCCACTACTGAT---------------GAAAGCAGCAGTGAAGAT
GCTCCT---GCCGCTGCTGAAGAAACCAGTGAAGGTACAGAAGAGAACTCAGGAGAA---
GAAGCTGCGGAAGAGAAGAAG---GAGATTAAGCTTGAGACAGCACCAGCTGATTACCGC
TTCCCAACCACAAATCAAACAAGGCACTGCTTTACCAGATACATTGAATATCATCGGTGC
GTAGCTGCCAAGGGTGAAGGTGCTTCAGAGTGTGATAAGTTTGCCAAATATTATCGTTCT
CTCTGCCCTAGTGAATGGGTACGTATATCTGAGATCTTCAATATACTAAGGAGTATGATA
TTAGTTTTTACTTTCAACCACACAGGCTGTTCAAAAGCTGTT
>Medtr
---atggcggaaactcccaacagctcccaaactctcgctgaggaatactatgtgaaggac
aaacaagagaaaaaagaggtagctgaaaaaccagtt---------gctgtcgaaaaacct
gttgcagtcgaggaa------------gttgaaaagccaaaggaggctactcctgtggaa
gctgttgttgagaaaactgtagaagaaacaattcctgctgcccctgtcgttgctgaagaa
agcagtgaagtcacccctcctgctgct---------------gaagaaaac---------
---------gctcaagaggaaagtagtgaaactgttgtcgaagaaaattctggtgatcaa
gaggaagccgaagagaaacct---gaaattaagcttgagactgctccagtagatttccgt
ttcccaactactaatcaaacaaggcattgctttacccgatacattgaatatcatcgatgt
gtagctgcaaagggagatgatgcaccagaatgcgataagtttgctaagtattatcgtgct
ctttgccctggcgaatgggtt---------gacagatggaatgagcaacgcgag------
---------------aatggaacatttcctggcccgctg---
>Arath
ATGGCGGATGCTGTGAACGCTCAAACTCCATCGCTCTCCGAGCAATATCATTTG---GAG
AAAGAAGTGAAGCAAGACACAAGTGCAAAGCCTGTTGAAGTGAAAGAGGTGGCACCAGAA
GTTACTACACAAGCTGAAGAGGTTAAGACGGAGCAAGCTAAGGAAGAATCTCCTGTTGAG
GAAGCGGTT---TCTGTAGTTGAAGAGAAGTCTGAATCTGCTCCTGAATCAACGGAAGTG
GCTTCTGAG---GCTCCTGCTGCAGCG---------------GAAGACAATGCTGAAGAG
ACTCCT---GCTGCTGCTGAAGAAAAT---------AATGACGAAAACGCTAGTGAA---
GAAGTTGCTGAAGAAACCCCTGATGAGATCAAGCTTGAGACAGCTCCTGCTGATTTCCGT
TTCCCTACAACAAACCAAACAAGGCATTGTTTCACTCGCTACGTTGAATATCACAGATGT
GTAGCTGCTAAGGGTGATGATGCTCCAGAATGCGATAAGTTTGCAAAGTTTTATCGATCT
CTTTGCCCCAGCGAATGGGTT---------GATAGGTGGAACGAGCAAAGAGAA------
---------------AATGGAACATTCCCTGGTCCTCTACCC
>Bradi
------ATGGCCGCCGAACCCAAGGCACCGACCCTCGCCGAGGAATATTCACTTCCGCCA
CAAGAG---------------------GTTCCAGCAGAAAAAGAAGCTGAGGAGAAGCCG
GCTATTGCTACTGAGACTGAAGCTGCCCCTGAAACAAACGATGACGCCCCTCCAGCTGTT
GAGGTC------ACAACTGCTGTAGAAGATAAGAGTGAA---CCGTCTGTGCAAGATAGT
GCTGACAAGGCAGAAGCAGAGGAAACG---------------------------------
AATCCT---GCAACAGAGGAAACAACT---------------GAGACTGCTGAAGAG---
GAAGAGCCTGAAGAGAAAGCA---GAGATTAAGATTGAAACAGCACCAGCAGATTTCCGT
TTCCCAACAACTAATCAATCAAGGCACTGTTTCACACGCTATGTTGAGTATCACAGGTGC
GTAGCTGCGAAAGGAGAGGATGCTTCCGAATGTGACAAGTTCGCAAAATACTACCGATCT
CTTTGCCCTGGCGAATGGGTT---------GACCGTTGGAATGAGCAACGGGAG------
---------------AACGGCACCTTCCCTGGGCCTCTG---
>Oryza
------ATGGCCGCCGAAGCCAAGGCCCCGTCGCTCGCCGAGGAATACTCACTTCCTCCA
CAGGAA---------------------GCCCCAGTTGAAAAGGCAGTTGAGGATAAGCCC
CAG---------GAGGCTGAAAGTATCTCTGTAACGAATGATGAAACCCCTCAAGCTGAT
GAGACT------GCAACAGCTGTGGAAGTGAACCCTGAAACTTCTGAAGTGCAAGAAGTT
GCTGACAAGTCAGAAGTTGAAGACACC---------------AAC---------------
---CCT---GCAGCAGAGGAAACGAAT---------------GAGACTGCTGAGGAA---
GAGGCT---GAGGAGAAACCA---GAGATTAAGATCGAAACGGCTCCAGCAGATTTCCGT
TTCCCAACAACAAATCAAACAAGGCACTGTTTCACACGCTATGTTGAGTATCACAGGTGC
GTAGCTGCGAAAGGGGAGGATGCTCCTGAGTGTGATAAGTTTGCAAAATACTATCGATCT
CTTTGCCCAGGCGAATGGGTT---------GAGCGTTGGAATGAGCAACGGGAA------
---------------AACGGCACCTTCCCTGGACCTCTG---
>Zma
------ATGGCCGCGGAAGGCAAGACGCCGTCCCTCGCCGAGGAGTATTCACTTCCACCA
CAGGAA---------------------GTTCCAGTGGAAAAGGCAGCTGAGGAGAAGCCC
TCTAGTGGTACTGAGTCTGAAGCTGCTCCCTCAACCAATGATGAAACTCCTCCA------
------------------TCTGTAGAAGACAAGAATGGAACTTCTGAAGTACAAGATGCT
GCTGAAAATCCAGAGGCAGAAGAAACT---------------AACACTGCTGCAGAGGAA
ACACCT---GCTGTAGAGGAAGCAAGT---------------GAGACTACCGAGGAG---
GAAGAG---GCTGAGAAACCT---GAGATCAAGATCGAAACAGCTCCAGCAGATTTTCGT
TTCCCAACAACAAACCAAACAAGGCATTGTTTCACACGCTATGTTGAATATCACAGGTGT
GTGGCTGCAAAAGGTGAGGATGCACCTGAGTGTGATAAGTTCGCCAAGTACTATCGATCC
CTGTGCCCAGGT------------------------------------------------
------------------------------------------
>Sorbi
------ATGGCCGCGGAAGCCAAGACGCCGTCCCTCGCTGAGGAATATTCACTTCCACCA
CAAGAA---------------------GTTGCAGTGGAAAAGGCAGCTGAGGAGAAGCCC
TCTAGTGGTACTGAGACTGAAGCTGCTCCCTCAACCAATGATGAAGCTCCTCCA------
------------------TCTGTAGAAGACAAGAATGAAACTTCTGAAGTACAAGATACT
GCTGAAAAGTCAGAAGCAGAAGAAACT---------------AACACTGCTGCAGAGGAA
ACACCT---GCTGCAGAGGAAGCAAGT---------------GAGACCACTGAGGAG---
GAAGAG---GCTGAGAAACCT---GAGATCAAGATTGAAACAGCTCCAGCAGATTTTCGT
TTCCCAACAACAAATCAAACGAGGCACTGTTTCACACGCTATGTTGAATACCACAGGTGT
GTTGCTGCAAAAGGTGAGGATGCACCTGAGTGTGATAAGTTTGCCAAGTACTATCGATCC
CTGTGCCCAGGTGAATGGGTT---------GATCGCTGGAATGAGCAACGTGAA------
---------------AATGGCACCTTCCCTGGACCTCTG---
