# Supplementary material for: Back to the sea twice: identifying candidate plant genes for molecular evolution to marine life
Source: BMC Evol Biol. 2011 Jan 12;11:8. doi: 10.1186/1471-2148-11-8 (PMC3033329; doi:10.1186/1471-2148-11-8)
Supplement: Additional file 3 — Aligned nucleotide (CDS) sequences of each OrthoMCL cluster, produced with PAL2NAL. [file 1471-2148-11-8-S3.GZ › orthomcl1673.pal2nal]

>Posidonia
TAATTTATGAACAGACTAATAATAACTGGCTCAAATGGGCACATAGCAGAGTTCACATTA
ATGATTCTAGAAGACAAATACATCAAACCTGGCACAAGCATGTTCCCCAACAAAATTATC
AAATTCACGATATGTAAAACCCACAAAATATGGGACGATCTAAGAAAGAAAAGGCATCAA
AAGTCG---TTGGGATAAACCTTACTATTTTAAGTTCAACGAAGAAACTCAAAAATCTAT
GTATCTACCTAATTTGTAAAT---TCGTAGAAATCCAACTTTTAGCCTAATCAGAAATCT
CAACCGACCTCAACATACACACTTGCAAAAGAGAAACATAGGATACTTGTTCCTAGACAA
TGTTTTTTGAGTATATTCCATTTTATCTTCAGCATATCATTATAGTCAAATTAAATATGA
AGGTATATCTCAGAGTAATGAATAATTCTCAAAACTCGTGTATGAAAAAATAGTTTGCCG
ATTCCACTGCTT
>Zostera
ATGGCATCATTCGCAGAAGCGCCTCCAGGGGATGCAGCCAACGGAGCCAAGATCTTCAAG
ACTAAGTGCGCACAGTGCCACACCGTCGAGAAAGGTGCTAGCCACAAACAAGGTCCCAAC
CTAAATGGGTTATCCGGGCGACAGTCAGGTACAGCCCCAGGATACTCGTACTCTGCTGCA
AACAAGAATAAAGCCGTGATTTGGGAAGAGAACACTCTGTAT------------------
---------GATTATCTGCTCAATCCCAAGAAGTAC---------ATTCCTGGAACTAAG
ATGGTATTCCCAGGGTTGAAG------------AAGCCGCAAGAGCGT------------
------------ACTAATCTGATTGCATTCCTCAAGGATTCTACCTCAGCA---------
------------------------------------------------------------
------------
>Poptr
ATGGCTTCGTTTGCAGAAGCACCACCTGGCGATTCAAAAGTCGGAGAGAAGGTCTTTAAG
ACCAAGTGTGCTCAGTGTCATACCGTCGACAAGGGTGCCGGTCATAAGCAAGGACCCAAT
CTGAATGGCTTGTTTGGAAGGCAGTCAGGAACAACTGCTGGATACTCTTACTCTGCTGCT
CACAAGAACATGGCCGTCACGTGGGAGGAGAAGACTTTGTAT------------------
---------GATTACTTGCTCAACCCCAAGAAGTAC---------ATCCCTGGAACAAAG
AAGGATTTCCCTGGATTGAAG------------AAGCCACAGGAGCGT------------
------------GCTGATGTCATTGCATACTTGAAGCAGTCCACTGCATCT---------
------------------------------------------------------------
------------
>Zma
ATGGCGTCGTTCTCGGAGGCTCCCCCAGGGAACCCGAAGGCGGGCGAGAAGATCTTCAAG
ACCAAGTGCGCGCAGTGCCACACAGTCGAGAAGGGCGCCGGCCACAAGCAAGGTCCAAAC
TTGAATGGTCTTTTTGGGAGGCAGTCGGGTACCACCACAGGCTACTCCTATTCCGCGGGA
AACAAAAACAAGGCTGTGATCTGGGAGGAGAACACTCTGTAT------------------
---------GACTACCTGCTTAACCCTAAGAAGTAC---------ATTCCTGGAACCAAG
ATGGTCTTCCCTGGGCTGAAG------------AAGCCGCAGGAACGT------------
------------GCTGATCTCATTGCGTACCTGAAGGAAGCAACTGCG------------
------------------------------------------------------------
------------
>Arath
ATGGCGTCGTTCGACGAAGCACCTCCCGGAAACCCCAAAGCCGGTGAAAAGATCTTCAGA
ACCAAGTGCGCTCAGTGTCACACCGTCGAGAAAGGTGCCGGTCACAAACAAGGACCGAAT
TTGAATGGATTGTTTGGAAGACAATCTGGAACAACTCCAGGATATTCTTACTCTGCTGCT
AACAAAAGCATGGCTGTGAATTGGGAGGAGAAGACTCTTTAC------------------
---------GATTACTTGTTGAATCCTAAGAAGTAC---------ATCCCTGGAACAAAA
ATGGTGTTTCCTGGACTGAAA------------AAACCGCAAGATCGT------------
------------GCCGATCTCATCGCTTATTTGAAGGAAGGTACTGCT------------
------------------------------------------------------------
------------
>Sorbi
ATGGCGTCGTTCTCTGAGGCGCCTCCGGGGAACCCAACTGCCGGCGAGAAGATCTTCAAG
ACCAAGTGCGCGCAGTGCCACACCGTCGACAAGGGCGCCGGCCACAAGCAAGGTCCTAAT
TTGAATGGTCTATTTGGGAGGCAGTCTGGTACAACACCTGGTTACTCTTACTCCACAGCT
AACAAGAGCATGGCTGTAATTTGGGAGGAGAACACTTTGTAT------------------
---------GACTACCTGCTTAATCCTAAGAAGTAC---------ATTCCTGGAACCAAG
ATGGTATTCCCTGGACTGAAA------------AAGCCACAGGAACGT------------
------------GCTGATCTCATTGCATACCTGAAGAATGCCACTGCC------------
------------------------------------------------------------
------------
>Bradi
ATGGCTTCGTTCTCGGAGGCACCCCCAGGCAACCCGAAGGCCGGCGAGAAGATCTTCAAG
ACCAAGTGCGCGCAGTGCCACACTGTTGATAAGGGCGCCGGCCACAAGCAAGGCCCGAAC
TTGAACGGTCTGTTTGGGAGGCAATCGGGTACTACCCCTGGTTACTCCTACTCCTCGGCA
AACAAGAATATGGCTGTGATCTGGGAGGAGAAAACTCTGTAT------------------
---------GACTATCTGCTTAATCCTAAGAAGTAC---------ATTCCTGGAACCAAG
ATGGTCTTCCCTGGGCTGAAG------------AAGCCACAGGACCGT------------
------------GCTGATCTCATTTCGTACCTGAAGGAAGCAACCTCCTCT---------
------------------------------------------------------------
------------
>Oryza
ATGGCGTCGTTCTCGGAGGCTCCCCCGGGCAACCCCAAGGCCGGCGAGAAGATCTTCAAG
ACCAAGTGCGCCCAGTGCCACACCGTCGACAAGGGCGCCGGCCACAAGCAAGGTCCAAAC
TTGAATGGTCTGTTTGGAAGGCAGTCAGGTACCACCCCTGGTTATTCCTACTCTACGGCC
AACAAGAACATGGCTGTGATCTGGGAGGAGAACACACTTTAT------------------
---------GACTACCTGCTTAATCCTAAGAAGTAC---------ATCCCTGGAACCAAG
ATGGTCTTCCCTGGGTTGAAG------------AAGCCACAGGAGCGT------------
------------GCTGATCTTATTTCCTACCTGAAGGAAGCAACCTCT------------
------------------------------------------------------------
------------
>Medtr
atggcgtccttcgatgaagctcctcccggaaaccccgccgccggcgagaagatcttcaga
accaagtgcgctcagtgccacaccgtcgacaaaggcgccggccacaaacaaggacccaat
ctgaacggtttgtttggaaggcaatctgggacaactcctggatattcctattctgcggcc
aacaagaacaaggctgtggattgggaggaaaagaccttgtat------------------
---------gattacttgctgaaccccaagaagtac---------atcccagggacaaag
atggtttttcctggtcttaag------------aagcctcaagaacgt------------
------------gctgatcttattgcatatctgaaagatgccacttcaaaagaa------
------------------------------------------------------------
------------
>Vitis
ATGGCGTCGTTTGATGAAGCACCTCCTGGCAATCCCGCTGCTGGAGAGAAGATCTTCAAG
ACCAAGTGCGCTCAGTGCCACACCGTCGACAAAGGCGCTGGTCACAAGCAAGGACCCAAT
CTGAATGGCCTTTTCGGTAGGCAGTCTGGCACAACTCCCGGTTACTCATACTCTGCTGCT
AACAAGAACATGGCTGTTATTTGGGAGGAAAAGACATTGTAT------------------
---------GACTACTTGCTGAACCCAAAGAAGTAC---------ATTCCTGGAACAAAG
ATGGTGTTCCCTGGACTAAAG------------AAGCCTCAGGATCGG------------
------------GCCGACTTGATTGCATATTTGAAGCAAGCCACTGCT------------
------------------------------------------------------------
------------
