# Supplementary material for: Back to the sea twice: identifying candidate plant genes for molecular evolution to marine life
Source: BMC Evol Biol. 2011 Jan 12;11:8. doi: 10.1186/1471-2148-11-8 (PMC3033329; doi:10.1186/1471-2148-11-8)
Supplement: Additional file 3 — Aligned nucleotide (CDS) sequences of each OrthoMCL cluster, produced with PAL2NAL. [file 1471-2148-11-8-S3.GZ › orthomcl1637.pal2nal]

>Arath
------------------------------------------------------------
------------------------------------------------------------
------------------------------------------------------------
------------------------------------------------------------
------------ATGGCGGAAAACAAAGGGAAACCATTGCCAAAGTTTGGGGAATGGGAT
GTGAACAATCCGGCATCAGCCGAAGGATTCACAGTCATTTTCAGCAAAGCTAGTGACGAG
AAGAAGACCAAGAAAGCATCCGGCGCTGGCCCTAATAGTCTGGTTTCACCTCAGAGAAAC
CAA---------------AACTCCGATCAAAACAATAACCATAGTTCC---CAAAACCCT
AAAGCTAAGAACAAATGGTTTTGCTTCCGT---------------------
>Zma
ATGGCGGTCATCCTCCACTTCGCCGTGTTCGCCGTCTCCTGCGCCCTCCTTGTTGCATCG
GTTCTGTCACTTCCGCCGGCGGTGTTTAAGGTCGGCGACGAGCGGGGGTGGACGGTGCCG
GCCAATGGCACCGAGACTCCTTCCCCTCTCATCCCGGGCCCCGGGGAAAATTTTGCCCCC
AGAAACCCTAGCGCGTCGGATCAGCAAGGGCAAAATTTTCTGCGACTCCGGCTGAAGGAC
GCTGCGGCACCTATGTCGGACGACACTGGCCGCACTATACCCAAGTTCGGCGAATGGGAC
GTGAACAACCCGGCCTCTGCCGACGGGTTCACGGTGATCTTCAGCAAGGCCAGGGATGAG
AAGAAAGCC---CCGGCCCAAGGCCACATCAGGGAC---------AGGTCGGCGTCGGCC
GACAGCAAGGACTCCAGGTCCAGGGACGAGAAGATGACCTCCTACAGC---TCCAGGACC
AACGCATCGAAGAAATGGTTCTGCTGTGTCTCGCCCAGTCCCACACAGTCT
>Bradi
------------------------------------------------------------
------------------------------------------------------------
------------------------------------------------------------
------------------------------------------------------------
------------ATGTCGGAGGAATCAGGTCGCCCTTTACCCAAGTTTGGAGAATGGGAC
GTCAATGACCCAGCTTCTGCTGATGGATTCACGGTTATATTCAACAAAGCAAGAGATGAG
AAAAAG------GCTGGGAATGGACAAGATACTGAA---------TCTCCTTGCAAA---
GAC---------------ACAAGGACTGAGAGGGTGGAATCTTATGCC---GCCAAGACA
AAC---TCAAAGAAATGGTTTTGCTGTGTGACACCCAGTCCTACACAATCT
>Sorbi
------------------------------------------------------------
------------------------------------------------------------
------------------------------------------------------------
------------------------------------------------------------
------------ATGGCGGAGGAATCAGGCCGCCCCTTGCCAAAGTTTGGTGAATGGGAT
GTCAATGATCCAGCTTCTGCAGACGGATTTACTGTCATATTCAACAAAGCAAGAGATGAG
AAGAAG------GGTGGGAATGGACAAGACACTGAT---------TCACCTTCCAAG---
GAC---------------ACCAGGACTGAGAGGGTGGAATCTTATGCT---GCAAAACCA
AGC---ACGAAGAAATGGTTTTGTTGTGTGACAGCCAGCCCTACGCAATCC
>Oryza
------------------------------------------------------------
------------------------------------------------------------
------------------------------------------------------------
------------------------------------------------------------
------------ATGGCGGCGGAAAAAGGAAGTCCGTTGCCGAAGTTTGGGGAATGGGAT
GTCAATGATCCTGCTTCAGCTGAGGGATTCACTGTAATCTTTAACAAAGCTAGAGACGAG
AAGAAGACT---GGTGGCAATTCACAGGGACAAGAT---------TTGGCCGCAAAA---
AGT---------------GAACAGCCATCTGGACAAGGGTTGTATCCA---GCAAAACCG
AAC---AGTTCCAAATGGTTCTGCTGCATGCAACCTACTGCTGCTGAATCT
>Posidonia
------------------------------------------------------------
------------------------------------------------------------
------------------------------------------------------------
------------------------------------------------------------
------------ATGTCGCAGGATCAGGGGCGCCCATTACCGAAGTTCGGTGAGTGGGAT
GTCAATGACCCGGCTTCTGCTGAGGGATTCACTGTGATATTCAATAAAGCCAGAGATGAG
AGGAAGACG---GGTGGCAGCACTCCAGGCCCGGAA---------TCTCTTGGGAAG---
------------------GACGATGTCTATAACAAAGAAGCTTATCCC---AACAAACCT
AGCAACACTAAAAAATGGTTCTGTTGCATGCAAGCCAGTCCAGCAGAGTCT
>Zostera
------------------------------------------------------------
------------------------------------------------------------
------------------------------------------------------------
------------------------------------------------------------
------------ATGTCGCAAGAGCCAGGCCGTCCATTACCCAAGTTTGGTGAATGGGAT
GTCAATGACCCTGCATCAGGTGAGGGATTCACTGTGATCTTTAACAAAGCAAGAGATGAA
AAAAAG------GGTGGTAGCACTCCAGGTCCAGAA---------GCGCTTGGGAGG---
------------------GAAGAACCCTCTAACCAGGAGCGAAATCCCACCAACAAACCA
AGCAGCACCAAGAAATGGTTTTGTTGCATG---------------------
>Medtr
------------------------------------------------------------
------------------------------------------------------------
------------------------------------------------------------
------------------------------------------------------------
------------------atggacaagggtaggccactaccgaagtttggcgaatgggat
gtcaacgatccagcttcagctgaaggttacacagtgatttttaacaaagctagggatgag
aaaaagaca---ggtggcaaa---------cctgag---------tcacctgcaaag---
gca---------------aacactcaaaccaggcctccattagaacat---gccaaaact
cat---ggtaaaagttggttttgctgcctacatagtcctcctgcggaatca
>Poptr
------------------------------------------------------------
------------------------------------------------------------
---ATGATAGAATACAGACAGGCCCATTTAAAGTCCATTTCACACTGTCTCTCTCTCCAA
AAGGCACACTCTGTCTATCTCTCTCTCTCTGTTAATCGATTCCCTGCTTCACCTGAAAGT
CTCTCTCTAGAATTCATGTCGGACACAGGTCGGCCACTGCCAAAATTTGGTGAATGGGAT
GTCAATGATCCTGCATCAGCTGAGGGATTCACTGTAATTTTTAACAAGGCAAGGGATGAG
AAGAAGACA---GGTGGCCAA---------CCGGAA---------TCACCAGGAAAGGTT
GTT---------------GATTCTCATGTTAAGCCTGGATTAAATCCT---GCCAAATCT
CAG---CCTAAAAAATGGTTTTGCTGCATCCAAAGTCCGCATGTGGAGTCT
>Vitis
------------------------------------------------------------
------------------------------------------------------------
------------------------------------------------------------
------------------------------------------------------------
---------------ATGTCGGACAACGGTAGACCACTGCCAAAATTTGGTGAATGGGAT
GTTAATGACCCTGCTTCTGCTGAAGGTTTTACTGTGATCTTTAATAAGGCTAGGGATGAG
AAAAGAACT---GGTGGCCAA---------CCTGAG---------TCACCAGCAAAT---
GTG---------------GAAAATAATGTTAAGCAGGGAGTGGAGCCT---AGCAAGCCT
CAA---ACTAAAAAATGGTTTTGTTGCTTGCAAGCCCCCCGTGCAGAATCT
