# Supplementary material for: Back to the sea twice: identifying candidate plant genes for molecular evolution to marine life
Source: BMC Evol Biol. 2011 Jan 12;11:8. doi: 10.1186/1471-2148-11-8 (PMC3033329; doi:10.1186/1471-2148-11-8)
Supplement: Additional file 3 — Aligned nucleotide (CDS) sequences of each OrthoMCL cluster, produced with PAL2NAL. [file 1471-2148-11-8-S3.GZ › orthomcl1635.pal2nal]

>Zostera
------------------------------------------------------------
------------------------------------------------------------
------------------------------------------------------------
---------------------------ATGAAGAAGCCAAGAGCACCT------------
AGCGCACATCCTCCATATCTGGAGATGGTTAAAGATGCGGTTACAAGTTTG------AAG
GAGAGAACCGGATCGAGCCAGTATGCGATCATCAAGTTCTTGGAGAATAAACATAAGAAT
ACACTTCCTTCAAATTTTAAGAAGATCATCGGATCTCAGTTGAAGAGACAGGTTGCAAGT
GGGAAGCTCGTTAAAGTGAAAGCTTCTTTTAAACTCAATGTTTCAATGGATTCAAAGAAA
TCTGCAACTGTTATCAAACGCAAAGTTCAAACTAAATCCAAGCCAAAGCTTGTGAAAACT
CTTAAAACGACGGTTACGAAAAAAGTCAAGGTCGTTGGAAAAAAGAAGAAGACGCCGATG
AAGAAGACCAAGACCGTTACAAATTCTAAGGTTTCTGTTAAGTCAAAGCCCGTTGTAAAG
TCAAAAGCTGGCACGAATTTGAAGCGAAAGGCTCCGGTTGAGACTAAGTCGAAGATTTTT
CGTCCTTCGAAGGTTGCAAAGACGTCTGTAAAAGTTTCACCGAGGAAGCAGGCTCCTATT
GTGAAGACGAAGAAGGTTGCAACACCTGTCAGGAAGAATGTTAAAATAATCCGAAAATCT
CCGGCTATGAGAGCTGGTCCAGCTAGGAAGGCTAAGAAG------------
>Oryza
ATGGCGACTGCGACCGAGGAGGTTGCCGCTGCGGCTGCTGCCGCCGGCGAGGCGCCGCCG
CCGCCGCCGCCAGCGGTGGTAGAGGAGGCGAAGGAGGCTTTGGAGGCACCGAAGCCGGAG
GAGGCGCCGAAGGCTGAGGAGGGGGAGGAGAAGAAGGCGGAGGGTGAGAAGGAGAAGGAG
AAGGCGAAGAAGGAGAGGAAACCGAGGGCGAGGAAGCCCCGA---------TCGGCGGGG
CCACACCACCCGCCCTACTTCGAGATGATCAAGGAGGCGATCATGGCGCTGGACGGGAAC
GGCAAGGCGGGATCGAGCCCGTACGCGATCGCCAAGTACATGGGGGAGCAGCACATGGGG
GTTCTCCCGGCGAACTACCGGAAGGTGCTCGCCGTGCAGCTGCGGAACTTCGCCGCCAAG
GGCCGGCTCGTGAAGGTGAAGGCCTCGTTCAAGCTG------------------------
TCGGCTGCCGAGGAGAAGAAGGCGACGGCGGCGAAGGCG---------------------
---------GCCAGGTCCAAGGCGGCCAAGGGCGTCGTCGGCGGCGCCAAGAGGAAGAGG
ACCCCGCGCCCCTCCGCCGCCGCCGCCAAG---------------------------AAG
CCCGCGTCGTCGGCGGAGGCGAAGAAGGCGGTTCCCCCCGCCCGCCCAGCCCGCGCCAAG
AGGGCGAGGAAGGCCGCCCCCGCGAAGCCGATGCAGCCGCCCAAATCC------------
------------------------------------------------ATCCGCTCCGCC
ATCTCCAAGAAGGCC------AACAAGGCCAGCGCC---------------
>Bradi
---------------------------ATGCCTGCCATGGCCAAGCCCGCGTCCCGCACC
GCCAAGCCCGCCGCG------------------------------GCGCCGAAGCCG---
------------------------------------------------------------
------------------AAGCCCTCCGCCGCCAAGCCGAAGGCC------AACGCCGGC
CCCGCCCACCCCCCCTACTTCGAGATGATCAAGGAGGCGATCGCGGCGCTC------AAG
GACAGGACCGGCTCCAGCTTGGTCGCCATCGCCAAGTACATGGAGGAGAAGCACGGCGCG
TCGCTGCCGGCCAACTACAAGAAGATGCTCTCCGTCCAGCTCCGCGCGTTCGCCGCCAAG
GGCAAGCTCGTCAAGGTCAAGGCCTCGTACAAGCTT------------------------
TCCGACGCCGCCAAGAAGGACTCGCCCAAGGCCAAGGCC---------------------
------------GCGCCGAAGCCGACCAAGATCGCTGCCAAGCCCAAGAAGGAGGCTGCG
AAGTCCAAGGAGGCCGCGAAGCCCAAGAAG------------------------------
---GCCGCCGCCGCGGGTACCAAGCGCAAGGCGCCGGAGAAGAAGATC------GTCGCC
AAGCCGATGAAGTCGCCCGCGGCCAAGGCCAAGGCTAAGCCCAAGACC------------
------------------------------------------------GTCCGCTCCCCG
GCCGGCAAGAAGGCC------CGCAAGGTCGCCCCCGCT------------
>Zma
---------------------------ATGCCTGCCCTCGCCAAGCCCGCCTCCCGCACC
GCCAAGCCCGCCGCG------------------------------GCTCCGAAGCCG---
------------------------------------------------------------
------------------AAGCCTGCCGCCGCCAAGCCGAAGGCGGCC---ACCGCTGGT
GCCTCCCACCCGCCTTACTTCGAGATGATCAAGGAGGCTATCACGGCGCTC------AAG
GAGAGGACCGGCTCCAGCTCGCAAGCGATCGCCAAGTATGTGGGGGACAAGCACGGCGCG
TCTCTGCCGGCCAACTTCAAGAAGATGCTTTCCATCCAGCTCCGTGGGTCCGCAGCCAAG
GGCAAGCTCGTGAAGGTCAAGGCTTCGTACAAGCTC------------------------
TCGGACGCCGCCAAGAAGGCATCCCCCAAGACCAAGGCTAAGCCGGCAAAGGCCGCCGCT
GCCAAGACCACCGCCCCCAAGCCGGCCAAGGCCGCCGCC------------------GCC
AAGTCAAAGAAGGCAGCGGCTGCCAAGCCA---------------------------AAG
AAGGCCGCTGCTGCTGGGACCAAGCGCAAAGTGCCCGAGAAGAAGGTC------GTGGCG
AAGCCGAAGAAGTCCCCCGCCGCCAAGGCCAAGGCCAAGCCGAAGACC------------
------------------------------------------------GTGAAGTCCCCT
GCCTCCAAGAAGGCA------CGGAAGGCCTCCGCA---------------
>Sorbi
---------------------------ATGCCTGCCCTCGCCAAGCCCGCCTCCCGCCCC
GCCAAGACCGCCGCG------------------------------GCGCCGAAGCCG---
------------------------------------------------------------
------------------AAGCCCGCCGCCGCCAAGCCGAAGGCGGCC---GCCGCCGGT
GCCTCCCACCCGCCCTACTTCGAGATGATCAAGGAGGCGATCTCGGCGCTG------AAG
GAGAGGACTGGCTCCAGCTCCCACGCCATCGCCAAGTACATGGAGGACAAGCACGGCGCG
TCGCTGCCGGCCAACTTCAAGAAGATGCTCTCCATCCAGCTCCGCGGATTCGCCGCCAAG
GGCAAGCTCGTGAAGGTCAAGGCCTCGTACAAGCTC------------------------
TCCGACGCCGCCAAGAAGGCCGCCCCCAAGCCGAAGGCC---------AAGCTCGCCGCC
GCCAAGACCGCTGCGCCCAAGCCGACCAAGAAGGACGCC------------------GCC
AAGCCCAAGAAGACTGCCGCCGCAGCCAAG---------------------------CCC
AAGAAGGCCGCCGCGGGGACCAAGCGCAAGGCGCCTGAGAAGAAGGTC------GTGGCC
AAGCCGAAGAAGTCCCCCGCCGCCAAGGCCAAGGCCAAGCCCAAGACC------------
------------------------------------------------GTCAAGTCCCCC
GCCGCCAAGAAGGCC------CGGAAGGTCGCCGCA---------------
>Medtr
---------------------------atgtct------gcttccggagaagttgatgat
gttgaaatgccggtg------------------------------gagcctaaacct---
------------------------------------------------------------
------gtgaaggaaatgaaaccaaaagcttccaaacaa------------accaaaaca
gcttctcatcctccatattttgagatggttaaggaggctttactggctcta------aag
gagaggaatggctcaagcccttacgctatagcgaaatacatggacgagaagttcaagccg
gtgctcccagcaaatttcaagaagatactaagcttgcagcttaagaatcaaaccaagaga
gggaagctggtgaagatcaaagcttcgtataaacta------------------------
tctgatgccgagaagccgaagaaggagaaaaaagactct---------------------
---------------------------------------------------------gtt
gcggagaagaagcaacaaaaccagaagagg---------------------------aag
acaaatgcaacggttggtggtaagaagaaggttgtgaataagaag---------------
---------------------------------------agcaagtcc------------
------------------------------------------------attaagtctact
actaataagaggggt------agaaaagctaatgctgcaactgaaactatg
>Arath
------------------------------------------------------------
------------------------------------------------------------
------------------------------------------------------------
------------------------------------------------------------
------------------------ATGATAAAAGAGGCTTTGATGGTCCTG------AAA
GAGAAGAACGGATCAAGCCCTTATGCTATAGCTAAGAAGATAGAGGAGAAACACAAGTCT
TTACTTCCAGAGAGTTTCCGTAAAACACTTTCTCTACAGCTTAAAAACTCTGTTGCTAAA
GGTAAGCTCGTGAAGATCAGAGCCTCTTACAAGCTC------------------------
TCAGATACCACCAAGATGATAACGAGGCAGCAGGACAAG---------------------
---------------------------------------------------------AAG
AATAAGAAGAATATGAAGCAAGAAGATAAA---------------------------GAG
ATCACAAAGAGGACTAGGTCTTCTTCGACAAGGCCTAAGAAGACTGTGTCTGTGAACAAA
CAAGAAAAGAAGAGGAAAGTGAAGAAGGCGAGA---CAGCCTAAGTCT------------
------------------------------------------------ATCAAATCTTCA
GTTGGTAAGAAGAAGGCCATGAAAGCTTCCGCTGCT---------------
>Posidonia
---------------------------TAAAAATGAACATTCCATTTATAAATTTAACAG
AAACAACAGATCCCA------------------------------GAAAGTATTCCT---
---------------------------------------------------------ATA
TTCCATCCTACACATTACCAACAACATTTTTGTACATCAAAGAGACCACCAAAAGCCACC
ATAACAACAAAAGACGACTATACAGAGTAAAAAAAAACAGAAGCACACAAC------CCC
ATCTTAACTTCAAGCAGCAACCTTCTTGGCTCTCTTGGCCGGAGACTTGATAGTCTTGGG
CTGCTTTGGCTTCGCAGGGGTAGTCTTCTTACTCTTTTTCACACCTCCCACCTTCTTCCC
AGCCGCCTTGGAGGAAGCCTTGGGCTCGGCGGGGGT------------------------
CGTCATGGGCTTCTTCCTCTTCACCTGCTTCTTCTTCTTCTCCGCCCCTTCCTCGACCTT
CTTCACCTTCTCACCAGCAGCACTGCTCTTGGGCTTCTTTGCCGCAGTAGCTCTCTTAGC
CTTCTTCCCTTCCTCGGAGAGCTTGAACGA------------------------------
------------CCCCTTCACCTTCACAAGCTTCCCTTTGGCAATGCAGCTCCTCAGTTG
CACGGTGAGCATCTTCTTGTAGTTGGCGGGTAG---CACAGACTTGTA------------
------------------------------------------------CTTGTCGCCCAT
GTA---CTTGGCTAT------GGCGTACGGGCTCGA---------------
>Vitis
ATGTCCACCGAAGGTGTCGCTGTCGAGCAACCGGAGCAGGAAGTGGTTGTGACGGAGCAG
GCGGTAGCTCTGGAG------------------------------ATGCCAGCCCCG---
------------------------------------------------------------
---GAGAAGAAGCCAAAGGCTCGTAAGGAGAAGAAGCCCAAACAG------GCCAGAGCT
TCTTCTCATCCTCCTTACTTCCAGATGATCAAGGAGGCTCTTTTGGCTCTG------GAC
GAGAAAAGTGGCTCCAGTCCGTACGCTATTGCCAAGCACATGGAAGAGAAGCACAAGGCA
GTCCTCCCGGCGAATTTTAGGAAAATCCTGAGTCTTCAGTTGAAGAACTCCGTAGCGAAG
GGAAATCTCATCAAGATCAAGGCTTCCTACAAGCTT------------------------
TCCGGAGTAAGAAAAGGAACGGCAAAGTCCGATGGAGCG---------------------
---------------------------------------------------------AAG
AGAGCGAAGGCCACCTCTGATCCTAAGAAA---------------------------AAG
TCGGTGAAGAAATCAGAGACTCCAAAGAAAGTTGCGGCCAACAAGGCT------------
------AGGAAAACCGTGCCATCAAAGGTGAAG---CAACCCAGGTCC------------
------------------------------------------------ATTAGATCTTCT
GCT---AAGAAGGCT------AAGAAGGTCACAACC---------------
>Poptr
------------ATGACAGCCACCGAAGAAGCTGAAACTGAGGCTCCAGTCGTGGAGCAA
CCAACTGCTACGGAG------------------------------GAGCCTAAGGTGGAG
GAGAATCCC------------------------------------------------GTT
AAAGGAAAGAGGCCAAGGACTCCCAGGGAAAAGAAGCCTAGACAACCTAAACCAAAACCT
GCCGCTCATCCTCCTTATTTTCAGATGATTAAGGAGGCTATATTGGCTTTG------AAT
GATGAGAGTGGGTCGAGTCCATATGCCATAGCAAAGTACATGGAAGAGAAGCACAAAGCA
GTACTCCCAGCAAATTTTAAGAAAATTTTAGGTCTTCAACTGAAAAACTCTGCAACAGGA
GGAAAGTTAATCAAGATCAGGGCATCTTACAAGCTT------------------------
CCAGAGGCGAAAAAGACTAAAGAGGTTAAACCTACT------------------------
---------------------------------------------------------ACA
AGAAAGACTAGGTCTGTGAATAAAGCCGAG------------------------------
------------------------------GCTTCTGCAAAGAAAGTTGCTGGGGCTAAG
AAGGCCAAGAAATCAGCAGCTGCTAAACCTAAA---CAGCCAAAGTCT------------
------------------------------------------------ATCAAGTCTCCT
GCTGCCAAAAGGGCC------AAGAAA------------------------
