# Supplementary material for: Back to the sea twice: identifying candidate plant genes for molecular evolution to marine life
Source: BMC Evol Biol. 2011 Jan 12;11:8. doi: 10.1186/1471-2148-11-8 (PMC3033329; doi:10.1186/1471-2148-11-8)
Supplement: Additional file 3 — Aligned nucleotide (CDS) sequences of each OrthoMCL cluster, produced with PAL2NAL. [file 1471-2148-11-8-S3.GZ › orthomcl1632.pal2nal]

>Arath
ATGTCTGAGAAAAAGGGA---------AGGAAAGAGGAAGTGATTACCAGAGAGTACACC
ATTAACCTCCACAGACGCCTTCACAAATGCACCTTTAAGAAGAAGGCACCGAAAGCCATC
AAGGAAATCAGGAAGTTCGCAGAGAAAGCTATGGGGACTAAGGACGTTAGGGTAGACGTG
AAATTGAACAAGCAAATCTGGAGCAAGGGAATCAGAGGTCCACCAAGGAGGATCAGGGTT
CGTGTTGCACGTAAGAGAAACGACGATGAAGATGCGAAGGAAGAGTTCTTCTCCCTTGTC
ACTGTTGCTGAAATCCCTGCAGAAGGACTCAGTGGTCTTGGCACAAAGGTCATCGAAGAG
GAGGAT---
>Poptr
ATGCCGGAG---AAATCAGGGAAAGGAAGAAAGGAAGAGGTTATCACCAGAGAATACACC
ATCAACCTTCACAAACGCTTGCATGGATGCACCTTCAAGAAGAAGGCTCCAAAGGCCATC
AAGGAGATAAGGAAGTTTGCACAGAAGGCCATGAAGACAACTGATGTCAGAGTTGATGTT
AAGCTAAACAAGCATGTGTGGAGCCGAGGTATTAGGAGTGTGCCAAGGAGAGTTCGTGTT
CGTGTTGCACGGAAGAGGAATGATGAAGAAGATGCCAAGGAAGAATTTTATTCCCTTGTC
ACTGTTTCAGAGCTTCCTCCAGAGGGATTTAAGGGTTTGGGCACCAAGGTCATTGATGAC
GAAGAAGAA
>Zma
ATGTCGCAGGGGAAGGGAGGAGCGTCGAGGAAGGAGGAGGTGGTCACCAGGGAGTACACC
ATCAACCTCCACAAGCGCCTCCACGGCTGCACATTCAAGAAGAAGGCACCCAACGCCATC
AAGGAGATCAGGAAGTTTGCGCAGAAGGCCATGGGCACCACGGACATTAGGATTGATGTG
AAGCTCAACAAGCACATCTGGAGCAGCGGGATCAGGAGCGTGCCGCGGAGGGTTCGTGTG
AGGATCGCCCGCAAGAGGAACGACGAGGAGGATGCCAAGGAGGAGCTCTACTCCCTTGTC
ACCGTCGCGGAGATCCCCGCCGAGGGCTTGAAAGGGCTGGGGACCAAGGTCGTTGACGAT
ACCGAT---
>Bradi
ATGGCGGACAAGAAGGGCGGAGCGCCGAGGAAGGAGGAGGTGGTGACGAGGGAGTACACC
GTCAACCTCCACAAGCGCCTCCATGGCTGTACATTTAAGAAGAAGGCACCCAACGCCATC
AAGGAGCTCAGGAAGTTTGCACAGAAGGCCATGGGCACCACGGACGTCAGGATCGACGTG
AAGCTCAACAAGCACATCTGGAGCAGTGGGATCAGAAGCGTGCCCCGCAGGGTTCGCGTG
AGGATTTCCCGCAAGAGGAACGACGAGGAGGACGCTAAGGAGGAGCTCTACTCTCTCGTC
ACCGTTGCCGAGGTGCCTGCTGAGGGTTTGAAGGGGCTGGGAACCAAGGTCATCGACGAA
ACTGAT---
>Sorbi
ATGGCGGACAGGAAGGGAGGAGCGGCAAGGAAGGAGGAGGTGGTCACCAGGGAGTACACC
ATCAACCTCCACAAGCGCCTCCACGGCTGCACATTCAAGAAGAAGGCACCCAATGCCGTC
AAGGAGATCAGGAAGTTTGCACAGAAGGCTATGGGCACCACCGACGTCAGGATTGACGTG
AAGCTCAACAAGCACATCTGGAGCAGTGGAATCAGGAGCGTGCCACGGAGGGTTCGTGTG
AGGATTGCCCGCAAGAGGAACGACGAGGAGGATGCCAAGGAGGAACTCTACTCCCTTGTC
ACGGTGGCTGAGATCCCTGCTGAGGGCTTGAAAGGGCTGGGAACCAAGGTCATTGATGAA
GCTGAT---
>Oryza
ATGGTGGAGAAGAAGGGAGGAGCGGCGAGGAAGGAGGAGGTGGTGACGAGGGAGTACACC
ATCAACCTCCACAAGCGCCTCCACAGCTGTACATTCAAGAAGAAGGCGCCCAATGCCATC
AAAGAGATCAGGAAGTTTGCGCAGAAGGCTATGGGCACTACAGATGTCAGGGTCGATGTG
AAGCTCAACAAGCACATCTGGAGCAGTGGGATCAGGAGTGTGCCGCGGAGGGTTCGTGTG
AGGATCGCCCGCAAGAGGAATGACGAGGAGGATGCCAAGGAAGAGCTCTACTCTCTGGTC
ACTGTGGCCGAGGTCCCTCCTGAGGGTTTGAAGGGGCTGGGAACCAAGGTTGTTGACGAA
ACGGAT---
>Vitis
ATGGTTGAG---AAGTCGAACAAAGCCAGAAAAGAGGAGATTGTCACCAGAGAGTACACC
ATCAACCTCCACAAGCGTCTCCATGGATGCACATTCAAGAAGAAGGCTCCAAAGGCCATA
AAGGAAATCAGGAAGTTTGCCCAGAAGGCTATGGGAACAACCGATGTCAGAGTCGATGTT
AAGCTAAACAAGCACATCTGGAGCCGTGGGATCCGAAGTGTTCCAAGGAGAATCCGTGTC
CGCATTGCAAGAAAAAGAAATGACGAAGAAGATGCCAAGGAGGAGCTTTTCTCGCTGGTC
ACCGTTGCAGAGGTCCCACCAGAGGGATTGAAGGGCTTGGAAACTAAGATCATCGATGAT
GAGGAT---
>Zostera
ATGGTTGAG---AAGGGTGCTGCAGGTAGGAAAGAAGAGGTAGTTACTAGGGAGTATACT
ATAAATCTGCACAAGAGGCTCCATGGCTGTACATTCAAGAAGAAGGCTCCCAAGGCAATC
AAGGAGATTCGGAAGTTTGCCCAGAAGGCAATGGGAACTAATGATGTAAGAGTAGACGTA
AAACTTAACAAGAGTATCTGGAGCAAAGGGATCCGAAGTGTTCCCAGAAGAGTAAGGGTG
CGAATCGCACGGAAAAGGAATGAGGAAGAAGATGCAAAAGAGGAACTGTATTCTCTTGTA
ACTGTTGCCGACGTTCCTGAAGAGGGTCTAAAGGGTTTAGCAACTAAGATCATAGATGAA
ACAGAT---
>Medtr
atggttgag---aagggtgcagcaggtaggaaagaagaggtggttacacgggagtatacc
atcaatctccacaagcgtctccatggctgcaccttcaagaagaaggcaccaaaagccatc
aaggagatcagaaagtttgctcaaaaagccatgggcactaacgatgttagagttgacgtt
aagttgaacaaggctatctggagccagggaatcagaagtgtaccaaggaggatcagggta
cgcattgctcgcaagaggaatgacgacgaagatgccaaggaagagttatactcccttgtc
accgtcgttgaaattcctaaagaagagttaaaaggtttgggcaccaaggtcatcgatgat
gaagat---
>Posidonia
TATTCCCCA---CCTTCAGAAAACCATTTCTCAGGATATACAGCACATCTACAAACTACA
AAGTTCAAATAAAAAATGTAAATAGAAACTGCTGACTAATAGCATCATAGTCATGTCCCT
CACTAATGTCATCGAATGTAAAGTAACAAGAACTTTTACTTCAAATGGATTTAGGGCAAT
AATCTCAACATTAACATGAAAGTAGGCTGCATTTCGAGTCAACAAAAAAAGCAAAATGAG
ATAACATGCTAGACAAACAAAATTCTTCTAGAAAACAAGTCTACCAAATCCACTGCAAGA
ACCTTGGCAACAGATTTCCAACAGAGGATAACAAGGTAATGAACTAATCAGATTCATCGA
TGACCT---
