# Supplementary material for: Back to the sea twice: identifying candidate plant genes for molecular evolution to marine life
Source: BMC Evol Biol. 2011 Jan 12;11:8. doi: 10.1186/1471-2148-11-8 (PMC3033329; doi:10.1186/1471-2148-11-8)
Supplement: Additional file 3 — Aligned nucleotide (CDS) sequences of each OrthoMCL cluster, produced with PAL2NAL. [file 1471-2148-11-8-S3.GZ › orthomcl1625.pal2nal]

>Posidonia
ATGTCTGCCTACTGTGGGAAATACGCTGATGAGCTGATTGCCAATGCTGCCTACATTGGC
ACCCCTGGTAAGGGTATCCTTGCTGCTGATGAATCCACTGGCACAATTGGGAAGCGTTTG
GCCAGTATTAATGTTGAGAATGTTGAATCCAACCGCCAAGCCCTCCGTGAGCTTCTTTTC
TGCACTCCTGGTGCTCTTCCG---TGCCTCAGTGGTGTGATCCTCTTTGAGGAAACCTTG
TACCAGAACACTGTTGCTGGTAAGCCTTTTGTTGAAGTACTGATGGAAGGTGGAGTACTC
CCTGGTATCAAGGTGGACAAGGGTGTTGTTGAGCTAGCTGGAACCAATGGTGAAACCACC
ACCCAGGGTCTTGATGATCTTGGTAAGCGTTGTGCCAAGTACTACGGGGCTGGTGCTTGC
TTCGCTAAGTGGCGTGCTGTTTTGAAGATTGGCGCAACTGAGCCATCTCAGCTTTCTATC
CCAAGAAAA------------------------------TGCCAATGGGTTGGCTCGTTA
---------------------------------------------------TGCCATTAT
CTGCCA------------------------------------------------------
------------------------------------------------------------
------------------------------------------------------------
------------------------------------------------------------
------------------------------------------------------------
------------------------------------------------------------
------------------------------------------------------------
---------------------------------------------------------
>Vitis
ATGACTTGCTACAAGGGAAAATACCATGACGAGCTTATTGCCAATGCTGCCTACATTGGC
ACTCCTGGAAAGGGTATTCTTGCTGCTGATGAGTCAACTGGCACAATTGGCAAGAGGCTA
GCTAGCATCAATGTCGAGAATGTTGAAGGAAACAGGCGTGCTCTCCGTGAGCTCCTTTTC
TGCACTCCTGGTGCCCTCCAG---TACCTTAGTGGAGTGATCCTCTTTGAGGAGACTCTC
TATCAGAAGACTGCCTCTGGCAAACCCTTTGTGGATGTTATGAAGGAAGGTGGAGTTCTT
CCCGGAATCAAAGTAGACAAGGGCACAGTTGTGCTTACTGGCACTGATGGTGAAACTACC
ACCCAGGGTCTTGATGGCCTTGGTGAACGATGTGCAAAATACTATGCAGCTGGTGCCCGG
TTTGCTAAATGGCGTGCTGTGCTTAAGATTGGCCCTACTGAGCCATCTGAGTTGGCAATC
CATGAAAATGCATATGGGTTGGCAAGATATGCAATGATCTGCCAGGAGAATGGCCTT---
---------------------------------------------------TGTGCTTAT
GTAACTGAACGTGTTCTGGCAGCATGCTACAAAGCACTGAATGACCATCACGTTCTGCTT
GAGGGAACTCTGTTGAAGCCTAACATGGTGACTCCTGGATCAGAAGCCAAGAAGGTTTCC
CCAGAGGTGGTGGCCGAGTACACTGTTCGGACCCTCCAGCGAACTGTGCCTGCAGCTGTT
CCTGCTATTGTGTTTTTGTCTGGGGGGCAGAGTGAGGAGGAGGCCACTCTCAACCTCAAT
GCCATGAACAAGCTCAAGGGGAAGAAGCCATGGAACCTGTCCTTCTCCTTTGGACGTGCA
CTTCAGCAGAGCACTCTCAAGGCCTGGTCAGGAAAGGAGGAAAATGTTGTGAAGGCCAGG
GGACCT---------------CCATGTCAAGGACTACAAGTACTGATGAAGTTTTGGGTT
CGGTTTGCTTTTCTGTTTTTCTCTGGAGAGTATATGCAGTGCAGGTATGGGGGACAT
>Zostera
ATGTCTGCTTACGTTGGGAAATACGCCGATGAATTGATTACCAATGCTGCCTACATCGGC
ACCCCTGGAAAGGGAATTCTTGCGGCCGATGAATCTACTGGCACAATCGGCAAGCGTCTT
TCCAGCATCAATGTTGAGAACATCGAATCCAACCGTCAAGCGCTCCGTGAGCTTCTCTTT
TGCACACCTGGTGCTCTCAAGAACCACATCAGTGGTGTTATCCTTTTTGAGGAAACCTTG
TACCAGAGCACTGTTTCTGGGAAGCCATTTGTTGATGTACTTAAGGAAGCTGGTGCTCTA
CCTGGTATCAAAGTAGACAAGGGTGTTGTTGAACTTGCTGGTACCTGTGGTGAGACGACT
ACACAAGGTCTTGATGACCTTGGCAAACGTTGCAAGAAGTACTACGAGGCTGGTGCTCGT
TTCGCCAAGTGGAGGTCTGTTCTTAAGATCACTGCCAATGAGCCATCACAGCTTTCCATC
AACGAAAATGCTAATGGACTAGCTCGATATGCTATAATTTGCCAGGAGAATGGTCTTGTC
CCCATTGTCGAGCCTGAGATCCTAGTTGATGGTCCACACGACATCGATCGATGCGCTGAC
GTGACTGAACGTGTCCTTGCC---------------------------------------
------------------------------------------------------------
------------------------------------------------------------
------------------------------------------------------------
------------------------------------------------------------
------------------------------------------------------------
------------------------------------------------------------
---------------------------------------------------------
>Medtr
atgtcgaacttcaagagcaagtaccatgatgagcttatcgccaatgccgcctacatcggc
acacctggaaaaggtattcttgctgctgatgagtcaaccgggacaattggaaagcgtcta
tctagcatcagcgttgagaatgttgaatccaacagacgtgctctccgtgaactccttttc
accgcccctggtgtccttcag---taccttagtggagtcatcctctttgaggaaaccctt
taccaaagcaccgctgcaggcaagccttttgttgatgtcttgaacgaagctggtgtgctt
cctggtatcaaggttgacaagggtaccgttgagcttgccggaactgatggagaaaccacc
actcagggtcttgatggacttggtgctcgttgtgctaagtactatgaagctggtgcacgt
ttcgctaaatggcgtgcagtgcttaaaatcggccccaatgagccatctgagcactctatc
cacgagaatgcctatggtttggcccgatatgcagtcatatgccaagagaatggacttgta
ccaattgttgagcctgagatccttgttgatggacctcatgacattcaaaagtgtgctgct
gttaccgagaaggtccttgcagcatgctacaaggccttgaatgaccaccatgtcctcctt
gaaggcactctcttgaagcctaacatggttacccctggatctgatgcaccaaaggttgca
cccgaggttgttgctgagcacaccgttagagctttgcagagaaccgtacctgctgcagtc
ccagctgttgttttcttgtctggtggacagagtgaggaagaggccagcgtcaacctcaac
gccattaaccaagttaatggtaagaagccatggaccctttccttctcttttggaagggca
cttcaacagagtaccctaaaggcatggtctggaaaagaagaaaatgtgaaggctgcacaa
gaagctttgttgacaagggctaaggctaactctgaggctactcttggaacttacaagggt
aactccaaacttggtgctggtgcctcagagagtcttcatgttaaggactacaagtat
>Arath
ATGTCTTCCTTCACCTCCAAATTCGCCGATGAGCTGATTGCTAACGCTGCTTACATCGGA
ACACCTGGAAAAGGTATCCTTGCGGCAGATGAATCAACTGGTACTATTGGGAAACGTCTC
GCTAGCATCAACGTTGAGAACGTTGAATCCAACAGACGTGCTCTTCGTGAGCTTCTCTTC
ACTACTCCTGGAGCTCTTCCT---TGCCTCAGTGGTGTTATCCTCTTTGAAGAAACTCTT
TACCAGAAGAGCTCTGATGGTACGCCTTTTGTTGATATGTTGAAGAGTGCAGGAGTTTTG
CCTGGTATTAAGGTTGATAAGGGTACCGTTGAGCTTGCTGGAACCAATGGTGAGACTACT
ACTCAAGGTCTTGATGGTCTTGGTGACCGTTGCAAGAAATACTACGAGGCTGGTGCTCGT
TTCGCCAAGTGGCGTGCGGTTCTTAAGATTGGTGTTAATGAGCCATCTCAGTTAGCTATC
CATGAGAACGCTTATGGATTGGCTAGGTATGCTGTCATTTGTCAGGAGAACGGTCTTGTG
CCGATTGTGGAGCCTGAGATTCTTGTTGATGGCTCTCATGACATTCAGAAGTGTGCCGCG
GTGACAGAGCGTGTTCTTGCAGCTTGCTACAAGGCTCTGAGTGATCACCATGTCTTGCTA
GAAGGAACACTCTTGAAACCTAACATGGTTACTCCAGGATCAGAGAGTGCGAAGGTTGCA
CCAGAGGTGATTGCTGAGCACACTGTCCGTGCTCTTCAGAGGACAGTTCCAGCTGCTGTT
CCAGCCATAGTGTTCTTGTCTGGTGGACAGAGCGAGGAAGAGGCGACAAGAAACCTTAAC
GCGATGAACCAGTTGAAGACAAAGAAGCCTTGGTCGTTGTCTTTCTCCTTTGGAAGGGCG
TTGCAGCAGAGCACTTTGAAGACTTGGGGAGGAAAAGAGGAGAATGTGAAGAAGGCTCAA
GAAGCGTTCTTGGTCAGATGCAAAGCTAACTCTGAAGCAACACTTGGTGCTTACAAGGGT
GATGCTAAGCTCGGTGAAGGTGCAGCTGAGAGCCTTCACGTTAAGGATTACAAGTAC
>Poptr
ATGTCTTGCTTCAAGAGCAAATACGCTGATGAACTCATTAAGAATGCTGCCTACATTGGC
ACCCCTGGGAAGGGTATCTTAGCTGCTGATGAGTCAACTGGCACAATTGGCAAGCGTCTA
TCCAGTATTAATGTTGAGAATGTTGAGGAAAACAGGCGAGCCCTTCGTGAGCTCCTTTTC
TGCGCCCCTGGTGCTCTTCAA---TACCTCAGCGGAGTTATTCTCTTTGAGGAAACTCTC
TACCAAAAGACTGCATCAGGCAAGCCCTTCGTTGATGTCTTGAAGGAAGGTGGTGTTCTC
CCTGGTATCAAGGTTGACAAGGGTACCGTTGAGCTTGCTGGCACAAACGGTGAGACCACA
ACTCAGGGTCTTGATGGCCTTGGCCAGCGCTGCGCAAAGTACTACGAAGCTGGTGCACGT
TTCGCCAAATGGCGTGCTGTGCTCAATATTGGTGCCAATGAGCCATCTGAGCTGGCCATC
CATGAGAATGCCTATGGTTTAGCCAGATATGCCGTCATCTGCCAGGAAAATGGCTTGGTC
CCCATTGTAGAGCCTGAAATCTTGGTTGATGGTTCTCACGATATTGAGAAGTGTGCCGCA
GTAACAGAGCGTGTTCTTGCTGCATGCTACAAAGCTCTCAATGATCACCATGCCATACTT
GAGGGTACTCTCTTGAAGCCGAACATGGTTACTCCTGGATCAGAAGCTCCCAAGGTTGCA
CATGAGGTTATTGCCGAGTACACAGTCCGTGCACTTCAACGTACTGTGCCCCCTGCAGTT
CCTGCTATTGTATTCTTGTCTGGTGGCCAGAGTGAGGAGGAGGCCACCCTCAACCTCAAT
GCCATGAACAAACTAAACACCAAGAAGCCATGGTCTCTATCCTTTTCCTTTGGACGTGCT
CTTCAGCAGAGTACCCTCAAGGCCTGGGCTGGCAAGCCGGAGAATGTGGGGAAGGCTCGT
GCTGCATTGCTTGCCAGATGCAAAGCTAACTCAGAGGCTACTCTTGGTACGTACAAGGGT
GATGCCACTCTTGGTGAGGGTGCCTCAGAGAGCCTCCACGTCAAGGACTACAAGTAC
>Bradi
ATGTCGGCCTACTGCGGCAAGTACAAGGATGAGCTCATCAAGAACGCTGCCTACATTGGC
ACCCCTGGCAAGGGTATCCTCGCTGCTGACGAGTCCACCGGCACCATTGGCAAGCGCTTT
GCCAGCATCAACGTTGAGAACGTCGAGGACAACCGCCGTGCTCTCCGTGAGCTCCTCTTC
TGCACCCCTGGTGCCCTCCAG---TACATCAGCGGTGTGATCCTCTTTGAGGAGACCCTG
TACCAGAGCACCAAGGCTGGCAAGCCCTTCGTTGATGTCCTCAAGGAGAACAATGTCCTC
CCTGGGATCAAGGTTGACAAGGGTACCATTGAGATTGCTGGAACTGACAAGGAGACCACC
ACCCAGGGCCATGATGACCTTGGCAAGCGCTGTGCCAAGTACTACGAGGCTGGTGCCCGC
TTTGCCAAGTGGCGTGCAGTCCTCAAGATTGGCCCCAATGAGCCATCACAGCTTTCCATT
GACCTGAATGCTCAGGGTCTGGCTCGTTATGCCATCATCTGCCAGGAGAACGGTCTGGTG
CCCATTGTTGAGCCTGAGATCCTTGTTGATGGACCTCATGACATTGATCGTTGTGCTCAT
GTGACGGAGGTGGTCCTTGCTGCCTGCTACAAGGCACTCAATGAGCACCATGTCCTCCTC
GAGGGTACCCTTCTGAAGCCTAACATGGTCACCCCTGGTTCTGACTCCAAGAAGGTGGCT
CCTGAGGTCATTGCTGAGTACACTGTTCGCACTCTCCAGAGGACCGTCCCGCCCGCCGTT
CCTGCCATCGTCTTCCTTTCTGGAGGACAGAGTGAGGAGGAGGCGACCCTGAACCTGAAC
GCCATGAACAAGCTCCAGACAAAGAAGCCGTGGTTCCTGTCCTTCTCCTTTGGGCGTGCC
CTCCAGCAGAGCACCCTCAAGGCCTGGGCTGGCAAGGAGGAGAACATCGAGAAGGCCAGG
CAGGCCTTCCTGGTGAGGTGCAAGTCCAACTCTGAGGCCACTCTCGGCACATACAAGGGT
GATGCTACTCTTGCTGAGGGCGCTTCTGAGAGCCTTCACGTCAAGGACTACAAGTAC
>Oryza
ATGTCGGCCTACTGCGGCAAGTACAAGGACGAGCTCATCAAGAACGCTGCCTACATTGGC
ACTCCTGGCAAGGGTATCCTTGCTGCGGATGAGTCCACTGGCACCATTGGCAAGCGCTTC
GCCAGCATCAACGTCGAGAACGTTGAGGAGAACCGCCGCTCCCTCCGCGAGCTCCTCTTC
TGCACCCCTGGCGCCCTCCAG---TACCTCAGCGGCGTGATCCTCTTCGAGGAGACCCTG
TACCAGAAGACCAAGGATGGCAAGCCCTTCGTCGATGTCCTCAAGGAGGGTGGTGTCCTC
CCGGGCATCAAGGTGGACAAGGGCACAATCGAGGTTGCCGGCACCGAGAAGGAGACCACC
ACCCAGGGCCATGATGACCTTGGCAAGAGATGCGCCAAGTACTACGAGGCTGGTGCCCGC
TTCGCCAAGTGGCGCGCCGTCCTCAAGATCGGCCCCAACGAGCCGTCGCAGCTCGCCATT
GATCTGAATGCGCAGGGCCTCGCTCGCTACGCCATCATCTGCCAGGAGAACGGGCTGGTG
CCGATCGTCGAGCCCGAGATCCTTGTTGATGGCCCTCACGACATCGACCGCTGCGCCTAC
GTCTCGGAGGTGGTCCTCGCTGCGTGCTACAAGGCCCTCAACGAGCACCATGTCCTCCTC
GAGGGTACCCTCCTCAAGCCCAACATGGTCACCCCAGGCTCTGACGCCAAGAAGGTGTCT
CCCGAGGTCATCGCTGAGTACACCGTCCGCACCCTCCAGAGGACCGTCCCCGCTGCCGTG
CCCGCCATCGTCTTCCTGTCCGGTGGGCAGAGCGAGGAGGAGGCGACCCTGAACCTCAAC
GCCATGAACAAGCTCAGCACCAAGAAGCCGTGGTCGCTGTCCTTCTCCTTCGGCCGTGCC
CTCCAGCAGAGCACGCTCAAGGCCTGGTCCGGCAAGGCGGAGAACATTGAGAAGGCCAGG
GCGGCCTTCCTTACCAGGTGCAAGGCCAACTCCGAGGCTACCCTCGGTACATACAAGGGT
GACGCTGTCCTCGGCGAGGGCGCCTCCGAGAGCCTTCACGTCAAGGACTACAAGTAC
>Zma
ATGTCGGCCTACTGCGGAAAGTACAAGGATGAGCTCATCAAGAATGCTGCCTACATTGGC
ACCCCCGGCAAGGGTATCCTTGCTGCTGATGAGTCCACTGGCACCATTGGCAAGCGCCTT
TCCAGCATCAATGTCGAGAACGTTGAGGAGAACCGCCGTGCCCTCCGTGAGCTCCTATTC
TGCTGCCCTGGTGCTCTCCAG---TACATCAGCGGTGTGATCCTCTTCGAGGAGACCCTG
TACCAGAAGACCAAGGATGGCAAGCCTTTTGTTGATGTCCTCAAGGAGGGAGGCGTCCTC
CCTGGCATCAAGGTTGACAAGGGCACCATTGAGGTTGTTGGCACTGATAAGGAGACCACC
ACCCAAGGCCATGACGACCTTGGCAAGCGTTGCGCCAAGTACTACGAGGCAGGTGCCCGC
TTTGCCAAGTGGCGCGCTGTTCTCAAGATTGGCCCTAATGAGCCATCACAGCTTGCCATC
GACCTGAACGCTCAGGGTCTGGCTCGCTATGCCATCATCTGCCAGGAGAATGGTCTGGTG
CCAATTGTTGAGCCTGAGATCCTTGTTGATGGCCCTCATGACATTGATCGCTGCGCTTAC
GTCACTGAGACCGTCCTTGCTGCCTGCTACAAGGCGCTCAACGAGCACCATGTCCTCCTG
GAGGGTACCCTCCTGAAGCCCAACATGGTGACTCCAGGCTCCGACTCCAAGAAGGTGACC
CCTGAGGTGATTGCTGAGTACACCGTCCGTACCCTCCAGAGGACCGTCCCTGCTGCTGTG
CCTGCTGTTGTCTTCCTCTCTGGTGGACAGAGCGAGGAGGAGGCCACCCGCAACCTCAAT
GCCATGAACAAGCTCAGCACCAAGAAGCCGTGGTCCCTGTCTTTCTCCTTCGGCCGTGCC
CTCCAGGCGAGCACCCTCAAGGCCTGGGCTGGCAAGGTGGAGAACCTGGAGAAGGCTAGA
GCTGCCTTCCTCGCCAGGTGCAAGGCCAACTCTGAGGCTACCCTCGGCACCTACAAGGGT
GATGCTGCCGCCGAC---------ACCGAGAGCCTCCACGTCAAGGACTACAAGTAC
>Sorbi
ATGTCGGCCTACTGCGGAAAGTACAAGGATGAGCTCATCAAGAACGCCGCATATATTGGC
ACCCCTGGAAAGGGTATCCTTGCTGCTGATGAGTCCACAGGCACCATTGGCAAGCGACTT
TCAAGCATCAATGTCGAGAACATTGAGGAGAACCGCCGTGCCCTTCGTGAGCTCCTCTTC
TGTGCCCCTGGTGCCCTCCAG---TACCTCAGCGGTGTGATCCTCTTTGAGGAGACCCTC
TACCAGAAAACCAAGGATGGCAAGCCCTTTGTTGATGTCCTCAATGAGGGAGGTGTGCTC
CCCGGCATCAAGGTTGACAAGGGCACCATTGAGGTTGCTGGCACCAACAAGGAGACCACC
ACACAAGGCCATGATGACCTTGGCAAGCGCTGCGCCAAGTACTATGAGGCTGGTGCCCGC
TTTGCCAAGTGGCGTGCCGTCCTCAACATCGGCCCTAACGAGCCATCACAGCTTGCCATT
GACTTGAACGCTCAGGGTCTTGCTCGCTACGCCATCATCTGCCAGGAGAATGGTCTGGTG
CCAATTGTTGAGCCTGAGATCCTCGTCGATGGGCCACATGACATTGAGCGTTGTGCCTAT
GTTACGGAGATGGTCCTTGCTGCCTGCTACAAGGCTCTCAATGAGCACCATGTCCTCCTT
GAGGGTACCCTCCTGAAGCCCAACATGGTTACCCCTGGCTCTGACTCCAAGAAGGTGGCT
CCTGAGGTGATCGCTGAGTACACTGTGCGTGCCCTCCAGAGGACTGTCCCTGCTGCTGTG
CCCGCCATCGTCTTCCTCTCTGGTGGACAGAGTGAGGAGGAGGCCACACTAAACCTGAAT
GCCATGAACAAGCTCAACACCAAGAAGCCGTGGTCCCTATCCTTCTCATTCGGCCGTGCC
CTTCAGGCGAGCACCCTCAAGGCCTGGGCTGGCAAGGAGGAGAACGTGGAGAAGGCCAGG
GCTGCCTTCCTCACCAGGTGCAAGGCCAACTCGGAGGCCACCCTCGGCACATACAAGGGT
GACGCTGCTGCCGGCGAGGGTGTCTCGGAGAGCCTCCACGTGAAGGACTACAAGTAC
