# Supplementary material for: Back to the sea twice: identifying candidate plant genes for molecular evolution to marine life
Source: BMC Evol Biol. 2011 Jan 12;11:8. doi: 10.1186/1471-2148-11-8 (PMC3033329; doi:10.1186/1471-2148-11-8)
Supplement: Additional file 3 — Aligned nucleotide (CDS) sequences of each OrthoMCL cluster, produced with PAL2NAL. [file 1471-2148-11-8-S3.GZ › orthomcl1620.pal2nal]

>Arath
------------------------------------------------------------
------------------------ATGACTTTCAAGCGCAGGAATGGTGGCAGGAACAAG
CATAACCGTGGTCATGTGAAACCAATCAGGTGTTCCAACTGTGGAAAGTGTTGCCCCAAG
GACAAGGCGATTAAGAGATTTATCGTAAGGAACATTGTTGAGCAGGCTGCTATTAGAGAT
GTTCAAGAAGCTAGCGTCTACGAAGGTTACACTCTCCCAAAGCTTTACGCTAAGACGCAG
TACTGTGTCTCGTGTGCTATCCATTCTCACGTTGTGAGAGTCCGATCCCGCACCAACCGT
AGAGTTCGTACCCCACCACCTCGTTTTGCCAGACGCAAGGAGGAT---------ACACCC
AAGCCTGCA---------------------------------CAACCTGGTCAGGCTCCT
CGCCCTGCC---GGTGGTGCTCCTGCTGCTCCTCGTGCC
>Oryza
------------------------------------------------------------
------------------------ATGACCTTCAAGCGCAGGAACGGCGGCCGCAACAAG
CATGGCCGCGGCCATGTGAAGTACATCCGCTGCTCCAACTGCGCCAAGTGCTGCCCCAAG
GACAAGGCCATCAAGAGGTTCCAGGTGAGGAACATCGTCGAGCAGGCGGCCATCAGGGAT
GTCCAGGAGGCGTGCGTCCATGACGGATACGTCCTCCCGAAGCTGTACGCCAAGGTCCAT
CACTGCGTCTCCTGCGCCATCCACGCCCACATCGTCCGTGTCCGCTCCCGCGAGAACCGC
AGGGACCGCAGGCCGCCGGAGAGGTTC---AGGCGCAGGGAGGATAGGCCTACTGGACCT
CGCCCTGGT------------------------GGTGCTGGTGGACCTGGTGCCCCTGCT
GCTGCTGGACCTGGTGGCCCCCCTAATGTTGCTCGCACC
>Bradi
------------------------------------------------------------
------------------------ATGACGTTCAAGCGGAGGAATGGCGGGCGCAACAAG
CACGGCCGCGGACACGTCAAGTACATCCGCTGCTCCAACTGCGCCAAGTGCTGCCCCAAG
GATAAGGCAATCAAGCGTTTCTTGGTGAGGAACATTGTTGAGCAGGCTGCAGTGAGAGAT
GTGCAAGAGGCTTGCGTGCATGATGGCTACATTCTTCCCAAGCTGTACGCAAAGGTGCAC
CACTGTGTCTCATGCGCAATCCATGCCCACATTGTCCGTGTCAGATCTCGTGAGAACAGG
AGGAACCGTGAGCCTCCGCAGCGTTTC---AGACGCAGGGAGGAT---------GGCCCA
AGGCCGGGACAAGGTGGACCCCCACGGGCTGGCGGCCCTGGCGGCCCAGGTGGTGCCCCT
---CCTGTTCCTGGTGCTGGTGCTCCTGCCCCCCGCGTT
>Zma
------------------------------------------------------------
------------------------ATGACGTTCAAGCGGAGGAACGGCGGACGCAACAAG
CACGGGCGCGGCCACGTCAAGTACATACGCTGCTCCAACTGCGCCAAGTGCTGTCCAAAG
GATAAGGCTATCAAGCGGTTCTTGGTGAGGAACATTGTTGAGCAGGCTGCTGTGAGGGAC
GTGCAGGAGGCCTGTGTGCATGATGGATATGTTCTTCCCAAATTGTACGCAAAGGTTCAT
CACTGTGTCTCATGCGCAATCCATGCGCACATTGTTCGTGTTCGCTCTCGTGAGAACAGG
AGGAAC------CCTCCT------------------------------------------
------------------------------------------------------------
---------------------------------CGTGCC
>Sorbi
------------------------------------------------------------
------------------------ATGACGTTCAAGCGGAGGAATGGCGGTCGCAACAAG
CACGGGCGCGGCCACGTCAAGTACATCCGCTGCTCCAACTGCGCAAAATGCTGTCCTAAG
GATAAGGCTATCAAGCGGTTCTTGGTGAGGAACATTGTCGAGCAGGCTGCTGTGAGAGAT
GTGCAGGAGGCTTGTGTGCATGATGGATATGTTCTTCCCAAATTGTACGCAAAGGTTCAT
CACTGTGTCTCATGCGCAATCCATGCGCACATTGTCCGTGTCCGCTCTCGTGAGAACAGG
AGGAACCGTGAGCCCCCGCAGCGTTTC---AGGCGCCGGGATGAC---------GGCCCA
AGGCCAGGACAG---------------------GGCCCACCGCGCCCAGGGGGTGCTGCA
---CCTGCA---GCTGCCCCTGCAGCCGCTCCTCGTACC
>Zostera
------------------------------------------------------------
------------------------ATGACATTCAAGCGTAGGAATGGAGGCCGCAACAAG
CATGGCCGTGGCCACGTCAACTATATCCGTTGTTCGAACTGCGGAAAGTGTTGCCCTAAG
GACAAAGCAATCAAGAGATTTCTCGTGAGGAACATTGTTGAACAAGCTGCTGTCAGGGAT
GTCCAGGAGGCTTGCGTCTACGAAGGATACACTTTACCTAAGCTCTACGCAAAGATGCAA
TACTGTGTCTCTTGTGCCATTCATTCTCATGTTGTCAGGGTTCGTTCTCGTGAAAATAGG
AGAAACAGGGAGCCTCCACAGAGATTC---AGGCGTAAAGATGAT---------ACCAAC
AAACCTGGC------------------------CAACCTCCTCGCCCAGCNGNGCTCCCG
GTGCCCCTCCGCCACGCCAATGATTTCGAAAAAAATCTC
>Posidonia
------------------------------------------------------------
------------------------ATGACGTTCAAGCGCAGGAACGGCGGCCGGAACAAG
CACGGCCGAGGCCATGTCAAGCCCATTCGCTGCTCCAACTGCGGCAAATGCTGCCCCAAG
GACAAGGCCATCAAGAGGTTTCTTGTGAGGAACATAGTGGAGCAGGCTGCTGTTAGGGAT
GTCCAGGAAGCATGTGTTTATGAGGGTTATACACTGCCCAAGCTGTATGCCAAAATGCAG
TACTGTGTTTCCTGTGCTATCCACTCCCATGTGGTGAGGGTGCGTTCCCGCACCGCGAGG
AGGAACAGGGAGCCTCCGCAGCGCTTC---AGACGCAGGGATGAC---------TTGGGA
AAG------------------------------------------CCTGGCCAAGCTCCT
CGCCCT------GCTGGAGCTGCAAACCCTGTTCGCTCA
>Poptr
------------------------------------------------------------
------------------------ATGACATTCAAGCGAAGGAATGGAGGCCGCAACAAG
CACGGCCGTGGACACACCAAGTTCATCCGATGCTCCAACTGCGGCAAATGCTGCCCGAAG
GACAAGGCAATTAAGAGGTTTCTCGTGAGGAACATAGTGGAGCAAGCTGCTGTCAGGGAT
GTTCAAGAATCCTGTGTTTATGATGGGTATGTCTTGCCCAAACTGTACGTCAAGATGCAG
TACTGTGTCTCTTGTGCTATTCACTCCCGTGTTGTGAGGGTTCGCTCTCGCTCTGAGCGC
AGGAACAGGGAGCCCCCACAGCGTTTCATTAGACGCAGGGATGAC---------ATGCCA
AAGCCAGGG------------------------CAGCCTGGACAACCTGGGCAAGCACCT
CGTCCT------GCAGGGGGGGCACCTGCTGCTCGTACC
>Medtr
------------------------------------------------------------
------------------------atgacatttaagcgcagaaatggaggccgtaacaaa
catggtcgtggccatgtcaaattcattcgttgctccaactgtggtaaatgctgtcccaag
gacaaggctatcaagaggtttcttgttaggaacattgttgaacaagctgcagttagagat
gtacaagaagcttgtgtctatgaccagtacactcttcctaagctgtatgtgaagatgcag
tactgtgtttcatgtgctatccattctcatgttgtgagggttagatctcgcactgatagg
aggaagcgtgaccctccacagcgtttcattaggcgcagggatgat---------gcccca
aggccgggt---------------------------------cagcctggtcaagcgccc
cgccctgctgtagctggaggagctcctgtc---cgtacc
>Vitis
ATGGTGAGGTTTTCCTCGAAAATTTCACTTTTCAATCTTGCTTGCTATCATTTCTCACCG
ATTTTTTTGGTAATTGTGTTTTTGCAGACGTTCAAGCGAAGGAATGGTGGTCGCAACAAG
CACGGCCGCGGCCACGTCAAGTTCATTCGCTGCTCCAACTGTGGCAAATGCTGCCCTAAG
GACAAAGCTATTAAGAGGTTTCTGGTGAGGAACATTGTGGAGCAAGCTGCTGTTCGTGAT
GTGCAAGAAGCTTGTGTTTATGATACTTATACTCTCCCCAAGTTGTATGCCAAGATGCAG
TACTGTGTTTCTTGTGCAATTCATTCGCATGTTGTTAGGGTTCGTTCCCGCACTGACAGA
AGGAAGCGTGATCCACCTCTGCGCTTT---AGACGCCGGGATGAC---------ATGCCA
AAA------------------------------------------CCAGGTCAAGCACCT
CGCCCT------GCTGGTGCAGCTGCTGCT---CGTCCC
