# Supplementary material for: Back to the sea twice: identifying candidate plant genes for molecular evolution to marine life
Source: BMC Evol Biol. 2011 Jan 12;11:8. doi: 10.1186/1471-2148-11-8 (PMC3033329; doi:10.1186/1471-2148-11-8)
Supplement: Additional file 3 — Aligned nucleotide (CDS) sequences of each OrthoMCL cluster, produced with PAL2NAL. [file 1471-2148-11-8-S3.GZ › orthomcl1605.pal2nal]

>Arath
ATGTTGGTGTACCAAGATCTTCTCACCGGTGATGAGCTTCTGTCTGACTCTTTCCCTTAC
AAGGAGATTGAGAATGGAATCCTCTGGGAAGTAGAAGGAAAGTGGGTTACTGTGGGAGCT
GTAGATGTTAACATTGGTGCCAATCCATCTGCTGAAGAAGGTGGTGAGGATGAAGGTGTT
GATGACTCTACTCAAAAGGTTGTTGACATTGTCGACACCTTCAGACTTCAGGAGCAACCA
ACTTATGACAAGAAGGGATTCATCGCTTACATTAAGAAATACATTAAGCTTTTGACACCC
AAGCTCAGCGAAGAAGATCAAGCTGTCTTCAAGAAGGGTATTGAGGGAGCTACCAAGTTT
TTGCTCCCCAGGCTCAGTGACTTCCAATTCTTTGTTGGGGAGGGTATGCATGATGACAGC
ACTTTGGTCTTTGCTTACTACAAGGAGGGTTCAACTAACCCAACATTTTTGTACTTCGCT
CATGGTTTGAAGGAGGTCAAGTGC
>Zostera
ATGTTGGTTTACCAAGATCTCTTCACCGGAGACGAGCTTCTCTCGGACTCTTTCCCCTAC
AAAGAAATTCAAAATGGGATATTGTGGGAAGTTGATGGAAAGTGGGTAGTGCAAGGTGCT
GTTGATGTCGATATTGGCGCCAACCCCTCTGCTGAAGGTGCAGATGAGGGTGAAGGTGTT
GACGACCAGACTGTGAAGGTTGTCGATATTGTTGACACCTTCCGTCTCCAGGAACAACCA
CCATATGACAAGAAGCTCTTCGTCACTTACATCAAGCGATTGATCAAGATGCTCACACCC
AAGCTCGACGGCGATGCTCAGGTCGAATTCAAAAAGAATATCGAAGCAGCCACCAAATTT
CTCCTTTCGAAGCTCAGCGATCTTCAATTCTTTGTGGGTGAGAGCATGCACGATGATGCA
GTTGTTGTTTTGGCTTACTACAAAGAAGGTTCCGCCGACCCGACCTTCCTCTACTTTGCT
CATGCCTTGAAGGAGGTGAAGTGC
>Poptr
ATGTTGGTCTATCAAGATCTTCTCTCTGGTGATGAGCTTCTCTCGGACTCGTTCCCCTAC
AAGGAAATTGAGAATGGGATACTGTGGGAAGCTGAAGGAAAGTGGGTTGTTCAAGGAGCT
GTCGACGTAGACATTGGCGCTAATCCTTCTGCTGAAGGAGGCGATGAGGATGAGGGTGTT
GATGACCAAACTGTCAAGGTGGTTGACATTGTTGACACGTTTAGGCTCCAGGAGCAACCT
GCTTTTGACAAGAAGCAGTTTGTTACTTATATGAAGAGATTTATCAAGTTGTTGTCGGAG
AAACTCGATGACGAAAACAAAGAACATTTTAAGAAAAACATTGAGGGAGCCACCAAGTTC
TTGCTTTCGAAGATCAAGGACTTCCAATTCTTTGTGGGGGAGAGCATGCATGATGATAGT
GCTTTGGTCCTTGCTTACTACAAAGAAGGTGCCACCGATCCAACGTTTTTGTACTTTGGT
CATGCTTTGAAGGAGGTCAAGTGC
>Zma
ATGTTGGTTTATCAGGATCTCCTATCTGGCGACGAGCTCCTGTCGGATTCATTCACCTAC
AAGGAGCTCGAGAACGGCGTCCTGTGGGAGGTCGAGGGAAAGTGGGTCACCCAAGGTCCT
GTTGATGTGGACATTGGTGCCAATCCATCCGCCGAGGGTGGT---GAGGACGAAAGCGTT
GATGACACAGCTGTGAAGGTGGTTGATATTGTTGACACATTCCGTCTACAGGAGCAACCT
CCTTTTGACAAGAAATCATTTGTGTCTTACATCAAAAAATACATCAAGAATCTCACTGCT
GTGTTGGAGCCAGAGAAAGCGGATGAGTTCAAAAAGGGTGTCGAGGGTGCAACCAAGTTT
CTCCTTAGCAAGCTGAAGGACCTCCAATTTTTTGTTGGTGAGTCCATGAAGGATGATGCG
TCTGTGGTATTCGCCTATTACAAGGATGGTGCCACTAATCCGACATTCCTCTATTTCTCT
CATGGTCTTAAGGAGATCAAGTGC
>Bradi
ATGTTGGTCTACCAGGACAAGCTCACCGGCGACGAGCTTCTGTCGGACTCGTTCCCCTAC
AAGGAGCTGGAGAACGGCGTCCTCTGGGAGGTCGATGGCCATTGGGTGGTCCAAGGGGCT
GTGGATGTGGATATCGGTGCCAACCCATCTGCTGAGGGTGGAGGTGAGGATGAGGGTGTC
GATGACCAGGCTGTGAAGGTGGTTGACATTGTTGACACCTTCCGTCTTCAGGAGCAACCT
GCTTTTGACAAGAAGCAGTTTGTCGCCTACATTAAGCGCTACATCAAGAACCTGACTCCC
AAGCTGGAAGCGGATGAGCAAGAAGTCTTCAAGAAGAACGTTGAAGGTGCCACCAAGTTC
CTTCTTAGCAAGATCAAGGACCTTCAGTTCTTTGTTGGTGAGAGCATGGGTGATGATGCC
AGCGTGGTGTTTGCGTACTACAAGGAAGGAGCCACTGACCCGACATTCCTGTATTTCGCG
CATGGGCTTAAGGAGGTCAAGTGC
>Sorbi
ATGTTGGTCTACCAGGATCTGCTCTCTGGCGACGAGCTCCTCTCCGACTCCTTCCAGTAT
AAGGAGATCTTTGACGGCGTCCTCTGGGAGGTCGAGGGCAAGTGGGTCGTCAAAGGAGCT
GTCGATGTGGATATTGGTGCCAATCCATCTGCCGAGGGTGGT---GAAGATGAGGGTGTT
GATGACCAGACTGAAAGGGTTGTTGACATTGTTGACACCTTCCGCCTCCAGGAGCAACCC
ACATTTGACAAGAAAACATTTGTGACTAACATTAAGCGCTACATCAAGAACCTCACTGGC
AAGCTGGAGCCAGAGAAGGCAGATGAATTCAAGAAGGGCATTGAGGGTGCCACCAAGTTC
CTTCTTAGCAAGCTCAAAGATCTTCAGTTCTTTGTTGGTGAGAGTATGCATGATGATGGA
AGCCTAGTGTTCGCTTACTACAAGGAAGGTGCCACTGACCCGACATTCCTCTATTTTGCT
CATGGTCTGAAGGAGATTAAGTGC
>Posidonia
ATGTTGGTCTACCAGGGTCTCCTCTCAGGTGATGAGCTTTTGTCTGACTCCTTCCCATAT
AAGGAAATTCATAATGGAATCTTGTGGGAAGTTGAAGGAAAGTGGGTCGCTCAAGGAGCT
ACTGATGTAGACATTGGTGCAAACCCTTCTGCCGAGGGTGGG---GAAGATGAAGGTGTA
GACGATCAGGTTGTCAAGGTTGTCGACATTGTCGACACTTTCCGTCTTCAGGAGCAACCT
CCTTTCGACAAAAAGCAGTTTGTTACTTACATGAAAAAGTATATCAAGTTGCTGACCCCT
AAACTCGAGGGAGAGGCACAGGAGGTCTTCAAGAAAAACATCGAGGCAGCTACAAAGTTT
CTGCTTTCAAAGCTTAGTGACCTTCAATTCTTTGTTGGAGAGAGCTTGCATGATGATGGT
ACGTTGGTCTTTGCCTATTACAAGGACGGTGCTACTGATCCTACCTTCTTATACTTAGCT
CATGGGTTAAAGGAGGTCAAGTGC
>Oryza
ATGTTGGTCTACCAGGATCTGCTTACCGGTGACGAGCTCCTGTCGGATTCGTTCCCCTAC
AGAGAGATCGAGAACGGCATCCTCTGGGAAGTCGATGGCAAGTGGGTCGTTCAAGGAGCT
ATTGATGTGGACATTGGTGCCAACCCATCTGCTGAGGGTGGTGGTGATGATGAGGGTGTT
GATGACCAAGCTGTGAAGGTGGTCGACATTGTGGACACCTTCCGTCTTCAGGAGCAACCT
CCTTTTGACAAGAAGCAGTTTGTGACCTTCATGAAGCGCTACATCAAGAACCTCTCCGCC
AAGCTGGATGCGGAAAAGCAAGAGGAATTCAAGAAGAACATTGAGGGTGCCACCAAGTAC
TTGCTTGGAAAGCTCAAGGACCTTCAGTTCTTTGTTGGTGAGAGCATGCATGATGATGGC
GGCTTGGTGTTTGCCTACTACAAGGACGGAGCCACCGACCCAACCTTCCTTTACTTCTCT
CATGGGCTGAAGGAGGTCAAGTGC
>Medtr
atgcttgtttaccaggatcttcttacaggtgatgagcttctctctgattcattcccctac
aaggaaattgagaatgggatgctatgggaagtggaaggaaagtgggttgttcaaggagca
gtagatgtgaatattggtgctaacccttctgctgagggtggagacgaggatgacggtgtt
gacgatcaagctgtgaaagtggttgatattgttgacactttcaggcttcaagagcaacca
acttttgataagaaacaattcgttacttatatgaagagatatattaagttgctgacatct
aaattagaggcagagaagcaagagttgttcaagaagcatattgaagcagcaactaagttc
cttctcccaaaactcaaggacctacaattttttgttggagagagcatgcatgatgatgga
agccttgtgtttgcttactataaagatggtgccactgatccaacttttctctactttgcc
tatggcttgaaggaaatcaagtgt
>Vitis
ATGCTTGTTTATCAGGATCTTCTCACCGGTGATGAGCTGCTCTCAGACTCATTCCCATAC
AAGGAAATCGAGAATGGGATGCTGTGGGAAGTGGAAGGGAAGTGGGTTGTTCAAGGTGCA
GTAGATGTGGACATAGGGGCTAATCCTTCTGCTGAAGGTGGGGGAGAGGATGAAGGTGTT
GAAGATCAGGCTGTGAAGGTCGTTGATATTGTTGATACCTTCAGGCTGCAGGAGCAACCT
TCTTTTGACAAGAAGCAGTTTGTCACTTTCATGAAGAGGTACATCAAATTGCTCACACCC
AAGTTAGAACCCGAGAAGCAAGAATTGTTTAAGAAGCACATCGAGGGAGCAACTAAGTTC
CTACTCCCAAAGCTCAGTGATCTCCAATTCTTTGTGGGAGAGAGCATGCATGATGATGGC
AGTCTTGTCTTTGCATACTACAAAGAAGGTGCCACTGATCCAACCTTCCTCTACTTCGCG
CATGGGTTGAAGGAGATCAAGTGC
