# Supplementary material for: Back to the sea twice: identifying candidate plant genes for molecular evolution to marine life
Source: BMC Evol Biol. 2011 Jan 12;11:8. doi: 10.1186/1471-2148-11-8 (PMC3033329; doi:10.1186/1471-2148-11-8)
Supplement: Additional file 3 — Aligned nucleotide (CDS) sequences of each OrthoMCL cluster, produced with PAL2NAL. [file 1471-2148-11-8-S3.GZ › orthomcl1587.pal2nal]

>Posidonia
------ATGGCTTCTTTTGTGCTCAGT---GGAGCTGAGAACCTCTCAGTTACC------
------AGAAGGAGATCTCCCAATGGGTTG---GGTTTTTGTGGGTCTTCTCTCCATGGG
AGGTGCATACCCAAAATGGGGCTGAAACCACTTGTGATGTGTCCAAAGGGAAGTGCTAAA
TCCACTGTTGTTGGATGCAGTGGCAGCAGCATCTCT------------TCCTCTAGACCT
GCTAACCAGCCCAGATTCATACAGCACAAGAAGGAGGCATTTTGGTTCTATAGGTTCCTG
TCCATAGTTTATGACCATATTATTAACCCTGGCCACTGGACTGAGGACATGAGGGATGAT
GCCCTCGAGCCGGCCGACCTCTATGACCGGAGGCTGAAGGTTGTGGATGTTGGTGGTGGC
ACAGGGTTCACCACATTGGGCATTGTCAAGCATGTGGATCCTGAGAATGTCACA------
------------------------------------------------------------
------------------------------------------------------------
------------------------------------------------------------
------------------------------------------------------------
------------------------------------------------------------
------------------------------------------------------------
------------------------------------------------------------
------------------------------------------------------AAT---
CCT---------------------------------------------------------
---------------------------------CGACCAGTCTCCGCACCAACT
>Arath
------ATGGCCTCTTTGATGCTCAAC---------GGGGCCATTACCTTC---------
------------------CCCAAAGGTTTA---GGTTCCCCTGGTTCCAATTTGCATGCC
AGATCGATTCCTCGGCCGACCTTACTCTCAGTTACCCGAACCTCCACACCTAGACTCTCG
GTGGCT---ACTAGATGCAGCAGCAGCAGCGTGTCG------------TCTTCCCGGCCA
TCGGCGCAACCTAGGTTCATTCAGCACAAGAAGGAGGCTTACTGGTTCTACAGGTTCTTA
TCCATCGTATACGACCATGTCATCAATCCTGGGCATTGGACCGAGGATATGAGAGACGAC
GCTCTTGAGCCAGCGGATCTCAGCCATCCGGACATGCGAGTGGTCGATGTCGGCGGCGGA
ACTGGTTTCACTACTCTGGGCATAGTCAAGACAGTGAAGGCCAAGAATGTGACCATTCTG
GACCAGTCGCCACATCAGCTGGCCAAAGCAAAGCAAAAGGAGCCGTTGAAAGAATGCAAG
ATCGTCGAGGGAGATGCTGAGGATCTTCCTTTTCCAACCGATTATGCTGACAGATACGTT
TCTGCTGGAAGCATTGAGTACTGGCCGGACCCGCAGAGGGGAATAAGGGAAGCGTACAGG
GTTCTCAAGATCGGTGGCAAAGCGTGTCTCATCGGCCCTGTCTACCCAACCTTCTGGCTC
TCTCGCTTCTTTTCTGATGTCTGGATGCTCTTCCCCAAGGAGGAAGAGTACATTGAGTGG
TTCAAGAATGCCGGTTTCAAGGACGTTCAGCTCAAGAGGATTGGCCCCAAGTGGTACCGT
GGTGTTCGCAGGCACGGCCTTATCATGGGATGTTCTGTCACTGGTGTTAAACCTGCCTCC
GGTGACTCTCCTCTCCAGCTTGGTCCAAAGGAAGAGGACGTAGAGAAGCCTGTCAACAAC
CCCTTCTCCTTCTTGGGACGCTTCCTCCTGGGAACTCTAGCAGCTGCCTGGTTTGTGTTA
ATCCCTATCTACATGTGGATCAAGGATCAGATCGTTCCCAAAGACCAACCCATC
>Medtr
------atggcttcgctaatgctcagt---ggaactggaaagcttacatttttg------
aattgcaaaacccaaaatggaaatgggttt---ggtttatcaggttcagatttcaatggt
aagagcttaatttccccaaaaacaagtatcaatgctaaaattagggtttccaatttgaag
agaaacattgtagtacgttctagttctagtgtatca------------tcttcaagacca
agttcacaacctaggtttatacaacacaaaaaagaagcattttggttttataggtttctt
tcaattgtgtatgaccatgttataaaccctggtcattggactgaagatatgagagatgaa
gctcttgaaccagctgaacttactgataggaatatgattgttgttgatgttggtggtggt
actggtttcactacattgggtattgttaagcatgtcgatgctaagaatgtgactattctt
gatcagtcacctcatcagcttgctaaagctaaggaaaaggagccgcttaaggattgtaaa
attgttgaaggggatgctgaagatttaccctttcgaactgattatgctgatagatatgtg
tccgctggaagtattgaatactggccggatccacagcgtggcatcaaggaagcatacagg
gttttgaagtttgggggaaaagcatgtttaattggtcctgtctacccgacattttggttg
tcgcgtttcttcgcagatgtttggatgcttttccctaaagaagaagagtatatcgagtgg
tttacgaaggcagggtttaaggatgtccagctaaaaaggattggcccaaaatggtatcgt
ggtgttcgccgtcatggcttgattatgggttgttcggtgactggtgttaagcctgcatct
ggggattctcctttgcagcttggtccaaaggaagaagatgttgaaaagcctgtaaat---
cctttagtcttcttactgcgttttgctttgggcatcctagcagcttcatggtatgtattg
attcctatttacatgtggctcaaagatcaaattgttcccaaagatcagccaatc
>Poptr
------ATGGCCTCCTCAATGCTCAAT---GGTGCTGAAAACCTCACTCTGATT------
------AGAGGCATAACCCCTAAAGGGCTA---GGCTTTGGGGGGTCTGATTTGCAAGGG
AGGCACTTTTCTAAAGTGAATGCAGTCGCTAGTACTAGAATTTCA---------------
AAGGCAAGAACTTTGACACCCATGTGCAGTTTATCA------------GCCTCTAGGCCA
GCTTCCCAGCCCAGATTTATCCAACACAAGAAAGAGGCCTTTTGGTTCTATAGGTTTCTC
TCTATTGTGTACGACCATGTGATAAATCCTGGGCACTGGACTGAGGACATGAGAGATGAG
GCACTTGAACCTGCAGATCTCAGTAACAGGAATATGTTGGTGGTGGATGTTGGTGGTGGC
ACTGGTTTCACCACTTTGGGTATAGTTAAGCACGTGGATGCCAAAAATGTTACCATCCTT
GATCAATCTCCACACCAACTTGCAAAGGCAAAGCAGAAAGAGCCTTTGAAGGATTGTAAG
ATTATTGAGGGCGATGCTGAGGATCTACCATTTCGTACTGATTATGCGGATAGATATGTG
TCTGCTGGGAGTATTGAGTACTGGCCTGATCCACAACGGGGCATCAAGGAAGCATACAGG
GTTTTGAAACTAGGGGGCAAAGCCTGCTTAATTGGTCCAGTGTACCCAACATTCTGGTTG
TCTCGCTTCTTTGCTGATGCTTGGATGCTCTTCCCAAAGGAGGAAGAGTACATCGAATGG
TTCCAGAAGGCTGGATTTAAGGATGTTCAACTGAAGAGGATTGGCCCAAAATGGTATCGT
GGTGTTCGTAGGCATGGGCTGATCATGGGATGTTCTGTAACCGGTGTTAAACCTGCATCT
GGAGATTCTCCTTTGCAGCTTGGTCCAAAGGCAGAGGACGTGACAGAGCCTGTAAAG---
CCATTCGTGTTCCTTATGCGCCTCATTTTGGGTGCCATGGCAGCAACGTACTATGTGTTG
GTTCCCATTTATATGTGGCTCAAAGATCAAATTGTACCCAAAGGTAGACCAATC
>Vitis
------------------------------------------------------------
------------------------------------------------------------
------------------------------------------------------------
------------------------------------------------------------
------------------------------------------------------------
------------------------------------------------ATGAGGGATGAT
GCCCTGGAGCCTGCTGATCTCAATGATAGGAATCTGGTAGTGGTTGATGTGGGGGGAGGA
ACTGGGTTCACTACTTTGGGCATTGTCAAGCATGTGGATGCCAAGAATGTCACCCTTCTT
GACCAATCGCCACATCAGCTTGCCAAGGCAAAGAAGAAGGAACCCTTGAAAGATTGCAGG
ATAATTGAGGGTGATGCTGAGGATCTTCCCTTTCCCACTGATTATGCTGATAGATATGTA
TCAGCAGGAAGTATTGAATATTGGCCAGAACCCCAACGTGGCATCAAAGAAGCATACAGG
GTCTTGAAACAAGGAGGTAAGGCATGCATGATTGGTCCAGTGTACCCGACTTTTTGGTTG
TCCCGCTTCTTTGCAGATGTATGGATGCTCTTCCCAAAGGAGGAAGAGTATATTGAATGG
TTTGAAAAGGCTGGATTTACGGATGTTCAACTGAAAAGGATTGGCCCCAAATGGTATCGT
GGTGTTCGCCGGCATGGACTGATCATGGGATGTTCTGTAACAGGTGTAAAACCTGCCTCT
GGAGATTCTCCTTTGCAGCTGGGTCCAAAGGCGGAGGATGTATCGAAGCCTACAAAT---
CCATTTGTGTTCTTTCTGCGCTTCATTCTGGGCGCCCTTGCAGGCACGTACTATGTACTG
GTTCCTATTTACATGTGGCTCAAAGATCAACTCGTTCCCGAAGGACAACCAATC
>Oryza
ATGGCGATGGCCTCCTCCGCCTACGCC---CCAGCGGGCGGCGTTGGCACCCACTCCGCG
CCGGGCAGGATCAGGCCGCCGCGCGGCCTC---GGCTTCTCC------------ACCACC
ACCACCAAGTCGAGGCCCCTCGTGCTCACCAGGCGTGGGGGAGGCGGCGGCAACATCTCC
GTGGCTCGGCTGAGGTGCGCGGCGTCGTCGTCGTCG---------GCGGCGGCGAGGCCG
ATGTCGCAGCCGCGGTTCATCCAGCACAAGAAGGAGGCGTTCTGGTTCTACCGCTTCCTC
TCCATCGTCTACGACCACGTCATCAACCCGGGCCACTGGACGGAGGACATGCGGGACGAC
GCCCTCGAGCCCGCCGACCTCTACAGCCGCAAGCTCAGGGTCGTCGACGTCGGCGGCGGG
ACGGGGTTCACCACGCTCGGGATCGTCAAGCGCGTCGACCCGGAGAACGTCACGCTGCTC
GACCAGTCCCCGCACCAGCTCGAGAAGGCCCGGGAGAAGGAGGCCCTCAAGGGCGTCACC
ATCATGGAGGGCGACGCCGAGGACCTCCCCTTCCCCACCGACACCTTCGACCGCTACGTC
TCCGCCGGCAGCATCGAGTATTGGCCCGATCCGCAGCGAGGAATCAAGGAAGCTTACAGG
GTTTTGAGGCTTGGTGGAGTGGCTTGCATGATTGGCCCCGTGCACCCAACCTTCTGGCTG
TCTCGCTTTTTCGCTGACATGTGGATGCTCTTCCCGAAGGAAGAGGAGTATATTGAGTGG
TTCAAAAAGGCAGGGTTCAAGGATGTCAAGCTCAAAAGGATTGGACCAAAATGGTACCGT
GGTGTCCGAAGGCATGGCCTGATTATGGGATGCTCTGTGACGGGCGTCAAAAGAGAACAT
GGAGACTCCCCTTTGCAG------------------------AGTGAACATGTCAAT---
ATTTTTCTCACTTGCATGAGA------------------------------------TTA
ATGAACATTGTAGCTTGGTCCAAAGGT---------------------------
>Zostera
------------------------------------------------------------
------------------------------------------------------------
------------------------------------------------------------
------------------------------------------------------------
------------------------------------------------------------
------------------------------------------------------------
------------------------------------------------------------
------------------------------------------------------------
------------------------------------------------------------
------------------------------------------------------------
------------------------------------------------------------
------------------------------------------------------------
------------------------------------------GAAGAGTATATAGATTGG
TTCAAAAAAGCCGGTTTTCATGATGTCCAACTTAAAAGAATTGGTCCCAAGTGGTACCGT
GGAGTTCGTCGGCATAGTCTAATCATGGGATGTTCTGTTTCAGGTGTTAAAAGACACCAC
GGCGATTCTCCTTTGCAGCTTGGTCCAAAAGAAGAGGATGTAGAGAAACCAGTGAAT---
CCCTTCTCTTTTGCTCTGCGTTTTGTGTTGGGGACGATCGCGTCCATCTACTACGTGCTA
GTTCCTATTTACATGTGGATCAAAGATCAGATCATTCCAAAAGGCATGCCCATA
>Bradi
ATGGCGATGGCCTCCACCCGAGCGCCTAGCAGCGCAGGGAGCCTCGCGCCGGGCAGGAGG
ACCCTCAGGCCGCGTTCCCCCGCCGGCCTCCCGGGCTTCCTCGGCCTCAGCCCTTCCAAG
CCCACTCTGCGCCGCCCGCTCGCCCTCGTCTCCGGCGCCAGGCCCTGCCCGCCGCTG---
---------TTCAGGTGCGCGGCCTCCTCCTCCCCC---------GCGGCGGCGCGGCCG
GCGTCGGCGCCGCGGTTCATCCAGCACAAGAAGGAGGCCTTCTGGTTCTACCGCTTCCTC
TCCATCGTCTACGACCACGTCATCAACCCGGGCCACTGGACCGAGGACATGCGGGACGAC
GCGCTGCAGCCCGCCGACCTCCACAGCCGCAAGCTCAAGGTCGTCGACGTCGGCGGCGGC
ACGGGGTTCACCACGCTCGGCATCGTCAAGCACGTCGAACCCGAGAACGTCACCTTGCTC
GACCAGTCCCCGCACCAGCTCGAGAAGGCACGCCAGAAGGAGGCGCTCAACGGGGTCACC
ATCATCGAGGGCGACGCCGAGGACCTCCCCTTCCCCACCGACACCTTCGACCGATACGTC
TCCGCCGGCAGCATTGAGTACTGGCCGGACCCCCAGCGGGGAATCAAGGAAGCCTACAGG
GTCCTGAGGCTCGGCGGAGTAGCTTGTTTGATCGGCCCTGTGCACCCAACCTTTTGGCTG
TCTCGCTTTTTCGCTGATATGTGGATGCTGTTCCCCACTGAAGAGGAGTATATTGACTGG
TTCAAGAAGGCAGGGTTTGAGGATGTTAAACTGAAGAGAATCGGACCAAAGTGGTACCGT
GGTGTCCGTAGGCATGGCCTGATCATGGGATGCTCTGTGACGGGTGTCAAGAGAGAAAGA
GGGGACTCCCCTTTGCAGCTTGGTCCGAAGGCTGAGGATGTCAGCAAGCCTGTGAAT---
CCTATCACCTTCTTCTTTCGCTTCCTCGTAGGAACGATATGTGCCGCATACTATGTTCTG
GTGCCTATTTACATGTGGATAAAGGACCAGATTGTGCCCAAAGGCATGCCAATC
>Zma
ATGGCGATGGCCTCCACCTACGCGCCG---GGCGGAGGCGCGCGGGCGCTCGCGCAGGGT
AGATGCAGGGTCCGCGGTCCCGCGGGGCTG---GGCTTCCTCGGCCCCTCC---AAGGCC
GCCGGCCTCCCCCGCCCCCTCGCCCTCGCCAGG---CGGATGAGCAGCCCCGTCGCGGTG
GGCGCCAGGCTGCGATGCGCGGCGTCGTCGTCCCCC---------GCGGCGGCGCGGCCC
GCCACGGCGCCGCGCTTCATCCAGCACAAGAAGGAGGCCTTCTGGTTCTACCGCTTCCTC
TCCATCGTGTACGACCACGTCATCAATCCGGGCCACTGGACCGAGGACATGCGCGACGAC
GCGCTGGAACCTGCCGACCTCTTCAGCCGCCACCTCACGGTCGTCGACGTCGGCGGCGGC
ACGGGGTTCACCACGCTCGGCATCGTCAAGCACGTCAACCCGGAGAACGTCACGCTGCTC
GACCAGTCCCCGCACCAGCTCGACAAGGCCCGGCAGAAGGAGGCCCTCAAGGGGGTCACC
ATCATGGAGGGCGACGCCGAGGACCTCCCGTTCCCCACCGACTCCTTCGACCGATACATC
TCCGCCGGCAGCATCGAGTACTGGCCAGACCCACAGCGGGGGATCAAGGAAGCCTACAGG
GTCCTGAGATTTGGTGGGCTAGCTTGTGTGATCGGCCCGGTCTACCCGACCTTCTGGCTG
TCCCGCTTCTTCGCCGACATGTGGATGCTCTTCCCCAAGGAGGAAGAGTACATCGAGTGG
TTCAAGAAGGCTGGGTTTAGGGATGTCAAGCTGAAGAGGATTGGACCGAAGTGGTACCGC
GGTGTCCGAAGGCATGGCCTCATCATGGGCTGCTCCGTCACAGGCGTCAAGAGAGAGCGC
GGTGACTCTCCCTTGGAGCTTGGTCCCAAGGCGGAGGATGTCAGCAAGCCAGTGAAT---
CCGATCACCTTCCTCTTCCGCTTCCTCGTAGGAACGATATGTGCTGCCTACTATGTTCTG
GTGCCTATTTACATGTGGATAAAGGACCAGATCGTGCCAAAAGGCATGCCAATC
>Sorbi
ATGGCGATGGCCTCCACCTACGCGCCA---GGCGGCGGCGCGGGGGCGCTCGCGCCGGGA
AAGGGCAGGGTCCGCGGCCCCGCTGGGCTC---GGCTTCCTCAGCCCATCC---AAGGTC
GGCGGCCTCCCCCGCCCTCTCGCCCTCGCCAAGCGG---------------AGTCCCGTC
GCGGCCAGGCTGCGGTGCGCGGCGTCGTCGTCCTCCCCCGCGGCCCCGGCGGCGCGGCCC
GTCACGGCGCCGCGCTTCATCCAGCACAAGAAGGAGGCCTTCTGGTTCTACCGCTTCCTC
TCCATCGTGTACGACCACGTCATCAACCCGGGCCACTGGACCGAGGACATGCGCGACGAC
GCGCTGGAGCCCGCCGAGCTCTACAGCCGCCACCTCAAGGTCGTCGACGTCGGCGGCGGC
ACCGGCTTCACCACGCTCGGCATCGTCAAGCACGTCAACCCGGAGAAAGTCACGCTGCTC
GACCAGTCCCCGCACCAGCTCGAGAAGGCGCGCCAGAAGGAGGCACTCAAGGGGGTCACC
ATCATGGAGGGCGACGCTGAGGACCTCCCGTTCCCCACCGACTCCTTCGACCGATACATC
TCCGCCGGCAGCATCGAGTACTGGCCAGACCCACAGCGGGGGATCAAGGAAGCCTACAGG
GTGTTGAGGTTTGGTGGGCTAGCTTGTGTGATTGGCCCAGTGTACCCAACCTTCTGGCTG
TCCCGCTTCTTCGCCGACATGTGGATGCTCTTCCCCAAGGAGGAAGAGTACATCGAGTGG
TTCACCAAGGCCGGGTTTAAGGATGTCAAGCTGAAAAGGATCGGACCAAAGTGGTACCGC
GGTGTCCGAAGGCATGGCCTCATCATGGGTTGCTCTGTCACAGGCGTCAAGAGACAGAGC
GGAGACTCTCCCTTAGAGCTTGGTCCCAAGGCGGAGGATGTCAGCAAGCCAGTGAAT---
CCGATCACCTTCTTCTTTCGCTTCCTCGTAGGAACAATATGTGCTGCGTACTATGTTCTG
GTGCCTATTTACATGTGGATAAAGGACCAGATCGTGCCAAAAGGCATGCCAATT
