# Supplementary material for: Back to the sea twice: identifying candidate plant genes for molecular evolution to marine life
Source: BMC Evol Biol. 2011 Jan 12;11:8. doi: 10.1186/1471-2148-11-8 (PMC3033329; doi:10.1186/1471-2148-11-8)
Supplement: Additional file 3 — Aligned nucleotide (CDS) sequences of each OrthoMCL cluster, produced with PAL2NAL. [file 1471-2148-11-8-S3.GZ › orthomcl1570.pal2nal]

>Arath
------------------------------------------------------------
------------------------------------------------------------
------------------------------------------------------------
------ATGCCGTCGCACAAGTCGTTTATGATTAAGAAGAAGTTGGGAAAGAAGATGAGA
CAGAACAGGCCTATTCCTCACTGGATTCGTCTTCGTACCGACAACACCATCAGGTACAAT
GCCAAGCGCAGGCACTGGCGTAGAACCAAGCTCGGATTC
>Vitis
ATGGTCAACATACTACCTTCACTAATCAGTTCTACCTTGACTTTAAAGTACATGAAATTT
AAATTATTTTTTAAAAATTCATATTTTAATGAACTTTTTTTTATATGGTTTCTCTCATTT
CTAGGGTTTTCACCAACTTCGCTTTCTTCTCCGGACCTAGCTGCCGATCTCTCGACCGCC
AAA---ATGCCGTCACACAAGACCTTCATCATCAAGAAGAAACTGGCGAAGAAGATGAGG
CAGAATCGTCCCATCCCTCACTGGATCCGTATGAGGACCGACAACACCATCAGGTACAAC
GCAAAGCGCAGGCACTGGCGTCGCACCAAGCTAGGGTTC
>Poptr
---------------------------ATGTCTGGGATAACTTCTTCAAACCATTTCTTC
ATGATTACTAAGTACAATAACTTAACTTCGAAGTCAAAGGCTACCTCAAGCGAGGGCTTT
TTGAGCAGGGTTTCTATCGCGATCGGCTGCTTCAGTCTCCAACCTTCAAGCCCCAGACCC
GCGAAAATGCCGTCACACAAGACCTTCAGGATCAAGAAGAAGCTGGCGAAGAAGATGAGG
CAGAACAGGCCCATCCCTCACTGGATCCGCATGAGAACTGACAATACCATCAGGTACAAT
GCGAAGCGCAGGCACTGGCGCCGTACCAAGCTAGGGTTT
>Zostera
------------------------------------------------------------
------------------------------------------------------------
------------------------------------------------------------
------ATGCCGTCACACAAGACGTTCGTGATTAAGAAAAAGCTAGCTAAGAAAATGAGG
CAGAACAGGCCTATCCCCCACTGGATCCGCATGAGGACAGACAATACCATCAGGTATAAT
GCGAAGCGCAGACACTGGCGTCGCACCAAGCTTGGGTTT
>Medtr
------------------------------------------------------------
------------------------------------------------------------
------------------------------------------------------------
------atgccgtcacacaagacattcgtaatcaagaagaaattggcgaagaagatgagg
cagaacaggcccatcccttactggatccgtatgaggaccgacaataccatcaggtacaat
gctaagcgccgtcactggcgccgtaccaagcttggattc
>Posidonia
------------------------------------------------------------
------------------------------------------------------------
------------------------------------------------------------
------ATGCCTTCCCATAAGACGTTCATGATCAAGAAGAAGCTGGCGAAGAAGATGAGG
CAGAACAGGCCCATCCCGTACTGGATCCGCATGAGGACCGACAACACCATACGGTACAAT
GCGAAGCGCAGGCACTGGCGCCGCACGAAGCTAGGGTTT
>Oryza
------------------------------------------------------------
------------------------------------------------------------
------------------------------------------------------------
------ATGCCGTCCCACAAGACCTTCCGCATCAAGAAGAAGCTGGCGAAGAAGATGCGC
CAGAACCGCCCCATCCCCTACTGGATCCGCATGCGGACCGACAACACCATCAGGTATAAC
GCGAAGCGCAGGCACTGGCGCCGCACCAAGCTTGGGTTC
>Zma
------------------------------------------------------------
------------------------------------------------------------
------------------------------------------------------------
------ATGCCGTCGCACAAGACCTTCCGGATCAAGAAGAAGCTGGCGAAGAAGATGCGC
CAGAACCGCCCCATCCCCTACTGGATCCGCATGCGCACTGACAATACCATCAGGTACAAC
GCCAAGCGCAGGCACTGGCGCCGCACCAAGCTCGGCTTC
>Sorbi
------------------------------------------------------------
------------------------------------------------------------
------------------------------------------------------------
------ATGCCGTCCCACAAGACGTTCCGGATCAAGAAGAAGCTGGCCAAGAAGATGCGC
CAGAACCGCCCCATCCCCTACTGGATCCGCATGCGCACCGACAACACCATCAGGTACAAC
GCCAAGCGCAGGCACTGGCGCCGCACCAAGCTCGGCTTC
>Bradi
------------------------------------------------------------
------------------------------------------------------------
------------------------------------------------------------
------ATGCCGTCGCACAAGACCTTCCGGATCAAGCAGAAGCTGGCCAAGAAGATGCGC
CAGAACCGCCCCATCCCCTACTGGATCCGCATGCGGACCGACAACACCATCAGGTACAAC
GCGAAGCGCAGGCACTGGCGCCGCACCAAGCTCGGGTTC
