# Supplementary material for: Back to the sea twice: identifying candidate plant genes for molecular evolution to marine life
Source: BMC Evol Biol. 2011 Jan 12;11:8. doi: 10.1186/1471-2148-11-8 (PMC3033329; doi:10.1186/1471-2148-11-8)
Supplement: Additional file 3 — Aligned nucleotide (CDS) sequences of each OrthoMCL cluster, produced with PAL2NAL. [file 1471-2148-11-8-S3.GZ › orthomcl1565.pal2nal]

>Arath
------------------------------------------------------------
---------------ATGGCGGATCCAGAGGTTGCT------------GCGGCTGGAATC
---GTAAAAAAGAGAACGTTCAAAAAGTTTTCCTTCAGAGGAGTCGATCTTGATGCTCTT
CTCGACATGTCTACTGATGATCTTGTCAAGCTTTTCCCTTCCCGTATCCGTAGAAGGTTC
TCTAGAGGATTGACGAGGAAGCCTATGGCTTTGATCAAGAAACTGCGGAAAGCGAAAATT
GAAGCACCAGCTGGAGAGAAGCCAGCAGCAGTGAGAACCCACCTAAGGAACATGATCATT
GTGCCTGAAATGATTGGAAGCGTCATCGGTGTTTACAATGGAAAGACTTTTAACCAGGTC
GAGATCAAACCAGAGATGATTGGACATTACTTGGCTGAGTTTTCAATCTCATATAAGCCT
GTTAAGCATGGTAGGCCTGGTGTTGGTGCTACCAATTCCTCCAGATTTATCCCTCTCAAG
>Medtr
------------------------------------------------------------
---------------atggcagacgttgaggtagatgcagcagcagccgccgccggagta
---ccgaagaagagaacattcaagaagttcagtttcagaggagttgatttggatgcactt
cttgacatgtccactgatgagcttgttaagctcttcagtgctcgtgctcgtagaaggttc
cagagaggtctcactcgtaagcccatggctctcatcaaaaagcttcgcaaagcgaaaagg
gaggcaccacctggtgagaagccagaacctgttaggacccatcttcgtaacatgatcatt
gtacctgagatgattgggagcattattggagtgtacaatgggaagacctttaaccaggtt
gaaatcaaacctgagatgatcggtcattaccttgctgaattctcaatttcatacaagcct
gttaagcacggtagacctggtattggtgctactcactcctccaggttcattcctctcaag
>Vitis
ATGTATAATCCTAAGTATCTTTTTAAACATTCGAGCTCCCAAGGATTAGGGTTTGTGCTC
TCTACATCTTCGGCCATGGCGGATATCGAAACCGAT---------GTTGCTCCAGGGGTT
---CCGAAGAAGAGAACATTCAAGAAGTTCAGCTTCAGAGGAGTTGATTTGGATGCTCTT
TTGGATATGTCCACTGATGAGCTTGTCAAGCTCTTGCCCGCTCGTGCTCGCAGAAGGTTT
CAACGTGGTTTGAAGCGCAAGCCGATGGCATTGATCAAGAAACTGCGCAAAGCAAAACGG
GAGGCACCACCTGGTGAGAAACCAGAGCCAGTTAGAACTCACCTCCGCAACATGATCATA
GTACCTGAAATGATTGGCAGCATTGTTGGGGTTTACAACGGGAAGACCTTCAATCAAGTT
GAAATTAAGCCTGAAATGATCGGTCATTATCTGGCTGAATTCTCAATCTCTTACAAACCT
GTCAAGCATGGAAGGCCTGGTATTGGTGCCACCCACTCTTCCAGGTTCATTCCTCTCAAG
>Poptr
------------------------------------------------------------
---------------ATGGCGGACGTTGAGACCGAT------GTCGCTGCAGCAGGACAG
---CCAAAGAAGAGAACGTTCAAGAAGTTCAGTTTTAGAGGAGTTGATTTGGATGCTCTC
TTGGACATGTCTACCGATGAGCTTGTCAAGCTCTTTCCTGCGCGTGCTCGCAGGAGGTTT
CAGAGGGGGTTGAAGAGGAAGCCAATGGCACTTATCAAGAAACTGCGCAAGGCTAAAAGG
GAGGCTCCACCCGGTGAGAAACCAGAACCGGTTAGGACTCATCTTCGCAACATGATTATA
GTACCTGAAATGATCGGCAGTGTCATTGGTGTTTACAATGGCAAGACCTTTAATCAAGTT
GAAATCAAGCCTGAAATGATAAGCCATTATTTAGCTGAGTTCTCGATCTCCTACAAGCCC
GTTAAGCATGGAAGACCTGGTATTGGTGCCACCCATTCTTCCAGGTTTATTCCCCTCAAG
>Posidonia
------------------------------------------------------------
---------------TAAGAACAACTATCAAAATTG---------CATAAGCTAAAAAAA
---TACCAAGGACAGCAATAGGATGTTCTTGACACAAGCAATTTTGAGATTAACATATCA
CAAGCCAAATCCAGAAAATAATGATAGAAGTAGCAACAACAGGACCGCCTAAGGTACTAC
TGCATGAACTACTGCATGCTTTCTCTTTGTTGCACTTGTGCATTTACTTCAGAGGAATAA
ACCTGGAAGAATGAGTAGCACCAATACCGGGCCTTCCGTGCTTAACAGGCTTGTATGAAA
TTGAGAACTCAGCCAAGTAGTGACCAATCATTTCAGGCTTGATCTCAACTTGGTTGAAGG
TCTTTCCATTGTACACACCAATGACGCTTCCAATCATTTCAGGAACTATGATCATGTTCC
GGAGGTGGGTCCTCACAGGTTCAGGTTTCTCACCAGCAGGTGCATCACGCTTCGCCTTCC
>Zostera
------------------------------------------------------------
------------------------------GTGGAT---------GTTGCAATCGAACAG
---CCGAAGCGGCGAACGTTTAGGAAATTCGCTTACAGAGGCGTCGATCTCGAACAGCTG
CTCGATATGGGAACCGATGAGCTCGTCAAGCTCTTCCCCGCTCGTGCTCGCCGAAGGTTT
CACCGAGGATTGAAGAGACAGCCGATGGCTCTTGTGAAAAAGCTCAGGAAAGCGAAGCGA
GATGCACCTGCTGGTGAAAAACCGGAACCAGTAAGGACCCACCTTCGAAACATGATCATA
GTTTCTGAGATGATTGGAAGTATCATTGGGGTCTATAATGGAAAAACCTTTAATCAAGTT
GAGATCAAGCCTGAAATGATCGGTCATTACTTGGCCGAGTTCTCGATCTCATACAAGCCG
GTTAAGCACGNNAGACCTGGTATTGGAGCCACTCACTCTTCCAGGTTTATTCCTCTCAAG
>Bradi
------------------------------------------------------------
---------------ATGGCGGACGTTGATGTCGAG---CCCGAGGTTGCCGCCGGCCAG
---CCGAAGAAGAGGACGTTCCGCAAGTTCAGCTACCGCGGCGTGGACCTCGACGCGCTC
CTTGACATGAGCAAGGAGGACCTTGTCCAGCTATTTCCTGCGCGCATCCGCAGAAGGTTC
AACAGGGGCCTGAAGAGGAAGCCCATGGCGCTCATCAAGAAGCTGCGCAAGGCGAAAAGT
GATGCCCCTGCTGGGGAGAAACCAGAGCCTGTGAGGACCCACCTCCGCAACATGGTCATT
ATGCCTGAGATGATCGGAAGTGTTATTGGTATCTACAACGGCAAGATGTTCAACCAGGTA
GAGATCAAGCCTGAGATGATTGGCCACTACCTGGCAGAATTCTCCCTCTCGTACAAGCCA
GTCAAGCACGGGAGGCCTGGTATTGGTGCCACCCACTCCTCACGGTTCATTCCCCTCAAG
>Zma
------------------------------------------------------------
---------------ATGGCGGACGTCGATGTCGAA---CCGGAGGTTGCCGCCGGCGCT
---CCCAAGAAGAGGACGTTCCGCAAGTACAGCTACCGCGGCGTCGACCTAGATGCGCTT
CTCGACATGTCCACGGACGACCTCGTCCAGCTCTTCCCCGCGCGCGCCAGGAGAAGGTTC
CAGAGGGGTCTGAAGAGGAAGCCCATGGCACTCATCAAGAAGCTGCGCAAGGCGAAAAAG
GATGCTCCTGCTGGTGAGAAGCCAGAGCCAGTCAAGACACATCTCCGTAACATGATCATT
GTCCCTGAGATGATTGGGAGCATTGTTGGGGTCTACAACGGCAAGACATTCAACCAGGTT
GAGATCAAGCCTGAGATGATCGGCCACTACCTTGCTGAGTTCTCCATCTCCTATAAGCCG
GTCAAGCATGGCAGGCCCGGTATCGGTGCCACCCACTCCTCGCGGTTTATTCCTCTGAAA
>Sorbi
------------------------------------------------------------
---------------ATGGCGGACGTCGATGTGGAG---CCTGAGGTCGCCGCCGGCGCT
---CCCAAGAAGAGGACGTTCCGCAAGTACAGCTACCGTGGCGTCGACCTCGATGCGCTG
CTCGACATGTCCACCGACGACCTCGTCCAGCTCTTCCCCGCGCGCGCCAGGAGAAGGTTC
CAGAGGGGTTTGAAGAGGAAACCGATGGCGCTCATCAAGAAGCTGCGCAAGGCGAAAAAG
GATGCTCCAGCTGGTGAGAAGCCAGAGCCAGTGAAGACCCATCTCCGCAACATGATCATT
GTCCCTGAGATGATTGGAAGCATTGTTGGTGTCTACAATGGCAAGACCTTCAACCAGGTT
GAGATCAAGCCTGAGATGATTGGCCACTATCTTGCAGAGTTCTCCATCTCCTACAAGCCA
GTCAAGCACGGTAGGCCCGGTATCGGTGCCACCCACTCGTCGCGGTTTATCCCTCTGAAA
>Oryza
------------------------------------------------------------
---------------ATGGCGGACGTCGAAGTCGAG---ACGGAGGTCGCCGCCGGCGCA
CAGCCAAAGAAGAGGACGTTCCGCAAGTACAGCTACCGCGGCGTCGACCTCGACGCGCTC
CTCGACATGTCCACCGATGACCTCGTCCAGCTCTTCCCCGCGCGCGCCCGCAGAAGGTTC
CAGAGGGGTCTGAAGAGGAAGCCCATGGCGCTCATCAAGAAGCTGCGCAAGGCGAAAAAG
GATGCCCCTGCTGGCGAGAAGCCAGAGCCAGTGAGGACCCACCTCCGCAACATGATCATT
GTCCCTGAGATGATCGGAAGCATCGTCGGTGTCTACAATGGCAAGACCTTCAACCAGGTT
GAGATTAAGCCTGAGATGATTGGTCACTACCTTGCGGAGTTCTCCATCTCCTACAAGCCG
GTTAAGCACGGTAGGCCCGGTATTGGTGCCACCCACTCCTCTCGGTTCATCCCTCTCAAA
