# Supplementary material for: Back to the sea twice: identifying candidate plant genes for molecular evolution to marine life
Source: BMC Evol Biol. 2011 Jan 12;11:8. doi: 10.1186/1471-2148-11-8 (PMC3033329; doi:10.1186/1471-2148-11-8)
Supplement: Additional file 3 — Aligned nucleotide (CDS) sequences of each OrthoMCL cluster, produced with PAL2NAL. [file 1471-2148-11-8-S3.GZ › orthomcl151.pal2nal]

>Zostera
------------------------------------------------------------
------------------------------------------------------------
------------------------------------------------------------
------------------------------------------------------------
------------------------------------------------------------
------------------------------------------------------------
------------------------------------------------------------
------------------------------------------------------------
------------------------------------------------------------
------------------------------------------------------------
------------------------------------------------------------
------------------------------------------------------------
------------------------------------------------------------
------------------------------------------------------------
------------------------------------------------------------
------------------------------------------------------------
------------------------------------------------------------
------------------------------------------------------------
------------------------------------------------------------
------------------------------------------------------------
------------------------------------------------------------
------------------------------------------------------------
------------------------------------------------------------
------------------------------------------------------------
------------------------------------------------------------
------------------------------------------AAGATCATAGATAGAAAG
AAGAACATCTTTAAATTATCGCAAGGAGAATATGTTGGTGTTGAGAATATTGAAAATGTG
TACAGCTATTGTCCTGCAATCTCATCGATTTGGGTGTATGGAAATAGCTTTGAATCCTTC
CTTGTCTGTGTTGCGGTGCCGGAAAGGAAAACAGTTGAGGAATGGGCAAAAACTAAAGAT
ATAGCTCAAGATTTCGAATCATTATGTAACAACCCGGAGTTGAAGATCTACATTCTAAAC
GAGCTTAACAAAATCGGCCGAGATCATAAATTGCGGGGGTTTGAGATGTTAAAAGCGATT
CATCTGGATCCTGTTGGTTTC---------------------------------------
------------------------------------------------------------
------------------------------
>Medtr
---------atggcgcaggaaagattcatcattgaggttgaaaaagcgaaggcagcaacg
gaggataaaccttcaagaggacctgcgtatcgcagtatcttcgctaaggatggatttcct
cctcctattcctggtcttgatagttgctgggatgtttttcgattgtctgttgagaaatat
ccaaataatcctatgcttggtagccgagagattgtggatgggaagcatggcaagtacaag
tggcaaacttacaaagaagtatatgacatggtgatcaaagtcggaaattctatccgcagc
tgtggttatggagaaggtgtaaaatgtggtatttatggtgccaattctgcagagtggatt
atgagcatggaggcttgcaatgctcatggacttcattgtgttcctttatacgatacctta
ggttctggggccatagaatttatcatatcccatgcagaggtctcaattgcatttgcagaa
gaaaagaagatacctgagctattgaagacatttccaaatgcaacaaaatatctcaagaca
attgtgagcttcggaaaggttacccctgaacaaaagcaagaagttgaaaagtttggattg
gcaatatattcatggactgaatttttacaattgggtaaaagtcatagttttgatttacct
gtaaagaaaagaagcgatatctgtacaataatgtatactagcggaactactggtgacccc
aagggggtattgatatccaatgagagtattattaccctcttagctggggtgaagcgacta
ttggagagtgtcaatgaaaaattgactgagaaggatgtgtacttatcataccttcctctc
gcacacatctttgatagggtcattgaagagacatttatatggcatggtggttcaataggc
ttctggcgcggggatgttaaactattaattgaagatctcggggagctaaaaccaactatt
ttctgtgcggtaccccgtgtacttgatagagtgtactctggtttgacacagaaaatttct
tctggaggcttcctgaagaagacattattcaactttgcttattcatataagttgaataac
atgaagaaaggacaaaaccatgcagtagcatctccacttcttgacaaaattgtgttcgat
aaggtgaagcaaggtttagggggtagtgtacgtcttattctgtctggagcagcacctcta
tccttgcatgtggaaagttacctacgtgtggtgacttgtgctcatgtcctacaaggatat
ggtctgactgaaacctgtgcgggaacctttgtctcattaccaaatgaactagatatgctt
ggaacagtgggtcctcctgtaccaaatgtggatgcgtgcctggaatctgttcctgaaatg
ggttacgatgcccttgcaagcacgccaagaggagaaatttgtgtaaagggagataccttg
ttttcggggtactacaaacgcgaagatctcacaaaagaggttctggttgatggatggttc
catacaggggacattggagagtggcaacctaatggaagtatgaagattattgatcggaag
aagaatatattcaagctttcccaaggagaatatgttgccgttgaaaacctggagaatatt
tatagccaagttccttctgttgaatctatatgggtttacggaaacagttttgaggccttc
cttgttgctgttgttaaccccagcaaaccagcacttgaacattgggcagaagaaaatggt
atatccgtggacttcaattctctctgtggagattctagggcaaaaggttacatacttgat
gagctctcaaagattggaaaggaaaagaagttgaaaggatttgagttcataaaagcagtc
catcttgacccagttccatttgatatggaacgtgaccttatcactccaacatataagaag
aagaggccccagttgcttaaatactatcagaatgttattgatgacatgtacaaaagtgga
aataaaccccgtgcc---------------
>Vitis
---------ATGGCGCAGAAGAGGTTCATCATAGAGATGGAGAAGGCGAAGGAGGCAAAG
GACGGGAGGCCGTCGATCGGACCGGTGTACCGGAGTTCCTTCGCCAGGGATGGATTTCCG
AAGCCGATTGAGGGAATGGAGAGCTGCTGGGACGTTTTCCGCCTGGCTGTTGAAAAATAT
CCTGGAAATCGCATGCTTGGTCAACGAGAGATTGTGAATGGGAAGGCTGGTAAATATGTG
TGGCTAACTTATAAAGAAGTATATGACAAAGTGATGAAAGTTGGAAATTCCATCCGCAGT
TGTGGTGTTAATGAAGGAGGACGATGTGGTATCTATGGTGCTAATTCTGCTGAGTGGATC
ATGAGCATGGAGGCGTGCAATGCTCATGGGCTCTATTGCGTTCCTTTATATGATACCCTA
GGTGCCGGTGCCGTGGAATTTATCATATGCCATTCAGAGCTGTCAATTGTTTTCGTAGAA
GAAAAAAAGATTCCTGAGGTGTTGAAAACATTTCCTAACACAACTGAATACTTGAAAACA
ATTGTGAGCTTTGGCAAGGTTACACCTGAACAAAGGGAAGAAGTTGAAAAGTTTGGTTTG
GCCATATATTATTGGGAGGAATTCTTGCAACTGGGAGATGATAAAAAATTTGATCTTCCA
TTGACAAAGAAAAACGACATTTGTACAATAATGTACACAAGTGGAACAACCGGTGACCCC
AAAGGTGTGATGATTTCCAATGAAAGCATTGTTACTCTTATTGCTGGGGTGAAGCGCCTG
CTACAGAGTGTCAATGAAGAGTTGAATGAGAAGGATGTATTTATTTCATATCTTCCTCTA
GCACATATCTTTGATCGGGTGATTGAAGAGTTATTTATTTCTCATGGTGCCTCAATAGGA
TTTTGGCGAGGGGATGTCAAATTATTGGTTGAAGACATTGGGGAGCTAAAACCGACTATT
TTCTGTGCTGTTCCTCGCGTATTAGATAGGATATATTCAGGTTTGAAACAGAAGATTTCT
GCAGGTGGTTTATTGAGAAATACACTGTTCAACATTGCATACAAGTACAAACAATACAAC
CTGTGGAAGGGGGTTAAAACCCTAGAGGCAGCTCCTATTTGTGATAAAATAGTCTTTGGC
AAGGTAAAGCAAGGTTTAGGTGGAAACGTACGACTTATTTTATCTGGAGCCGCACCACTC
TCTACCCATGTGGAAGCTTATCTACGAGTGGTGACTTGTGCTCATGTTCTACAAGGATAT
GGTCTGACTGAAACTTGTGCGGGCACATTTGTCTCACTGCCAAATGAAATTAGCATGCTT
GGTACAGTGGGCCCTCCAGTACCAAATGTTGACGTATGCCTAGAATCTGTTCCTGAAATG
GGATATGATGCCCTCTCAAGCACACCACGTGGAGAAATATGCATACGAGGGAAAACCTTG
TTCTCGGGATACTATAAACGTGAAGATCTCACCAAAGAGGTCTTGGTTGATGGATGGTTC
CACACAGGGGATGTTGGTGAGTGGCAACCTGATGGGAGCATGAAAATTATCGACCGCAAG
AAGAACATATTCAAGCTTTCACAAGGAGAATACGTTGCCGTTGAGAACTTGGAAAACATT
TATGGTCTTGTTTCTGATATTGACTCGATATGGATTTACGGCAACAGCTTTGAGTCCTTC
CTTGTTGCTGTTGCTAACCCCAATCAGCAAGCACTTGAACGGTGGGCTAAAGAGAACAAT
ATTTCTGGGGATTTTGATTCCCTTTGTGAAAATCCCAAGGCAAAAGAATACATACTTGGA
GAGCTCTCAAAGATTGGGAAGGAGAAAAAGTTGAAAGGTTTTGAGTTTGTCAAAGCAGTT
CACCTTGACCCTGTGCCATTTGATATGGAACGTGACCTGATCACTCCAACATATAAGAAG
AAGAGGCCCCAGTTGCTAAAATATTATCAGAATGTTATTGACAAAATGTACAAAAGCATA
AACAAGCCCAGTGCC---------------
>Poptr
---------ATGGCGCCGAGGAAGTACTTGATTGAAGTAGAGAAAGCAAAGGAAGCTAAG
GATGGAAAGCCATCGATTGGTCCTGTGTATCGTAGTCTTTTCGCTAAAGATGGGTTTCCT
CCTCCGGTTCCTGGACTTGAAAGTTGCTGGGATGTTTTTCGGATGAGCGTAGAGAAATAT
CCAAATAATCCAATGCTTGGTCGTCGTGAGATTGTCAATGGCAAGGCTGGAAAATATGTG
TGGCAAACTTATAAACAAGTTTATGACGTGGTGATCAAAGTTGGAAATTCAATTAGAAGC
TGCGGTGTTGAACCGGGTGCGAAATGTGGTATTTATGGTGCTAATTGTGCAGAGTGGATT
ATGAGCATGGAGGCCTGCAATGCTCATGGCCTCTACTGTGTTCCTTTGTATGACACATTA
GGTGCTAGTGCAGTGGAATTTATTATATGCCATTCAGAGGTCTCAATTGCCTTTGTAGAA
GAGAACAAAATTTGTGAGCTGTTGAAAACATTTCCTAATTCTACACAGTACTTGAAAACA
ATTGTGAGCTTTGGCAAGGTTGCTCTCAAAGAGCAAGAAGAGATTGAAAAATCTGGCTTG
GCAGTATATTCTTGGGATGAGTTTTTAAAACTGGGGGAGAATAAACAATATGAACTCCCA
GTGAAGAAGAAAGAGGATATCTGTACAATAATGTATACTAGTGGAACAACTGGTGATCCC
AAGGGAGTGCTGATTTCAAATGACAGCATTGTCACTCTTATAGCTGGAGTGAAAAGGCTA
TTAGAAAGTGTGAAAGAATCGTTGACTTCAGAGGATGTATATCTTTCATACCTTCCCCTT
GCTCATATATTTGATCGGGTGATTGAGGAGTTATTTATTCAACATGGTGCCTCTATAGGG
TTCTGGCGAGGGGATGTAAAATTATTGATTGAAGACATTGGGGAGCTGAAACCAACTATT
TTCTGTGCTGTGCCCCGTGTTTTAGAGCGAGTTTATTCCGGCTTGCAGCAGAAAGTTTCA
ACTGGTGGTTTTTTGAAAAAGACATTGTTCAATGTAGCATACTCACACAAATTCAGTTCT
ATGAAGAAGGGGCTTGCACACCACCAAGCATCTCCAATCTGTGACAAAATTGTCTTTAAT
AAGGTGAGGCAAGGGTTGGGAGGAAAAGTGCGGCTTATTTTATCTGGAGCAGCACCTCTT
TCTAATCATGTAGAAGCTTTCCTGCGAGTGGTGTCATGTGCTCACGTTCTGCAAGGATAT
GGTCTGACTGAAACCTGTGCTGGGACTTTTGTGTCACTGCCAAATGAATTGCCAATGCTT
GGCACAGTGGGCCCTCCTGTACCAAATGTGGATGTCTGCCTAGAATCTGTTCCTGAGATG
GGATATGATGCTCTTTCAAGCACCCCACGTGGAGAAATTTGTATTAGGGGGAAGACCCTG
TTTGCAGGTTACTATAAACGTGAAGACCTCACTGAAGAGGTCCTGAATGATGGGTGGTTC
CATACAGGGGATATTGGTGAATGGCAACCTGATGGAAGTATGAAAATTATTGATCGCAAG
AAGAATATATTCAAACTCTCGCAAGGAGAATATGTTGCTGTTGAAAACTTGGAGAACATT
TATAGTCTTGTATCTGATATTGATTCGATATGGGTTTATGGGAACAGCTTTGAATCATTC
CTTGTTGCTGTTGCCAACCCCAATCAGCAAGCACTTGAACATTGGGCTCAAGAGCATGGT
ATAAGTGGGGACTTTAAAGCCCTTTGTGAAAATCCAAGGGCAAAAGAGTACATGCTCGGA
GAGCTCACCAAGATTGGGAAAGAAAAGAAGTTGAAGGGCTTTGAATTTATAAAAGCTATT
CACCTCGATCCTGAGCCATTTGACATGGAGCGTGATCTCATCACTCCAACATACAAGAAA
AAGAGGCCTCAGCTTCTCAAATACTACCAGAATGTTATCGACAACATGTACAAGAGTGCA
AGCAAGCCCAGTGCC---------------
>Posidonia
------------------------------------------------------------
------------------------------------------------------------
------------------------------------------------------------
------------------------------------------------------------
------------------------------------------------------------
------------------------------------------------------------
------------------------------------------------------------
------------------------------------------------------------
------------------------------------------------------------
------------------------------------------------------------
------------------------------------------------------------
------------------------------------------------------------
------------------------------------------------------------
------------------------------------------------------------
------------------------------------------------------------
------------------------------------------------------------
------------------------------------------------------------
------------------------------------------------------------
------------------------------------------------------------
------------------------------------------------------CCTCTG
GCTTCCCATGTTGAAGGATTTCTAAGAGTAGTGGCATGTGCTCATGTTCTTCAAGGCTAT
GGTTTGACAGAAACATGTGCGGGCACATTTGTGTCACTACCAAATGAATTATCAATGCTG
GGTACAGTAGGACCTCCTGTACCAAATGTGGATGTGTGCCTCGAATCTGTTCCTGAAATG
GGGTACGATGCCCTCTCCGAGGTACCTCAGGGTGAAGTCTGTGTAAGGGGGAAGACCTTA
TTTTCAGGATACTACAAACGAGAAGATCTTACAAAAGAGGTGTTGATTGATGGATGGTTT
CATACAGGGGATATTGGTGAATGGCAACCAGACGGAAGTTTGAAAATTATCGACAGGAAG
AAGAATATTTTCAAGCTCTCGCAAGGGGAATATGTTGCAGTCGAGAATTTGGAGAACATT
TACAGCTCTACGTCGGGTGTTGATTCGATTTGGGTGTATGGGAATAGCTTCGAGTCTTTT
CTTGTTGCTGTTGTCAACCCCAACCAACCTTCACTTGAGCGTTGGGCTAGGGAGAATGGG
GTTGATGGTGATTTTGCTGCTCTTTGCGAGAACGCAAAAGCTAAGGAGTACATACTTGGT
GAACTT------------------------------------------------------
------------------------------------------------------------
------------------------------------------------------------
------------------------------
>Arath
---------------ATGAAGTCTTTTGCGGCTAAGGTAGAAGAGGGAGTTAAAGGAATA
GACGGAAAGCCGTCGGTAGGTCCGGTGTACCGGAATCTTCTGTCGGAAAAAGGTTTTCCT
CCGATTGATTCTGAGATCACCACTGCTTGGGACATTTTCAGTAAATCAGTGGAGAAATTC
CCTGACAATAATATGCTTGGATGGCGTCGAATTGTTGATGAGAAGGTTGGACCATATATG
TGGAAAACGTACAAGGAAGTATACGAAGAAGTTTTGCAGATTGGCTCTGCACTACGAGCC
GCCGGAGCTGAACCTGGGAGTCGAGTGGGGATCTACGGTGTTAATTGTCCTCAGTGGATC
ATAGCAATGGAGGCTTGTGCAGCTCACACTCTAATCTGTGTACCTCTATATGATACATTG
GGTTCAGGAGCAGTCGATTACATTGTAGAGCATGCGGAAATCGACTTTGTGTTTGTCCAA
GACACCAAAATTAAAGGACTTCTTGAGCCAGATTGCAAATGTGCTAAACGGCTAAAAGCT
ATAGTTTCCTTCACTAACGTGAGCGACGAGCTTAGCCACAAGGCTTCAGAAATTGGAGTC
AAAACATACTCCTGGATCGATTTTCTCCATATGGGACGTGAGAAACCGGAAGACACGAAC
CCGCCTAAGGCGTTTAACATATGCACCATAATGTACACCAGCGGCACAAGCGGTGATCCT
AAAGGTGTGGTTTTGACTCACCAAGCGGTCGCGACTTTTGTTGTTGGGATGGATCTCTAT
ATGGACCAGTTTGAAGATAAGATGACACATGATGATGTGTATCTCTCCTTCTTGCCCTTG
GCTCATATTCTTGACCGTATGAACGAGGAATACTTCTTTCGCAAAGGCGCTTCCGTCGGC
TATTACCATGGAAATTTGAACGTGTTACGTGACGATATTCAAGAACTGAAACCGACTTAT
CTAGCTGGAGTACCAAGAGTGTTTGAGAGAATCCATGAGGGGATTCAAAAGGCTCTTCAA
GAACTTAACCCAAGAAGGAGATTCATCTTCAATGCTCTCTACAAACACAAGCTTGCGTGG
TTGAATCGTGGGTACTCTCATAGTAAAGCTTCACCCATGGCTGATTTCATTGCTTTCAGA
AAGATTAGAGACAAATTGGGAGGTCGCATCCGGTTGCTAGTATCTGGAGGAGCACCTTTG
AGCCCTGAGATTGAAGAGTTTTTGAGAGTTACTTGTTGTTGCTTTGTCGTTCAAGGCTAC
GGTCTAACGGAGACACTTGGAGGAACGGCTTTGGGTTTCCCGGACGAGATGTGTATGCTA
GGGACAGTCGGTATTCCAGCGGTTTACAACGAGATACGGCTTGAAGAGGTGTCTGAAATG
GGCTATGACCCGCTCGGAGAAAATCCGGCAGGAGAGATCTGTATAAGAGGACAATGTATG
TTTTCAGGGTATTACAAGAACCCTGAACTCACTGAAGAAGTCATGAAAGATGGATGGTTC
CACACAGGAGATATAGGTGAGATTCTTCCAAACGGAGTACTCAAGATCATCGATCGTAAA
AAGAATCTGATCAAACTTTCTCAAGGAGAATATGTTGCTCTCGAGCATTTGGAAAACATC
TTCGGGCAAAACTCTGTTGTCCAAGATATATGGGTTTATGGAGACAGCTTCAAATCTATG
CTTGTCGCGGTGGTTGTTCCCAACCCAGAAACCGTCAACAGGTGGGCTAAAGATCTCGGT
TTTACTAAACCATTCGAAGAACTCTGTTCTTTCCCGGAACTAAAAGAACACATCATTTCA
GAACTGAAGTCCACGGCAGAAAAGAACAAGCTAAGAAAGTTTGAGTACATCAAAGCGGTG
ACAGTGGAGACAAAACCTTTCGACGTAGAGAGAGACTTAGTGACTGCGACGCTCAAGAAT
CGGAGGAACAATCTTCTCAAATATTATCAGGTGCAAATCGACGAAATGTACCGCAAATTG
GCCTCAAAGAAAATC---------------
>Zma
ATGGAGGCGAATCCGAAGAACACCTTCACGATCAAAGTGGAGGACGGGAAGCCCGGGAAG
GACGGCCGGCTGGCGGTCGGACCGGTGTTCCGGAGCGTTCTGGCCAAGGATGGGTTCCCG
CAGCTTGAGCCTGACATGAAGACATCATGGGACGTGTTCAGGGTAGCAGCAGTCAAGTAT
GCCGACAACCGGATGCTCGGATGGCGTCCGTTCAAAGATGGAGTGCCAGGGCCCTACTTG
TGGAAATCATACAAGGAGATCTACGACGAGGTGCTGCAAGCAGGCTCTGCGTTGCAGAAG
CTGGGAGTGCAGCCAGGTTCCCGGGTGGGGATCTACGGAGCGAACTGTCCTCAGTGGATA
GTGGCAATGCAGGCTTGCAATGGCTATAGTCTAGTCTGTGTCCCACTGTACGATACTTTA
GGTGCGGGAGCTGTCGACTACATCATCGATCATGCCGAGATCGATGTTGTCTTCATACAG
GACAAGAAAATAAAAGAGATACTGTCCCCAAACTGCAAGTCTGCCAAGAGACTGAAAGCA
TTGGTGGCGTTCACTTCGGCGACAACTGAACAGAACAAAGAAGCGGATCAAATTGGGATC
AAAATGTATGCCTGGGACGATTTCTTGAAAGTGGGGAAGGATAATCCTCGTCAACCTTGC
CCTCCGCAAGCAAGTGACATCTGCACTGTCATGTACACGAGTGGGACAAGCGGACAGCCC
AAAGGTGTGATGCTGACCCATGAAAGCCACGCCATGTATGTGAAAGGGGTGGACCTCTTC
ATGGACCAGTTTGATGATAAGATGACAACAGATGATGTCTTCCTGTCGTTTCTCCCGCTT
GCTCACATCCTTGACCGCATGATCGAAGAGTATTTCTTTCACAAAGGGGCCTCAATTGGC
TACTACCACGGAGATCTGAATGCCTTGAGGGACGACATTGTGGAGCTGAAGCCGACTCTA
CTGGTTGGGGTGCCCCGAGTGTACGAAAGGATTTATGAAGGTATCTTGAAGGCCATTGCG
GAACTCAGACCTCTAAGAAGGGTCATCTTTAATGCTTTGTACAACCGCAAACTGGCAAGC
ATGAAAGCAGGCTACTCGCACAAAACCGCTTCACCTTTCGCGGACATGCTGGCTTTTCGC
AAGGTCAAGGCAAGGCTTGGAGGTCGTCTTCGCTTACTGATTTCAGGAGGGGCTCCGTTG
AGTAATGAGATCGAGGAGTTCATGAGAGTGACCACCTGTGCATACTTCATCCAAGGCTAT
GGTTTAACAGAAACACTGGGACCTAGCACTGTCTGCTACATCGACGACATGGCCCTGGTC
GGAAGCGCTGGTGTGCCTGCCACCTACACCGAAATTCGGCTGGAAGAAGTGCCCGAGATG
GGTTATAATCCACTCGGCGTTCCTTCGCGTGGTGAAATCTGCATCCGGGGAAAATCCCTC
TTCGCTGGGTACTACAAAAGTCCAGAACTCACAAACGAAGCCATCGTTGATGGGTGGTTT
CATACAGGTGACATTGGAGAGATGACCCCAGACGGGATCTTGAAGGTGATTGACAGAAAA
AAGAACATATTTAAGCTGTCGCAAGGGGAGTATGTTGCGGTTGAGTACCTGGAGAAAGTT
TATGGCTTCCCTCCACTCGTTGAAGATATCTGGGTATACGGGGACAGTTTCAGATCAAGT
TTAGTTGCAGTAGTCAATCCACACCAAGAAAACACAATGAAGTGGGCAGAGTCCAATGGC
TACAAGGGTTCTTTTGATGAAATCTGCAAACTTGAAGGACTCAAAGAGTACATCCTGAAA
GAGCTGGCAGCCGTTGCGCAGAAGAACAAGCTACGAGGCTTCGAGTACATCAAAGGCGTA
GTGTTGGATCCTGTGCCTTTTGACATCGAGAGGGATTTGGTGACTGCAACAATGAAGAAG
AAGAGAAAGAATATGCTGAACTATTACCAGTCTGAGATTGACACAATATACAAAAAGCTG
GAGGCGCAGAAGAGTGCTGCCAGAGCTAAG
>Sorbi
ATGGAGGCAAATCCGAAGAACGTCTTCACGATTAAAGTGGAGGACGGTAAGCCTGGAAAA
GACGGCCAGCCGGCGGTAGGACCGGTGTTCCGGAGCGTGCTGGCCAAGGATGGATTCCCA
GTTCTTGAGCCTGACATGCAAACATCATGGGATGTGTTCAGGGTAGCAGTAGGCAAGTAT
CCCAACAACCGGATGCTTGGATGGCGTCCGTTTAAAGATGGAGTGCCAGGGCCCTACTTG
TGGAAATCATACAAGGAGATCTATGATGAGGTGCTGCAAGCTGGCTCTGCTTTGCAGCAC
CTGGGAGTGCAACCAGGTTCCAGGGTCGGAATCTACGGCGCAAACTGTCCTCAGTGGATA
GTGGCAATGGAGGCTTGCAATGCCAATAGTCTGATCTGTGTCCCACTATATGATACTTTA
GGTGCAGGAGCTGTTGACTACATCATTAATCACGCTGAGATTGATGTTGTCTTCATACAG
GACAAGAAAATAAAAGAGATACTATCCCCTAATTGCAAGTCTGCTAAGAGACTAAAAGCT
TTGGTGGCATTCACTTCGGCAACAAGTGAACAAATCAAAGAAGCAGATAATTTTGGGATG
AAAATGTACGCGTGGAATGATTTCTTAAAAGTGGGAAAAGATAATCCTCATCAACCTTGC
CCTCCACAAGCAAGTGATATATGCACTATCATGTATACAAGTGGAACAAGCGGACAGCCC
AAAGGTGTGATGCTGACCCATGAAAGCCATGCCATGTATGTAAAAGGGGTGGACCTCTTT
ATGGATCAGTTTGATGACAAGATGACAACAGATGATGTCTTTCTATCCTTTCTCCCACTT
GCTCACATCCTTGACCGCATGATTGAAGAGTATTTCTTTCACAAAGGGGCCTCAATTGGC
TATTACCATGGAGATTTGAATGCCTTGAGGGACGATATCGTGGAGCTAAAGCCAACTTTA
CTGGTTGGGGTGCCCCGAGTGTACGAAAGAATTTATGAAGGTATCTTAAAGGCCATTGCG
GAACTCAGACCTCTAAGAAGGGTAATTTTTAATGCTTTGTACAATCGCAAACTGGCAAGC
ATGAAAGCAGGCTACTCGCACAAAACTGCTTCACCTTTTGCGGACATGCTGGCTTTTCGC
AAGGTCAAGGCAAGGCTTGGAGGTCGTCTTCGCTTATTAATTTCAGGAGGGGCTCCGTTA
AGTAATGAGATTGAAGAGTTCATGAGAGTGACCACCTGTGCATACTTTATCCAAGGCTAT
GGTTTAACAGAAACACTGGGACCTAGTACCGTCTGCTACATTGATGACATGGCCCTGGTT
GGAAGTGCTGGTGTACCTGCCACCTACACTGAAATACGACTGGAAGAAGTACCCGAGATG
GGGTATGATCCACTTGGTGTCCCTTCACGTGGTGAAATCTGCATTCACGGGAAATCTCTC
TTCGCTGGGTACTACAAAAGTCCAGAACTCACAAATGAAGCAATAGTTGACGGATGGTTT
CATACAGGTGACATTGGAGAGATGACCCCAGACGGAATCCTGAAGGTGATTGACCGAAAA
AAGAACATATTTAAGTTGTCACAAGGGGAGTATGTTGCAGTTGAGTACCTGGAGAAAGTG
TATGGCTTCCCTCCACTTGTTGAAGATGTA---------AGTAAACAATTCAGCAGCTAT
AGCATA------------------------------------TGGCTGAAT---------
------------------------------------------------------------
------------------------------------------------------------
------------------------------------------------------------
------------------------------------------------------------
------------------------------
>Oryza
ATGGAGGGGGGGACGAAGAAAGTTTTCACAGTTCAGGTGGAGGATGGAAAGCCCAGGAAG
GACGGCCGGCCGGCGGTAGGGCCAGTGTTCAGGAGTGCACTGTCAAAGGATGGATTCCCG
CCACTTGAGCCTGACATGAAAACATCATGGGACGTGTTCAGGGTCGCAGCAGGCAAGTAC
CCAGATAATCGGATGCTCGGATGGCGTCCTGTAAAAGATGGAGTGATAGGGCCATACATA
TGGAAATCATACAGGGAAGTGTATGAAGAAGTCCTGCAAGTTGGATCTGCTTTGCAGCAG
CTGGGGGTGAAGCCAGGTTCCCGGATTGGAATATATGGATCAAACTGCCCTCAGTGGATA
GTAGCAATGCAGGCTTGCAATGGTTACAGCTTAATCTGTGTCCCACTCTACGATACGTTA
GGTGCAGGAGCTGTTGACTTCATTATTGACCATGCTGAAATCGATGTTATCTTTGTTCAG
GACAAGAAAATAAAAGAAATACTGTCCGCAAATTGCAAGTCTGCTAAGAGAGTGAAAGGA
CTGGTGGCATTTACTTCGGGAACAAGCGAAGAAATCACAAGTGCTGATCAGATTGGGATG
AAGTTGTACTCGTGGAAAGATTTCTTAAAAATGGGAAAGGAAAATCCAGCCCAACCTTGT
GCTCCAAAACCAAATGATACATGCACCATCATGTACACAAGTGGGACAAGTGGAGAGCCC
AAAGGTGTCATGCTTAGCCATGAGAGTCATGCCATATATGTGAAAGGTGTGGACCTCTTC
ATGGAGCAGTTTGACGATAAGATGACAACAGATGATGTGTTTCTTTCCTTTCTACCGCTT
GCTCACATCCTTGACCGCATGATCGAGGAGTTTTTCTTTCACAAAGGAGCCTCAGTTGGC
TATTATCATGGGGATTTGAATGCCTTGAGAGATGATCTCATGGAGCTAAAGCCAACTCTA
CTAGTTGGGGTGCCTCGAGTGTATGAAAAAATTTATGAAGGTATCTTGAAGGCCTTATCA
GAACTCAGACCACTCAGAAGATTAATTTTCAATGCTCTGTATAACCGCAAACTGGCAAAC
ATGAAAGCAGGCTGCACGCACAAAACTGCTTCACCTTTTGCAGATATGTTGGCTTTCCGC
AAGGTCAAAGCAAGGCTTGGTGGTCGTCTTCGCCTATTAATCTCGGGTGGGGCTCCATTA
AGTAATGAGATCGAAGAGTTCTTGAGAGTAACCAGCTGCGCATACTTTATCCAAGGCTAT
GGTTTAACAGAAACACTGGGACCTAGCACGGTCTGTTACCCTGATGACATGTCCCTGGTT
GGAACTGTTGGCGTGGCTGCTACCTATACGGAATTGCGATTGGAAGAAGTGCCTGAGATG
GGTTACAATCCACTTGGTACTCCTTCCCGTGGTGAAATATGCGTCCGAGGAAAC---TTC
TTCACCGGATACTATAAAAATCCTGAGCTCACGAATGAGGTCATGGCTGATGGATGGTTT
CACACAGGTGACATTGGAGAGATGAACTCAGATGGAATCCTGAAGGTAATTGACCGAAAG
AAAAATATATTCAAGTTGTCACAAGGGGAGTATGTTGCAGTTGAATACCTGGAGAAAGTA
TATGTTTTCCCTCCAACCGTTGAAGATGTCTGGGTATATGGGGACAGCTTCAGATCAATG
TTAGTGGCAGTAGTTAATCCACATGAAGAGAACACCATGAAGTGGGCAGAATCAAATGGC
TGCAAGGGTTCTTTTGCTGAAATATGCAAGTCTGAAGGCCTTAAAGAGCATATCCTGAAA
GAGCTGCAATCTGTTGCAGCAAAGAACAAGCTACGGGGATTTGAGTATGTCAAAGGTGTA
ATATTGGACCCTATTCCTTTTGACCTTGAAAGGGATTTGGTGACTGCAACAATGAAAAAG
AAAAGAAACAACATGCTAAAATATTACAAGCCTGAGATTGAGAAAGTATACCAAAAACTG
GAGGAACAGAGGGTTGCCGCCAAATCAAAG
>Bradi
ATGGAGGAGACAAAGAAGAACGTCTTCACGGTTCAGGTGGAGGATGGGAAGGCTGGGAAG
GATGGCCGGCCGGCGGTAGGTCCGGTGTTCCGGAATATACTGGCCAAGGATGGGTTTCCG
CCACTTGACCCTGACATGAGAACTTCATGGGATGTGTTCAGAACAGCAGCGGGCAAGTAT
CCAGACAACCGGATGCTTGGATGGCGTCCATTTAAAGATGGAATGCCAGGGCCCTACTTA
TGGAAATCATACAGGGAGGTCTATGAGGAAGTGCTGCAAATTGGCTCTGCCTTGCAGCAG
CTGGGGGTGCAACCGGGTTCCCGTGTTGGAATTTACGGAGCAAACTGCCCTCAGTGGGTT
GTAGCAATGCAGGCCTGCAATGGTTACAGCATAATATGTGTCCCACTATATGATACTTTA
GGTGCAGGAGCTGTTGATTACATTATTGACCATGCTGAGATTGATGTTGTCTTCATCCAA
GACAAGAAAATAAAAGAAATACTGTCCCCAAATTGCACATCTGCTAGCAGGATAAAAGCA
TTGGTGGCATTCACTTCAGCAAATAACGAACAAATCAAAGATGCCGAGCAGATTGGGATG
AAAGTGTACTCCTGGGATGATTTCTTAAAAATGGGAAAGGATAAACCATCTCAACCTTGT
CCTCCGCAACCAAATGATACATGCACCATCATGTACACAAGTGGAACAAGCGGGCAACCC
AAAGGTGTCATGCTCAGCCATGAGAGCCATGGAATGTATGTAAAAGGGGTGGACCTCTTC
ATGGACCAGTTCGATGATAAGATGTCAACAGATGATGTGTTTCTTTCCTTTCTCCCACTT
GCTCACATTCTCGATCGCATGATCGAAGAGTATTTCTTTCACAAAGGAGCCTCAGTTGGC
TATTACCATGGAGATTTGAATGCCTTGAGGGATGATCTCATGGAGTTAAAACCAACCCTG
CTAGTTGGGGTACCAAGAGTGTATGAAAAGATTTATGAAGGTATATTAAAGGCCTTGGCA
GACCTCAGACCACTCAGGAGGGTTATTTTTAATGCTTTGTACAACCGAAAACTAGCGAGC
ATGAAAGCAGGCTACACGCATAAAACTGCTTCACCTTTTGCGGACATGCTGGCTTTTCGT
AAGGTCAAGGCAAGGCTTGGTGGTCATCTTCGCCTACTAATCTCTGGTGGTGCTCCATTG
AGTACTGAAATTGAAGAGTTCTTGAGAGTGACCAGCTGTGCGTACTTTATCCAAGGCTAT
GGTTTAACGGAAACATTAGGACCTAGCACAGTTGGTTACCCTGATGACATGGCCTTGGTT
GGAACTGTCGGCGTTGCTGCCACCTACACTGAACTGCGATTGGAAGAAGTACCTGAGATG
GGTTATGATCCACTTGGCGTTCCTTCTCGTGGTGAAATTCTTATTCGAGGGAGCACTGTC
TTCACTGGGTACTACAAAAATCCTGAGCTCACAAATGAGGTCATGGTGGATGGATGGTTT
CATACAGGTGACATTGGAGAGATGAACCCAGATGGAATCATGAAGGTAATTGACCGAAAG
AAGAACATATTTAAGCTGTCACAGGGAGAGTATGTCGCAGTTGAGTATCTGGAGAAAGTG
TATGTCTTCCCTCAAATAATTGAAGATATCTGGGTGTATGGTGACAGCTACAGATCAATG
TTAGTGGCAGTTGTCAATCCACATGAAGAAAACACCATGAAGTGGGCAAAGTCAAATGGC
TACAAGGGTTCTTTTGATGAAATATGCAAATTGGAAGGCCTTAAAGAGCACATCCTAAAA
GAACTTACAGCTGCTGCACAGAAGAACAAGCTACGGGGTTTTGAGTACATCAAAGGCGTA
GTGTTGGATCCTGTACCTTTTGACCTTGAGAGGGATTTGGTCACCGCAACAATGAAGAAG
AGAAGAAACTACATGCTAAAATATTACCAGCCTGAGATTGACAAATTATACAAAAAATTG
GAGGATCAGAGGGCTGCCAACAAAGTGAAA
