# Supplementary material for: Back to the sea twice: identifying candidate plant genes for molecular evolution to marine life
Source: BMC Evol Biol. 2011 Jan 12;11:8. doi: 10.1186/1471-2148-11-8 (PMC3033329; doi:10.1186/1471-2148-11-8)
Supplement: Additional file 3 — Aligned nucleotide (CDS) sequences of each OrthoMCL cluster, produced with PAL2NAL. [file 1471-2148-11-8-S3.GZ › orthomcl1489.pal2nal]

>Arath
ATGGGACGAAGACCTGCGAGATGTTACCGTCAAATTAAGGGAAAGCCATACCCTAAATCA
AGATACTGTCGTGGTGTTCCCGATCCTAAGATCAGGATTTACGATGTTGGTATGAAGAGG
AAAGGAGTTGATGAGTTCCCTTACTGTGTTCATTTGGTTTCATGGGAGAAAGAGAATGTT
TCAAGTGAAGCTCTTGAAGCTGCTCGTATTGCTTGTAACAAGTACATGGTGAAGTCTGCC
GGGAAAGATGCGTTTCATCTCCGTATTAGAGTTCATCCTTTCCATGTTCTTAGGATCAAT
AAGATGCTTTCTTGTGCTGGAGCTGATAGACTTCAGACTGGTATGAGAGGTGCTTTTGGC
AAAGCTCTTGGTACTTGTGCTAGAGTTGCTATTGGACAGGTTCTTTTGTCTGTGAGGTGC
AAAGATGCTCATGGTCATCATGCTCAGGAGGCTCTTCGTCGTGCTAAGTTTAAGTTCCCT
GGTCGTCAAAAGATCATTGTTAGCAGGAAATGGGGGTTCACCAAGTTTAACCGTGCTGAT
TACACAAAGCTAAGGCAAGAGAAGAGGATTGTCCCTGATGGTGTAAATGCCAAGTTCCTA
TCTTGCCATGGTCCGTTGGCTAACCGTCAGCCCGGAAGTGCGTTCTTGTCAGCTGGTGCA
CAG------
>Poptr
ATGGGTAGAAGACCTGCAAGATGTTACCGTCAGATCAAAAATAAGCCATACCCAAAATCA
CGTTACTGCCGTGGTGTGCCTGACTCTAAGATCAGGATTTATGATGTTGGCATGAAGAGG
AAGGGAGTTGATGAGTTCCCATTCTGTGTGCACTTGGTGTCCTGGGAGAAGGAGAATGTC
TCCAGTGAGGCTCTTGAGGCAGCACGTATTGCTTGCAACAAATACATGGCCAAGTTTGCT
GGAAAGGATGCTTTCCATTTGAGAGTCAGGGTTCATCCATTCCATGTGTTGCGAATCAAC
AAGATGCTTTCATGTGCTGGAGCTGATAGGCTCCAAACTGGCATGAGGGGTGCTTTCGGT
AAACCACAGGGAACTTGTGCTAGAGTTGCAATTGGACAGGTTCTTCTGTCTGTTCGCTGC
AAGGACAGCAACAGTCACCATGCTCAGGAGGCTCTTCGCCGTGCAAAATTCAAGTTCCCT
GGTCGCCAAAAGATTATTGTCAGCAGGAAGTGGGGCTTCACCAAGTTTAATCGCAATGAT
TATTTGAAGTTGAAGGCAGAGAACAAGATTATGTCAGATGGTGTGAATGCCAAGCTTCTT
GGATGCCATGGACCCTTGGCCAACCGTCAGCCTGGAAGAGCATTCTTATCTGCTACTGCT
---------
>Medtr
atgggaagaagacctgctaggtgttaccgtcaaattaagaacaagccatatccaaaatca
cgattctgtcgtggagttcctgatccgaagatcaggatttatgatgttggcatgaagaag
aagggtgttgatgagtttcctttctgtgttcatctggtcagttgggagaaggaaaatgtc
tcaagtgaggcacttgaagcagctaggattgcctgcaacaagtacatgtctaagtttgca
ggaaaggatgcattccacttgagagtcagggttcatccattccatgtactcaggatcaac
aagatgctttcatgtgctggtgctgatagacttcaaactggtatgaggggtgcttttgga
aagccccagggtgtttgtgctagagtggctattgggcaggtgcttctttctgtccgttgc
aaagacaacaacagccaccatgctcaggaggccctccgtcgtgctaagtttaagttccct
ggccgtcaaaagatcatcgttagcagaaagtggggattcacaaagatcaatcgagctgag
tatcttaagttgaaatctgaaaacagaattatgcctgatggagttaacgccaagcttctt
ggatgccatggaccattggccaaccgtcaacctggaagagcttttttgaatgccagctgt
aatgaggct
>Zostera
ATGGGGAGAAGACCTGCTAGATGTTATCGTCAGATCAAGAATAAGCCCTACCCGAAGTCA
CGATACTGCCGTGGTGTTCCCGATCCCAAGATCAGGATTTATGATGTTGGTATGAAGAAA
AAGGGTGTTGATGAGTTTCCTTTCTGTGTTCATTTGGTCAGTTGGGAAAAAGAGAATGTA
TCCAGTGAGGCTCTTGAGGCTGCACGTATTGCGTGTAACAAATACATGACAAAGTTCTCT
GGTAAGGATTCTTTCCACCTGAGGGTGAGGGTGCACCCCTTCCATGTCCTCCGAATCAAC
AAGATGCTTTCATGTGCTGGAGCCGATAGGCTTCAGACTGGTATGCGAGGTGCTTTTGGC
AAGCCTCTCGGAACATGTGCTAGAGTGAGCATCGGACAGGTTCTTCTGTCGGTTCGTTGC
AAGGATGCCAATGGTGTACATGCTCAGGAAGCTTTACGTCGTGCCAAATTTAAGTTCCCC
GGTCGACAAAAGATCATCGTTAGCCGAAAGTGGGGCTTTACCAAATTCAGCCGCACAGAT
TATGTTGAATGGAAGGAGAGTGGCCGTGTAGCTGCTGATGGAGTGAATGCTAAGCTCTTT
GGATGCCATGGCTCTCTTTCTCTCCGGAAACCAGGAACAGCTTTCATTAACGCAGTGTCC
AACTGC---
>Vitis
ATGGGAAGGAGGCCTGCAAGGTGTTATCGTCAGATTAAGAACAAACCATACCCAAAGTCA
CGGTATTGCCGTGGTGTTCCTGATCCCAAGATCAGGATTTATGACGTGGGAATGAAGAAA
AAGGGAGTTGATGAGTTCCCTTTTTGTGTGCACTTGGTTAGTTGGGAGAAGGAAAATGTT
TCAAGTGAGGCTTTGGAAGCTGCTAGAATTGCTTGCAACAAGTACATGACCAAGTATGCT
GGGAAAGATGCCTTCCATCTGAGAGTCAGGGTGCACCCATTCCATGTCTTGCGTATCAAC
AAGATGCTTTCCTGTGCTGGAGCCGATAGGCTTCAAACTGGAATGAGGGGTGCTTTTGGT
AAGCCTCAAGGGACATGCGCTAGGGTGAGCATTGGACAGGTCCTTTTGTCTGTTCGATGC
AAGGATGGAAACAGCCATCATGCACAGGAGGCTCTCCGTCGTGCAAAATTCAAGTTCCCT
GGCCGTCAAAAGATCATTGTCAGCAGGAAGTGGGGTTTCACAAAGTTCAACAGAACTGAT
TACATCAAGTGGAAGTCTGAGAACCGGATTCTCCCTGATGGTGTCAATGCCAAGCTTCTC
GGATGCCATGGACCTCTAGCAAATCGTCAGCCTGGAAAAGCATTTATAAATGCATGCACC
---------
>Posidonia
ATGGGGAGGAGACCTGCCAGATGTTATCGCCAAATCAAGAACAAGCCATATCCCAAGTCA
CGGTATTGCCGTGGTGTTCCTGATCCCAAGATCAGGATTTATGATGTGGGTATGAAGAAG
AAAGGGGTCAATGAGTTCCCGTTCTGTGTTCATTTGGTAAGTTGGGAAAAGGAAAATGTC
TCTAGTGAGGCTCTTGAGGCTGCACGTATTGCATGCAACAAGTATATGACCAAGTTTGCA
GGGAAGGATGCTTTCCACCTTAGGGTTAGAGTGCATCCTTTCCACGTTCTGCGTATCAAC
AAGATGCTTTCATGTGCTGGAGCTGATAGGCTCCAAACTGGAATGAGGGGTGCTTTTGGA
AAGCCTCAGGGAACATGTGCCAGGGTGAGCATTGGCCAGGTCCTTCTGTCAGTCCGCTGC
AAGGATCACAATGGTGTCCATGCTCAGGAAGCATTGCGTCGTGCCAAATTTAAGTTCCCT
GGTCGACAGAAGATTATTGTTAGCCGAAAGTGGGGGTTTCACAAA---------------
---------------------------ATACAACCGCACAGATTATCT------------
------------------------------------------------------------
---------
>Zma
ATGGGGAGAAGGCCTGCGAGATGCTATCGCCAGATCAAGAACAAGCCATACCCCAAGTCC
AGGTACTGCCGTGGTGTCCCTGACCCCAAGATCAGGATCTACGATGTTGGCATGAAGAGA
AAGGGTGTTGATGAGTTCCCCTACTGTGTGCACCTTGTCTCTTGGGAGAAGGAGAATGTC
TCCAGTGAGGCTCTTGAGGCTGCCCGTATTGCCTGCAACAAGTACATGACCAAGTCTGCA
GGAAAGGATGCCTTCCACCTTCGGGTCCGGGTTCACCCCTTCCATGTCCTTCGTATCAAC
AAGATGCTTTCGTGTGCTGGGGCTGATAGGCTCCAGACTGGAATGAGGGGTGCCTTTGGC
AAGCCTCAGGGCACCTGTGCTAGGGTGGACATTGGTCAGGTCCTCCTTTCTGTTCGATGC
AAGGACAACAATGCTGCACATGCCAGTGAAGCTCTGCGTCGCGCCAAGTTCAAGTTCCCT
GGCCGCCAAAAGATTATTGAGAGCAGAAAGTGGGGCTTCACCAAGTTCAGCCGTGCCGAC
TACCTGAAGTACAAGAGTGAGGGTAGAATTGTTCCTGATGGTGTCAACGCAAAGCTGCTC
GGTAACCATGGAAGACTTGAGAAGCGTGCTCCTGGGAAGGCTTTCCTCGAGGCCGTTGCT
---------
>Sorbi
ATGGGCAGAAGGCCTGCGAGATGCTATCGCCAGATTAAGAACAAGCCATACCCCAAGTCC
AGGTACTGCCGTGGTGTCCCTGACCCCAAGATCAGGATCTACGATGTTGGGATGAAGAAG
AAGGGTGTTGATGAGTTCCCCTACTGTGTGCACCTTGTCTCTTGGGAGAAGGAGAATGTC
TCCAGTGAGGCTCTTGAGGCTGCCCGTATTGCCTGCAACAAGTACATGACCAAGTCTGCA
GGAAAGGATGCCTTCCACCTTAGGGTCCGGGTTCACCCGTTCCATGTCCTCCGTATCAAC
AAGATGCTTTCGTGTGCCGGGGCTGATAGGCTCCAGACTGGAATGAGGGGTGCCTTTGGC
AAGCCTCAGGGTACCTGTGCTAGGGTGGACATTGGTCAGGTCCTCCTTTCTGTGCGCTGC
AAGGACAACAATGCTGCCCATGCTAGCGAAGCTCTGCGTCGTGCCAAGTTCAAGTTCCCT
GGCCGCCAAAAGATCATTGAGAGCAGGAAGTGGGGCTTCACCAAGTTCAGCCGTGCTGAC
TACCTGAAGTACAAGAGTGAGGGTAGAATTGTTCCTGATGGTGTCAATGCAAAGCTGCTC
GGTAACCACGGCAGACTTGAGAAGCGTGCTCCTGGGCAGGCTTTCCTCGAGGCCGTTGCT
---------
>Oryza
ATGGGGAGGAGACCTGCAAGGTGCTATCGCCAGATCAAGAACAAGCCGTACCCCAAGTCA
AGGTACTGCCGTGGTGTCCCTGACCCCAAGATCAGGATCTACGATGTCGGGATGAAGAAG
AAGGGTGTGGATGAGTTCTCCCACTGTGTGCATCTCGTCTCTTGGGAGAAGGAGAATGTC
ACCAGTGAGGCTCTTGAGGCTGCGCGTATCGCGTGCAACAAGTACATGACCAAGTCTGCA
GGAAAGGATGCCTTCCACCTCAGGGTTCGGGTTCACCCGTTCCATGTGCTCCGTATCAAC
AAGATGCTTTCGTGTGCCGGGGCAGATAGGCTCCAGACTGGAATGAGGGGTGCTTTTGGG
AAGCCACAGGGAACCTGTGCTAGGGTGGATATTGGCCAGGTCCTCCTTTCTGTGCGGTGC
AAGCCCAACAATGCTGTCCATGCCAGCGAAGCCCTCCGTCGTGCCAAGTTCAAGTTCCCT
GGTCGCCAAAAGATCATTGAGAGTAGAAAGTGGGGTTTCACCAAGTTCAGCCGCGATGAA
TACGTCAGGCTTAAGAGCGAGGGTAGAATCATGCCTGATGGTGTCAATGCTAAGCTACTT
GGTTGCCATGGTCGCCTCTCTGCTCGTGCCCCCGGGAAGGCCTTCCTCTCAGCCGCT---
---------
>Bradi
ATGGGGAGAAGACCTGCTAGGTGCTATCGCCAAATCAAGAACAAGCCCTACCCCAAGTCA
AGGTACTGCCGTGGTGTTCCTGATCCCAAGATCAGGATCTACGATGTTGGGATGAAGAAG
AAGGGTGTGGATGAGTTCTCTCACTGTGTTCACCTTGTCTCATGGGAGAAGGAGAACGTC
TCCAGTGAGGCTCTTGAGGCTGCCCGTATTGCGTGCAACAAGTACATGACCAAGTCTGCT
GGAAAGGATGCCTTCCACCTCAGGGTTAGGGTTCACCCATTCCACGTGCTCCGTATCAAC
AAGATGCTTTCGTGTGCCGGGGCTGATAGGCTCCAGACTGGAATGAGGGGTGCTTTCGGG
AAGCCACAGGGTGTCTGTGCCCGTGTTGCTATCGGCCAGGTCCTCCTCTCTGTGAGGTGC
AAGCCGAACAATGCTGTCCATGCCACTGAGGCCCTCCGCCGTGCCAAGTTCAAGTTCCCT
GGCCGCCAAAAGATCATTGAGAGCAGGAAGTGGGGCTTCACCAAGCACAACCGCAATGAC
TACCTCAAGTTCAAGAGTGAGGGCAGGATTGTGTCTGATGGTGTCAATGCTAAGCTGCTC
GGTTGCCATGGCCGCCTCTCTGCTCGTGCCCCTGGCCAAGCTTTCCTGACAGCGGCA---
---------
