# Supplementary material for: Back to the sea twice: identifying candidate plant genes for molecular evolution to marine life
Source: BMC Evol Biol. 2011 Jan 12;11:8. doi: 10.1186/1471-2148-11-8 (PMC3033329; doi:10.1186/1471-2148-11-8)
Supplement: Additional file 3 — Aligned nucleotide (CDS) sequences of each OrthoMCL cluster, produced with PAL2NAL. [file 1471-2148-11-8-S3.GZ › orthomcl1473.pal2nal]

>Posidonia
------------------------------------------------------------
TAACAACCAAAGATGACATTTTTTATTAATCATCTTGATGAACAGATCTTCATTCTCTTC
TTCACATTATTGACATGCGAAATCAGAGTCTCCCTCCTCTTCTATATCATTATGCCAACA
CTACTTTCTGCGACCACAAGTCTGAGTACTGGTAAAATTACAGGTATATTTTGTATATTT
TAAAAAAGAAAGGACAAGTTGTTTAGTAATAAAAGACCAACATCTCCAGGGGGCAATGCA
TTTATAAACCTTTTGCTCCTGGAACATTAACCCACTGCAGCTGGATTTCTATCTCACCAC
ACTCCACATTTTTTAGTCTGAAATCATGTCCTGGAGGACACCACCATTGTTCCACACGAT
AGCACTCTCGTCCGAAAGGCAGTTTTCCCTGCTCGGTTGCACTCTTCGGATTGCTGGCCG
TTTGGGACATTCAGGACACCCATCTTTACACCATAAAGAAATGGTTGTATGTCAATTTCT
GCA---
>Zostera
---------------------------------------------------GAAAAACTT
TTGGGCCTTGTTCGTATTCGTGTTTTGAGAGGGATCGAGCTTGCTGCTAGGGATACCATG
ACAAGTGATCCCTATGTTGTCATTAGAATGGACACCCAGAAACTGAAGACTAGTGTGAGG
AAAGGTTGTCTTAATCCAGAATGGAACGAAACCTTAACTCTTTCCGTTTCCGATCCAATT
AAACCAATCAAACTTGAGGTGTACGATAAGGACACATTCAGCAAAGATGACAAAATGAGT
GATGCAGAAATTGACATACAAGCACTTCTTTATGCGGTAAAGATGGGGCATTTGCAAGTC
CCAGAAGGCACTGCAATCCGAAGAGTGCAACCAAGCAGAGATAACTGTCTTTCCGACGAG
AGCTCTGTCTTGTGGACTAACGGTGGTATAGTACAGGATATGTTTATCAGACTTAGAAAT
GTTGAGTGTGGAGAGATACAACTTCAACTGGAATGGGTCAATGTTCCTGGAGCTAAATGT
TTA---
>Zma
---------------------------------------------ATGCTGGACCATCTC
GTCGGACTGCTGAAGCTGCGCGTGGTGAGGGGGGTGAACCTCGCCGTCCGCGACCTCCGA
TCCAGCGATCCCTACGTCGTCGTTCGCATCGGCAAACAGAAATTGAAGACACGGGTGGTA
AAGAAGAGTGTCAATCCGGAATGGGACGACGAACTCACCCTCTCTATCGAAGACCCTGCT
GTTCCTATTAGACTGGAAGTTTTTGACAAGGACACTTTC---GTCGATGATACAATGGGT
AATGCAGAGGTGGACATCCGCCCATTAGTCGAGATTGTGAAGATGAAACTCCAGGACGTT
GCCGACAGAACCGTGGTAAAGAAACTGGTGCCCAACAGACAGAACTGCCTAGCCGAGGAG
AGCTCGATATATATATCGGAGGGGAAGGTGAAGCAAGACATGGTTGTACGGCTGAGGAAC
GTAGAGAGCGGGGAAATAGAGCTCCAGCTTCAGTGGATCGACCTCCCTGGCTCTAAGGGT
GTA---
>Sorbi
---------------------------------------------ATGCTGGACCATCTC
GTCGGGCTGGTGAAGGTGCGCGTGGTGAGAGGGGTGAACCTCGCCATCCGCGACCTCCGA
TCCAGCGATCCCTACGTCGTCGTTCGCATCGGCAAGCAGAAATTGAAGACACGGGTGGTG
AAGAAGAGTACCAATCCGGAATGGAACGAAGAACTCACGCTCTCCATTGAAGACCCTGCA
GTTCCTGTCAGACTGGAAGTTTTTGACAAGGACACTTTC---GTTGATGATACAATGGGT
AATGCAGAGGTGGACATCCGCCCATTAGTCGAGATTGTGAAGATGAAGCTCCAGGATGTT
GCTGACAAAACTGTGGTAAAGAAATTGGTGCCGAACAGACAGAACTGCCTAGCCGAGGAG
AGCTCGATATATATATCGGAGGGGAAGGTGAAGCAAGACCTGGTTCTACGGCTAAGGAAC
GTTGAGTGTGGGGAAATAGAGCTCCAGCTTCATTGGGTCGACCTCCCTGGCTCTAAGCTG
ACAACA
>Bradi
---------------------------------------------ATGTTGGGCCATCTG
GTTGGGCTTGTGAAGGTGCGGGTGCTCAGGGGCGTGAACCTGGCCATCCGCGACCTCTGC
TCCAGCGACCCCTATGTCGTCATCCGCATGGGCAAGCAGAAGCTTAAGACGAGAGTTATA
AAGAAGACTACCAACCCGGAATGGAACGATGAGTTGACCCTGTCAATTGAAGATCCTGAG
GTTCCGATTAGACTGGATGTGTTTGACAAGGACACTTTC---ATCGACGACGCGATGGGC
AACGCAGAGTTGGACATCCAGCCGCTGGTGGAGGTTGTGAAGATGAAGCTCCAGGGCGTC
CCGGAGAACACCGTCGTGAAGAAGCTGGTGCCCAACAGGCAGAACTGCCTCGCCGAGGAG
AGCGCGATACGCATCTCGGAGGGTGCGGTGAAGCAGGACATGGTTCTGAGGCTGAGGAAT
GTGGAGTGCGGGGAGATCGAGCTCCAGCTTGAGTGGATCGACATCCCTGGTTCCAAGGGT
GTA---
>Oryza
---------------------------------------------ATGTTGGGGCATCTG
GTTGGGCTGGTGAAGGTGCGGGTGGTGAGGGGCGTCAACCTCGCCGTCCGCGACCTCCGC
TCCAGCGACCCCTACGTCATCGTCCGCATGGGCAAGCAGAAGTTGAAGACACGAGTCATA
AAAAAGACTACCAATCCGGAGTGGAACGATGAACTCACCCTCTCGATTGAAGATCCAGCA
GTTCCTGTTAGACTGGAAGTGTATGACAAAGACACATTC---ATCGATGATGCAATGGGC
AATGCGGAGCTGGACATCCGCCCATTGGTGGAGGTTGTCAAGATGAAGATTGAGGGTGTT
GCTGACAACACGGTTGTGAAGAAAGTGGTACCCAATAGACAGAACTGCCTAGCTGAAGAG
AGCACGATATATATCTCTGAGGGGAAGGTGAAGCAAGACGTGGTTCTCAGACTAAGGGAT
GTGGAATGCGGGGAAATTGAGCTCCAGCTTCAGTGGGTCGACATCCCAGGTTCTAAGGGT
GTA---
>Arath
------------------------------------------------ATGGAGGAACTT
GTAGGGCTTCTGAGAATCCGAGTGAAGAGAGGGATCAATCTTGCTCAGCGAGACACTCTA
AGCAGCGACCCTTTTGTTGTCATAACCATGGGATCACAGAAGCTGAAGACTCGTGTTGTG
GAAAATAACTGCAACCCTGAGTGGAACGAGGAATTAACCCTTGCGTTAAGACATCCCGAT
GAACCTGTGAATCTGATAGTGTATGATAAAGATACATTCACATCGCACGACAAGATGGGA
GATGCAAAGATAGATATTAAACCATTTCTGGAGGTTCACAAAATGGGTTTGCAAGAACTT
CCAGATGGAACAGAGATCAAGAGAGTTGTGCCCAACAGAGAAAACTGTTTGGCTGAAGCG
AGCAGTATCGTCTCCAATAATGGCAAAATCGTTCAGAACATGATTCTTCTGTTGAGGAAT
GTCGAATGCGGTGAGGTCGAGATTCAGCTTGAATGGATTGATATTCCAGGTTCTAGAGGG
CTT---
>Poptr
------------------------------------------------ATGGAGAGCATT
TTGGGTCTGCTCAGAATTCGTGTCAAACGTGGTATAAACCTTGCTGTACGTGATGTTCGT
AGCAGCGATCCTTATGTTGTCATCAGGATGGGCAATCAGAAACTGAAAACTCGTGTGATC
AAGAAGGACGTTAACCCACACTGGAATGAAGATTTAACTCTTTCTGTTACAGATCCTAAT
CTTCCAGTCAAGCTGATCGTCTACGACCATGACTTGTTTACCAAAGACGATAAAATGGGA
GAGGCAGAGTTTGATATTAGGCCATTCATAGAGACCTTGAAGATGAACTTGGCAGGGGTT
TCAAGTGGCACTGTCATCACAAGAATACAACCGAGCCGGCAAAATTGCTTATCTGAGGAT
AGCTGCATTATTTATAGTGATGGCAAGGTTGTTCAAGATCTCTACCTCAGATTAAAAAAT
GTGGAATGTGGTGAATTGGAAATCCAACTCCAATGGATTACCTTCCCTAGCTCGAGGGGC
TTT---
>Medtr
atggtaggttcgacacataacggagggggagatagcggtaagtcattgatggaagacctc
ctcggacttctaaggatccgcattaagcgtggcgtcaacctcgccgttcgtgatgttaat
actagtgatccatatgccgtcgttaagatgggcaagcagagactcaagactcatgtgatt
aaaaaggatgtgaatcctgagtggaatgaagaccttacactatctatcacagatcccgtt
gttccattcaaactgactgtgtatgactatgacacatttagcaaagatgacaaaatggga
gatgctgagtttgacctctcaccatatatagaggccttaaagacgaacttagaaggcctc
ccagaaggtactataatcacgagaatacagccgtgcagacaaaactgcttgtcagaggag
agttgcatcacttattccgatggcaaagttgtccaagatgttgtccttagattgagaaat
gttgaatgtggtgaagtggaaattcaattgcaatggatcgatcttcccggtgccaagggt
ttatat
>Vitis
------------------------------------------------ATGGAGCACCTC
CATGGCCTGCTCAGAATTCATGTCCACAGAGGCGTCAATCTCGCAAAGAGAGACGTTCTT
AGCAGCGACCCCTACGTCATTGTTCGAATGGGCAAACAGAAACTGAAGACTCGCGTGGTG
AATAAGAATGTAAATCCCGAGTGGAATGAAGACTTAACCCTCTCTGTTGACGATACAAAT
CTTCCAGTCAAGATTTTTGTGTATGACAGAGACACATTCAGTCTGGATGACAAAATGGGG
GACGCAGAGTTTCAAATCGGCCCCTTCGTAGAAGCGCTAAGGATGGAGTTGAATGGGCTT
CCAAGTGGAACCATAATAACAAGAGTTCAACCCAACAGGGAAAATTGCCTCGCAGAAGAG
AGCTGCATTATCTGGACCGAAGGGAAGGTGGTCCAAAATCTGGTTCTCAGGCTCAGAAAT
GTCGAGAGTGGTGAAGTGGAACTCCAATTACAGTGGATTGATATTCCGGGCTCCAGGGGC
TTA---
