# Supplementary material for: Back to the sea twice: identifying candidate plant genes for molecular evolution to marine life
Source: BMC Evol Biol. 2011 Jan 12;11:8. doi: 10.1186/1471-2148-11-8 (PMC3033329; doi:10.1186/1471-2148-11-8)
Supplement: Additional file 3 — Aligned nucleotide (CDS) sequences of each OrthoMCL cluster, produced with PAL2NAL. [file 1471-2148-11-8-S3.GZ › orthomcl1461.pal2nal]

>Zostera
ATGGCGACTTTGACGGTTCCCTCATGCGTGCCTTCTCCCGCCGAGGACTGTGAGCAGCTG
AACAAGGCATTCTCTGGTTGGGGAACAAACGAGAAGTTGATCATAGATATCTTGGCTCAT
AGAAACGCCACTCAACGGAATGTCATCCGCAAAACCTACTCCGAATTGTACGGTCATGAT
CTACTTGTTTCACTCGGCAAAGAACTTTCCAGTGATTTTGAGAGATCTGTGTTAATATGG
ACATTGGATCCTTCCGACCGAGATGCTGTGCTGGTAGAGGAAACTATGCGGAAATGGAAA
CCGTGCAACCACGGTGTTCTGGTAGAAATAGCTTGCACAAGATCTTGCGATGAGTTGATC
TCGATCAGGAAAGCATACCAGACCCGTTTTAAGAAGTGTATCGAAGAAGACCTCGCTGTC
AAAATCAAGGGGGAGTTCAAAAAGCTTCTTCTGCCTCTCGTAACGGCTTACCGTTACGAG
GCAAGTGAAGGAGCAAATATGGCACTGGCGAAATCCGAAGCAAAGATACTACACCAGAAG
ATATCCGACAAGGCTTACGACGACGACGAGGTTATCAGGATCCTGACGACCAGAGGTAAA
TACCAACTCCGAGCAACCTTCAACCACTACACCGATGGATTCGGGACCGAACTGGTGAAA
GATCTTGAATGTGACCCCAAAAATGAGTTTCTGGCTGCACTTAGGGCCACCGTGTTGAGC
ACAAAGTGTCCCACGACTTACTTCGAGGAGGTTCTTCGTCATGCCATCAAAAGGACGGGA
ACAGACGAGGGGGCTCTCACTAGAGTCGTGACAACCCGTGCGGAGGTGGATTTGGAACTT
ATCAAACAAGAGTATATGAAAAGGAACAGTGTTTCCTTGGAAATCGCCGTAATGAAAGAT
ACCAGGGGAGACTATGAGAACATGCTTCTTGCTCTTCTCGGCCATAAGGATACT
>Zma
ATGGCGACGCTCACCGTTCCTTCCTCCGTCCCGGCCGTCGCCGAGGACTGCGAGCAGCTC
CACAAGGCTTTCGAAGGTTGGGGCACCAACGAGAAGCTGATCATCTCCATCCTGGCCCAC
CGCAACGCCGCGCAGCGCCGCGCGATCCGCCGCGGCTACGCCGAGGCGTACGGGAAGGAG
CTGCTCCGCGCTCTCGGCGACGAGATCCACGGCAAGTTCGAGAGGGCGGTGATCCTGTGG
ACGCTGGACCCCGCGGAGAGGGACGCGGTGCTGGCGAACGAGGAGGCGAAGAAGAGCCAC
CCCGGCGGCCGC---GCGCTGGTGGAGATCGCGTGCGCGCGCACGCCCGCGCAGCTCTTT
GCGGTCAAGCAGGCGTACCATGACCGGTTTAAGCGATCGCTCGAGGAGGACGTTGCCGCG
CATGTCACCGGCGACTTCCGAAAGCTTTTAGTGCCTCTTGTTAGTGCGTACCGCTATGAT
GGCCCAGAG---GTGAACACATCTTTGGCTCATTCTGAAGCCAAAATACTTCATGAGAAG
ATCCATAAGAAGGCTTACAGTGATGAGGAGATCATTAGAATTCTCACCACACGGAGCAAA
GCTCAGCTACTTGCAACATTCAATAGCTACAAGGATCAGTTCACTCATGCAATCAACAAG
GATCTGAAAGCTGACCCCAAGGATGAGTTTCTTTCAACACTGCGGGCGATCATCCGGTGC
TTCACCTGCCCTGACAGATACTTCGAGAAAGTCATTCGACTGGCTCTTGGAGGCATGGGC
ACTGATGAGGATGACCTCACCAGGGTCGTAACTACTCGCGCCGAGGTCGACCTGAAGCTG
ATAAAGGAGGCTTATCAGAAGAGAAACAGTGTGCCGCTGGAGCGTGCTGTGGCCAAAGAT
ACAACTAGAGATTATGAGGATATTATGCTTGCCCTCCTTGGGGCGGAG------
>Sorbi
ATGGCGACCCTCACCGTCCCCTCCTCCGTCCCGGCCGTCGCCGAGGACGCCGAGCAGCTC
CACAAGGCCTTCGAAGGTTGGGGCACCAACGAGAAGCTGATCATCTCCATCCTGGCCCAC
CGCAACGCGGCGCAGCGCCGCGCGATCCGCCGCGCGTACGCCGAGGCGTACGGGAAGGAG
CTGCTCCGCGCCCTCGGCGACGAGATCCACGGCAAGTTCGAGAGAACGGTGATCCTGTGG
ACGCTGGACCCCGCGGAGAGGGACGCGGTGCTGGCGAACGAGGAGGCGAAGAAATGGCAC
CCCGGCGGCCGC---GCGCTGGTGGAGATCGCGTGCGCGCGCACCCCCGCGCAGCTCTTC
GCGGCCAAGCAGGCGTACCACGACCGCTTCAAGCGCTCGCTCGAGGAGGACGTCGCGGCG
CACGTCACCGGCGACTTCCGCAAGCTGTTGGTGCCTCTTGTAAGTGCATACCGCTATGAT
GGCCCAGAG---GTGAACACGTCTTTGGCCCATTCTGAAGCCAAAATTCTTCATGAGAAG
ATCGATAAAAAGGCTTACAGTGACGAGGAGATCATCAGGATTCTCACCACACGGAGCAAA
GCTCAGCTACTTGCAACATTCAATAACTACAAGGATCAGTTTGGTCATGCAATCAACAAG
GATCTGAAAGCTGACCCCAAGGATGAGTTCCTTTCAACACTGCGAGCGATCATCCGGTGC
TTCACCTGCCCTGACAGATACTTCGAGAAAGTCATTCGACTGGCTCTTGGAGGCGTGGGC
ACAGATGAGGATGCTCTCACCAGGGTCATAACTACTCGCGCCGAGGTCGACCTGAAGCTA
ATAGGGGAAGCTTACCAGAAGAGGAACAGTGTGCCGCTGGACCGTGCTGTTGCTAAAGAT
ACAACTAGAGATTATGAGGATATTCTCCTTGCCCTCCTAGGGGCGGAG------
>Oryza
ATGGCGACGCTCACCGTGCCCGCCGCCGTGCCGCCCGTCGCCGAGGACTGCGAGCAGCTG
CGCAAGGCGTTCAAAGGGTGGGGCACGAACGAGAAGCTCATCATCTCCATCCTCGCCCAC
CGCGACGCGGCGCAGCGCCGGGCGATCCGCCGCGCCTACGCCGAGGCGTACGGCGAGGAG
CTGCTCCGCGCCCTCAACGACGAGATCCACGGCAAATTCGAGAGGGCGGTGATCCAGTGG
ACGCTGGACCCGGCGGAGCGGGACGCGGTGCTGGCGAACGAGGAGGCGAGGAAGTGGCAC
CCGGGGGGCCGC---GCGCTCGTCGAGATCGCGTGCACGCGCACTCCATCGCAGCTCTTC
GCTGCGAAGCAGGCGTACCACGAGCGCTTCAAGAGGTCGCTCGAGGAGGACGTCGCGGCG
CACATCACCGGCGACTACCGTAAGCTTTTGGTGCCACTTGTGACTGTATATCGCTATGAT
GGGCCAGAG---GTGAACACATCGTTGGCACATTCTGAAGCCAAAATACTCCATGAGAAG
ATCCATGACAAGGCTTACAGTGACGATGAAATCATCAGGATTCTCACCACAAGGAGCAAA
GCACAGTTACTAGCAACATTCAATAGTTACAATGATCAGTTCGGCCATCCAATCACTAAG
GATCTTAAAGCTGATCCTAAGGACGAGTTCCTTGGTACACTAAGGGCGATCATAAGATGC
TTCACTTGCCCTGACAGATACTTTGAGAAAGTCATTCGATTGGCTCTAGGAGGAATGGGC
ACAGACGAGAACTCTCTTACAAGGATCATAACAACTCGTGCCGAGGTAGACCTGAAGCTG
ATAAAGGAGGCCTACCAGAAGAGAAACAGTGTCCCATTGGAGCGAGCTGTTGCTAAAGAT
ACAACCAGAGACTACGAGGATATACTCCTTGCCCTCCTTGGAGCAGAG------
>Bradi
ATGGCGACGCTCTCCGTCCCCGCCGCCGTCCCGCCCGTCGCCGAGGACTGCGAGCAGCTC
CGCAAGGCCTTCCAAGGGTGGGGCACGAACGAGAGGCTGATCATCTCCATCCTGGCGCAC
CGCGACGCCGCGCAGCGCCGCGCCATCCGCGCCGCCTACGCCGAGCAGTACGGCGAGGAG
CTGCTCCGCGCCCTCGGCGACGAGATCCACGGCAAATTCGAGCGGGCGGTGATCCAGTGG
ACGCTGGACCCGGCGGAGCGGGACGCGGTGCTGGCGAGCGAGGAGGCCAGGAAGTGGCAC
CCGGGCGGCCGC---GCGCTGGTGGAGATCGCGTGCGCGCGCACGCCCGCGCAGCTCTTC
GCCGCCAGGCAGGCATACCACGAACGCTTCAAGCGCTCGCTCGAGGAGGACGTCGCCGCC
CATGCCACCGGCGACTTCCGCAAGCTTTTGGTGCCTCTGGTAAGTGCATACCGCTATGAT
GGCCCGGAG---GTGAATACATCTCTGGCACACTCTGAAGCCAAGATACTCCATGAGAAG
ATCAATGATGGGGCTTACGGTGATGATGAGATCATCAGGATTCTCACTACAAGGAGCAAA
GCTCAGCTGCTTGCAACATTCAATAGTTACAATGATCAGTTCAGTCATCCCATCACTAAG
GATCTGAAGGCTGATCCCAAGGACGAGTTCCAGGCAACATTGAGGGCGATCATAAGGTGC
TTCACCTGCCCCGACAGGTACTTCGAGAAAATCATCCGATTGGCTCTTGGAGGCGTGGGC
ACAGACGAGAACTCGCTGACGAGGATCATAACCACTCGCGCCGAGGTGGACCTGAAGCTG
ATAAAGGAGGCATACCAGAAGAGGAACAGCGTCCCGCTGGAGAAGGCTGTTTCCAAAGAC
ACAACCAGAGACTACGAGGATATGCTCCTTGCCCTCCTGGGAGCAGAGTAC---
>Posidonia
CATAATAGAGTACATAAACACAGATTCCATAATAGAGTACATAACTAGATATGAAGTTCA
AAAACTCGAAATTCATTTAGATCTAGTTCCTTCAAACACAACAGGACTAGTCACATTGGC
CAGGGGCCATTATTTTCAACCGGCAAATCAAAAGTCCAAACAATACTGACTACTTCAAGA
GATGCACAATTTCTTCTCATCAATGCCAGGAGAGGCATTGATGAATGACTCCCTGTTTAT
TCTAGCTCTATTTTTTCTAGCAGCACTCAAGCATCTCCATGTCCAATCAAAGTAAGGAGA
ATTGCCTTGTAA---TCCCCAGAAGTGTCACCAATGATGGCACGATCCAGGGTAACACTG
TTTCTCTTATGGTACTGCTCCTTTATCTTCTCCATGTCCACCTCAGCACGTGTTGTCACA
ACACGAGTAAAGCCTCCTCGTCTGTTCCCAGCCTATTGATCGCAAGCCGTAGGACCTTCT
CAAAGTATA---TTTCTGGACATGTCAGGCAACATATTACCTCCTTCAATGTAAAAGAAA
CTCATCCTCTCGTTTTGCTTCCAAATCCTTTTCAAATGTACATCCATATTGGTCATTATA
ATGTTTGAGTGTTGCACGAAGTTGGGCTTTGCTCCTTGTTGTCAGGATCCTGATAATTTC
CTCATGGTCGCAAGCCTTCTCCTTAATGTCGTCATGCAT---------------------
------------------------------------------------------------
------------------------------------------------------------
------------------------------------------------------------
------------------------------------------------------
>Arath
ATGGCTTCTCTCAAAGTTCCCGCCACTGTTCCTCTTCCCGAAGAAGACGCTGAGCAACTC
TACAAAGCCTTTAAAGGATGGGGAACCAATGAGAGGATGATCATATCAATCTTGGCTCAC
AGAAATGCAACGCAACGTAGTTTCATTCGTGCCGTTTATGCTGCTAACTACAATAAGGAT
CTTCTCAAGGAATTAGACAGAGAGCTTTCCGGTGACTTTGAGCGAGCTGTGATGTTGTGG
ACTTTTGAACCAGCGGAGAGAGATGCTTATTTGGCAAAAGAATCTACCAAAATGTTCACC
AAAAACAATTGG---GTTCTTGTCGAAATCGCTTGTACTAGATCTGCTCTTGAACTCTTT
AATGCCAAGCAAGCATACCAAGCCCGCTACAAGACCTCCCTCGAGGAAGACGTCGCATAC
CACACATCTGGAGACATTCGAAAGCTCTTGGTACCTCTTGTGAGCACTTTTAGGTACGAT
GGAGATGAA---GTGAACATGACGTTAGCTAGGTCCGAGGCTAAGATACTTCACGAGAAG
ATCAAGGAAAAGGCTTATGCTGATGATGATCTCATAAGAATCTTGACAACCAGGAGCAAA
GCACAAATCAGCGCAACTCTCAATCACTACAAAAACAATTTCGGAACTTCCATGAGCAAA
TACCTAAAGGAGGATTCGGAAAACGAATACATTCAATTGCTCAAAGCCGTGATCAAATGC
TTGACATATCCAGAGAAGTATTTTGAGAAAGTTCTACGTCAAGCCATCAACAAATTGGGA
ACAGATGAGTGGGGACTAACGAGAGTGGTCACTACACGAGCAGAGTTTGACATGGAACGG
ATCAAAGAGGAATATATACGTAGAAACAGTGTTCCTCTTGATCGAGCCATTGCTAAAGAC
ACTCATGGTGACTATGAGGATATACTTCTCGCTCTTCTCGGACATGACCATGCT
>Medtr
atgtcgacattgagcgtccctcatcctcttccccctgtctccgatgacgttgaacagctc
cgcaaagcattttcaggttggggaaccaatgaaaacctgattatatcgatcttgggtcat
cggaatgaggtacaaaggaaggttatccgagaagcttacgctaagacttatgaagaagat
ctcataaaggccttgaacaaagagcttaccagtgattttgagaggttggttcatctttgg
acactggaatccgctgaacgtgatgcatttttggcaaacgaagcaactaaaagatggaca
tcgagcaatcag---gttctggtggaactagcttgcactagatcttctgatcaattgttt
tttgcaaagaaggcttatcatgctcttcataagaaatctcttgaagaagatgttgcttac
cacacaaccggagacttccgtaagctcctattacctctggttagttcttaccgctatgag
ggagatgaa---gtcaacttgactatagcaaaagccgaggcaaaaatactgcatgagaag
atttcaaagaaggcttataacgacgacgatttcatcaggattttagctacaaggagcaaa
gcacaaattaatgctactttgaatcactacaaggatgcattcggaaaagatataaacaag
gatctgaaagaagatccaaaaaatgagtacctgtctttactaagatcgactgtcaagtgc
ttggtttttcctgagaggtactttgcgaagataattcgtgaggctatcaacaagcgagga
actgatgaaggagctcttacaagggtggtggcaacaagggctgagattgatttgaaaatt
atagctgaggagtatcaaaggaggaacagtatccctcttgatcgggccattgtcaaggac
accaccggtgactatgagaaaatgcttctggcaattttaggacataatgatgct
>Poptr
ATGGCGTCCCTTAAAGTTCCAGCTTCTGTTCCTCCTCCATATGAGGATGCTGAGCAACTT
CATAAAGCTTTTGAAGGATGGGGTACAAATGAGGGATTGATCATCTCCATCCTGGCTCAT
AGGAATGCTGCACAACGCAACTTAATTCGAAAGGTTTATGCTGAAGCTTACGGCCAAGAT
CTCCTTAAAGATTTGGACAAGGAACTTTCTAGTGACTTCGAGAGGGCTGTGTTGCTATGG
ACACTGGATCCTGCTGAGCGTGATGCATATCTGGCTAATGAAGCGACGAAGAGGTTCACT
TCAAGCAACTGG---GTTCTAATGGAAATAGCTTGTACTAGGTCCTCACATGACCTTTTT
AAGGTGAGGCAGGCATATCATGCTCGTTACAAGAAATCCCTCGAGGAAGATGTTGCATAC
CACACAACTGGAGACTTCCGCAAGCTGTTGGTTCCCCTTGTAAGTGCATTCCGATATGAG
GGAGAAGAG---GTGAACACGATTTTGGCAAAATCAGAGGCTAAGATACTTCATGAGAAG
ATCTCAGATAAAGCTTATAGTGATGAAGAGATCATCAGGATTCTGACTACAAGGAGCAAG
GCACAACTTAATGCAACACTTAATCACTACAACAACGCATTTGGAAATGCCATCAACAAG
AATTTGAAGGAAGAGGCGGATAACGATTTCCTCAAATTACTGAGAGCAACGATTAAGTGC
TTGACCTACCCTGAAAAATACTTTGAGAAGCTTTTGCGGCTGTCCATCAAAAAGCTAGGA
ACAGATGAAAGGGCTCTTACTAGAGTTGTAACCACCAGGGCTGAGGTTGACATGGAACGT
ATCAAGGAGGAATATCATCGCCGAAATAGTGTTACTCTTGAACGTGACATTGCTGGAGAC
ACTTCCGGAGATTATGAACGAATGCTTCTTGCCTTGATTGGCCATGGCGATGCT
>Vitis
ATGGCGACTCTTTCCGTG---------------------ACCGAAGATTGTGAGCAGCTC
AGAAAAGCCTTCGCAGGATGGGGGACGAATGAAGGGTTGATCATATCCATATTGGCTCAT
AGAAATGCTGCTCAGATCAAGTCGATTCGGCAAACATATGCCCAAACTTATGGAGAAGAT
CTTCTCAAGGATTTGAACAAAGAACTTTCCAATGACTTCGAGAGGGTGGTATTGCTGTGG
ACACTTGATCCTGCTGAACGTGATGCCTTTTTGGCAAATGAA------------------
------------------------------------------------------------
---------CAAGCTTATCATGCTCGTTTTAAGAGATCCCTAGAAGAGGATGTTGCATAT
CACACAAGTGGGGACTTTCGCAAGCTTTTGGTACCTCTTGTGGGCACGTATCGATATGAG
GGAGAGGAG---GTGAACATGACTCTTGCAAAATCAGAGGCTAAGATACTCCATGAGAAG
ATTTCCGAGAAGGCTTACAATCATGAGGATGTCATCAGAATTTTGGCAACAAGGAGCAAA
GCACAGATCAACGCAACACTGAATCACTACAAAAATGAATTTGGGAATGATATCAACAAG
GATCTGAAAACTGACCCCAAGGACGAGTTCCTTGCAATATTGAGAGCCACTGTGAAGTGC
TTGACCCGCCCAGAGAAGTACTTTGAGAAGGTTCTCAGGCTGGCAATCAACAAGCGAGGC
ACAGATGAAGGGGCTCTCACTAGAGTTGTCACTACAAGGGCTGAGATTGACATGAAGATC
ATAAAGGAGGAGTACCATAAAAGGAACAGCGTCACTCTGGATCATGCCATTGGCAAGGAC
ACCACTGGAGACTATGAAAAAATGCTTCTGGCCCTGATAGGACACGGAGATGCT
