# Supplementary material for: Back to the sea twice: identifying candidate plant genes for molecular evolution to marine life
Source: BMC Evol Biol. 2011 Jan 12;11:8. doi: 10.1186/1471-2148-11-8 (PMC3033329; doi:10.1186/1471-2148-11-8)
Supplement: Additional file 3 — Aligned nucleotide (CDS) sequences of each OrthoMCL cluster, produced with PAL2NAL. [file 1471-2148-11-8-S3.GZ › orthomcl1450.pal2nal]

>Zostera
---ATGGCATCGGCTACCACTCTCCTCAAATCCGCCTTCCTTCCCAACAAATCGGAATGG
TTCTCCGTCCGCCCC---ACCGTCTCAAAGCCCAACACCGCCTCCTTC------------
---------------CCCATCAACGTCCGC---GCTCTTGCCTTCTCCGAAGAGCTCGTC
AAGACCGCGAAAACGATGACGACGCCAGGAAGAGGGCTTCTAGCGATGGACGAGTCTAAC
GCAACCTGTGGGAAGAGGTTGGCGTCCATTGGAGTTGACAACACGGAGGAGAATAGGCAA
GCGTATAGAACGCTTCTCAGCTCGGCTCCTGGTCTCGGANAGTACATCTCCGGTTCGATT
CTGTTTGAGGAAACACTCTACCAATCTACTCCCGACGGAAAGAAGATTGTCGATGTTCTC
GTCGATCAGAATATCGTGCCCGGTATCAAAGTCGATAAGGGTCTTGTTCCTCTTGTTGGA
TCTAATGATGAGTCATGGTGCCAAGGATTAGATGGACTCGCTTCGAGAACTGCTGCTTAC
TACCAACAAGGCGCACGTTTTGCCAAATGGCGCACGGTGATTAGTATCCCAAATGGTCCA
TCAGAGCTTGCTATTAAAGAAGCAGCTTGGGGTCTTGCTAGATATGCTGCAATTTCACAG
GACAATGGATTGGTCCCCATTGTTGAGCCAGAGATACTCTTAGACGGAGAGCATGGTATT
GAAAGGAACTTTGAAGTTGCCCAAAGAGTGTGGTCTGAGGTTTTCTTCTATTTAGCACAA
AACAATGTTTTGTTCGAAGGAATCTTGCTTAAGCCAAGCATGGTTACTCCTGGTGCTGAG
TGCAAGGATCGTGCCACACCAGAGCAAATTGCAGAATACACCTTGAAGTTGCTTTACCGT
CGTGTCCCGCCTTCCGTT------------------------------------------
---------CACGTCGAAAGTTGTCAATCGGGGTTTCAGTCA------TGGCGATTGCTC
CATCGAATG---------------------------------------------------
CAGTTAAGGAATCTGTCCAGTGCTTTGGCCGTAAGAAGACGGCAGTCGCAGTTACTTACT
GCAAACGCGGACGTGGGT------------------------------------------
------------
>Posidonia
------------------------------------------------------------
------------------------------------------------------------
------------------------------------------------ATGGATTTGGTT
GCCAATTGTTTGAGCCTT------------------------------------------
------------------------------------------------------------
------------------------------------------------------------
------------------------------------------------------------
------------------------------------------------------------
------------------------------------------------------------
------------------------------------------------------------
------------------------------------------------------------
------------------------------GAGATACTCTTGGATGGAGAACATGGCATT
GACAGGACCTATGAAGTTGCTCAAAAGGTGTGGGCAGAGGTCTTCTTCTACTTGGTGGAG
AACAATGTGATGTTTGAGGGTATACTGCTCAAGCCAAGCATGATCACCCCTGGTGCTGAG
TGCAAGGACCGGGCTTCACCAGAGCAAGTTGCTGAATACACCCTCAACTTTCTCCACCGA
AGAATCCCACCTGCAGTTGCCGGCATCATGTTTTTATCGGGTGGACAATCTGAGGTTGAG
GCAACTTTGAACCTGAATGCCATGAACCAGAGCCCAAACCCAAACCCATGGCCAGTCTCC
TTCTCTTATGCAAGAGCACTGCAAAACACATGCCTGAAGACATGGGGAGGAAGACCTGAG
AATGTGAAGGCTGCTCAGGATGCTCTGATGCTACGGGCCAAGGCAAATTCGCTTGCACAG
CTCGGAAAATACACCAGTGATGGTGAAGCAGCAGAAGCGAAGGAAGGAATGTTTGTTAAA
GGGTACACATAC
>Arath
ATGGCGTCAAGCACTGCGACTATGCTCAAAGCCTCACCGGTG------AAATCTGATTGG
GTTAAGGGACAGAGTCTTCTCCTCCGTCAACCTTCCTCTGTCTCAGCTATTCGCAGCCAC
---GTGGCACCTTCCGCTCTCACCGTCCGAGCCGCTTCTGCTTACGCCGATGAGCTCGTC
AAAACCGCTAAAACAATCGCGTCTCCGGGACACGGAATTATGGCGATGGATGAGTCCAAC
GCGACTTGTGGAAAGCGTTTGGCGTCAATTGGGCTAGAGAACACGGAGGCTAACCGTCAA
GCTTACAGGACGTTGCTTGTGTCGGCTCCAGGACTTGGACAGTACATCTCCGGAGCTATC
CTGTTCGAGGAGACTCTGTACCAATCCACCACTGATGGCAAGAAAATGGTTGATGTTCTC
GTCGAGCAGAACATCGTCCCTGGCATCAAAGTCGACAAGGGTTTGGTGCCACTTGTTGGG
TCTTACGACGAGTCATGGTGCCAAGGACTTGACGGTTTAGCCTCTCGCACCGCTGCTTAC
TACCAACAAGGTGCTCGTTTCGCCAAATGGCGTACTGTTGTGAGCATTCCAAATGGACCC
TCTGCTTTGGCTGTTAAAGAAGCAGCTTGGGGACTTGCTCGCTACGCAGCTATTTCTCAA
GACAGCGGTCTGGTGCCGATTGTGGAGCCAGAGATTATGTTGGACGGAGAACACGGCATT
GACAGGACATACGACGTTGCAGAGAAGGTTTGGGCTGAGGTCTTCTTCTACCTCGCTCAG
AACAACGTCATGTTCGAAGGTATTCTCCTGAAGCCAAGCATGGTTACTCCAGGAGCTGAG
GCCACAGACAGAGCTACTCCTGAGCAGGTTGCTTCCTACACTCTCAAGCTCCTTCGCAAC
AGAATCCCTCCTGCTGTCCCCGGAATCATGTTCTTGTCTGGTGGACAGTCCGAGTTGGAG
GCGACCTTGAACTTGAACGCAATGAACCAGGCACCGAACCCA------TGGCAC------
------------------------AACACTTGCTTGAAGACATGGGGAGGCAAGGAAGAG
AACGTGAAGGCGGCTCAGGACATTCTCTTGGCCAGAGCCAAAGCCAATTCGCTGGCTCAG
CTCGGGAAATACACTGGAGAAGGCGAGTCTGAGGAAGCCAAGGAGGGTATGTTTGTAAAA
GGCTACACCTAC
>Bradi
------ATGGCCTCGGCTACTATCCTCAAATCGTCTTTCCTTCCCAAGAAGTCCGAATGG
GGCGCCACCCGCCAG------GCTGCCACTCCCAAGCAGATGACCGTC------------
---------------TCCATGGTTGTCCGT---GCCAGCGCATACGCTGATGAACTTGTC
AAGACCGCGAATACCATCGCATCACCAGGAAGGGGCATCCTAGCCATGGATGAGTCCAAT
GCTACCTGTGGAAAGAGACTTGACTCGATTGGCCTTGAGAACACTGAGGCTAACCGCCAG
GCTTACCGTACCCTCCTTGTCACTCCACCAGGCCTGGGAAATTACATCTCTGGTGCTATC
CTCTTCGAGGAGACCCTCTACCAATCGACTGTTGATGGCAAGAAGATTGTTGACATCCTT
GTCGAGCAGGGAATCGTTCCCGGCATCAAGGTTGACAAGGGTCTTGTGCCACTCGTTGGT
TCCAACGACGAGTCATGGTGCCAAGGTCTTGATGGCCTTGCCTCCCGTGAGGCAGCCTAC
TACCAGCAAGGCGCCCGCTTCGCCAAGTGGCGCACTGTCGTCAGCATCCCCAACGGCCCA
TCTGAGCTTGCTGTCAAGGAAGCTGCATGGGGTCTTGCCCGTTACGCTGCCATCTCTCAG
GACAACGGTCTGGTGCCGATTGTGGAGCCGGAGATCCTGCTGGACGGCGAGCACGGCATC
GACAGGACCTTCGAGGTGGCGCAGAAGGTGTGGGCGGAGACTTTCTACTACATGGCCCAG
AACAACGTCTTGTTCGAGGGCATCCTCCTCAAGCCCAGCATGGTGACACCCGGCGCCGAG
TGCAAGGAGCGGGCCACCCCTGAGCAAGTCGCCAGCTACACCCTCAAGCTCCTCCAGAGG
AGGATCCCTCCTTCCGTCCCCGGCATCATGTTCCTGTCGGGCGGGCAGTCAGAGGTGGAG
GCAACGCTGAACCTGAACGCGATGAACCAGTCGCCGAACCCG------TGGCACGTGTCC
TTCTCATACGCGAGGGCGCTGCAGAACACGTGCCTGAAGACGTGGGGAGGACGGCCGGAG
AACGTGGCGGCGGCGCAGGAGGCACTGCTGCTGCGCGCCAAGGCAAACTCCCTGGCGCAG
CTGGGGAAGTACACCAGCGACGGCGAGGCCGCCGCCGCCAAGGAAGGCATGTTCGTCAAG
AACTACAGCTAC
>Sorbi
------ATGGCATCTGCTACTCTCCTCAAGTCATCTTTCCTTCCCAAGAAGGCTGAATGG
GGTGCCATGCGCCAG------GCTGCCACTCCCAAGCCGGTGACTGTC------------
---------------TCCATGGTTGTCCGT---GCTAGCGCCTATGCTGATGAGCTTGTC
CAAACCGCGAAAACCATCGCGTCACCAGGAAGGGGTATCCTTGCCATGGATGAGTCGAAC
GCTACCTGCGGCAAGAGGCTTGACTCCATTGGCCTTGAGAACACTGAGGCCAACCGCCAG
GCTTACAGGACCCTCCTTGTCAGTGCCCCAGGCCTAGGACAGTACATCTCTGGTGCTATC
CTCTTCGAGGAGACCCTCTACCAGTCAACTGTTGATGGAAAGAAGATTGTTGACGTCCTT
AATGAGCAGGGAATCGTGCCTGGTATCAAGGTCGACAAGGGTCTTGTGCCACTTGCTGGC
TCCAACAACGAGTCGTGGTGCCAAGGTCTTGATGGCCTTGCTTCACGTGAAGCAGCCTAC
TACCAGGCTGGTGCCCGCTTCGCCAAGTGGCGCACTGTTGTCAGCATCCCCAACGGTCCA
TCTGAACTTGCCGTGAAGGAAGCTGCCTGGGGCCTTGCCCGCTATGCCGCCATTTCACAG
GAAAATGGTCTGGTGCCAATTGTGGAGCCCGAAATCCTTCTTGATGGTGAGCATGGCATC
GAGAGGACCTTCGAGGTCGCACAGAAGGTGTGGGCAGAGACCTTCTACTACATGGCTGAG
AACAATGTGATGTTTGAGGGCATCTTGCTCAAGCCCAGCATGGTTACCCCTGGTGCTGAG
TGCGAGGAGAAGGCCACTCCTGAGCAAGTAGCCGAGTACACCCTCAAGCTCCTCCACAGA
AGGATCCCTCCTGCCGTTCCCGGCATCATGTTCCTGTCTGGTGGGCAGTCTGAGGTTGAG
GCGACCCAGAACCTGAACGCCATGAACCAGAGCCCCAACCCG------TGGCATGTGTCA
TTCTCCTACGCTAGGGCGCTGCAGAACACCTGCCTCAAGACATGGGGAGGCAGGCCTGAG
AACGTGAAGGCAGCACAGGACGCGCTGCTGCTGCGCGCCAAGGCCAATTCCCTGGCACAG
CTCGGCAAGTACACCGGCGATGGTGAGGCCGCTGCCGCCAAGGAGGGCATGTTCGTCAAG
AACTACAGCTAC
>Zma
------ATGGCCTCTGCCACCGTGCTCAAGTCCTCCTTCCTTCCCAAGAAGTCCGAATGG
GGCGCCACCAGGCAG------GCCGCCGCGCCCAGGCCGCCCACCGTC------------
---------------TCCATGGTCGTCCGC---GCCTCCGCCTACGCCGATGAGCTCGTG
AAGACCGCGAAAACGATCGCGTCGCCGGGGCGGGGCATCCTGGCGATGGACGAGTCGAAC
GCGACGTGCGGGAAGCGGCTGGCGTCCATCGGGCTGGAGAACACGGAGGCCAACCGGCAG
GCGTACCGCACGCTGCTGGTCACGGCGCCGGGCCTGGGCCAGTACATCTCCGGCGCCATC
CTCTTCGAGGAGACGCTGTACCAGTCCGCCGTCGACGGCCGCAAGATCGTGGACATCCTG
GCGGAGCAGGGCATCGTGCCGGGGATCAAGGTGGACAAGGGCCTTGTCCCGCTCGCCGGC
TCCAACAACGAGTCGTGGTGCCAGGGCCTGGACGGCCTGGCGTCCCGCGAGGCCGCCTAC
TACCAGCAGGGCGCGCGGTTCGCCAAGTGGCGCACCGTCGTCAGCATCCCTAACGGCCCC
TCCGAGCTCGCCGTCAAGGAGGCCGCGTGGGGGCTCGCACGCTACGCCGCCATCTCACAG
GACAACGGGCTTGTGCCGATCGTGGAGCCGGAGATCCTGCTGGACGGCGAGCACGGCATC
GAGCGCACGTTCGAGGTGGCGCAGAAGGTGTGGGCCGAAACCTTCTACGCCATGGCGGAG
AACAACGTCATGTTCGAGGGCATCCTGCTGAAGCCGTCCATGGTGACGCCCGGCGCGGAG
GCCAAGGACAGGGCCACCCCGGAGCAGGTGGCCGCGTACACCCTCAAGCTCCTCCACCGC
CGGATCCCCCCCTCCGTGCCCGGGATCATGTTCCTCTCCGGCGGGCAGTCGGAGGTGGAG
GCGACGCAGAACCTCAACGCCATGAACCAGGGGCCCAACCCG------TGGCACGTGTCC
TTCTCCTACGCGCGGGCGCTGCAGAACACCTGCCTCAAGACCTGGGGCGGCCAGCCGGAC
AAGGTCAAGGCGGCGCAGGACGCGCTGCTGCTGCGCGCCAAGGCCAACTCCCTGGCGCAG
CTCGGCAAGTACACCTCCGACGGCGAGGCCGCCGAGGCCAAGGAGGGAATGTTCGTCAAG
AACTACAGCTAC
>Oryza
------ATGGCGTCTGCTACTCTCCTCAAGTCATCTTTCCTTCCCAAGAAGTCTGAATGG
GGTGCCACCCGCCAG------GCTGCCGCCCCCAAGCCGGTGACTGTC------------
---------------TCCATGGTTGTCCGC---GCTGGTGCCTACGACGATGAGCTTGTC
AAGACCGCGAAAACCATTGCATCACCAGGAAGGGGTATCCTTGCCATGGATGAGTCGAAC
GCGACCTGCGGTAAGAGGCTTGCGTCAATTGGCCTTGAGAACACCGAGGCCAACCGCCAG
GCTTACCGGACCCTCCTTGTCACCGCACCGGGCTTGGGACAGTACATCTCCGGTGCTATC
CTCTTCGAGGAGACTCTGTACCAGTCAACTGTAGATGGCAAGAAGATTGTCGACATCCTC
ACTGAGCAGAAAATCGTTCCAGGTATCAAGGTCGACAAGGGTCTTGTGCCCCTTGCTGGC
TCCAACAACGAGTCATGGTGCCAAGGTCTCGACGGCCTTGCCTCGCGCGAGGCGGCATAC
TACCAGCAGGGCGCTCGCTTCGCCAAGTGGCGCACTGTTGTCAGCATCCCCAACGGCCCA
TCTGAACTCGCCGTGAAGGAGGCTGCCTGGGGCCTTGCCCGCTACGCCGCCATTTCTCAG
GACAACGGGCTGGTGCCGATTGTCGAGCCTGAGATCCTCCTCGACGGTGAGCATGGCATC
GACAGGACCTTCGAGGTGGCGCAGAAGGTGTGGGCGGAGACCTTCTTCTACATGGCCGAG
AACAATGTGATGTTCGAGGGCATCCTCCTCAAGCCAAGCATGGTGACACCCGGTGCCGAG
TGCAAGGACAGGGCCACCCCTGAGCAAGTATCTGACTACACCCTCAAGCTCCTCCACAGA
AGGATCCCCCCTGCCGTCCCCGGCATCATGTTCTTGTCGGGTGGGCAGTCGGAGGTGGAG
GCGACGCAGAACCTGAACGCGATGAACCAGGGGCCCAACCCG------TGGCACGTGTCG
TTCTCGTACGCGAGGGCGCTGCAGAACACGTGCCTCAAGACGTGGGGCGGGCAGCCGGAG
AACGTGAAGGCGGCGCAGGACGCGCTGCTCCTCCGCGCCAAGGCCAACTCGCTGGCGCAG
CTCGGCAAGTACACCAGCGACGGCGAGGCCGCCGAGGCCAAGGAGGGCATGTTCGTCAAG
AACTACGTCTAC
>Medtr
atggcttctgcttcagcatcttgtttcaagtcatcccttgttcttgacaagtctgaatgg
gtgaagggacaaaca---ctcctacgtcaaccttcttctatgtctgttgttagatgcaac
cctactgctccatcaggtcttaccattaga---gctggttcctatgccgacgagctcgtc
aagaccgcgaaaacaattgcttcaccagggcgtggtattttagccatggatgaatccaat
gctacatgtggaaagcgtttggcttcaattgggctagaaaacactgaagctaaccgccaa
gcatggcgtacccttcttgtgacagttccatctcttggagactatatctctggtgccatt
ctttttgaggaaactctctaccaatctacagttgatggaaggaagattgttgacgtgctt
atcgagcaaaacattgttcctggaatcaaagttgacaagggtctggtgcccctagctggt
tccaacgatgaatcatggtgccaaggtctggacggtcttgcctctcgttcagctgcatac
taccaacaaggtgctcgttttgccaaatggcgtactgttgtgagcatccctaacggtccc
tctgctctggctgtcaaggaagcagcctggggtttggctcgctatgctgcaattagtcag
gacaacggattggtcccaattgtggaaccagagatcttgctggatggagaacatggtatt
gatagaacttatgaagtagcacaaaaggtttgggctgaggttttcttctaccttgctgag
aacaatgtccaatttgagggtattctcctcaagcctagcatggttaccccaggagctgag
tccaaggacaaggcctctcctgcaacagttgctgactataccctcaagctccttcacagg
agaattccccctgctgtccctggtatcatgtttttgtctggtggacaatctgaggttgaa
gcaaccctcaacttgaatgccatgaaccaatctccaaaccca------tggcacgtgtcg
ttctcatacgcaagagctctccaaaataccgcattgaagacatggggaggccgcgtagag
aacgtgaaggcagctcaagaagcgcttcttttccgcgccaagtccaactcaattgctcaa
cttggaaagtacactggtgagggtgaatccgaggaagccaagaaggaattgttcgtcaaa
ggctactcttac
>Poptr
------ATGGCCTCGGCATCATTTCTCAAGTCATCACCAGTTCTAGACAAGTCTGAGTTT
GTTAAGGGTCAGACC------CTCCGCTTGCCT---TCTGCCTCCATTGTCCGGTGCCGC
TCCACCGCCCCTTCTGCTCTTACCGTTCGT---GCTGGTTCCTATGCTGAGGAGCTTGTC
AAAACCGCGAAAACAATTGCATCTCCTGGCCGAGGTATTTTGGCCATGGATGAGTCTAAC
GCTACCTGTGGAAAACGTCTCGCCTCAATCGGGCTAGAGAACACCGAGGCTAACCGCCAG
GCATACCGTACCCTTCTTGTGACAGTCCCTGGCCTTGGTGATTACGTCTCTGGTGCCATC
CTTTTTGAGGAGACTCTCTACCAATCCACCACTGATGGCAAGAAGATGGTTGATGTTCTT
GTTGAGCAAAAGATTGTTCCCGGCATCAAAGTTGACAAGGGTTTGGTGCCTCTAGCTGGT
TCCAATGATGAGTCATGGTGCCAAGGTCTTGATGGACTCGCCTCCCGCACAGCTGCTTAC
TACCAACAGGGAGCTCGTTTTGCCAAATGGCGTACTGTTGTGAGCATTCCCAACGGCCCA
TCTGCCTTGGCAGTGAAGGAGGCTGCCTGGGGTCTTGCCCGCTATGCTGCCATTTCTCAA
GACAATGGATTGGTCCCAATTGTGGAGCCAGAAATCTTGCTTGATGGTGAGCATGGCATT
GACAGGACTTTCGAAGTAGCCCAGAAGGTTTGGGCTGAGGTTTTCTTCTACATGGCAGAG
AACAATGTCATGTTTGAGGGTATTCTTCTCAAGCCTAGTATGGTCACTCCTGGTGCTGAA
TGCAAGGACAGGGCCACCCCTGAACAAGTTGCTGAGTACACACTCAAGCTCCTTCAGAGG
AGAATCCCCCCATCCGTCCCTGGAATCATGTTTTTGTCTGGTGGGCAATCCGAGGTTGAA
GCAACCCTGAACCTCAACGCAATGAACCAGTCTGCAAACCCA------TGGCACGTGTCT
TTCTCATATGCTAGAGCTCTCCAGAACACTTGCTTGAAGACATGGGGAGGCAGGCCAGAG
AACGTGAATGCAGCTCAGGAAGCACTTCTCATCCGTGCCAAGGCCAACTCTCTTGCTCAG
CTTGGCAAGTACACCGGTGAGGGAGAGTCAGATGAAGCCAAGAAAGGAATGTTCGTCAAG
AACTACGCCTAC
>Vitis
------ATGGCATCTGCCTCTCTTCTCAAGTCATCTCCGGTTCTCGACAAGTCGGAGTGG
GTGAAGGGCCAGTCA------CTTCGCCAACCC---TCCGTTTCCGTGGTCCGCTGCAAC
CCTGTTGCTCCCTCAGTGCTAACCATTCGA---GCTGGCTCATACGCTGATGAGCTTGTC
AAAACCGCGAAAACTATTGCCTCTCCTGGGCGTGGAATCTTGGCGATGGATGAGTCAAAT
GCTACCTGCGGGAAGCGTCTGGCATCAATTGGGCTAGAGAACACGGAGGCCAACCGCCAG
GCTTACAGAACACTCCTGGTCACGGCACCTGGGCTTGGCAACTACATCTCAGGAGCTATC
CTCTTCGAGGAGACACTCTACCAATCCACCACTGACGGGAAGAAGATGGTTGATGTGCTT
GTTGAGCAGAAAATTGTGCCTGGTATTAAGGTTGACAAGGGTTTAGTTCCTCTGGTCGGT
TCAAACGACGAGTCTTGGTGCCAGGGTCTAGATGGCCTCGCCTCCCGCTCTGCTGCTTAC
TATCAGCAGGGTGCTCGTTTCGCAAAATGGCGCACGGTTGTGAGCATTCCCAACGGCCCA
TCTGCCCTTGCTGTGAAGGAAGCAGCCTGGGGTCTGGCTCGCTATGCTGCCATCTCTCAG
GACAATGGATTGGTGCCAATCGTGGAGCCGGAGATTCTGCTTGATGGGGAACATGGGATC
GACAGGACCTTTGAAGTGGCCCAGAAGGTATGGGCTGAGGTTTTCTTCTACCTTGCTGAG
AACAATGTCATGTTTGAAGGTATCCTTCTCAAGCCCAGCATGGTTACTCCTGGGGCCGAG
TGCAAGGACAAAGCCACACCTGAACAGGTTGCCCAATACACCCTCAAGCTCCTCAGCCGA
AGAATCCCCCCAGCTGTCCCTGGAATCATGTTTTTATCTGGTGGGCAATCTGAGGTGGAA
GCTACCCTCAACCTGAATGCAATGAACCAAGCTCCTAACCCA------TGGCACGTCTTG
GCAAGTATA---------------------------------------------------
---------CCGGTGAGGGAGAGTCTGAGGAGTCCAAGCAAGGAATGTTCG---------
------------------------------------------------------------
------------
