# Supplementary material for: Back to the sea twice: identifying candidate plant genes for molecular evolution to marine life
Source: BMC Evol Biol. 2011 Jan 12;11:8. doi: 10.1186/1471-2148-11-8 (PMC3033329; doi:10.1186/1471-2148-11-8)
Supplement: Additional file 3 — Aligned nucleotide (CDS) sequences of each OrthoMCL cluster, produced with PAL2NAL. [file 1471-2148-11-8-S3.GZ › orthomcl1427.pal2nal]

>Zostera
ATGGCTATCGATCACCGTCACATCGCCGCCGTCGCTACCTCCACGCTTCTCGTGGTTCTA
ATCGCTTCCGTT---CTGTCTTCACAGGCACAAGCTACAGACGTCAATTACTGTGATGAT
GAG---AAGTATGCGGTTCAGGTGTATGGAGTGGATATTGATCCAGATCCTGTTAAGCGT
GGAAAGACTGCCACATTCAGCATCTCTTTAGGCAGTGAGACTAAAATTACTAAGGGAAAG
ATGTTGATTGATGTGGAATATTTTGGATTC------------AATGTTCACGAAGAAACT
TACGATCTCTGCGAAAAAACACAATGTCCAATT---TTAGGTGATTTTGTGGTGTCCCAT
TCACAATCCCTGCCAATATTCACTCCCCCGGGTACATACACTCTAAAGATGAAAATGTAT
GGAGACGATGAAAAGTTATTGACGTGCATCAATTTCGATTTCAGCATCGGATTCTTTGCA
CCTATTGCAGACATC
>Posidonia
---------ATGTCGCCGGCAACTCGCCGCCACCTCGCCGCCGCCTTCCTCAGCCTGTCC
CTGGCTGCTGCA---GCTTCTCAGGCGCTCGCCGACACCACCATCAACTACTGCGGGAAT
AAAGATGATTATACCGTCTCGGTGCAGGGAGTGGAAATCGAGCCTAACCCCGTCAAGCGT
GGCCAGACTGCCAAGTTCAGCATCTCGGCGACTACTGAGAATGACATCAGTGCAGGGAAG
ATGCTGATTGAAGTGCAATATTTTGGATTT------------AATGTTTATCAGGAGACT
CATGATCTTTGCTCAGAGACATCTTGCCCAGTCTCAACTGGAGATTTCTTGTTGTCTCAT
TCTGAGTTCCTTCCAATATTCACTCCACCGGGTACATACACACTCAAGATGACAATGTTC
GGAGAGAGTGGACAGCAATTGACATGCATCGGCTTCGATTTCAGCATCGGATTCTTTGTA
GATGTTGCTGATAGC
>Medtr
------------------atggagtttcattctcttcccaatctcttccttcttctctcc
ttctccaccctc---ttcctttcatctcaagctaacgttactttcaaatattgcgataag
aaggcagactatcctgtgaaggtgactggaattgaaatattaccaaaccctgttgtcagt
ggtgctccagccacctttaagatctcagctacttctggtaaagctctttatggcggagat
gtggtaattggagtttcctatgttggggtg------------cctgtccattctgaaacc
attgatctgtgtaaggaagtatcttgtccagttgcaaatggcaatttcgtgatttctcac
agccagacactgcctgcaattactccaccgggaccttatgctctgaagatgacactgaag
gatgacaagggtggccagttaacttgcattaagtttaattttaaaatcgttttcggagct
cttgtgtctgacatg
>Sorbi
------ATGGCGCCCAAGCACCTCAACCGCCGCCGCCACCTCCTCTTCGGCGCCGCGGCG
GTGCTGGTCCTC---CTCCCCTCTGGATCCAGCGCCACCGCCGTCGAGTACTGCAAAAAG
GGGCGGGACTACCCAGTGAAGGTGAGCGGCGTGGAGGTCGTCCCCGATCCCGTCGTCAGG
GGGGAACCGGCCACCTTCAAGATCTCCGCCTCCACAGATAAAAACATCACTAAAGGGAAA
CTGGTGATAGATGTTGCGTACTTCATTTTC------------CACGTCCACTCAGAAACT
CATAACCTCTGCGATGAGACTTCTTGCCCAGTA---ACAGGTGAATTTGTGCTAGCTAGC
CAACAGACATTACCATCATTCACCCCGCCAGGTTCCTACACCCTCACGATGAAGTTGCAG
GGGGACAGCAACGAGGAACTTACCTGCATCTCCTTCGGGTTCAGCATCGGGTTTGTTACG
CCAAACCCCATCATC
>Bradi
------ATGGCGACCAAGCAGAGCCTGAGCCTCCTCGCCCTCCTCGCCGTCGCCGTCGCC
GCCGCCTGCCTC---CTCCCCTCCGCCTCCGCCGCCACCGAATTCGAATACTGCAAGAAG
CACAAGCACTACCCCGTGAAGGTGAGCGGCGTGGAGATCGTGCCTGATCCGATCCAAAGC
GGCAAGCCGGCGACCTTCAAGATCTCCGCTTCCACGGATAAAACCATCACCAAGGGGAAG
CTGGTAATTGATGTTAAATATTACGTCATTGCTTGGCTCGTTGATGTCCACTCTGAAACC
GACGACATCTGTGAAAAGACTAACTGCCCGGCA---ACCGGTGACTTCGAGCTATCTCAC
GGGCAGACCTTGCCATCAATAACTCCACCAGTAAGATTT---------------------
------------------------------------------------------------
CCTGCAGCGCATATT
>Oryza
---------------------ATGGCGACCAAGCAGAGCCTCCTCCTCCTCCTCGCCCTC
CTCGCCGCCGCC---GCGGCCGTCGCCTCCGCCGTCACCGACGTCGAGTACTGCAATAAG
GGCAAGAAGTACCCGGTGAAGGTGAGCGGCGTGGAGATCGTGCCCGATCCGGTCGCCCGC
GGCGAGCCCGCAACCTTCAAGATCTCCGCTTCCACTGATAAAACTATCGGTAAAGGGAAG
CTGGTTATTGATGTGAAATACTTCTTCTTC------------TATGTCCACTCGGAAACT
CGTGAGCTCTGTGATGTGACTTCCTGCCCGGCA---AGTGGTGACTTCTTGGTAGCTCAT
CAGCAAACCCTGCCATCATACACTCCACCAGGCTCTTACACCATCACCATGAAGATGCTG
GGTGATAACGATGAGGAGCTGAGCTGCATCTCGTTCGGGTTCAGCATCGGTTTCGCTGCA
TCAGAAGCCACCATC
>Zma
---------------ATGGTGAGCAAGCAGACCCGCCGCCTCCTCGTCCTTGCCGCCGTC
GCCGTATGCCTCCACCTCCCCGCCGCCTCTGTCGCCACCGACGTCGATTACTGCAGTAAA
AAG---GAGTACCCGGTGAAGGTGAGCGGGGTGCAGATCGTGCCCGATCCGGTCGAGCCC
GGCAAGCCCGCCACTTTCAAGATCTCCGCTTCTACTGATAAAACCATCGAGAAGGGGAAG
CTGGTGATCGACGTCAAGTACTTCTTCTTC------------TACGTGCACTCGGAGACG
CGCGAAATCTGCGGAGAGATCTCCTGTCCGGCG---ACCGGCGACTTCGTGCTGTCCCAC
GAGCAGACGTTGCCAGGGTTCACTCCACCGGGGTCGTACACGATCTACATGAAGATGGTC
GGGGACGACGACGAGGAGCTCAGCTGCATCTCGTTCGGCTTCAGCATTGGGTTCGTCGCC
TCCAGC---------
>Poptr
------------------ATGAAGATGGCTCTGTACAAGCTGATTGTAACTTTGCTTATC
TCGCTTTGTCTG---ATCCTACCTTTGACTCAAGCCTCCAAATTCGAGTACTGCGGTAGC
AAG---GATTATGCCGTTAAAGTTAGCGGGGTGAAGATAAGCCCGAATCCGGTGAAGAAA
GGGAAACCAGCCACCTTCATCATCTCTGCAACCACAAGTGAAACAATTACTGGAGGGAAA
TTGAGAGTTGATGTTAGATACTTTGGATTT------------CCTGTGTATGGAGAGTAT
CATAATCTTTGTGAGGAGACATCGTGCCCTGTGAGTGGTGGCGACTTTGTGGTGTCTCAT
TCCCAAGAGTTGCCTGGATTCACACCATCTGGTTCATACTCTCTTACTATGAAAATGGTT
GATGGAGAAGGAGATGAACTTACTTGCATTTCCTTTGGTTTTCACATTGGTTCTGCATCA
TCTGTTACTGATATT
>Arath
---------------------ATGTCGAGGATCTTCGCCATTCTTCCTCTCGCTGCTGTT
TTTCTTCTCCTC---CTTGTTTCACCGATTGTAGCCATCGATGTCCATTACTGTGAAGAG
AACGCAGAGTATGAAGTTAAAGTGAAAGAGGTTGATATATCTCCTAATCCTATAGCACCA
GGCGAGCCAGCTACTTTCACCATCTCTGCCAACACAGGCCGTGAGATTTCGTTTGGGAAG
CTGGTGATTGAAGTTTCATACTTTGGATGG------------CATGTTCACTCTGAGACT
CATGACCTCTGCACTGAGACTAGTTGTCCTATACAAACCGGAGATTTCTTGGTTGCACAC
TCTCAAGTTCTTCCTGGTTATACTCCTCCTGGTTCATACTTGCTGAAAATGAAGATGCTT
GATGCAAAGAAGAAGGAGTTAACATGCATCAAATTCTCGTTCGACATTGGACTCAGAGCA
TCTGTGGCTGACATT
>Vitis
------------------ATGGAGTTCCTTCGTCTCAACCTCCTCGCTCCTCTCCTCCTA
TCCCTCTCTCTC---CTCCTACCTCTCACTCTCGCCGTCGACGTCACCTACTGCGATAAG
AATGCTGACTATGACGTCACGGTCCAAGGTGTTGAGATATCTCCTTATCCTGTGGTGAGA
GGGTCGCCTGCCACCTTCAGTATCTCTGCAAATACAGGTGAAACTATCACTGGAGGAAAA
CTGGTGATTGATGTTTCATACTTTGGATGG------------CACATCCACAGTGAGACC
CATGACCTTTGTGAGGAGTCATCTTGCCCTGTTTCAAGTGGTGATTTTGTGATTTCCCAT
ACACAAGTTTTGCCTGGATTTACTCCACCAGGTACATACAATCTTAAAATGAAGCTGGTG
GATAAAAAGAATAAGGAATTGACATGCATTGGCTTTGATTTCAGTATTGGGTTTGTATCC
CCTGTGGCTGATAGT
