# Supplementary material for: Back to the sea twice: identifying candidate plant genes for molecular evolution to marine life
Source: BMC Evol Biol. 2011 Jan 12;11:8. doi: 10.1186/1471-2148-11-8 (PMC3033329; doi:10.1186/1471-2148-11-8)
Supplement: Additional file 3 — Aligned nucleotide (CDS) sequences of each OrthoMCL cluster, produced with PAL2NAL. [file 1471-2148-11-8-S3.GZ › orthomcl1423.pal2nal]

>Bradi
ATGGTGAAGTTCCTGAAGCCCGGCAAGGCCGTGATCCTCCTGCAGGGCCGCTACGCCGGC
CGGAAGGCGGTCATCGTGCGCGTGTTCGAGGAGGGCACCCGCGACCGCCCCTACGGCCAC
TGCCTCGTCGCCGGCCTCGCCAAGTACCCCAAGAAGGTGATTCGCAAGGACTCCGCCAAG
AAGACGGCCAAGAAGTCGCGCGTCAAGTGCTTCCTCAAGCTCGTCAACTTCACCCACCTC
ATGCCCACCCGCTACACGCTCGACGTGGACCTCAAGGACGTGGCCTCCGGCGGGCCCGAC
GCCCTCGCCTCCTCCGACAAGAAGGTCGCCGCCGCCAAGTCTGCCAAGGCCCGCCTCGAG
GAGAGGTTCAAGACCGGCAAGAACAGG---------------------------------
------------------------------TGGTTCTTCACCAAGCTCCGCTTC
>Oryza
ATGGTGAAGTTCCTGAAGCCGGGGAAGGCGGTGATCCTGCTGCAGGGGCGGTACGCGGGG
CGGAAGGCGGTGATCGTGCGCGTGTTCGAGGAGGGCACCCGTGACCGCCCCTACGGCCAC
TGCCTCGTCGCCGGCCTCGCCAAGTACCCGAAGAAGGTGATCCGCAAGGACTCGGCGAAG
AAGACGGCGAAGAAGTCGAGGGTCAAGTGCTTCCTCAAGCTCGTCAACTTCACCCACATC
ATGCCCACCCGCTACACCCTCGACGTCGACTTCAAGGACGTGGCCTCCGGGGGACCCGAC
GCCCTCGCCACCCGCGACAAGAAGGTGGCCGCCTGCAAGGCCGCCAAGGCTCGCCTCGAG
GAGAGGTTCAAGACCGGCAAGAACAGG---------------------------------
------------------------------TGGTTCTTCACCAAGCTCCGCTTC
>Sorbi
ATGGTGAAGTTCCTCAAGCCCGGCAAGGCCGTGATCCTACTCCAGGGCCGGTTCGCCGGC
AGGAAGGCGGTGATCGTGCGCGTGTTCGAGGAGGGCACCCGCGACCGCCCCTACGGCCAC
TGCCTCGTCGCCGGGCTCGCCAAGTACCCCAAGAAGGTGATCCGCAAGGACTCCGCCAAG
AAGACGGCCAAGAAGTCGCGCGTCAAGTGCTTCATCAAGCTCGTCAACTTCACCCACCTC
ATGCCCACCCGCTACACCCTCGACGTCGACTTCAAGGACGTCGCCACCGGCGGGCCCGAC
GCGCTCTCCACCCGCGACAAGAAGGTCGCCGCCTGCAAGACCGCCAAGGCTCGCCTCGAG
GAGAGGTTCAAGACAGGCAAGAACAGG---------------------------------
------------------------------TGGTTCTTTACCAAGCTCCGCTTC
>Zma
ATGGTGAAGTTCCTCAAGCCCGGCAAGGCCGTTATCCTCCTCCAGGGCCGGTTCGCCGGC
CGGAAGGCCGTGATCGTGCGCGTTTTCGAGGAGGGCACCCGTGATCGTCCCTACGGGCAC
TGCCTCGTCGCGGGCCTCGCCAAGTACCCCAAGAAGGTGATCCGCAAGGACTCCGCCAAG
AAGACGGCCAAGAAGTCCCGCGTCAAGTGCTTCATCAAGCTCGTCAACTTCACGCACCTC
ATGCCCACCCGCTACACCCTCGACGTCGACTTCAAGGACGTCGCATCGGGCGGGCCCGAC
GCGCTCTCCACCCGGGACAAGAAGGTCGAAGCCTGCAAGGCCGCCAAGGCGCGCCTCGAG
GAGAGGTTCAAGACCGGCAAGAACAGG---------------------------------
------------------------------TGGTTCTTTACCAAACTCCGCTTC
>Posidonia
TATTAAACTTTAAAAGTATTAATCATGGGAATAGCGAATAAGTTTCAAATCCACTCTAGA
CCAAGACAAAAAACAACAGCTTTAAGAGATTATCCAACACAATACCAGCAAAAATCACAA
CACATAAACTAAACCTTAAGGGGAGAAAGCGATCCAACTAGAAACAGGGGAATACCATCA
CCGTCACCAATCTCCGCCATATCTCAAAACCTAAGCTTGGCGAAAACCACTTGTTCTTCC
CGGTCTTGAACCTCTCCTCGAGCCGGGCCTTGGTCTCCTTCAGCGCCG------CCACCT
TCTTGTCCCTAGACTGGAAGGCCTCGAGGTTGACGACGTCCTTGAGGTCGACGTCGACGG
GTAGCGGGTGGGCATGATGTGGTTGTA---------------------------------
------------------------------GTTCACGAGTTTGAAAAGGGCTTC
>Arath
ATGGTGAAGTTCTTGAAGCAGAACAAGGCCGTGATCCTTCTTCAAGGACGTTACGCCGGA
AAGAAAGCCGTCATCATCAAATCCTTCGACGACGGTAACCGTGATCGTCCTTACGGACAC
TGCCTCGTCGCCGGACTCAAGAAGTACCCGAGCAAAGTCATCCGCAAAGACTCAGCTAAG
AAGACAGCTAAGAAATCTAGGGTTAAGTGTTTCATCAAGCTTGTTAATTACCAGCATCTG
ATGCCTACTCGTTACACACTCGACGTGGATCTCAAGGAAGTGGCGACT------CTTGAT
GCTCTTCAGAGTAAGGATAAGAAGGTTGCTGCTCTTAAGGAAGCTAAGGCTAAGCTTGAG
GAGAGGTTCAAAACCGGTAAGAACAGA---------------------------------
------------------------------TGGTTCTTTACCAAGCTCAGGTTC
>Poptr
ATGGTGAAGTTTCTCAAACCCAACAAGGCCGTCATAGTCCTCCAAGGCCGATATGCTGGT
CGCAAGGCAGTGATCGTCAAGCACTTTGATGATGGAACCAGAGACCGCCCCTATGGTCAT
TGCTTGGTCGCAGGGATCAAGAAGTACCCAAGCAAGGTTATAAAGAAAGACTCGGCCAAG
AAAACAGCAAAGAAATCGAGGGTCAAGTGTTTCGTTAAGGTTGTTAACTATCAGCACCTG
ATGCCTACTAGGTATACTTTGGATGTGGATTTGAAGGACCTTGTTACT------CCTGAT
TGCTTGGCAACTAAGGATAAGAAAGTCGTGGCTTGTAAGGAAACAAAGACAAGGTTCGAG
GAGAGGTTCAAGACTGGGAAGAACCGT---------------------------------
------------------------------TGGTTTTTCACCAAGCTGAGGTTT
>Medtr
atggtgaagtttctgaaaccaaacaaggccgttatcgttctccaaggacggtacgccggg
aagaaagccgtcatcgtgaagaatttcgacgacggaactcgtgaccgtgcttacggccat
tgtcttgttgcagggatcaagaagtatccagctaaggttatcaagaaggattcagcgaag
aaaaccgcgaagaaatcgcgtgtgaaggctttcgtgaaactcgtcaactatcagcatctg
atgccgactcgttacactcttgatgttgatttgaaggaggttgttact------actgat
gttcttcagagtaaggataagaaggtgactgctttgaaggaggcgaagaagaggttcgag
gagaggtttaagactggaaagaatagg---------------------------------
------------------------------tggttctttaccaagctcaggttt
>Vitis
ATGGTGAAGTTCCTCAAGCAAAACAAGGCCGTCGTCGTCCTCCAGGGGCGTTTCGCCGGT
CGGAAGGCG---------------------------------------------------
------------------------TACCCGAAGAAGGTGATCCGGAAGGACTCTGCGAAG
AAGACGGCGAAGAAGTCGAGAGTGAAGGCTTTCATCAAGCTCGTCAACTACAACCACCTG
ATGCCCACTCGTTACACCCTGGACGTGGATCTCAAGGACGTAGTCACC------GTCGAC
GCACTTCAGAGCAGGGACAAGAAGGTGACGGCGGCCAAGGAGACCAAGGCCAGGTTCGAG
GAGCGGTTCAAGACTGGGAAGAACAGTTCACGCGCTTGTTCGAAATTAATGGAACCCCCT
TTTTCAGATGCTTTTGGAAAACAAGTGGGATGGACTCCTTTATACCTTTTTTCG
>Zostera
ATGGTGAAATTTTTGAAACCGAACAAGGCGGTCGTCGTCTTGCAAGGCCGCTTCGCAGGA
AAGAAAGCAGTCATCGTTCGGAACTTCGACGAAGGAACTAGAGACCGTCAATATGGT---
------------------------------------------------------------
------------------------------------------------------CACTGT
CTTGTA------------------------------------------------------
------------------------------------------------------------
------------------------------------------------------------
------------------------------------------------------
