# Supplementary material for: Back to the sea twice: identifying candidate plant genes for molecular evolution to marine life
Source: BMC Evol Biol. 2011 Jan 12;11:8. doi: 10.1186/1471-2148-11-8 (PMC3033329; doi:10.1186/1471-2148-11-8)
Supplement: Additional file 3 — Aligned nucleotide (CDS) sequences of each OrthoMCL cluster, produced with PAL2NAL. [file 1471-2148-11-8-S3.GZ › orthomcl1330.pal2nal]

>Zostera
ATGGCCGACGATGATTACAACGAAATGGAT---ATGGGATACGAGGATGAACCACCAGAG
CCAGAAATTGAGGATGGTGCAATGGAAGAGGTGGACAACAATGATGATGAAGTGCCAGAT
GCTTTAATTGGTGAA---------GAAGATAAAACCGACATAGAACCAGTTCAAAAAGAA
AGAAAGACGTCTAAATACATGACAAAGTATGAACGAGCAAGGATATTGGGTACTCGAGCA
GTGCAGATCAGCATGAATGCACCTGTGATGGTAGAGTTGGCTGGCGAAACTGATCCACTA
GAGATTGCAATGAAGGAGCTTCGACAGCGGAAAATACCTTTCACCATTCGACGTTATTTA
CCTGATGGAAGTTATGAGGATTGGGGAGTTGATGAACTGATAGTTGAAGACTCTTGGAAG
AGACAAATTGGTGGTGATGGG
>Posidonia
---------------------------------TCAGACTGTAAATCCACCAAAAGGTAA
TTTTTAAGGGCATGAATTTTCATATTTTCGAAAACATAAATCCACCAAGAAAAGTCCACC
GATAAAGCTATTGGA---ACAGCATTGAAAATACTTCATTTCATGACAATTGCGGGATGA
CTATAATCTGCAGGTAATCAGTCACCACCTACTTGCCTTCTCCAGGAATCTTCCACTATC
AGCTCATCAACTCCCCAATCCTCATAGCTTCCATCGGGAAATAGCGTCGGATTGTAAAAG
GTATCTTGCGTTCTCGAAGCTCTTTCATGGCAATCTCTAGGGATCCGTTTCACCCTCCAA
TTCAACCATAACAGGGCATTCATGCTTATCTGCAGGGCACGTGTACCCAATATTCTTGCA
CGCTCATACTTTGTCAGT---
>Arath
ATGGCTGACGACGATTACAATGAAGTCGATGACTTGGGATATGAAGATGAGCCAGCAGAG
CCTGAGATCGAAGAAGGAGTAGAGGAAGATGCTGATATCAAGGAGAACGAT------GAT
GTTAATGTTGACCCTTTGGAAACAGAAGATAAGGTTGAAACAGAACCTGTGCAACGCCCA
CGTAAAACCTCTAAGTTTATGACTAAGTATGAACGTGCACGTATCCTCGGCACTCGTGCT
TTGCAGATTAGCATGAATGCTCCTGTTATGGTTGAGTTGGAGGGTGAGACTGATCCACTT
GAGATTGCGATGAAAGAGCTTAGGCAAAGGAAGATTCCATTTACCATTAGACGTTATCTA
CCTGATATGAGTTACGAGGAATGGGGAGTTGATGAACTGATCGTCGAAGACTCGTGGAAA
CGTCAAGTCGGTGGTGAT---
>Bradi
ATGGCGGACGATGATTACAATGAAGTTGAC---ATGGGGTACGAGGATGAGCCCCCAGAG
GCTGATATTGAGGAAGGGGTCGAAGAAGATCCTGAGAACAATGAGGATGCCCCTGAAGAC
GTGGTAGGTGGCGAG---------GGTGAAGAAAAGGAACAGGAAAAGACTCCTCGTCCA
CGCAATACATCAAAATATATGACTAAGTATGAGCGTGCACGCATCCTGGGTACACGTGCT
TTGCAGATAAGCATGAATGCCCCAGTTATGGTTGAGCTTGAAGGAGAAACAGACCCTCTT
GAGATTGCCATGAAAGAACTGAGAGCACGTAAGATACCCTTCACAATCCGGAGGTACTTA
CCTGATGGAAGCTATGAGGACTGGGGAGTCGACGAGCTCATTGTGGAGGACTCCTGGAAG
CGTCAGGTTGGTGGGGGC---
>Sorbi
ATGGCGGACGAAGATTACAACGACGTCAAC---ATGGGCTACGAGGACGAGCCCGAACCA
CCTGAGATTGAGGAAGGGGATGAAGAAGAGCTTGAGAACAACGAAGATGCCCCTGATGAA
ATCATAGGTGGAGAG---------GGTGAAGAGAAAGAGCAGGAAAAGACCAAGCGCGAG
CGCAAAACATCGAAATACATGACGAAGTATGAACGTGCGCGCATCTTGGGTACTCGAGCC
TTGCAGATAAGCATGAATGCTCCAGTCATGGTTGAGCTTGAGGGAGAAACTGACCCTCTT
GAGATTGCGATGAAGGAGCTGAGAGCACGCAAGATACCCTTCACGATCAGACGGTACCTA
CCTGATGGAAGCTATGAAGACTGGGGAGTAGACGAGCTCATTGTGGAGGACTCCTGGAAA
CGCCAGGTTGGTGGAGAC---
>Oryza
ATGGCGGACGACGACTACAACGACATGGAC---ATGGGGTATGAGGATGAGCCACCAGAA
CCTGAGATTGAGGAAGGGGCTGAAGAGGAACCTGAGAATAACGAGGATGGCCCTGATGAG
GTTGTAGGGGCAGAG---------GCTGAAGATAAGGAACAAGAAAAAACTCAGCGCCCA
CGCAAAACGTCAAAGTATATGACAAAGTATGAGCGTGCCCGCATCCTGGGTACACGTGCA
TTACAGATAAGCATGAATGCTCCAGTTATGGTTGAGCTTGAGGGAGAAACTGATCCTCTT
GAGATTGCCATGAAAGAGCTGAGAGCACGCAAGATCCCATTCACAATTAGGCGGTACTTA
CCTGACGGAAGCTATGAGGACTGGGGCGTTGACGAGCTTATTGTGGAGGACTCCTGGAAA
CGCCAGGTTGGAGGCGGC---
>Zma
ATGGCGGACGACGATTACAACGAAATTGAC---ATGGGGTATGAGGATGAGCCCCCAGAA
CCGGAGATTGAGGAAGGAGCTGAAGAAGAGCCTGAGAACAACGAAGATGCCCCTGATGAC
GTCATAGGTGGTGAG---------GGTGAAGATAAGGAACAGGAAAAGACCAAGCGTGAA
CGCAAAACAACAAAATACATGACGAAGTACGAACGTGCGCGCATCCTGGGTACACGAGCC
TTGCAGATAAGCATGAATGCTCCAGTCATGGTTGAGCTTGAGGGTGAAACTGACCCTCTT
GAGATTGCAATGAAGGAGCTGAGAGCGCGCAAGATACCCTTCACGATCAGACGGTACTTA
CCTGATGGAAGCTATGAAGACTGGGGAGTAGACGAGCTCATTGTGGAGGACTCCTGGAAA
CGCCAGGTTGGTGGAGAC---
>Medtr
atggccgacgatgactacgaagatatcgac---atggggtacgaggaggagccaccagag
cctgaaattgaggaaggtgcagaggaggaggatcctgataacaagaacgatgacctagat
gcagaaggagaaccaattgaaactgaggaaaaggaagatgctgcaccggttgaacgtccc
agaagaacttccaaatatatgactaagtatgagcgcgctaggattctcggtactcgcgct
cttcaaatcagtatgaatgcacctgtcatggtcgagttggagggggaaactgacccactt
gagattgccatgaaggagctacgagagcggaaaattccttttaccatccgtcgctacttg
cctgatggaagctatgaagattggggagttgatgagctgattgtggaagactcctggaag
agacaagtgggtggcgat---
>Vitis
ATGGCGGACGAAGAGTACAACGACGTGGAT---ATGGGATATGAGGATGAGCCGCCAGAG
CCTGAGATTGAAGAGGGTGCAGAGGAAGAAGCCGAAAATAATAACAATGAAGATGTTCCA
GATGCTCTTGAAGAG---------CAAGAAAAAGAAGTACATGAGACGGTAGAACGGCCC
AGAAAGACTTCAAAGTATATGACAAAATATGAGAGAGCAAGAATCTTGGGTACCCGTGCT
CTGCAGATCAGCATGAATGCGCCTGTGATGGTTGAATTGGAGGGTGAGACAGATCCACTT
GAGATTGCAATGAAGGAACTTCGTGAGCGGAAGATACCCTTCACCATCCGCCGCTACCTG
CCTGATGGAAGTTATGAAGATTGGGGAGTGGATGAATTGATTGTAGAGGATTCATGGAAG
AGGCAAGTTGGAGGTGAT---
>Poptr
ATGGCAGACGATGAATACAATGATGTTGAC---ATGGGATATGAGGATGAGCCGGCAGAA
CCTGAGATTGAAGAAGGAGCTGATGAAGATGCCGAGAACAATAACAATGAA------GAT
GACACAGGGGAACCAATTGAAACTGAAGATAAAGAGGAACAGGCACCAGTGGAGCGGCCT
CGTAAAACATCGAAATTTATGACAAAATATGAGCGTGCCAGAATTTTGGGTACCCGTGCA
CTTCAGATCAGCATGAATGCTCCTGTGATGGTTGAGTTGGAGGGTGAGACTGACCCACTT
GAGATTGCTATGAAGGAGCTTCGTGAACGAAAAATACCTTTCACCATCCGTCGCTACCTG
CCTGATGGAAGTTATGAAGATTGGGGAGTTGATGAGCTAATTGTAGAGGACTCGTGGAAG
AGGCAAGTGGGAGGTGAT---
