# Supplementary material for: Back to the sea twice: identifying candidate plant genes for molecular evolution to marine life
Source: BMC Evol Biol. 2011 Jan 12;11:8. doi: 10.1186/1471-2148-11-8 (PMC3033329; doi:10.1186/1471-2148-11-8)
Supplement: Additional file 3 — Aligned nucleotide (CDS) sequences of each OrthoMCL cluster, produced with PAL2NAL. [file 1471-2148-11-8-S3.GZ › orthomcl1316.pal2nal]

>Oryza
ATGGACGCCCTCCTCGTGGAGAAGGTCCTCCTGGGCCTGTTCGTGGCGGCGGTGCTGGCC
CTAGTGGTGGCCAAGCTCACCGGGAAGAGGCTCCGCCTCCCGCCCGGCCCCGCCGGCGCG
CCCATCGTCGGCAACTGGCTCCAGGTCGGCGACGACCTCAACCACCGCAACCTGATGGCG
CTGGCGCGGCGGTTCGGCGACATCCTCCTCCTCCGCATGGGCGTCCGCAACCTGGTGGTG
GTGTCCAGCCCGGACCTCGCCAAGGAGGTGCTCCACACCCAGGGCGTCGAGTTCGGCTCC
CGCACCCGCAACGTGGTGTTCGACATCTTCACCGGGAAGGGGCAGGACATGGTGTTCACC
GTGTACGGCGACCACTGGCGCAAGATGCGGCGGATCATGACGGTGCCCTTCTTCACCAAC
AAGGTGGTGGCCCAGAACCGCGCGGGTTGGGAGGAGGAGGCGAGGCTGGTGGTGGAGGAC
GTCCGCCGCGACCCCGCCGCGGCGACCTCCGGCGTGGTGATCCGGCGAAGGTTGCAGCTG
ATGATGTACAACGACATGTTCCGCATCATGTTCGACCGCCGTTTCGACAGCGTGGACGAC
CCGCTCTTCAACAAGCTCAAGGCCTTCAACGCGGAGCGCAGCCGCCTCTCGCAGAGCTTC
GAGTACAACTACGGTGACTTCATCCCCGTCCTCCGCCCCTTCCTCCGCCGCTACCTCGCA
CGCTGCCACCAGCTCAAGTCCCAGCGCATGAAGCTCTTCGAGGACCACTTCGTCCAGGAA
CGCAAGAGAGTGATG---------------GAACAGACTGGTGAGATCCGGTGCGCCATG
GACCACATCCTCGAGGCCGAGAGGAAGGGCGAGATCAACCACGACAACGTCCTCTACATC
GTCGAGAACATCAACGTTGCTGCTATCGAGACGACGCTGTGGTCGATCGAATGGGGAATC
GCGGAGCTGGTGAACCACCCGAGCATCCAGTCGAAGGTGCGGGAGGAGATGGCGTCGGTG
CTGGGC---GGCGCGGCGGTGACGGAGCCGGACCTGGAGCGGCTGCCGTACCTGCAGGCG
GTGGTGAAGGAGACGCTGCGGTTGCGCATGGCGATCCCGCTGCTGGTGCCGCACATGAAC
CTCGCCGACGGCAAGCTCGCCGGCTACGACATCCCCGCCGAGTCCAAGATCCTGGTGAAC
GCGTGGTTCCTCGCCAACGACCCCAAGCGGTGGGTGCGCCCCGACGAGTTTAGGCCGGAG
AGGTTCCTGGAGGAGGAGAAGGCCGTGGAGGCGCACGGCAACGACTTCCGCTTCGTGCCC
TTCGGCGTCGGCCGCCGCAGCTGCCCCGGGATCATCCTCGCGCTGCCCATCATCGGGATC
ACGCTCGGCCGCCTCGTCCAGAGCTTCGACCTGCTGCCGCCGCCCGGGATGGACAAGGTG
GACACCACCGAGAAGCCCGGCCAGTTCAGCAACCAGATCCTCAAGCACGCCACCGTCGTC
TGCAAGCCCATCGACGCC
>Posidonia
ATGGATCTGGTCTTGGTCGAGAAGGCCCTGCTGGCCCTGTTCGCGGCGGTGACGGTAGCC
ATTGTGGTCGCGAAGGCTCGGGGGAAGAAGTTGAAGCTCCCCCCCGGCCCTCTTCCCGTG
CCCGTGTTCGGGAACTGGCTCCAGGTCGGCGACGACCTCAACCACCGGAATCTCACCGAC
CTCGCACGTAGGTTCGGGGAGATCTTCCACCTCCGCATGGGCCAGCGGAACCTTGTCGTC
GTCTCGTCACCTGACCTCGCCAAGGAGGTGCTTCACACCCAAGGGGTCGAGTTCGGGTCG
CGCACTCGTAACGTCGTGTTCGACATCTTCACAGGCAAAGGGCAGGACATGGTGTTCACC
GTCTATGGTGATCACTGGAGGAAGATGCGCAGGATCATGACAGTACCCTTCTTTACCAAC
AAGGTGGTTCAGCAGAACAGGTTCGGGTGGGAGGATGAGATCAGGCGGGTTGTCGATGAC
CTGAAGGCAGACCCTAAGGCTGCGACACAAGGTGTTGTGCTGAGGAAGAGATTGCAGCTG
ATGATGTACAACAATTTGTACAGGATTATGTTTGACACAAGGTTTGAGAGTGAGGATGAT
CCACTTTTTGTGAAGCTTAGGGCTCTTAATGGTGAGAGGAGTCGTCTGGCACAGAGCTTT
GAGCACAACTATGGTGACTTCATTCCGATACTGAGGCCATTCTTG---------------
------------------------------------------------------------
------------------------------------------------------------
------------------------------------------------------------
------------------------------------------------------------
------------------------------------------------------------
------------------------------------------------------------
------------------------------------------------------------
------------------------------------------------------------
------------------------------------------------------------
------------------------------------------------------------
------------------------------------------------------------
------------------------------------------------------------
------------------------------------------------------------
------------------
>Zostera
---------------------------------------------------ATGATCGCC
ATAATCATAGGAAAAGCTCGAGGTAAGAAGTTCAAGCTCCCTCCAGGTCCTTTCGCCTTT
CCGATATTCGGCAATTGGCTTCAAGTCGGTGATGATCTGAACCACACCAACCTGACTTCC
ATGGCGCGTAAATTTGGGGAGATGTTTCTCCTCCGAATGGGGCAACGTAACCTCGTAGTT
GTTTCCTCTCCCAATCTCGCTCGCGAGGTCCTTTTCACACAGGGAGTCGAATTCGGTTCG
CGCACACGTAACGTTGTCTTCGATATCTTCACTGGCGAGGGTCAGGACATGGTTTTCACC
ATTTACGGCGATCACTGGAGGAAGATGCGGAGGATCATGACTGTGCCTTTCTTCACCAAC
AAGGTCGTCCAACAGTACCGATTCGGATGGGAGGATGAGACGAAAAGAGTCGTG------
------------------------------------------------------------
------------------------------------------------------------
------------------------------------------------------------
------------------------------------------------------------
------------------------------------------------------------
------------------------------------------------------------
------------------------------------------------------------
------------------------------------------------------------
------------------------------------------------------------
------------------------------------------------------------
------------------------------------------------------------
------------------------------------------------------------
------------------------------------------------------------
------------------------------------------------------------
------------------------------------------------------------
------------------------------------------------------------
------------------------------------------------------------
------------------
>Bradi
ATGGACTTCCTCTTCGTGGAGAAGCTCCTCGTCGGGCTCCTCGCGTCGGCGCTGGTGGCG
ATCGCCGTGTCCAAGATCCGCGGCCGCAAGCTGAAGCTGCCCCCTGGCCCGCTCCCCGTG
CCCATCTTCGGCAACTGGCTGCAGGTCGGCGACGACCTCAACCACCGCAACCTGGCTGCC
ATGGCGCGCAAGTTCGGCGAGATCTTCCTCCTCCGGATGGGGCAACGGAACCTGGTGGTG
GTCTCCTCCCCGCCGCTGGCCCGGGAGGTGCTCCACACGCAGGGCGTGGAGTTCGGCTCA
CGCACCCGCAACGTGGTGTTCGACATCTTCACGGGGGAAGGCCAGGACATGGTGTTCACC
GTGTACGGCGACCACTGGCGCAAGATGCGGCGCATCATGACCGTGCCCTTCTTCACAAAC
AAGGTGGTGCAGCAGTACAGGGCCGGGTGGGAGGCCGAGGCCGCCTTCGTGGTCGACAAC
GTCCGGGCCGACCCCAGGGCCGCCACGGACGGCGTCGTGCTCCGGCGGCACCTGCAGCTC
ATGATGTACAACAACATGTACCGCATCATGTTTGACCGGAGGTTCGAGAGCTTGGACGAC
CCGCTGTTCCTCCGTCTCAGGGCGCTCAACGGCGAGCGCAGCCGCCTCGCGCAGAGCTTC
GACTACAACTACGGCGACTTCATCCCCATCCTGCGCCCCTTCCTCCGGGGATACCTCAGG
TTGTGCAAGGAGGTCAAGGAGACCCGGCTCAAGCTATTCAAGGATTACTTCCTGGAGGAG
AGGAAGAAGCTGGCGAGCACCAAGGCC---ATGGACAACAACGGGCTCAAGTGCGCCATT
GATCACATCCTGGAGGCGCAGCAGAAGGGGGAGATCAACGAGGACAACGTGCTCTACATC
ATCGAGAACATCAACGTTGCCGCGATCGAGACGACGCTGTGGTCGATCGAGTGGGCGATC
GCGGAGCTGGTGAACCACCCGGAGATCCAGCAGAAGCTGCGCGACGAGCTGGACACGGTA
CTGGGCGCCGGGCACCAGATCACGGAGCCGGACACGCACAAGCTCCCGTACCTCCAGGCC
GTGATCAAGGAGACGCTGCGGCTGCGGATGGCCATCCCGCTGCTGGTGCCCCACATGAAC
CTCCAGGACGCCAAGCTGGGCGGCTACAACATCCCCGCCGAGAGCAAGATCCTCGTCAAT
GCCTGGTTCCTCGCCAACAACCCGGAGGAGTGGAGGCGGCCCGACGAGTTCCGGCCCGAG
CGGTTCCTGGAGGAGGAGAAGCACGTCGAGGCCAACGGCAACGACTTCAGGTTCCTGCCC
TTCGGCGTCGGCCGCAGGAGCTGCCCCGGGATCATCCTCGCGCTGCCCATCCTCGGCATC
ACCATCGGACGCCTCGTGCAGAACTTCGAGCTCCTGCCGCCGCCCGGCCAGGACAAGCTC
GACACCACCGAGAAGGGCGGCCAGTTCAGCCTCCACATCTTGAAGCACTCCAACATCGTC
GCCAAGCCCAGGGTGTTC
>Zma
ATGGTCCTTCTCTTCGTGGAGAAGCTCCTGGTCGGCCTCTTGGCGTCCGTCATGGTCGCC
ATCGCGGTGTCCAAGATCCGTGGCCGCAAGCTCCGGCTGCCTCCCGGCCCCGTCCCCGTG
CCCGTCTTCGGGAACTGGCTGCAGGTCGGCGACGACCTCAACCACCGCAACCTCGCCGCG
CTGTCCCGCAAGTTCGGCGACGTCTTCCTCCTCCGCATGGGGCAGCGCAACCTGGTGGTG
GTCTCGTCGCCGCCGCTGGCGCGGGAGGTGCTGCACACGCAGGGCGTGGAGTTCGGCTCC
CGCACCCGCAACGTGGTCTTCGACATCTTCACGGACAAGGGGCAGGACATGGTGTTCACC
GTGTACGGCGACCACTGGCGCAAGATGCGCCGCATCATGACCGTGCCCTTCTTCACCAAC
AAGGTCGTGCAGCAGTACCGCCACGGCTGGGAGGCCGAGGCCGCCGCCGTCGTCGACGAC
GTGCGCCTCGACCCCAAGGCGGCCACCGACGGAATCGTGCTCCGCCGACGCCTGCAGCTC
ATGATGTACAACAACATATACCGGATCATGTTCGACCGGCGCTTCGAGAGCATGGACGAC
CCGCTCTTCCTCCGCCTCAGGGCGCTCAACGGCGAGCGCAGCCGCCTCGCGCAGAGCTTC
GAGTACAACTACGGCGACTTCATCCCCATCCTCCGTCCGTTCCTCCGCGGCTACCTCAGG
GTCTGCAAGGAGGTCAAGGAGACCCGCCTCAAGCTCTTCAAGGATTTCTTCCTCGAGGAG
AGGAAGAAGCTGGCGAGCACCAAGGCC---ACGGACAGCAACGGGCTCAAGTGCGCCATT
GATCACATACTGGAGGCACAGCAAAAAGGTGAGATCAACGAGGACAACGTGCTCTTCATC
GTCGAGAACATTAACGTTGCAGCGATCGAGACCACGCTGTGGTCGATCGAGTGGGCGGTC
GCCGAGCTGGTGAACCACCCGGAGATCCAGCAGAAGCTGCGGCAGGAGCTGGACACGGTG
CTCGGGCCGGGCCACCAGATCACGGAGCCGGACACGCACAACCTCCCCTACCTGCAGGCG
GTGATCAAGGAGACGCTGCGGCTGCGGATGGCCATCCCGCTGCTGGTGCCGCACATGAAC
CTCCACGACGCCAAGCTCGGCGGCTACGACATCCCCGCCGAGAGCAAGATCCTCGTCAAC
GCCTGGTACCTCGCCAACAACCCCGACAGCTGGAGGCGGCCCGAGGAGTTCCGGCCCGAG
CGATTCCTCGAGGAGGAGAAGCACGTCGAGGCCAACGGCAACGACTTCAGGTACCTGCCC
TTCGGCGTCGGCCGCAGGAGCTGCCCCGGGATCATCCTCGCCCTGCCCATCCTCGGCATC
ACCATCGGCCGCCTCGTCCAGAACTTCGAGCTGCTCCCACCGCCCGGGCAGGACAAGGTC
GACACCACCGAGAAGGGAGGCCAGTTCAGTCTCCACATCTTGAAGCATTCCACCATCGTG
TGCAAGCCAAGAACGCTC
>Sorbi
ATGGACCTTCTCTTCGTGGAGAAGCTCCTGGTCGGCCTCTTCGCGTCCGTCGTGGTCGCC
ATCGCGGTGTCCAAGATGCGTGGCCGCAAGCTCCGGCTGCCTCCCGGCCCCGTCCCCGTG
CCCATCTTCGGCAACTGGCTGCAGGTCGGCGACGACCTCAACCACCGCAACCTGGCCGCG
CTGGCCCGAAAATTCGGCGACATCTTCCTCCTCCGGATGGGGCAGCGCAACCTGGTGGTG
GTGTCCTCGCCGCCGCTGGCGCGGGAGGTGCTCCACACGCAGGGCGTGGAGTTCGGCTCC
CGCACCCGCAACGTGGTGTTCGACATCTTCACGGGGGAAGGGCAGGACATGGTGTTCACC
GTGTACGGCGACCACTGGCGCAAGATGCGGCGCATCATGACCGTGCCTTTCTTCACCAAC
AAGGTGGTGCAGCAGTACCGGCACGGCTGGGAGGCCGAGGCGGCCGCCGTCGTCGACGAC
GTGCGCGCCGACCCGGCGGCGGCCACCGAGGGCGTCGTGCTCCGCCGCCGCCTGCAGCTC
ATGATGTACAACAACATGTACCGCATCATGTTCGACCGGCGCTTCGAGAGCATGGACGAC
CCGCTCTTCCTCCGCCTCAGGGCGCTCAACGGCGAGCGCAGCCGCCTCGCGCAGAGCTTC
GAGTACAACTACGGCGACTTCATCCCCATCCTCCGCCCCTTCCTCCGCGGCTACCTCAGG
ATCTGCAAGGAGGTCAAGGAGACACGCCTCAAGCTCTTCAAGGACTTCTTCCTCGAGGAG
AGGAAGAAGCTGGCGAGCACCAAGGCC---GTCGACAGCAACGGGCTCAAGTGCGCCATT
GATCACATCCTGGAGGCACAGCAGAAGGGTGAGATAAACGAGGACAATGTGCTCTACATC
GTCGAGAACATTAACGTTGCAGCGATCGAGACAACACTGTGGTCGATCGAGTGGGCGATC
GCGGAGCTGGTGAACCACCCGGAGATCCAGCAGAAGCTGCGGCAGGAGCTGGACACGGTG
CTGGCGCCAGGCCAGCAGATCACGGAGCCGGACACGCACAACCTCCCCTACCTGCAGGCG
GTGATCAAGGAGACGCTGCGGCTGCGGATGGCCATCCCGCTGCTGGTGCCGCACATGAAC
CTCCACGACGCCAAGCTCGGCGGCTACGACATCCCCGCCGAGAGCAAGATCCTCGTCAAC
GCCTGGTACCTCGCCAACAACCCCGAGAGCTGGAAGCGGCCCGAGGAGTTCCGGCCCGAG
CGCTTCCTGGAGGAGGAGAAGCACGTGGAGGCCAACGGCAACGACTTCAGGTACCTGCCC
TTCGGCGTCGGCCGCAGGAGCTGCCCCGGCATCATCCTCGCGCTGCCCATCCTCGGCATC
ACCATCGGCCGCCTCGTCCAGAACTTCGAGCTGCTACCGCCGCCCGGGCAGGACAAGCTC
GACACCACCGAGAAGGGAGGCCAGTTCAGTCTCCACATCTTGAAGCATTCCAACATCGTG
TGCAAGCCAAGAACGTTC
>Arath
ATGGACCTCCTCTTGCTGGAGAAGTCTTTAATCGCCGTCTTCGTGGCGGTGATTCTCGCC
ACGGTGATTTCAAAGCTCCGCGGCAAGAAATTGAAGCTACCTCCAGGTCCTATACCAATT
CCGATCTTCGGAAACTGGCTTCAAGTCGGAGATGATCTCAACCACCGTAATCTCGTCGAT
TACGCTAAGAAATTCGGCGATCTCTTCCTCCTCCGTATGGGTCAGCGAAACCTAGTCGTC
GTCTCCTCACCGGATCTAACAAAGGAAGTGCTCCTCACTCAAGGCGTTGAGTTTGGATCC
AGAACGAGAAACGTCGTGTTCGACATTTTCACCGGGAAAGGTCAAGATATGGTGTTCACT
GTTTACGGCGAGCATTGGAGGAAGATGAGAAGAATCATGACGGTTCCTTTCTTCACCAAC
AAAGTTGTTCAACAGAATCGTGAAGGTTGGGAGTTTGAAGCAGCTAGTGTTGTTGAAGAT
GTTAAGAAGAATCCAGATTCTGCTACGAAAGGAATCGTGTTGAGGAAACGTTTGCAATTG
ATGATGTATAACAATATGTTCCGTATCATGTTCGATAGAAGATTTGAGAGTGAGGATGAT
CCTCTTTTCCTTAGGCTTAAGGCTTTGAATGGTGAGAGAAGTCGATTAGCTCAGAGCTTT
GAGTATAACTATGGAGATTTCATTCCTATCCTTAGACCATTCCTCAGAGGCTATTTGAAG
ATTTGTCAAGATGTGAAAGATCGAAGAATCGCTCTTTTCAAGAAGTACTTTGTTGATGAG
AGGAAGCAAATTGCGAGTTCTAAGCCT---ACAGGTAGTGAAGGATTGAAATGTGCCATT
GATCACATCCTTGAAGCTGAGCAGAAGGGAGAAATCAACGAGGACAATGTTCTTTACATC
GTCGAGAACATCAATGTCGCCGCGATTGAGACAACATTGTGGTCTATCGAGTGGGGAATT
GCAGAGCTAGTGAACCATCCTGAAATCCAGAGTAAGCTAAGGAACGAACTCGACACAGTT
CTTGGACCGGGTGTGCAAGTCACCGAGCCTGATCTTCACAAACTTCCATACCTTCAAGCT
GTGGTTAAGGAGACTCTTCGTCTGAGAATGGCGATTCCTCTCCTCGTGCCTCACATGAAC
CTCCATGATGCGAAGCTCGCTGGCTACGATATCCCAGCAGAAAGCAAAATCCTTGTTAAT
GCTTGGTGGCTAGCAAACAACCCCAACAGCTGGAAGAAGCCTGAAGAGTTTAGACCAGAG
AGGTTCTTTGAAGAAGAATCGCACGTGGAAGCTAACGGTAATGACTTCAGGTATGTGCCA
TTTGGTGTTGGACGTCGAAGCTGTCCCGGGATTATATTGGCATTGCCTATTTTGGGGATC
ACCATTGGTAGGATGGTCCAGAACTTCGAGCTTCTTCCTCCTCCAGGACAGTCTAAAGTG
GATACTAGTGAGAAAGGTGGACAATTCAGCTTGCACATCCTTAACCACTCCATAATCGTT
ATGAAACCAAGGAACTGT
>Vitis
ATGGATCTCATACTCATAGAGAAAGCTCTGTTAGCGGTGTTCTGCGCTATAATTCTGGCC
ATCACCATCTCTAAGCTTCTGGGGAAGAAATTAAAGCTGCCTCCAGGTCCTCTGCCGGTG
CCGGTTTTCGGGAACTGGCTGCAGGTTGGGGATGACTTGAACCACCTGAACCTCTCCGAC
TTAGCGAAGAAATTCGGGGACATTTTCATGCTGCGAATGGGGCAGCGGAACCTGGTGGTG
GTGTCGTCGCCGGACCTGGCGAAGGAC---------------------------------
---------------------------------------------GACATGGTGTTCACG
GTGTACGGTGAGCATTGGCGGAAGATGCGGCGGATCATGACCGTCCCTTTCTTCACCAAC
AAGGTAGTTCAGCAGTACCGCGTCGGATGGGAGGACGAGGCGGCGCGTGTGGTTGAGGAC
GTGAAGAAGAATCCCGAGGCCTCCACCAACGGAATCGTGCTGAGGAGACGGTTGCAGCTC
ATGATGTACAACAACATGTATAGAATCATGTTCGATAGAAGATTCGATAGTGAGGAGGAT
CCGTTGTTCGTGAAGCTCAAAGCCTTGAACGGAGAGAGGAGTAGACTGGCTCAGAGCTTC
GAGTACAATTATGGAGACTTCATTCCCATTTTGAGACCATTTTTGAGAGGCTACCTGAAA
ATCTGCAAGGAAGTTAAGGAGAGAAGGTTGCAGCTCTTCAAGGACCATTTTCTTGAGGAG
AGGAAGAAGCTGGCAAGCACAAAGAGC---ACAGATCACAACAGTCTGAAATGCGCCGTT
GATCATATTTTGGATGCTCAGCAGAAGGGTGAGATCAACGAGGACAACGTCCTTTACATT
GTGGAGAACATCAATGTTGCTGCTATTGAAACAACGTTGTGGTCAATCGAGTGGGGCATT
GCAGAGCTGGTGAACCACCCTCACATCCAGAAGAAGCTCAGGGATGAGCTGAACACTGTG
CTTGGACCTGGCGTCCAAGTCACCGAGCCTGATATCCAAAAGCTTCCATATCTTCAGGCT
GTAATCAAAGAAACTCTCCGGCTAAGGATGGCAATTCCTCTCCTGGTCCCCCACATGAAT
CTGAATGATGCAAAGCTCGGTGGCTATGACATTCCTGCTGAGAGCAAAATCCTGGTGAAC
GCATGGTGGCTTGCTAACGACTCTTCCAAGTGGAAAAAACCAGAAGAGTTCAGGCCAGAG
AGATTCCTGGAGGAGGAGTCCAAGGTTGAGGCCAATGGCAATGACTTCAGGTACCTCCCG
TTCGGTGTTGGAAGAAGAAGCTGCCCTGGAATCATTCTTGCTCTGCCAATTCTTGGTATC
ACAATTGGACGTCTGGTTCAGAATTTTGAGCTCCTCCCTCCTCCTGGACAGGCCAAACTT
GACACCACAGGAAAGGGTGGGCAGTTCAGTTTGCACATCTTGAAGCATTCCACCATTGTG
GCAAGGCCAATAGAAGCT
>Medtr
atggatcttctcctccttgaaaagacccttttagccctcttcattgccgccacaatcgcc
atcacaatctcaaaactccgtggcaaacgcttcaaactcccaccaggtccaatcccagtc
cctatcttcggtaactggcttcaagtcggagatgatctcaaccaccgtaacctcaccgat
tacgccaaacgcttcggcgaaatgttcctcctacgtatgggccaacgtaacctcgtggta
gtttcttccccagaactcgccaaagaagtcctccacacacaaggtgttgaattcggatca
cgtacacgtaacgtagttttcgatatcttcactggtaaaggacaagacatggtgttcaca
gtctacggcgaacattggcgtaaaatgcgcagaatcatgacagttccgttttttacaaac
aaggttgttcaacagtatcgttacgggtgggagtctgaagctgagagtgttgttaacgat
gttaagaacaacgccgaagcaagtattggtgggattgttataaggaagaggttgcagttg
atgatgtataatattatgtataggattatgtttgatagaagatttgaaagtgaagaggat
cctttatttgtcaagttgaaagctttgaatggtgaaaggagtcgtttggctcaaagtttt
gagtataattatggtgattttattcctattttgagaccttttttgaaaggctatttgaag
gtttgtaaagaggttaaagatcgtaggttgcagcttttcaaagactatttcgttgatgaa
agaaagaagcttgaaagcaccaagagcaccacgagcaatgatggactaaaatgtgctatt
gatcacattttggatgcacaaaagaagggtgaaatcaatgatgacaacgttctttacatt
gttgagaacatcaatgttgctgcaattgaaacaacactatggtcaattgaatggggaatt
gctgagctagtgaaccaccaaggcatccaaaacaaagtaagggaagaaatggacagagtt
cttggaccaggacaccaagtaactgagccagatctccacaagctaccttacctacaagct
gtgatcaaagagacacttcgtctacgaatggcgatcccactcctcgtaccacatatgaac
cttcatgatgcaaagctcaatggtttcgatatcccagccgagagcaagatattggtcaat
gcatggtggcttgcaaacaacccggctcactggaaaaagccggaggaattcaggcccgaa
cggttcttggaggaagagtctcatgtcgaagctaatggaaatgattttaggtaccttcct
ttcggtgttggtagaagaagttgccccggaattattcttgccttgcctatccttggtatc
actattgggcgtctggttcagaatttcgagcttttgcctccacctggacaatcaaagatt
gacacttctgagaaaggaggacagtttagtctgcatatactcaaacattcaaccattgtt
gctaagccaagatcattt
>Poptr
ATGGATCTCCTCCTCCTGGAGAAGACCCTCTTGGGTTCTTTCGTTGCCATTCTCGTTGCC
ATTCTCGTTTCTAAACTACGTGGCAAACGTTTTAAACTCCCTCCAGGTCCTATACCTGTC
CCCGTGTTTGGAAACTGGCTTCAAGTTGGTGATGATTTGAACCACCGTAACCTCACCGAC
TTAGCCAAGAAATTCGGTGACATCTTCCTCCTTCGTATGGGCCAACGTAACCTTGTTGTC
GTCTCTTCTCCTGACCTATCCAAAGAGGTTCTGCACACACAAGGTGTTGAGTTCGGGTCG
AGAACAAGAAATGTTGTTTTTGATATCTTTACTGGAAAGGGACAAGACATGGTGTTCACT
GTCTACGGTGAACATTGGAGGAAGATGAGGAGAATCATGACTGTCCCTTTCTTTACAAAC
AAGGTTGTCCAACAATATAGGTATGGCTGGGAGGAGGAAGCCGCTCAAGTTGTCGAGGAT
GTTAAGAAAAACCCTGAGGCTGCAACCAATGGGATTGTTTTGAGGAGGAGATTGCAACTC
ATGATGTATAATAATATGTACAGGATTATGTTCGATAGGAGATTTGAGAGCGAAGACGAT
CCTTTGTTTAACAAGCTCAAGGCTTTGAATGGTGAGAGGAGCAGATTGGCTCAGAGTTTT
GATTATAATTATGGTGATTTCATCCCCATTTTGAGACCTTTCTTGAGAGGTTACTTGAAG
ATCTGCCAGGAGGTTAAGGAGAGAAGGTTGCAACTCTTCAAGGACTACTTTGTCGATGAG
AGGAAGAAACTTGCAAGCACAAAGAAC---ATGAACAATGAAGGGTTGAAGTGCGCCATA
GACCATATCCTCGATGCTCAAAAGAAAGGAGAGATCAACGAGGACAACGTTCTTTACATT
GTTGAGAACATCAACGTCGCTGCAATTGAGACAACACTATGGTCGATCGAGTGGGGAATT
GCTGAGCTTGTGAACCATCCTGAAATCCAGAAGAAGTTGCGCCATGAGCTCGATACCTTG
CTTGGACCTGGTCACCAAATCACCGAGCCTGACACCTACAAGCTCCCTTACCTTAATGCT
GTAATCAAAGAGACCCTCCGACTTAGGATGGCAATTCCTCTACTTGTCCCACACATGAAC
CTTCATGATGCCAAGCTTGGAGGCTTCGACATTCCAGCTGAGAGCAAGATCCTGGTCAAT
GCCTGGTGGCTCGCCAACAACCCTGCCCACTGGAAAAACCCTGAAGAATTCAGGCCAGAG
AGGTTCTTGGAAGAGGAGGCCAAGGTTGAGGCCAATGGCAATGATTTCAGGTACCTTCCA
TTTGGAGTTGGGAGAAGGAGCTGTCCTGGAATTATTCTTGCATTGCCAATTCTTGGCATT
ACTCTGGGACGTCTGGTACAGAATTTCGAGCTCTTGCCTCCTCCCGGACAGTCAAAGATC
GACACCGCAGAGAAAGGTGGACAGTTCAGTTTGCACATATTGAAGCACTCCACTATTGTT
GCAAAGCCAAGGTCCTTT
