# Supplementary material for: Back to the sea twice: identifying candidate plant genes for molecular evolution to marine life
Source: BMC Evol Biol. 2011 Jan 12;11:8. doi: 10.1186/1471-2148-11-8 (PMC3033329; doi:10.1186/1471-2148-11-8)
Supplement: Additional file 3 — Aligned nucleotide (CDS) sequences of each OrthoMCL cluster, produced with PAL2NAL. [file 1471-2148-11-8-S3.GZ › orthomcl1305.pal2nal]

>Zostera
---ATGGGAGAAGGAGAAGATAAGAAGGAACCAGTTCAGGCTCCAGTTAAGACTCCAGAT
CCAGTTCCTGCGACAACCAAAGTTCCTGAA------------------ACTGTGGAGAAA
GTGGAGGAAAAGGTCGTGGTTCCACAT------------------CCTGCTCCCGAAGAC
AAGCCG------GATAACTCCAAAGCTTTGGTC---GTTGCAGAGAAGTTCGATGAACCT
AAAAAGGATGAGAAGAAGAAACAT---------GTGGACGGATCCAGTCACAGAGATGCG
GCTCTTGAAAGAGTTGAAACTGAGAAGAGACTGTCACTAGTGAAGGCATGGGAAGATAAC
GAGAAAACCAAAATTGAAAACAAGTCTATTAAGGAAGTTTCAACCATCTGTTCTTGGGAG
AACACAAAAAAATCAGATTTGGAAGCTAAATTGAATAAAGTTGAGGAGGATTTAGAAAAG
AAAAAAGCGGAGTACGCTGAGAAAATGAAGAACAAGATAGCCATGATCCACAAAGAAGCG
GCGGAGAAGAAGACGATGGTGGAGGCTAAACGTGGTGAAGCAGTCGTCAAGGTCGACGAA
TCAGCTGCAAAGTACCGCATCTCCGGATTGGAACCAAAGAAATCATGCTTTTGTTTTCGG
GGA
>Posidonia
---ATGGGAGTGGGAGAACAGGAGAAGGTGGCAGCTCCGGTGGCATCTTCTGATGTACCA
CCCCCGACTGTCCCG---------------------------------------GAGGCC
GTGGAGGAGAAGACTGTTGTTCCT------------------CCTGCTCCTTGTGAGGAC
AAGCCT------GATGACTCCAAAGCTCTTGTT---GTTGCAGAAAAGGCACCAGAGGAA
CCTGCAGCAGAAAAATGCGTGGAAGAGAAAAGCACTGGTGGATCAGCTGACAGAGATGCT
GCTCTTCAACGAGTTGAATTTGAGAAAAGAGTGTCTTTAGTCAGGGCATGGGAGGATAAC
GAAAAGACTAAATCTGAAAACAGGGCTATTAAGAAGCTTTCAGATATTTCATCATGGGAG
AATACAAAAAAGGCTTCTCTTGAAGCACAGCTGAAGAAGAAAGAGGAACTACTGGAAAAG
AAGAAGGGTGAGTATGCAGAGAAAATGAAGAACCAGATAGCACTCATCCGCAAACAAGCA
GAAGAAAAGAAAGCAAATGTCGAAGCGAAGCGTGGGGAGGAGATCCTGAAGGCAGAGGAG
ATGGCCACCAAGTATCGTATCACCGGATTAGCTCCCAAGAAGGTACTTGGATGCCTTGGG
GGC
>Medtr
atgacagatcaagagcaaccaaaaaagatagaatctgaatcaacatcgaatcctccacca
ccacctgcttcaactgagactactactactcctctccctgaggctccaaagaaagatgta
gctgaggagaaatctgtaattccacaa------gataacaatcctcctcctcct------
cctccagttgttgatgactccaaagctcttgtc---atagttcagaagactgatgaa---
---gctgctgaagagaaaccaaaa---------gagggcggctctatcgaccgcgatgct
gtgcttacaagagttgcaacagaaaagaggctgtcactaatcaaagcatgggaagaaagt
gaaaagtcaaaagcagagaacaaagctcagagaagactttcaaccataacagcatgggag
aacagtaagaaagctgctaaagaagctgaattgagaaaacttgaggaacaactagagaag
aaaaagggagaatatgcagagaaattgaaaaacaaaatagcagcacttcacaaggcagct
gaagaaaagaaggctatgattgaggcaaagaaaggtgaagatttactcaaagcagaggag
atagctgcaaaatacagggcaactggaacagctccaaagaaactctttggtcttttc---
---
>Arath
---ATGGCTGAAGAGGAACCGAAGAAGGTG---ACAGAGACCGTGTCGGAACCAACTCCA
ACACCGGAAGTTCCGGTGGAGAAACCT---------GCTGCTGCTGCAGAT---GTTGCT
CCTCAGGAGAAGCCTGTGGCTCCACCTCCCGTTCTTCCATCTCCGGCACCGGCAGAGGAG
AAGCAA------GAAGACTCTAAGGCTATTGTTCCCGTCGTCCCTAAAGTAGAGGAAGAG
AAG------------------------------AAAGAAGGATCAGTTAATCGAGATGCT
GTTCTGGCTAGAGTTGAGACAGAGAAGAGGATGTCACTTATCAAAGCTTGGGAAGAGGCT
GAGAAATGCAAAGTGGAGAACAAAGCTGAGAAGAAGCTTTCTTCAATTGGATCATGGGAG
AACAACAAGAAAGCAGCTGTGGAAGCTGAGCTCAAGAAAATGGAGGAGCAATTGGAGAAG
AAGAAGGCAGAGTATGTGGAGCAGATGAAGAACAAAATAGCTCAAATTCACAAGGAAGCA
GAAGAGAAGAGAGCGATGATTGAAGCTAAGCGTGGAGAAGAAATTCTCAAAGCAGAGGAA
TTAGCAGCCAAGTACCGTGCCACTGGAACCGCTCCCAAAAAGCTTTTCGGATGCATG---
---
>Bradi
---ATGGCTGCGGAGGAGGCTAAGAAGGTGGAGGTGGAGGTGACGCCGGAGCCCGAGGCT
CCGCCGGCCGTGCCCGCCGCGGAGCCCGAG------------GCCCCCGCCAAGGACGTC
ACCGAGGAGAAGGCCGTCATCCCCGCG---------------CCGGCCGCCGAGGAGGAG
AAGCCGCCCGTCGATGACTCCAAGGCCCTCGTC---GTCGTCGAGAAGGTTGCAGATGAG
AAACCCGCAGATGAGAAGGCCGCA---------CATGGGGGCTCAAATGACAGAGATATT
GCTCTTGCAAGGGTGGAAACTGAGAAGAGAAACTCTTTGATTAAAGCATGGGAGGAGAAT
GAGAAGACAAAGGCTGAGAACAAGGCTGCTAAGAAGGTGTCCGCCATTCTCTCGTGGGAG
AACACCAAGAAAGCAAACATAGAAGCTCAACTGAGGAAGATTGAGGAGCAATTGGAAAAG
AAGAAGGCTGAATACGCAGAGAAGATGAAGAACAAGGCTGCAATGATCCACAAGGAGGCC
GAAGAGAAGAAAGCAATGGTCGAGGCGAAGCGCGGGGAGGAAGTCCTCAAGGCCGAGGAG
ATGGCGGCCAAGTACCGCGCCACTGGCAACTCTCCCAAGAAAACCATGGGGTGCTTTGGG
GCC
>Oryza
---ATGGCTGAGGAGGAGGCCAAGAAGGTGGAGGTGGAGGTCACCGAGGCGCCACCCGCC
GCTGCCGCTGCCGCGGAGACGGAGCCGGCT------------------GCCAAGGACGTC
GCCGAGGAGAAGGCCGTCATCCCCGCC---------CCCGCGCCGCCGGCCGAGGAGGAG
AAGCCTCCCGTCGACGACTCCAAGGCGCTGGCC---ATCGTCGAGAAGGTTGCAGATGAA
---CCTCCTGCCGAGAAACCTGCT---------CAAGGGGGCTCTAATGACAGAGATGTT
GCTCTTGCAAGGGTGGAAACTGAGAAGAGGAACTCATTGATCAAAGCATGGGAGGAAAAT
GAGAAGACAAAAGCTGAGAACAAGGCTTCGAAGAAGCTATCTGCTATTCTTTCCTGGGAG
AACACAAAGAAAGCAAACATAGAAGCTCAACTGAAGAAGATTGAGGAGCAACTGGAAAAG
AAGAAGGCTGAATATGCAGAGAAGATGAAGAACAAAGTCGCGATCGTCCACAAGGAAGCT
GAGGAGAAGAGAGCAATGGTCGAGGCAAAGCGCGGCGAGGAAGTCCTAAAGGCCGAGGAG
ATGGCAGCCAAGTACCGTGCCACCGGCCATGCTCCCAAGAAACTCATCGGGTGCTTTGGG
GCC
>Zma
---ATGGCTGAGGAGGAGGCCAAGAAGGTGGAGGTGGAGGTCACCAAGGAGCCCGAGGCG
GCGGCG------------------------------------------AAGGAGGACGTA
GCCGATGACAAGGCCGTCATCCCCGCG---------ACCGACCCGCCGCCGCCG------
CCGCCGCCGGCCGACGACTCCAAGGCCCTGGCC---ATCGTCGAGAAAGTTGCAGATGAA
---CCTGCTCCCGAGAAGCCTGCCCCTGCGAAGCAAGGGGGCTCCAATGACAGGGATCTC
GCTCTTGCAAGGGTGGAAACAGAGAAGAGGAACTCTTTGATCAAAGCTTGGGAAGAGAAT
GAGAAGACAAAAGCTGAGAACAAGGCTGCTAAGAAAGTATCCGCTATTCTTTCATGGGAA
AACACAAAGAAAGCAAACATAGAAGCTGAACTGAAGAAGATTGAGGAACAACTGGAAAAG
AAGAAGGCTGAATATGCAGAGAAGATGAAGAACAAGGTTGCAATGATACACAAGGAAGCC
GAAGAGAAGCGAGCGATGGTGGAGGCAAAACGCGGTGAGGAGGTCCTGAAGGCCGAGGAG
ATGGCTGCCAAGTACCGGGCCACCGGCCACGCTCCTAAGAAGCTCATCGGTTGCTTCGGA
GCC
>Sorbi
---ATGGCTGAGGAGGCGGCCAAGAAGGTGGAGGTGGAGGTCACCAAGGACAAGGAGCCC
GAGGCGGCGCCCGCGGAGGCCGTGCCGGAG---------GCGGCGGCCAAGGAGGACGTC
GCCGAGGAGAAGGCCGTCATCCCCGCG---------ACCGAGCCGCCGGCCGCCGAGGAG
AAGCCGCCGGCCGACGATTCCAAGGCCCTCGCC---ATCGTCGAGAAAGTTGCAGATGAA
---CCTGCTCCAGAGAAGCCTGCTGCTGAGAAGCAAGGGGGTTCCAATGACAGAGATCTT
GCTCTTGCAAGGGTGGAAACAGAGAAGAGGAACTCTTTGATCAAAGCATGGGAAGAGAAT
GAGAAGACAAAAGCTGAGAACAAGGCTGCTAAGAAAGTATCCGCTATTCTTTCATGGGAG
AACACAAAGAAAGCAAACATAGAAGCTCAACTGAAGAAGATTGAGGAACAACTGGAAAAG
AAGAAGGCCGAATATGCTGAGAAGATGAAGAACAAGGTTGCAATGATCCACAAGGAAGCC
GAGGAGAAGCGAGCGATGGTGGAGGCAAAGCGCGGTGAGGAGGTCCTGAAGGCCGAGGAG
ATGGCTGCCAAATACCGGGCCACCGGGCACGCTCCTAAGAAGCTCATCGGGTGCTTCGGA
GCC
>Poptr
---ATGGCAGAAGAGGAGCCAAAGAAGGTGGAAACTGAAACCCCATCAGAAACTCCTCCT
CCTCCTCCACCACCACTAGCCGAACCTGAACCTGAAGTTAAGGCT---CAAAAAGATGTA
GCTGAGGAGAAAACTGTAATCTCTACT---------------CCTCCTCTCGTTGAAGAG
AAGGTT------GAGGAGTCAAAAGCAGTTGCT---GTTGTTGAGAAAGCATCTGAA---
---TCTGCTGAGGAGAAA---------------ACAGAGGGCTCTGTCAATAGAGATGCT
GTTCTTGCAAGGGTTGTTACAGAGAAGAGGATATCACTTATCAAAGCATGGGAAGAGAGT
GAGAAATCCAAAGCAGAAAACAAAGCTCACAAAAAAATCTCTTCCATTGCATCATGGGAG
AACAGCAAGAAAGCATCTGTGGAGGCTGAGTTGAAGAAGATTGAGGAAAAACTTGAGAAG
AAAAAGGCAGAATATGTGGAGAAAATGAAGAACAAAATAGCAGTAATTCACAAGGAAGCA
GAAGAAAAGAAAGCGATAGTCGAAGCTAAACGTGGGGAAGATCTTCTCAAGGCTGAAGAG
ATAGCTGCTAAATATCGTGCCACTGGAACTACTCCAAAGAAGCTTTTTAAGATGTTTTTA
GGC
>Vitis
---ATGTCTGCGGAGGAACCTAAGACCGTCGCAGAATCGGAGACGCCGACGGATCCTCCT
CCGCCTGAACCAACCGAAGCT---CCCAAG------------------------GATGTG
ACCGAGGAGAAAGCCGTAATTCCGCCA---------------GCTCCTCCTCCGGAAGAG
AAGCCT------GATGAAACCAAAGCACTCGCC---ATCGTCGAAAAGGTTCCAGAA---
---CCCATTGAAGAGAAAGGCTCT---------GAGGGTGGTTCTGTCAACAGAGACACT
GTGCTTGCACGAGTTGCAACAGAGAAGAGGCTATCACTAATCAGAGCATGGGAAGAAAGT
GAAAAGTGTAAAGCAGAGAACAAAGCTCAAAAAAAGCTATCTGCCACTGAAGCATGGGAG
AACAGCCAAAAAGCATCTGTGGAAGCTGAGCTGAAAAAGATTGAGGAAAATTTGGAGAGG
AAGAAGGCAGAATATGTGGAGAAGATGAAAAACAAGATAGCGATAATCCACAAGGAAGCG
GAAGAGAAAAGGGCAATGATTGAAGCCAGACGTGGGGAAGATCTTCTCAAGGCAGAGGAG
ATGGCTGCAAAATACCGTGCTACTGGAAGTGCTCCAAAGAAGTTACTGGGATGCTTC---
---
