# Supplementary material for: Back to the sea twice: identifying candidate plant genes for molecular evolution to marine life
Source: BMC Evol Biol. 2011 Jan 12;11:8. doi: 10.1186/1471-2148-11-8 (PMC3033329; doi:10.1186/1471-2148-11-8)
Supplement: Additional file 3 — Aligned nucleotide (CDS) sequences of each OrthoMCL cluster, produced with PAL2NAL. [file 1471-2148-11-8-S3.GZ › orthomcl1296.pal2nal]

>Arath
ATGGCTTCCTCTGATTTCGATGGAATCCTTTTGGGAATGGGAAACCCACTCCTCGACGTC
TCTGCCGTCGTCGACCAACAGTTTCTCGACAAATACGACATCAAATTGAACAATGCGATT
CTCGCAGAGGACAAACATTTGCCCATGTACGATGAAATGAGCCAGAAGTTCAATGTTGAA
TACATTGCTGGAGGTGCTACCCAGAACTCAATCAAAGTGGCCCAGTGGATGCTTCAAGTT
CCTGGGGCAACCAGTTACATGGGATCCATTGGAAAGGACAAATACGGAGAGGCAATGAAG
AAGGATGCTACAGCAGCTGGTGTCTATGTCCACTATTACGAAGATGAGGCAACACCTACC
GGAACTTGCGGTGTCTGTGTTCTTGGTGGAGAAAGATCGCTCATTGCCAATCTTTCTGCT
GCTAATTGCTACAAGGTTGAACACTTGAAGAAGCCTGAGAACTGGGCTCTGGTTGAGAAG
GCCAAGTTTTATTACATTGCTGGATTCTTCCTCACGGTATCACCAGAATCCATTCAGTTG
GTACGTGAACATGCTGCTGCAAACAACAAGGTGTTCACGATGAACCTTTCTGCTCCATTC
ATCTGTGAATTCTTCAAAGATGTTCAGGAGAAGTGCCTGCCGTACATGGACTATATTTTT
GGCAATGAGACCGAGGCAAGAACCTTCTCCAGGGTTCACGGCTGGGAGACTGATGATGTT
GAGCAAATAGCCATCAAGATGTCCCAGTTACCCAAAGCCTCTGGAACATACAAGAGGACT
ACTGTGATTACACAAGGCGCAGATCCTGTGGTTGTCGCTGAGGATGGAAAAGTGAAGAAG
TACCCAGTCATCCCTCTCCCCAAAGAGAAGCTTGTTGACACCAACGGTGCAGGTGATGCA
TTTGTGGGAGGGTTTCTGTCCCAGCTGGTGCACGGAAAGGGGATTGAAGAGTGTGTGAGG
GCAGGATGCTACGCGTCAAACGTAGTGATCCAGAGGTCTGGTTGCACTTACCCTGAGAAA
CCAGACTTCAAC
>Zostera
ATGACGTCGATT------GAGGGAGTCCTGTTGGGAATGGGAAATCCACTGCTCGATATC
TCCGCAGTCGTCGACGATGCATTCCTCGCGAAGTATGATTTGAAGCCAAACAATGCAATC
CTCGCTGAAGAGAACCATATTCCAATGTATGAAGAACTTGCTTCAAAAGACAATGTAGTG
TACATTGCTGGAGGAGCAACCCAAAATTCAATTAGAGTGGCTCAGTGGATGCTTCAAATC
CCTCGTGCAACAAGTTATATGGGTTGTATTGGAAAGTGTAGGTTTGGGGAGGAGATGACA
AAAAGTTCAAAGCTTGCCGGTGTCAATGTACAATATGATGTTGATGATAAACTTCCGACT
GGTACATGTGCTGTTTGTGTTGTTGGTGATGATAGGTCTTTAGTTGCTAATTTATCGGCA
GCTAACTGCTACAAGACTGAACACTTGAAGAAACCTGAAAACTGGGCACTAGTTGAAAAG
GCAAAGTTTATTTATATTGCCGGATTTTTCCTGACGGTCTCTCCAGAGTCTATCCTACTC
GTGGCTGAGCATGCTGCTGCAAATAATAAGGTTTTCGTAATGAATCTCTCTGCACCATTT
ATCTGTGAGTTCTTCAAGGATCCCCTAGAAAAGGTTCTTCCATATGCTGATTTTCTTTTT
GGAAATGAGACTGAAGCGGTGACATTTTCAAAAGTCAAAGGATGGGAGACTGAGAATATC
GAAGAAATAGCTCTTAAGATCTCACAAATGCCCAAGGCATCTGCATCGCGCAAAAGAATC
GTTGTCATTACTCAGGGTGCTGATCCAGTAATCATTGCTGAGGATGGAAATGTGAAACAG
TATCCTGTGATTCCATTACCAAAGGAGAAACTTGTAGACACCAACGGTGCAGGTGATGCG
TTTGTTGGTGGTTTCTTGTCTCAATTGGTTGAAGAAAAGAGCATTGCGGAATGTGTGAGA
GCTGGATCTTACGCAGCTAATGTGATTATCCAACAATCAGGATGCACTTATCCTCCAAAA
CCTGATTTCCAG
>Oryza
---ATGGCGTCC------GAGGGCGTGCTCCTGGGGATGGGCAACCCCCTCCTCGACATC
TCCGCCGTCGTCGACGACGCCTTCCTCACCAAGTATGACGTCAAGCTGAACAATGCAATT
CTCGCTGAGGAAAAGCACTTGCCTATGTATGATGAGTTGGCCAGCAAGGGCAATGTTGAA
TATATTGCCGGAGGAGCCACCCAGAACTCTATCAGGGTTGCTCAATGGATGCTTCAAACT
CCTGGTGCAACAAGTTACATGGGTTGCATTGGAAAGGATAAGTTTGGTGAGGAGATGAAG
AAGAATGCCCAAGCTGCTGGTGTTACTGCTCATTACTACGAGGATGAGGCTGCTCCCACG
GGCACATGTGCTGTCTGTGTTGTTGGTGGTGAAAGATCACTGGTTGCAAACTTATCAGCA
GCAAACTGCTACAAATCTGAGCATCTGAAGAAACCGGAGAACTGGGCACTAGTGGAGAAA
GCAAAATACATCTACATTGCTGGCTTTTTCCTTACGGTCTCCCCAGATTCTATTCAGCTT
GTTGCTGAGCATGCTGCCGCTAACAACAAGGTGTTCCTGATGAACCTCTCTGCACCCTTT
ATCTGTGAGTTTTTCCGTGATGCCCAGGAGAAGGTTCTTCCGTTTGTGGACTACATCTTC
GGTAACGAAACAGAAGCAAGAATCTTTGCTAAAGTCCGTGGATGGGAGACTGAGAATGTT
GAGGAGATCGCGTTGAAGATTTCCCAGCTTCCATTGGCCTCTGGAAAACAAAAGAGGATT
GCCGTGATTACTCAAGGTGCTGATCCAGTAGTTGTCGCTGAGGATGGACAGGTGAAAACA
TTCCCTGTGATCCTACTGCCAAAGGAGAAGCTTGTTGACACCAATGGCGCTGGTGATGCC
TTTGTTGGAGGCTTCCTCTCACAATTGGTTCAACAAAAGAGCATTGAGGACTCTGTGAAG
GCTGGTTGCTATGCCGCAAATGTTATCATCCAGCGTTCTGGCTGCACTTACCCTGAGAAG
CCTGATTTCAAC
>Zma
ATGGCGGCGAGC------GAGGGCGTGCTCCTGGGGATGGGCAACCCCCTCCTCGACATC
TCCGCCGTTGTCGATGACGCCTTCCTGGCAAAGTATGACATCAAGCTGAACAATGCCATT
CTCGCTGAGGAGAAGCACTCGCCTATGTATGATGAGTTGGCTAGCAACAGCAATGTTGAA
TATATTGCTGGAGGAGCCACCCAGAACTCTATCAGGGTTGCCCAATGGATGCTTCAAACT
CCTGGTGCAACAAGTTACATGGGATGCATTGGGAAGGACAAGTTTGGTGAGGAGATGAAG
AAAAATGCTCAAGCTGCAGGAGTTACTGCTCATTACTATGAGGATGAGACTGCTCCTACT
GGCACATGTGCTGTATGTGTTGTTGGTGGCGAAAGGTCATTGATTGCAAATCTGTCGGCG
GCAAACTGTTACAAATCTGAGCATCTCAAGAGACCAGAGAACTGGGCACTAGTTGAGAAG
GCAAAATACATCTACATTGCTGGATTTTTCCTCACGGTGTCACCTGATTCTATCCAGTTA
GTTGCTGAGCATGCTGCGGCAAATAACAAGGTGTTCCTGATGAACCTCTCTGCTCCCTTC
ATCTGTGAGTTTTTCTATGATGCCCAAGAGAAGGTCCTCCCGTATGCTGACTTCATCTTC
GGCAATGAAACCGAGGCAAAAATCTTCGCCAAAGTTCGAGGATGGGAGACTGAGAATGTC
GAGGAGATTGCTTTGAAGATCTCTCAGCTTCCTTTGGCTTCAGGCAAGCAAAAGAGGATT
GCTGTGATTACTCAAGGTGCTGATCCAGTGGTTGTTGCTGAGGACGGGAAGGTGAAAACG
TTCCCTGTGATCCTATTGCCCAAGGAGAAGCTTGTTGACACCAACGGCGCAGGTGACGCT
TTCGTCGGAGGCTTTCTCTCTCGGCTGGTCCAGGGCAAGAGCATCGAGGACTGCGTGACG
GCTGGTTGCTACGCCGCCAATGTTGTCATCCAGCGCCCAGGCTGTACCTACCCAGAGAAG
CCTGACTTCAAC
>Bradi
ATGGCGAGCAGCAGCTACGAGGGCGTCCTGCTGGGGATGGGCAACCCCCTGCTCGACATA
TCCGCCGTCGTCGACGAGGCCTTCCTCGCCAAGTATGATATCAAACCAGGCAATGCCATT
CTTGCAGAGGAAAAGCACCTGCCAATGTATGATGAATTGGCTAGCAAGGGTGATATTGAA
TACATTGCTGGAGGAGCCACTCAAAACTCTATCAGGGTTGCCCAATGGATGCTTCAAATT
CCTGGTGCAACGAGTTACATAGGCTGCATTGGGAAGGACAAGTTCGGTGAGAGGATGAAG
AAAAATGCAGAAGATGCTGGTGTCAATGCCCACTATTACGAGGATGTGAATGTTCCGACC
GGCACATGTGCTGTTTGTGTTGTTGGTGGTGAGAGGTCACTCGTTGCAAATTTATCTGCA
GCAAATTGCTACAAGTCTGAACATCTGAAGAGACCGGAGAACTGGATGCTTGTGGAAAAG
GCAAAATATATTTATATTGCTGGCTTTTTCCTTACCGTGTCACCGGAGTCTATTCAACTT
GTTGCTGAGCATGCTGCTGCAACTAACAAGGTGTTTATGATGAACCTCTCTGCCCCATTT
ATCTGTGAGTTTTTCCGTGATGCCCAAGAGAAAACACTTCCGTATGTGGACTACATATTT
GGAAATGAAACTGAGGCAAGGACCTTTGCTAAAGTTCGTGGTTGGGAGACTGAGAGTGTT
GAGGAGATTGCTTCGAAGATCTCTCAATTGTCTAAGGCTTCGGGAACACACAAGAGGATT
ACCGTTATTACTCAAGGTTGTGATCCTGTAGTTGTGGCTGATGATGGAAAGGTGAAAACA
TTCCCTGTGATCCTTTTGCCAAAGGAGAAGCTTGTTGATACCAATGGTGCAGGCGACGCC
TTTGTTGGAGGATTTCTCTCTCAATTGGTTCAAGAGAAGAGCATTGACGAGTGTGTCAGA
GCGGCTTGTTACGCTGCAAACGTCATTATCCAGCGTTCTGGCTGTACTTACCCTGAGAAG
CCAGATTTCCAC
>Sorbi
ATGGCCAGCAGCGGCTACGAGGGGATCCTCCTGGGGATGGGGAACCCCCTCCTCGACATC
TCCGCTGTCGTCGACGAGGGCTTCCTCGCCAAGTATGACGTGAAGCCTGGCAATGCCATT
CTTGCCGAGGACAAGCATTTGCCAATGTATGATGAATTGGCTAGCAAGAGCAATGTTGAA
TACATTGCTGGAGGAGCCACTCAAAACTCTATCAGGGTTGCCCAATGGATGCTTCAAATT
CCTGGCGCAACAAGTTACATAGGTTGTATTGGGAAGGATAAGTTTGGTGAGGAGATGAAG
AAAAATGCACAAGCTGCTGGTATTAATGCCCATTATTATGAGGATGAGAATGCTCCAACA
GGCACATGTGCTGTCTGTGTTGTTGGTGGAGAAAGGTCACTTATTGCTAACTTGTCTGCT
GCAAACTGCTACAAGTCTGAACATCTGAAGAAACCAGAGAATTGGGCACTTGTTGAGAAG
GCAAAATATATTTACATTGCTGGATTTTTCCTTACGGTGTCCCCGGATTCTATTCAACTT
GTTGCTGAGCATGCTGCTGCAACCAACAAGGTGTTTATGATGAACCTTTCTGCCCCCTTT
ATCTGCGAGGTTTTCCGTGATGCCCAAGAGAAAGCTCTTCCGTATGTGGACTACATCTTT
GGAAATGAAACTGAGGCGAGGACCTTTGCTAAAGTTCGTGGTTGGGAGACTGAGAATGTT
GAGGAGATTGCTTGGAAGATCTCTCAATTACCGAAGGCTTCAGGAACACACAAGAGGATT
ACTGTGATCACTCAAGGTCGTGATCCAGTAGTTGTGGCTGATGATGGAAAGGTGAAGACT
TTCCCTGTGATCCTCTTGCCCAAGGAGAAGCTTGTTGACACGAATGGTGCAGGTGATGCC
TTCGTTGGAGGCTTCCTATCTCAGTTGGTTCAAGAGAAGAGCATTGACGAGTGTGTCAGA
GCTGCCTGTTACGCCGCCAATGTTATCATCCAACGTTCTGGCTGCACTTACCCTGAAAAG
CCTGACTTCAAC
>Posidonia
ATGGCGTCAACC------GAGGGCGTGCTCCTGGGGATGGGGAACCCACTCCTCGACATC
TCGGCCGTCGTCAACGACGAGTTCCTCGCCAAGTATGACATCAAGTTGAATGATGCAATT
CTTGCTGAGGACAAACATCTTCCAATGTATGATGAATTGGCTACGAAATTCAATGTAGAG
TACATTGCTGGTGGGGCAACTCAAAATTCTATCAGGGTCGCTCAGTGGATGCTTCAAATT
CCTGGTGCTACGAGTTACATGGGATGCATTGGAAAGGATAAGTTTGGGGAGGAGATGACA
AAGAATTCAATACTTGCTGGTGTTAATGTCCAATATGATGTAGATGAGAAAGCCCCAACT
GGTACCTGTGCTGTCTGTGTTGTGGGTGGTGAGAGATCCCTGATTGCCAATTTATCAGCA
GCAAACTGCTACAAGACTGAACACTTGAAGAGACCAGAAAACTGGGCTTTAGTTGAAAAG
GCCAAGTACATTTACATCGCTGGGTTTTTCCTCACGGTCTCTCCAGAGTCTATTCAGCTC
GTTGCTGAGCATGCTGCGGCTAAGAACAAGATTTTTGCAATGAACCTTTCTGCTCCTTTT
ATCTGC------------------------------------------------------
------------------------------------------------------------
------------------------------------------------------------
------------------------------------------------------------
------------------------------------------------------------
------------------------------------------------------------
------------------------------------------------------------
------------
>Medtr
---atggctttg------gaaggtgttcttctcggtatgggtaatccccttctcgacatc
tctgctgtcgtcgatgaagatttcttgaaaaagtttgatatccagttgaacaatgccatt
ctcgctgaagataagcacaaatctatgtatgatgaaatggctgctaaatataatgtggag
tacattgctggaggagctactcagaattcaatcagggttgctcagtggatgcttcaagtt
cccggggccactagttacattggttgcatcggaaaggacaagtttggtgaggagatgacc
aagaactctaaacaagctggtgttaatgttcactattatgaagatgagaatacacctaca
ggaacttgtgctgtttgtgtggttggtggtgaaaggtcacttattgccaacttatcagct
gcaaattgctacaaggtcgaccatttgaagcaacccgaaaattgggcattagttgagaag
gccaaatatttctatattgctggctttttccttactgtatcccctgaatccattcaatta
gttgccgagcatgcagcagcaaataacaaggtcttcatgatgaacctttctgcaccattt
atctgcgagttcttcaaggatccacaggagaaagctctgccgtatatggactatgttttt
ggaaatgagactgaagcaagaacattttccaaagttcatggctgggagactgaaaatgtc
gaggagatagctttaaagatatcccagttgccaaaggcatcagaggcacgcaaaaggatt
actgttatcacacagggtgctgatcccgtatgtgttgctcaagatgggaaagtgacattg
taccctgttatactattacctaaagagaaattagttgataccaatggagcaggagatgcc
tttgttggaggatttctttcacaattggttcaggagaagcctattgaagaatgtgttaga
gctgggtgttatgcagcaaatgttatcatccaaaggtctggctgcacttacccagagaag
cctgattttcat
>Poptr
---ATGGCGTGC------GAGGGGATCTTGTTAGGCATGGGAAACCCACTCCTCGACATT
TCTGCTGTTGTAGACGATGATTTCTTGCAGAAATATGACATCAAGCTGAACAATGCTATC
CTCGCCGAAGACAAGCACTTGCCTATGTACGATGAAATGGCTAGCAAGGACAATGTAGAA
TACATTGCTGGAGGTGCTACTCAAAATTCAATCAGAGTTGCACAGTGGATGCTCCAAATT
CCTGGCGTAACCAGCTATATGGGCTCCATTGGGAAGGACAAGTTTGGAGAGGAGATGAAG
AAAAACTCAACTGAAGCTGGTGTTAATGTACATTATTATGAGGATGAGGCTGCTCCAACT
GGAACATGTGCTGTTTGTGTTGTTGGTGGTGAGAGGTCGCTCATTGCAAATTTGTCTGCT
GCAAATTGTTACAAATCTGAGCACTTGAAGAGGCCAGAAAATTGGAAACTTGTTGAAAAG
GCAAAATATTTCTACATTGCTGGGTTTTTCCTTACTGTGTCTCCTGAATCCATTATGCTT
GTTGCTGAACACGCAGCTGCAAACAACAAGGTCTTCATGATGAACCTTTCTGCTCCATTT
ATCTGTGAGTTCTTCAAGGATGTGCAGGAGAAAGCTCTACCTTATATGGACTATGTCTTT
GGGAATGAGACCGAAGCCAGAACCTTTGCAAAGGTTCATGGATGGGAGACTGAGAATGTT
GAGGAGATTGCTCTTAAGATTTCTCAATGGCCTAAGGCATCAGGGGCACACAAGAGGATT
GCTGTTATTACTCAAGGTGCAGATCCTGTTGTAGTTGCTGAGGATGGGAAGGTGAAATTA
TTCCCTGTGATATTGTTACCCAAGGAGAAGCTGGTTGATACAAATGGAGCAGGTGATGCG
TTCGTTGGTGGATTTTTGTCACAGCTGGTGCAAGAGAAGCCCATTGAAGACTGTGTGAGA
GCTGGTTGCTATGCAGCAAATGTCATTATCCAAAGGTCAGGCTGCACATATCCAGAGAAG
CCCGATTTCAAG
>Vitis
------------------------------------ATGGGCAACCCCCTCCTCGACATT
TCTTCTGTCGTCGACGAAGAATTCCTTCAAAGATATGACATCAAGTTGAATAATGCTATT
CTTGCTGAGGACAAACACTTGCCCATGTACGATGAAATGGCTAGCAAGTATAATGTGGAG
TATATTGCTGGAGGTGCTACTCAAAATTCGATTAGAGTTTGCCAGTGGATGCTTCAAATC
CCTGGAGCAACAAGCTATATGGGATGCATTGGAAAGGACAAGTTTGGGGAGGAAATGAAG
AAAAACTCAAAACTTGCTGGTGTTAATGTTCACTATCGTGAGGATGAGACTGCACCAACT
GGTACATGTGCAGTTTGCGTTGTTGGTGGCGAGAGGTCACTCATTGCCAACTTATCGGCT
GCAAATTGCTACAAGTCCGAACACTTGAAGAGGCCTGAAAACTGGGCATTAGTTGAAAAG
GCCAAATATTTCTATATTGCTGGTTTTTTCCTGACTGTGTCCCCTGAATCAATTCTACTC
GTAGCTGAACATGCAGCTGCAAACAATAAGGTCTTCATGATGAACCTTTCTGCTCCATTC
ATCTGTGAATTCTTCAAGGATCAACAGGAGAAAGCTCTACCGTACATGGATTATGTATTT
GGGAATGAAACGGAAGCAAGAACCTTTTCCAGGGTTCATGGCTGGGAGACTGATAACGTT
GAGGAGATTGCAATAAAAATATCTCAATGGCCAAAAGCATCAGGGACACACAAGAGAATT
ACTGTGATCACTCAAGGTGCAGATCCTGTTGTAGTTGCAGAGGATGGAAAAGTGAAGTCA
TTCCCTGTGATCTTGCTGCCCAAGGAGAAGCTGGTTGATACCAATGGAGCAGGGGATGCA
TTCGTTGGAGGTTTTTTGTCTCAGTTGGTTCAAGAGAAGCCTATTGAAGAATGTGTGAGA
GCTGGTTGCTATGCTTCACATGTTATAATCCAAAGGTCTGGCTGCACCTACCCAGAGAAG
CCCGACTTCAGT
