# Supplementary material for: Back to the sea twice: identifying candidate plant genes for molecular evolution to marine life
Source: BMC Evol Biol. 2011 Jan 12;11:8. doi: 10.1186/1471-2148-11-8 (PMC3033329; doi:10.1186/1471-2148-11-8)
Supplement: Additional file 3 — Aligned nucleotide (CDS) sequences of each OrthoMCL cluster, produced with PAL2NAL. [file 1471-2148-11-8-S3.GZ › orthomcl129.pal2nal]

>Vitis
------------------------------------------------------------
------------------------------------------------------------
------------------------------------------------------------
------------------------------------------------------------
------------------------------------------------------------
------------------------------------------------------------
---------------------------------------ATGATCACTGCTGGTATTTCC
AAGGATGGTCAGACCCGTGAGCATGCTTTGCTTGCCTTCACCCTTGGTGTCAGGCAAATG
ATCTGCTGTTGCAATAAGATGGATGCGACAACACCGAAGTACTCCAAGTCCAGGTATGAT
GAAATTGTGAAG------------------------------------------------
------------------------------------------GAACGGTCAACAAACCTT
GACTGGTACAAGGGCCCTACCCTCCTTGAGGCTCTTGACATGATTCACGAGCCCAAGAGG
CCCTCGGACAAGCCCCTT------------------------------------------
------------------------------------------------------------
------------------------CTCAAGTCAGTTGAAATGCACCATGAGTCTTTGGTA
GAGGGTCTGCCTGGTGACAATGTTGGTTTCAATGTGAAGAATGTTGCTGTC---------
------------------------------------------------------------
------------ATTATCATGAACCATCCTGGCCAAATTGGAAATGGTTATGCCCCAGTC
CTTGACTGTCACACCTCCCACATTGCGGTGAAGTTTGCTGAGATTACGACCAAGATTGAC
AGGCGGTCTGGCAAGGAGCTTGAGAAGGAGCCC---------------------------
---------------------AACCCATGGTTGTGGAAACTTTCTCCGAGTACCCTCCAC
TTGGCCGTTTTGCTGTTAGGGACATGCGTCAAACTGTTGCTGTCGGTGTTATCAAGAGTG
TTGAGAAGAAGGATCCAAGTGGTGCCAAGGTTACCAAGTCCGCTGCCAAGAAGAAATGAA
AGGTTTGTTTTAGAAAACCAATGC
>Poptr
------------------------------------ATGGGTAAAGAGAAGACTCACATC
AACATCGTGGTCATTGGCCATGTGGACTCTGGAAAGTCAACCACCACTGGCCACTTGATC
TACAAGCTTGGAGGTATTGACAAGCGTGTCATTGAGAGGTTCGAGAAGGAAGCTGCTGAG
ATGAACAAGAGGTCATTCAAGTATGCCTGGGTGCTCGACAAGCTCAAGGCTGAGCGCGAG
CGTGGAATTACCATTGATATTGCCCTGTGGAAGTTTGAGACCACCAGGTACTACTGCACT
GTCATTGATGCCCCTGGACATCGTGACTTTATCAAGAACATGATTACTGGAACTTCCCAG
GCTGACTGTGCCGTGCTTATCATTGATTCCACCACTGGTGGTTTCGAAGCTGGTATCTCC
AAGGATGGCCAGACCCGTGAGCACGCTCTTCTTGCTTTTACCCTCGGTGTGAAGCAAATG
ATATGCTGTTGTAACAAGATGGATGCCACCACTCCAAAATACTCCAAGGCAAGGTATGAT
GAAATTGTCAAGGAAGTGTCCTCCTACTTGAAGAAGGTTGGTTACAACCCTGACAAGATT
CCCTTTGTCCCAATCTCTGGATTTGAGGGTGACAACATGATTGAGAGGTCCACCAACCTT
GACTGGTACAAGGGCCCAACACTCCTGGATGCCCTCGACCAGATCCAGGAGCCCAAGAGG
CCCTCAGACAAGCCCCTCCGTCTCCCACTTCAGGATGTGTACAAGATTGGTGGTATCGGA
ACTGTCCCAGTGGGTCGTGTTGAAACTGGTGTCATCAAGCCCGGCATGGTTGTCACATTC
GGTCCAACTGGACTGAGTACTGAAGTCAAGTCTGTTGAGATGCACCACGAGGCTCTCCTA
GAGGCTCTTCCTGGTGACAATGTCGGGTTCAATGTTAAGAATGTAGCTGTTAAGGATCTG
AAGCGTGGTTTTGTGGCCTCAAACTCCAAGGACGATCCTGCGAGGGAAGCTGCCAACTTC
ACTTCCCAAGTTATCATCATGAACCATCCTGGACAGATCGGAAATGGTTACGCTCCAGTC
CTTGACTGCCACACCTGTCACATTGCTGTGAAGTTTGCTGAGATCCTCACCAAGATTGAC
AGGCGGTCTGGTAAGGAACTGGAGAAGGAGCCCAAGTTCCTGAAGAACGGTGATGCTGGT
ATGATCAAGATGATTCCCACCAAGCCCATGGTGGTGGAGACTTTCTCAGCGTATCCTCCA
CTTGGTCGTTTTGCTGTGAGGGACATGCGCCAGACCGTTGCTGTGGGAGTTATCAAGAGC
GTGGAGAAGAAGGATCCCTCTGGTGCTAAGGTGACCAAATCTGCTGCCAAGAAGGGTGCC
AAG---------------------
>Zostera
TTCCGATTGTTTCGTCCTTCAAACGAGTTTCTAGCCATGGGTAAAGAGAAGATTCATATC
AGTATTGTGGTTATCGGTCATGTCGATTCTGGTAAATCAACGACAACCGGTCATCTTATC
TACAAGCTTGGAGGTATTGACAAGCGTGTGATCGAAAGGTTTGAGAAAGAAGCAGCTGAA
ATGAACAAACGTTCTTTCAAATACGCATGGGTTCTTGACAAGCTAAAGGCTGAACGTGAA
CGTGGTATCACCATTGATATCGCTTTGTGGAAGTTTGAGACCACCAAGTATTACTGCACT
GTTATTGATGCTCCAGGACACAGAGATTTCATTAAGAATATGATTACCGGGACATCTCAA
GCTGATTGTGCTGTTCTTATCATTGATTCTACAACTGGAGGTTTCGAAGCTGGTATTTCC
AAGGATGGTCAGACCCGTGAGCACGCTCTTCTGGCTTTCACCCTCGGTGTGAAGCAAATG
ATCTGCTGTTGTAATAAGATGGATGCTACAACTCCCAAGTACTCCAAGGCTCGTTACGAT
GAGATTATCAAGGAGGTCAGTTCTTACCTCAAGAAGGTTGGATACAATCCTGACAAAATT
CCTTTTGTTCCCATCTCTGGTTTTGAGGGAGACAATATGATTGAAAGATCGACCAACCTC
GATTGGTACAAGGGTCCTACTCTTCTTGAGGCTCTTGATCAAATCTCTGAGCCAAAGAGG
CCCTCAGACAAG------------------------------------------------
------------------------------------------------------------
------------------------------------------------------------
------------------------------------------------------------
------------------------------------------------------------
------------------------------------------------------------
------------------------------------------------------------
------------------------------------------------------------
------------------------------------------------------------
------------------------------------------------------------
------------------------------------------------------------
------------------------
>Arath
------------------------------------ATGGGTAAAGAGAAGTTTCACATT
AACATTGTGGTCATTGGTCATGTTGATTCTGGAAAATCGACCACAACTGGTCACTTGATC
TATAAGCTTGGTGGTATTGACAAGCGTGTCATCGAGAGGTTCGAGAAGGAGGCTGCTGAG
ATGAACAAGAGGTCCTTCAAGTACGCATGGGTGTTGGACAAACTTAAGGCCGAGCGTGAG
CGTGGTATTACCATCGATATTGCTCTATGGAAGTTCGAGACCACCAAGTACTACTGCACA
GTCATTGATGCCCCAGGACATCGTGATTTCATCAAGAACATGATTACTGGTACCTCCCAG
GCTGATTGTGCTGTTCTTATCATTGACTCCACCACTGGAGGTTTTGAGGCTGGTATCTCT
AAGGATGGTCAGACCCGTGAGCACGCTCTTCTTGCTTTCACCCTTGGTGTCAAGCAGATG
ATTTGCTGTTGTAACAAGATGGATGCCACCACCCCCAAATACTCCAAGGCTAGGTACGAT
GAAATCATCAAGGAGGTGTCTTCATACCTGAAGAAGGTCGGATACAACCCTGACAAAATC
CCATTTGTGCCAATCTCTGGATTCGAGGGAGACAACATGATTGAGAGGTCAACCAACCTT
GACTGGTACAAGGGACCAACTCTTCTTGAGGCTCTTGACCAGATCAACGAGCCCAAGAGG
CCATCAGACAAGCCCCTTCGTCTTCCACTTCAGGATGTCTACAAGATTGGTGGTATTGGA
ACGGTGCCAGTGGGACGTGTTGAGACTGGTATGATCAAGCCTGGTATGGTTGTTACCTTT
GCTCCCACAGGGTTGACCACTGAGGTTAAGTCTGTTGAGATGCACCACGAGTCTCTTCTT
GAGGCACTTCCCGGTGACAATGTTGGATTCAATGTCAAGAATGTTGCTGTCAAGGATCTT
AAGAGAGGATACGTTGCCTCTAACTCCAAGGATGATCCAGCTAAGGGTGCCGCCAACTTC
ACCTCCCAGGTCATCATCATGAACCACCCTGGTCAGATTGGTAACGGTTACGCCCCAGTT
CTCGATTGCCACACCTCTCACATTGCAGTCAAGTTCTCTGAGATCTTGACCAAGATTGAC
AGGCGTTCTGGTAAGGAGATTGAGAAGGAGCCCAAGTTTTTGAAGAATGGTGACGCTGGT
ATGGTTAAGATGACCCCAACCAAGCCCATGGTTGTTGAGACTTTCTCCGAGTACCCACCT
TTGGGACGTTTCGCTGTTAGGGACATGAGGCAGACCGTTGCTGTTGGTGTTATTAAGAGC
GTGGACAAGAAGGACCCAACTGGAGCCAAGGTCACCAAGGCTGCAGTGAAGAAGGGTGCC
AAA---------------------
>Medtr
------------------------------------atgggaaaagaaaagattcatatc
aacattgttgtcattggacatgtcgactctggaaaatcaacaacaactggtcacttgatc
tacaagctaggaggtattgacaagcgtgtgatcgagagattcgagaaggaagctgctgag
atgaacaagaggtctttcaagtacgcatgggttcttgacaagcttaaggctgagcgtgaa
agaggaattaccattgatattgctttgtggaaatttgagaccaccaagtactactgcaca
gtcattgatgctcccggacatcgtgatttcatcaagaacatgattactggaacctcccag
gctgattgtgctgtccttatcattgactccaccactggtggttttgaagctggtatctct
aaggatggacagacccgtgagcatgctcttcttgcatttactcttggagtgaagcagatg
atctgttgttgtaacaagatggatgctaccacccccaagtactcaaaggctaggtacgat
gaaatcgtgaaggaagtttcatcctacttgaagaaggttggttacaacccagacaaaatc
ccatttgttccaatctctggttttgaaggtgacaacatgattgagaggtctaccaacctt
gactggtacaagggaccaactctccttgaggctcttgaccagatcaacgagcccaagaga
cccacagacaagcccctcaggcttccattgcaagatgtttacaagattggtggtattgga
actgtgccagttggacgtgttgagaccggtattgtgaagcccggtatggttgtgactttt
ggacccactggtttgacaactgaagttaagtctgttgagatgcaccacgaggctctcact
gaagctcttccaggagacaatgttggattcaatgttaagaatgttgccgtgaaggatctc
aagcgtggtttcgttgcatccaactccaaggatgaccctgcaaaggaagctgccaacttc
acttcccaagtcatcatcatgaaccaccctggacagattggaaatggatatgcaccagtg
ctcgattgccacacctctcacattgctgtgaagtttgctgaacttgttaccaagattgac
aggcgatctggtaaggagattgagaaggagcccaagttcttgaagaacggtgatgctggt
atcattaagatggttcccaccaagcccatggtggttgagaccttcgctgaatatcctcct
cttggacgttttgccgtcagggacatgcgtcaaactgttgctgttggtgtcatcaaggct
gtggagaagaaggatcccaccggagccaaagtcaccaaagctgctgccaagaagaag---
------------------------
>Sorbi
------------------------------------ATGGGTAAGGAGAAGACTCACATC
AACATTGTGGTCATTGGCCATGTCGACTCTGGCAAGTCGACCACCACTGGCCACCTGATC
TACAAGCTTGGCGGTATTGACAAGCGTGTGATCGAGAGGTTCGAGAAGGAGGCTGCGGAA
ATGAACAAGCGTTCATTCAAGTACGCCTGGGTGCTCGACAAGCTTAAGGCTGAGCGTGAG
AGAGGTATCACAATTGATATTGCGCTGTGGAAGTTCGAGACCACCAAGTACTACTGCACT
GTCATTGATGCCCCTGGACACCGTGACTTCATCAAGAATATGATCACTGGTACTTCCCAG
GCTGACTGTGCTGTTCTTATCATTGACTCCACCACTGGTGGTTTTGAGGCTGGTATCTCC
AAGGATGGCCAGACCCGTGAGCATGCTCTCCTTGCTTTCACACTTGGAGTCAAGCAGATG
ATTTGCTGCTGCAACAAGATGGACGCCACCACACCCAAGTACTCGAAGGCCCGTTATGAT
GAGATTGTGAAGGAAGTCTCTTCCTACCTGAAGAAGGTTGGATACAACCCAGACAAAATC
CACTTTGTTCCCATCTCTGGTTTTGAAGGTGACAACATGATTGAGAGGTCCACCAACCTT
GACTGGTACAAGGGCCCAACCCTGCTTGAGGCTCTGGACTTGATCAATGAGCCAAAGAGG
CCTTCAGACAAGCCACTGCGTCTCCCCCTTCAGGACGTGTACAAGATTGGTGGTATTGGA
ACTGTTCCTGTCGGGCGTGTTGAGACTGGTATCATCAAACCTGGTATGGTTGTTACCTTT
GGTCCTAGTGGCCTTACAACTGAGGTTAAGTCTGTCGAGATGCACCACGAGGCTCTCCAG
GAGGCCCTTCCTGGTGACAATGTTGGCTTCAATGTTAAGAATGTTGCTGTGAAGGATCTG
AAGCGTGGGTATGTGGCCTCCAACTCCAAGGATGACCCTGCCAAGGAGGCTGCTAGCTTC
ACCTCCCAGGTCATCATCATGAACCACCCTGGGCAGATTGGCAATGGCTACGCCCCAGTG
CTGGACTGCCACACCTCACACATTGCTGTCAAGTTTGCTGAGCTTGTTACCAAGATTGAT
AGGCGATCTGGCAAGGAGCTTGAGAAGGAGCCCAAATTCCTCAAGAACGGTGATGCTGGT
ATGGTGAAGATGGTTCCCACTAAGCCCATGGTGGTGGAGACCTTCTCTGAGTATCCTCCT
CTTGGTCGCTTTGCTGTCCGGGACATGAGGCAAACGGTGGCTGTTGGAGTCATCAAGAGC
GTGGAGAAGAAGGACCCAACTGGAGCCAAGGTGACCAAGGCTGCCGCCAAGAAGAAA---
------------------------
>Oryza
------------------------------------ATGGGTAAGGAGAAGACGCACATC
AACATCGTGGTCATTGGCCACGTCGACTCCGGCAAGTCGACCACCACGGGCCATCTGATT
TACAAGCTTGGAGGTATCGACAAGCGTGTGATCGAGAGGTTCGAGAAGGAAGCCGCTGAG
ATGAACAAGAGGTCCTTCAAGTACGCGTGGGTGCTTGACAAGCTCAAGGCCGAGCGTGAG
AGAGGTATCACCATCGATATTGCCCTGTGGAAGTTCGAGACCACCAAGTACTACTGCACG
GTCATCGATGCCCCTGGTCACCGTGACTTCATCAAGAACATGATCACGGGTACCTCCCAG
GCTGACTGTGCCGTGCTCATCATTGACTCCACCACTGGTGGTTTTGAGGCTGGTATCTCC
AAGGATGGCCAGACCCGTGAGCACGCTCTTCTTGCTTTCACTCTTGGAGTGAAGCAGATG
ATCTGCTGCTGCAACAAGATGGATGCCACCACTCCCAAGTACTCCAAGGCCCGTTATGAT
GAAATCGTGAAGGAAGTCTCATCCTACCTGAAGAAGGTCGGCTACAATCCTGACAAGATT
CCCTTCGTTCCCATCTCTGGGTTTGAGGGTGACAACATGATTGAGAGGTCCACCAACCTT
GACTGGTACAAGGGCCCCACCTTGCTTGAGGCTCTTGACCAGATCAACGAGCCCAAGAGG
CCATCAGACAAGCCCCTGCGTCTTCCCCTTCAGGACGTGTACAAGATCGGTGGTATTGGC
ACCGTGCCTGTGGGTCGTGTTGAGACTGGAGTCCTCAAGCCTGGTATGGTGGTGACCTTT
GGTCCCAGTGGCCTGACCACTGAGGTCAAGTCGGTTGAGATGCACCACGAGGCTCTCCAG
GAGGCTCTTCCTGGTGACAACGTCGGGTTCAACGTGAAGAACGTTGCGGTGAAGGATCTG
AAGCGTGGGTACGTGGCCTCCAACTCCAAGGATGACCCTGCCAAGGAGGCTGCCAGCTTC
ACCTCCCAGGTGATCATCATGAACCACCCTGGGCAGATCGGTAACGGCTATGCTCCAGTG
CTGGACTGCCACACCTCCCACATTGCTGTCAAGTTTGCTGAGCTGGTGACCAAGATTGAC
AGACGATCTGGCAAGGAGCTGGAGAAGGAGCCCAAGTTCTTGAAGAACGGTGATGCTGGT
ATGGTCAAGATGATTCCTACCAAGCCCATGGTTGTGGAGACCTTCTCTGAGTACCCTCCT
CTTGGTCGTTTTGCGGTGCGTGACATGAGGCAAACGGTGGCTGTTGGCGTCATCAAGAAC
GTGGAGAAGAAGGACCCAACCGGTGCCAAGGTGACCAAGGCTGCCGCCAAGAAGAAG---
------------------------
>Bradi
------------------------------------ATGGGTAAGGAGAAAACTCACATC
AACATCGTGGTCATTGGCCATGTCGACTCTGGCAAGTCGACCACCACTGGCCACCTGATC
TACAAGCTTGGAGGTATTGACAAGCGTGTGATCGAGAGGTTCGAGAAGGAGGCTGCCGAG
ATGAACAAGAGGTCATTCAAGTACGCGTGGGTGCTTGACAAGCTGAAGGCTGAGCGTGAG
AGAGGTATCACCATCGATATTGCCTTGTGGAAGTTCGAGACCACCAAGTACTACTGCACC
GTCATTGATGCCCCTGGTCACCGTGACTTCATCAAGAACATGATTACCGGTACCTCCCAG
GCTGACTGTGCCGTGCTTATCATTGACTCCACGACTGGAGGTTTTGAGGCTGGTATCTCC
AAGGATGGCCAGACCCGTGAGCATGCCCTCCTTGCTTTCACTCTTGGAGTGAAGCAGATG
ATCTGCTGCTGCAACAAGATGGATGCCACCACTCCCAAGTACTCGAAGGCCCGTTATGAT
GAAATTGTTAAGGAAGTCTCTTCCTACCTCAAGAAGGTCGGCTACAACCCTGACAAGGTC
CCCTTCGTCCCCATCTCTGGTTTTGAGGGTGACAACATGATTGAGAGGTCCACCAACCTT
GACTGGTACAAGGGCCCTACCTTGCTTGAGGCACTTGACCAGATCAATGAGCCCAAGAGG
CCCTCAGACAAGCCCCTGCGTCTTCCCCTCCAGGACGTGTACAAGATTGGTGGCATTGGA
ACTGTGCCTGTTGGCCGTGTTGAGACTGGTGTCATCAAGCCTGGTATGATTGTTACCTTC
GGTCCTACTGGTCTTACCACTGAGGTCAAGTCCGTTGAGATGCACCATGAGGCTCTCCAG
GAGGCCCTTCCTGGTGACAATGTTGGCTTCAACGTCAAGAACGTTGCTGTGAAGGATCTC
AAGCGTGGGTTTGTTGCATCCAACTCCAAGGATGACCCTGCCAAGGAGAAA---------
------------------------------------------------------------
------------------------------------------------------------
------------------------------------------------------------
------------------------------------------------------------
------------------------------------------------------------
------------------------------------------------------------
------------------------
>Zma
------------------------------------ATGGGTAAAGAGAAGTCCCACATC
AACATTGTGGTTATTGGCCACGTTGACTCTGGCAAGTCGACCACCACAGGACACCTGATC
TACAAGCTTGGAGGCATTGACAAGCGTGTGATCGAGAGGTTTGAGAAGGAGGCTGCTGAA
ATGAACAAGCGGTCCTTCAAGTACGCGTGGGTGCTCGACAAGCTCAAGGCTGAGCGTGAG
AGAGGTATCACCATTGATATCGCTCTGTGGAAGTTTGAGACCACCAAGTACTACTGCACG
GTCATTGATGCCCCTGGACACCGTGACTTCATCAAGAACATGATCACTGGTACCTCCCAG
GCTGACTGTGCTGTCCTTATCATTGACTCCACCACTGGTGGTTTTGAGGCTGGTATCTCC
AAGGATGGCCAGACCCGTGAACATGCTCTCCTTGCGTTCACCCTTGGAGTGAAGCAGATG
ATTTGCTGCTGCAACAAGATGGATGCAACCACTCCGAAATACTCCAAGGCACGTTATGAT
GAGATTGTGAAGGAAGTCTCATCCTACCTCAAGAAAGTTGGGTACAACCCTGATAAGATT
GCCTTTGTTCCCATTTCTGGTTTTGAGGGCGACAACATGATTGAGAGGTCCACCAACCTT
GACTGGTACAAAGGCCCAACCCTGCTTGAGGCTCTTGACCAGATCACCGAGCCCAAGAGG
CCTTCGGACAAGCCCCTGCGTCTGCCCCTCCAGGATGTGTACAAGATTGGTGGTATTGGA
ACTGTACCGGTTGGTCGTGTGGAGACTGGTGTCATCAAGCCTGGTATGGTAGTCACCTTT
GGTCCAACTGGCCTGACTACTGAGGTGAAGTCTGTTGAGATGCACCACGAGGCGCTTCAG
GAGGCTCTTCCGGGCGACAATGTTGGCTTCAACGTGAAGAACGTTGCTGTCAAGGATCTC
AAGCGTGGGTTCGTGGCCTCCAACTCCAAGGATGACCCTGCCAAGGAGGCTGCCAGCTTC
ACCTCCCAGGTCATCATCATGAACCACCCTGGGCAGATTGGCAACGGCTATGCCCCAGTG
CTGGACTGCCACACCTCCCACATCGCCGTCAAGTTTGCTGAGCTCATTACCAAGATCGAC
AGGCGATCTGGCAAGGAGCTCGAGAAGGAGCCCAAGTTCCTGAAGAACGGTGATGCTGGT
ATGGTGAAGATGATTCCCACCAAGCCTATGGTGGTGGAGACATTCTCCGCGTATCCTCCC
CTGGGTAGGTTTGCCGTCCGCGACATGAGGCAGACGGTTGCTGTTGGAGTCATCAAGAGT
GTGGAGAAGAAGGACCCAACCGGCGCCAAGGTGACCAAGGCGGCCGCCAAGAAGAAA---
------------------------
>Posidonia
------------------------------------ATGGGTAAGGAGAAGGTTCATGTC
AACATTGTTGTCATTGGACATGTCGACTCCGGAAAGTCGACCACTACTGGGCATCTTATT
TATAAGCTTGGTGGTATTGACAAGCGTGTCATTGAGAAATTTGAGAAGGAAGCTGCTGAA
ATGAACAAGAGGTCTTTTAAGTACGCCTGGGTGCTTGACAAGTTGAAGGCAGAGCGTGAA
CGCGGTATCACCATTGATATTGCTCTCTGGAAGTTTGAGACCACAAAGTACTACTGCACT
GTCATTGATGCTCCTGGCCATCGTGATTTTATTAAGAACATGATCACAGGAACATCTCAG
GCTGATTGTGCTGTTCTCATCATTGATTCTACCACTGGTGGGTTTGAGGCTGGTATTTCA
AAGGATGGGCAGACACGTGAGCATGCTTTGCTTGCTTTCACTCTTGGTGTCAAGCAGATG
ATTTGCTGCTGTAACAAGATGGATGCCACAACCCCCAAGTACTCGAAGGCACGATATGAT
GAAATTGTCAAGGAAGTTTCCTCCTACCTCAAGAAGGTTGGATACAACCCTGACAAAATT
GCATTTGTTCCAATCTCCGGATTTGAGGGTGACAACATGATTGAGAGATCCACCAACCTG
GACTGGTACAAAGGTCCTACTCTC------------------------------------
------------------------------------------------------------
------------------------------------------------------------
------------------------------------------------------------
------------------------------------------------------------
------------------------------------------------------------
------------------------------------------------------------
------------------------------------------------------------
------------------------------------------------------------
------------------------------------------------------------
------------------------------------------------------------
------------------------------------------------------------
------------------------
