# Supplementary material for: Back to the sea twice: identifying candidate plant genes for molecular evolution to marine life
Source: BMC Evol Biol. 2011 Jan 12;11:8. doi: 10.1186/1471-2148-11-8 (PMC3033329; doi:10.1186/1471-2148-11-8)
Supplement: Additional file 3 — Aligned nucleotide (CDS) sequences of each OrthoMCL cluster, produced with PAL2NAL. [file 1471-2148-11-8-S3.GZ › orthomcl1283.pal2nal]

>Oryza
ATGGCCGCCGCCGCTGCGTCCTCCGCCGCCTGGAAGAGGTGGATCCGCCCCGAGGTGTAC
CCGCTCTTCCTCGCCACCGGCGTCGCCGTCTCCATCTGCGTCGGCCAGCTCGTCCGCAAC
ATCACCGGCAACCCCGAAGTCAGGGTGTTGAAGGAGAAGAGGGCGGCCGGTGTGCTGGAG
AACTTCGACGAGGGGAAGCGCTACTCGCAGCACGGCTTCAGGAAGTTCATCGACGGGAAG
CGCCCCGAGATCATGCCCGGCATCAACAGCTTCTTCTCCGACCCGCCCAAGTAC------
>Medtr
---------------atggctgctaac---------agatggattagacctgaggtatac
ccactttttgtcccagttggtgctgctgttgggatctgcgtcatgcaactggttagaaac
ataaccaccaatcctgaagtcagggtaaccaaacagaacagagctgcaggaattcttgac
aatcatgacgaaggggagaaatattcacaacacttcataaggaggtttgtccgtggcaag
agcactgagattatgccatccctcaacggcttcttctctgatccaaaa------------
>Zostera
---------------ATGTCTTCCGCCGTCGCACAGCGTTGGTTGAGGCCGGAGGCTTAC
CCCCTTTTTATTGCCGTTGGAGCTGCTGTGGGTATTTGTGGTTTTACGCTTGTTAGAAAC
ATTTGTATAAACCCGGAAGTTAGGGTAACCAAGGAAAACAGGGCTGCTGGCGTACTAGAT
AACCATGAAGAAGGAGAAAAGTACAAAGAACATTACTTGAGGAAGCTTGTTCGCAATAAA
ACTCCTGAAATCATGCCAGCTATCAACAAGTTCTTCACTGATCCCAAC------------
>Posidonia
---------------TAGAGGAACAAAATGAAGATACTGCTTGCTAAAAAAGAACCAGGA
TTCATCTGAATAACATTTCCATTGCAAGAGCAACCTTTACTATTTAATCAAGATACTGCT
TTATTGCTCATAATGGAATTAAGCTCCACATAATTAAGCAAACACCAAATCAAGTAGGTA
CTTTTTCATGTCCAATCACAAAGAGCAACGGACAGCCAAATACGTATAACCACTAAAATC
CTCACGGTGCTCATGGATGCAATAGAATCTAATTTGGCGAGGTGAAGA------------
>Poptr
---------------ATGGCTTCCTCA---------AGATGGATTAGGCCTGAGGTGTTT
CCACTCTTCGCATCTGTTGGCGTGGCAGTTGGGATTTGTGCGATGCAACTTGTGAGGAAT
ATATGCACCAATCCTGAAGTGAGGGTAACCAAAGAGAACAGGGCTGCAGGAGTGCTCGAC
AACTTTAAGGAGGGTGAGAAATATGCAGAACATGGTCTTAGGAAGTTTGTCCGCAACAAA
ACCCCTCAGATCATGCCATCTATCAACGGTTTCTTCTCAGACCCAGATCTTCCAACTAAC
>Vitis
---------------ATGGCTTCTTCCACCGTGAACAGATGGTTAAGGCCTGAGGTGTAT
CCTCTCTTTGCAGCAGTTGGTGTGGCTGTTGGCATTTGCGGAATGCAGCTTGTTAGAAAT
ATCTGCACCAACCCTGAAGTGAGGGTGACCAAGCAGAATAGAACTGCAGGAGTACTGGAG
AACTTTGAAGAAGGTGAGAGATATGCAGAACATAGGCTAAGGAAGTTTGTTCGCAACAAA
GAGCCTCAGATCATGCCATCTATCAACAAGTTCTTCTCTGACCCAAACTTAGAC------
>Arath
------------------ATGGCGAGC---------CGTTGGTTGAGACCTGAGGTGTAT
CCTTTGTTCGCTGCTACCGGAGTTGCCGTTGGGATCTGTGCGTTTTCCTTGATCAGAAAC
ATCACCGGAAACCCTGAAGTCAGATGCACCAAGGAGAACAGGGCTGCTGGAATTTTGGAT
AACCATGCAGAGGGAGAGAAGTATAAGGAAAATTTCCTGAGGAAGTTTGTTCGCAACAAG
AAACCTGAAATCATGCCTGGACTCAACAAGTTCTTCACTGATCCTACATAC---------
>Bradi
---------------ATGGCCGCCAGC---------AAATGGGTCCGGCCCGAGGTGTAC
CCGCTGTTCGCTGCGACGGGCGTGGCCGTCGGCATCTGCGCGTTCCAGCTGCTCCGCAAC
ATCACTGGCAACCCGGAAGTCAGGGTTAGCAAGGTAGGGAGGGCAGCAGGAGTGCTTGAT
AATCATGAGGAGGGGAGGCGCTACGCTGAGCATGGTCTCAGAAGCTTTGTGCGTGACAAG
ACCCCCGAGATCATGCCAGGTATCAACAAGTTCTTCACCGACCCAAAG------------
>Zma
------------------ATGGCCAGC---------CGCTGGGTCCGACCCGAGGTGTAC
CCGCTGTTCGCGGCGATGGGAGTTGCCGTTGGCATCTGCGGGTTTCAGCTCTTCCGGAAC
ATCACCGGCAACCCGGAAGTCAGGGTAAACAAGGCAGGGAGGGCAGCCGGCGTGCTTGAG
AACCATGAGGAGGGGAGGCGTTACGCCATGCATGGCCTCAGAAGCTTTGTGCACGACAAG
ACCCCCGAGATCATGCCAGCTATCAACAAGTTCTTTACTGACCCCAAG------------
>Sorbi
------------------ATGGCCAAC---------CGCTGGGTCCGACCCGAGGTGTAC
CCGCTGTTCGCGGCGATGGGCGTGGCCGTCGGCATCTGCGGGTTTCAGCTCTTCCGGAAC
ATCACCGGCAACCCGGAAGTCAGGGTAAACAAGGCAGGGAGGGCAGCTGGTGTGCTTGAG
AACCATGAGGAGGGGAGGCGTTACGCCATGCATGGCCTAAGAAGCTTTGTGCATGAAAAG
ACCCCTGAGATCATGCCTGCTATTAACAAGTTCTTCACTGACCCCAAG------------
