# Supplementary material for: Back to the sea twice: identifying candidate plant genes for molecular evolution to marine life
Source: BMC Evol Biol. 2011 Jan 12;11:8. doi: 10.1186/1471-2148-11-8 (PMC3033329; doi:10.1186/1471-2148-11-8)
Supplement: Additional file 3 — Aligned nucleotide (CDS) sequences of each OrthoMCL cluster, produced with PAL2NAL. [file 1471-2148-11-8-S3.GZ › orthomcl1281.pal2nal]

>Zostera
ATGGCAGATCAGACAGAGAAGGCTTTTCTCAAACAACCCAAGGTGTTCCTAAGCTCTAAG
AAATCTGGAAAGGCAAGGAAGCCCGGTAAGGGAGGAAATAGATTCTGGAAAAGCATTGGT
CTCGGATTCAAGACTCCCAAATCCGCCATTGAGGGACACTACATCGATAAGAAATGTCCT
TTCACCGGAACTGTTTCTATCAGGGGACGAATCATAACTGGAACCTGTCATAGTGCAAAG
ATGAATAGAACAATCGTTGTGAGGCGAAATTATCTTCATTTTGTTAAGAAGTATCAGAGA
TATGAGAAAAGGCACTCTAATATCCCTGCTCACATATCCCCTTGTTTCCGGGCCAAGGAG
GGTGACCACATCATCATTGGACAATGTAGACCATTGTCGAAAACTGTGAGATTCAATGTT
TTGAAGGTGATCCCAGCTGGTTCAACT---GGTGTAGGGAAGAAAGCTTTCACAGCAATA
>Posidonia
ATGGCGGAACAGACGGAGAAGGCGTTTCTGAAGCAGCCCAAGGTGTTCCTCAGCTCGAAG
AAGTCCGGGAAAGGTAAGAGACCCGGGAAGGGTGGGAACCGGTTCTGGAAGAACATCGGT
CTGGGGTTCAAGACTCCCAAGGACGCCATCAATGGAACATACATTGATAAGAAGTGCCCA
TTCACTGGAACCGTTTCCATCAGGGGCCGCATTCTCGCTGGAACTTGTCATAGTGCCAAG
ATGGACAAAACAATAATCGTTAGGAGGAATTACCTCCATTATGTCAAGAAATATCAAAGG
TACGAAAAGAGGCACTCAAACACCCCAGCACACATTTCCCCTTGCCTCCGTGTGAAGGAA
GGAGACCACGTTATCATCGGCCAATGCAGGCCATTGTCAAAGACTGTGAGGTTCAATGTG
TTGAAGGTTATTCCAGCTGGATTAACTCGTGGTGGGGGGATGAAAGCTCTCTCAGCAATG
>Bradi
ATGGCGGAGCAGACTGAGAAGGCTTTCTTGAAGCAGCCAAAGGTCTTCCTTTGCCCAAAG
AAATCTGACAAGGGGAAGAGACCTGGCAAGGCAGGTAATCGCTTCTGGAAGAATGTTGGC
CTCGGCTTCAAGACCCCCAAGGAAGCGATTGAAGGGGCCTACATCGACAAGAAGTGCCCA
TTCACTGGAACTGTTTCTATCAGAGGCAGAATTATTGCTGGAACATGCCACAGTGCCAAG
ATGAACAGGACTATCATCATCTGCAGGAACTACCTACACTTTGTGAAGAAGTATCAGAGG
TACGAGAAGAGGCACTCCAACATTCCAGCTCACATTTATCCTTGCTTCCGGGTCAAGGAA
GGAGACCATGTCATCATTGGTCAGTGCAGGCCTTTGTCAAAAACTGTGAGGTTCAACATC
CTTAAAGTCATTCCAGCGGGATCCACAGGTGGCACTGGGAAGAAGGCATTCACCGCTGCT
>Oryza
ATGGCGGAGCAGACTGAGAGGGCATTCTTGAAGCAGCCTAAGGTTTTTCTCTGTCCTAAG
AAAACCACCAAGGGGAAGAAGCCTGGCAAGGGCGGGAATAGGTTCTGGAAGAACATTGGC
CTTGGGTTCAAGACACCCAGGGAAGCCATCGAAGGAACCTACATTGACAAGAAATGCCCA
TTCACTGGTACTGTATCAATTAGGGGTCGTATCATAGCTGGAACATGTCATAGTGCTAAG
ATGAACAGGACCATTATTGTTCGGAGGAATTATCTGCACTTTGTCAAGAAGTACCAGAGG
TACGAGAAGAGGCACTCCAATATTCCTGCTCACATTTCACCGTGCTTCCGTGTTAAGGAA
GGAGATCACGTGATCATTGGCCAGTGCAGGCCACTGTCAAAGACCGTGAGGTTCAATGTG
CTGAAGGTCATTCCGGCAGGGTCAAAGAGTGGTGCAGGGAAGAAGGTTTTCACAGCCGCT
>Zma
ATGGCGGAGCAGACGGAAAGGGCTTTCTTGAAGCAGCCCAAGGTGTTTCTCTGTTCCAAG
AAGGCCACCAAGGTAAACAAACCTGGCAAGGGAGGAAACAGATTCTGGAAGAACATTGGC
CTTGGTTTCAAGACACCCAGGGAAGCCATTGAAGGAACCTACATTGATAAGAAATGTCCA
TTCACCGGCACTGTGTCTATCAGGGGTCGCATCATCGCTGGAACATGCCACAGTGCTAAG
ATGAATAGGACCATCATTGTTCGTAGGAATTATCTTCACTTTGTCAAGAAGTACCAGAGG
TATGAGAAGAGACACTCCAACATCCCTGCGCACATTTCACCATGCTTTCGTGTCAAGGAA
GGAGATCATGTGATCATTGGCCAGTGCAGGCCAGTGTCGAAGACTGTAAGGTTCAATGTG
CTCAAAGTTATTCCTGCAGGTTCGAAGAGTGGAGCAGTGAAGAAAGCTTTCACTGCCGCT
>Sorbi
ATGGCGGAGCAGACAGAGAAGGCTTTCCTCAAGCAGCCTAAGGTTTTCCTCTGCTCGAAG
AAGGCCGCCAAGGGGAATAAGCCTGGCAAGGGTGGCAACAGGTTCTGGAAGAACATTGGC
CTTGGTTTCAAGACTCCCAGGGAAGCCATCGAAGGAACCTACATTGATAAGAAATGCCCA
TTCACTGGCACTGTGTCAATTAGAGGCCGCATCATTGCTGGAACATGCCATAGCGCCAAA
ATGAACAGGACCATCATTGTTCGTAGGAACTACCTTCACTTTGTCAAGAAATATCAGAGG
TATGAGAAGAGGCACTCTAACATCCCCGCCCACATTTCCCCTTGCTTTCGTGTGAAGGAA
GGAGACCATGTGATTATTGGCCAGTGCAGGCCACTGTCCAAGACGGTGAGGTTTAATGTG
CTGAAGGTTATCCCTGCCGGGTCAAAGAGTGGTGCAGTGAAGAAGGCATTCACTGCTGCC
>Arath
ATGGCGGAACAGACTGAGAAAGCTTTTCTTAAGCAGCCTAAGGTCTTCCTTAGCTCGAAG
AAATCTGGAAAGGGAAAGAGACCTGGAAAAGGTGGAAACCGTTTCTGGAAGAACATTGGT
TTGGGCTTCAAGACTCCTCGTGAAGCCATTGATGGAGCTTACGTTGACAAGAAATGCCCC
TTCACTGGAACTGTTTCCATTAGAGGTCGTATCTTAGCTGGTACTTGCCACAGTGCGAAA
ATGCAGAGGACCATTATCGTGCGAAGGGATTACCTTCACTTTGTGAAGAAGTATCAGAGG
TATGAGAAGAGGCATTCAAACATTCCGGCTCATGTCTCACCATGCTTCCGTGTTAAGGAA
GGAGACCATATCATCATTGGCCAATGCAGGCCATTGTCGAAGACAGTGAGGTTCAATGTG
TTGAAGGTGATACCAGCTGGGTCTTCTTCTTCATTTGGAAAGAAGGCATTCACTGGAATG
>Poptr
ATGGCTGAGCAGACGGAGAAGGCATTTTTAAAGCAGCCTAAGGTTTTCCTTAGCTCGAAG
AAAACTGGAAAGGGAAAGAGGCCTGGCAAGGGAGGAAACAGGTTCTGGAAAAGCATTGGG
TTGGGTTTCAAGACACCCAGAGATGCCATTGAAGGAACTTACATTGATAAGAAATGCCCA
TTCACTGGGACAGTTTCTATCAGAGGACGTATCTTGTCTGGTACTTGCCATAGTGCAAAA
ATGAACAGGACCATTATCGTGAGGAGGAACTACCTTCATTGGGTCAAAAAATACCAGAGA
TATGAGAAGAGGCACTCAAACATCCCAGCACACATCTCCCCATGCTTCCGTGTCAGAGAA
GGAGACTATGTCATCATTGGTCAATGCAGGCCATTATCAAAGACAGTGAGGTTCAATGTG
TTGAAGGTAATTCCAGCAGGATCTTCTGGTGGTGCA---AAGAAAGTTTTTACAGGCATG
>Medtr
atggctgaacaaactgagaaggcttttctcaagcaacccaaagtgtttctatgttcgaag
aaatctggtaaggggaagaggcctggaaaaggtggaaaccgcttctggaaatcagttggt
cttggattcaagactcccagagaagccactgaaggtacctacattgacaagaagtgtcca
ttcaccggcaatgtttctatccgaggtcgtatcttagccggaacttgccatagtgctaaa
atgaataggactattattgtcaggaggaattatcttcactttattaagaagtatcagagg
tatgagaagaggcattcaaacattccagctcatgtatcaccttgcttccgtgtcaaggaa
ggagaccatgttattatcggacaatgcaggccactctccaagacagtgaggttcaacgtg
ttgaaagtgatcccagctgggtcatctagtggtgcaggaaagaaggcttttactggaatg
>Vitis
ATGGCGGAACAGACCGAGAAGGCATTTCTGAAGCAACCCAAAGTGTTTTTATGCTCGAAG
AAATCTGCGAAGGGGAAGAGGCCTGGGAAGGGTGGAAACCGGTTCTGGAAGAGCATTGGC
TTAGGGTTTAAGACACCCCGAGACGCTATTGAAGGTACTTATATTGATAAGAAATGCCCC
TTCACTGGCACTGTTTCTATTAGGGGCCGCATCTTAGCTGGCACTTGCCATAGTGCCAAG
ATGATGAGGACCATAATTGTTCGAAGGAACTACCTTCACTATGTGAAGAAATACCAAAGA
TATGAGAAGAGGCACTCAAACATTCCTGCTCACACATCGCCATGCTTCCGTGTGAAGGAA
GGAGATCATGTTATTATTGGCCAGTGCAGGCCACTATCAAAGACAGTAAGGTTCAACGTT
TTGAAAGTGATTCCTGCTGGATCTTCTGGTGGAGGTGGGAAGAAGGCTTTTACTGCAATG
