# Supplementary material for: Back to the sea twice: identifying candidate plant genes for molecular evolution to marine life
Source: BMC Evol Biol. 2011 Jan 12;11:8. doi: 10.1186/1471-2148-11-8 (PMC3033329; doi:10.1186/1471-2148-11-8)
Supplement: Additional file 3 — Aligned nucleotide (CDS) sequences of each OrthoMCL cluster, produced with PAL2NAL. [file 1471-2148-11-8-S3.GZ › orthomcl1273.pal2nal]

>Bradi
ATGGGGCGCATGCACAGCCGCGGGAAGGGTATCTCGTCGTCGGCGCTGCCGTACAAGCGG
ACTCCGCCGGTCTGGGTCAAGACCGCCGCCTCCGATGTGGACGAGCTGATCACCAAGGCC
GCGAAGAAGGGCCAGATGCCGTCGCAGATCGGCGTCCTGCTCCGTGACCAGCACGGCATC
CCGCTCGTCAAGAGCGTCACCGGGAGCAAGATCCTCCGCATCCTCAAGGCCCATGGTCTG
GCCCCTGAAATTCCTGAGGACCTGTATTTCCTGATTAAGAAGGCTGTGGCCATTAGGAAG
CATCTTGAGAGGAACAGGAAGGACAAGGACTCCAAGTTCAGGCTCATTCTTGTTGAGAGC
AGGATCCACCGCCTGGCCCGCTACTACAAGCGCACCAAGAAGCTCCCACCCACCTGGAAG
TATGAGTCTACCACCGCCAGCACTCTGGTGGCC
>Zma
ATGGGGCGTATGCACAGCCGCGGGAAGGGTATCTCATCGTCGGCGCTTCCCTACAAGAGG
ACGCCTCCTACCTGGCTCAAGACCGCTGCCTCCGACGTGGAGGAGATGATCACAAAGGCA
GCGAAGAAGGGACAGATGCCGTCGCAGATCGGCGTCCTGCTCCGTGACCAGCACGGTATC
CCCCTTGTCAAGAGCGTCACCGGCAGCAAGATCCTCCGCATCCTCAAGGCCCATGGGCTG
GCACCAGAAATCCCCGAGGACCTGTACTTCCTCATCAAGAAGGCGGTGGCGATAAGGAAG
CACCTTGAGAGGAACAGGAAGGACAAAGACTCTAAATTCAGGCTCATTCTTGTGGAGAGC
AGGATCCACCGCCTTGCCCGCTACTACAAGCGCACAAAGAAGCTTCCACCCACCTGGAAG
TATGAGTCAACCACAGCGAGCACTCTGGTGGCC
>Sorbi
ATGGGGCGTATGCACAGCCGCGGGAAGGGTATCTCGTCGTCGGCGCTGCCGTACAAGAGG
ACGCCGCCGACCTGGCTCAAGACCGCCGCCTCCGACGTGGAGGAGATGATCACTAAGGCG
GCGAAGAAGGGTCAGATGCCGTCGCAGATCGGCGTCCTGCTCCGTGACCAGCACGGTATC
CCCCTTGTCAAGAGCGTCACGGGCAGCAAGATCCTCCGCATCCTCAAGGCCCATGGGCTG
GCGCCAGAAATCCCGGAGGACCTCTACTTCCTCATCAAGAAGGCGGTGGCGATAAGGAAG
CACCTTGAGAGGAACAGGAAGGACAAAGACTCCAAATTCAGGCTCATTCTTGTTGAGAGC
AGGATCCACCGCCTTGCCCGCTACTACAAGCGCACAAAGAAGCTTCCACCCACCTGGAAG
TATGAGTCAACCACCGCAAGCACTCTGGTGGCC
>Oryza
ATGGGGCGCATGCACAGCCGCGGGAAGGGTATCTCGTCGTCGGCGCTGCCGTACAAGAGG
ACTCCCCCGAGCTGGCTCAAGACCGCCGCCTCCGATGTGGAGGAGATGATCATGAAGGCC
GCGAAGAAGGGTCAGATGCCGTCGCAGATCGGCGTGGTGCTCCGTGACCAGCACGGAATC
CCCCTCGTCAAGAGCGTCACCGGCAGCAAGATCCTCCGCATCCTCAAGGCCCACGGGCTT
GCCCCGGAGATCCCGGAGGACCTCTACTTCTTGATCAAGAAGGCTGTTGCTATTAGGAAG
CACTTGGAGAGGAACAGGAAGGACAAGGACTCCAAGTTCAGGCTTATTCTTGTTGAGAGC
AGGATCCACCGCCTCGCCCGCTACTATAAGCGCACAAAGAAGCTCCCACCCACCTGGAAG
TATGAGTCAACCACGGCCAGCACTCTGGTGGCC
>Poptr
ATGGGTCGTATGCACAGTCACGGTAAGGGTATTTCAGCTTCAGCTTTGCCTTACAAGAGA
ACCCCACCAAGCTGGCTTAAGATTTCTGCTCAAGATGTTGAGGATAACATCTGCAAATTT
GCAAAGAAGGGTTTGACTCCATCTCAGATTGGTGTCATTCTTCGTGACTCTCACGGTATT
GCTCAGGTCAGGAGTGTTACTGGAAACCAGATCTTGCGTATCCTTAAGGCTCATGGTCTT
GCCCCTGAAATTCCTGAGGATCTGTACCACCTCATCAAGAAAGCTGTTGCCATCAGAAAG
CATTTGGAAAGGAACAGGAAGGATAAGGATTCCAAGTTCAGGTTGATCCTTGTCGAGAGC
AGAATTCACAGGCTTGCTCGCTACTACAAGAAGACAAAGAAGCTTCCTCCTGTCTGGAAA
TACGAATCATCCACTGCCAGCACGCTGGTGGCT
>Arath
ATGGGTCGTATGCACAGTCGAGGAAAGGGTATTTCAGCCTCTGCGTTGCCTTACAAGAGA
TCGTCTCCGAGCTGGCTCAAGACCACCTCTCAGGATGTTGATGAATCAATCTGCAAATTT
GCCAAAAAGGGATTGACCCCTTCCCAGATTGGTGTGATTCTCCGTGACTCTCACGGTATC
CCTCAGGTCAAGAGTGTTACTGGAAGCAAGATCTTGAGGATACTCAAAGCTCATGGCCTT
GCTCCTGAGATCCCTGAGGATCTGTACCATCTAATTAAGAAGGCTGTTGCCATCCGTAAA
CATCTCGAGAGGAACAGGAAGGACAAGGATTCCAAGTTCAGGCTCATCTTGGTTGAGAGC
AGGATTCACCGCCTCGCTCGCTATTACAAGAAGACCAAGAAGCTCCCTCCCGTCTGGAAG
TACGAATCCACTACCGCGAGCACCCTTGTGGCT
>Medtr
atgggtcgtatgcacagtggcggaaagggtatttcaagttcagctcttccttacaagaga
acaccagcaagctggctcaagatctctacccaggatgttgacgagaccatctgcaagttt
gccaagaaaggtctaactccatctcaaattggtgttattcttcgtgactcccatggaatt
gctcaggttaaggctgtaaccggaaacaagattttgcgcatattgaaggcgcatggactt
gctcctgaaattcctgaagatctgtatcacctgatcaagaaggctgtctctattaggaag
catttggagaggaacaggaaggacaaggattccaagttcaggctaattttggtcgagagc
aggatccatcgccttgctcgttactataagaagacaaagaagcttccaccagtatggaaa
tacgaatcaacaactgccagcactcttgttgct
>Zostera
ATGGGTCGTATGCATTCTGGAGGTAAGGGTATTTCTTCATCGGCGCTACCGTATAAGAGA
ACTCCTCCCAGTTGGCTGAAAGTATCATCTGGGGATGTTGAGGATAGCATCTGTAAATTT
GCAAAAAAAGGTCTTACGCCGTCTCAAATCGGTGTTATTCTTCGTGATTCTCATGGAATT
GCTCAGGTGAAGAGCGTCACTGGAAGCAAGATCCTTCGAATTTTGAAGGGTCATGGACTT
GCACCTGAAATCCCAGAGGATCTGTATCATATGATCAAAAAAGCAGTAGCAATGAGGAAG
CATTTGGAGAGGAACAGGAAGGATAAGGATTCAAAGTTTAGACTTATTTTAGTTGAGAGC
AGGATTCATCGTCTTGCCCGTTACTACAAGAGGACAAAGAAGCTCCCACCTGTCTGGAAG
TACGAGTCTACAACAGCCAGCACTCTAGTGGCT
>Posidonia
------------------------------------------------------------
------------------------TGGCCAACAATAAGATGTTGATTCCCTTTCATTAAT
AACAATTACAAAGTTTAAAAAGCAAAAGACATAAACAACCCTACAACTAAACAACAAGAT
AAAATATCTAATCTAATTATCTAAATAACAATCTCCATCAAGAGTCCTAAGCCAACACAG
TCCTAAGCCACAAGGGGCTAGCAGTAGTAATTCATACTTCCAGACGGGAGGAAGCTTTTT
GGTCCTCTTGTAGTAGCGTGCAAGGCGATGGATCCTGCTCTCCACAAGGATGAGCCTGAA
CTTGGAGTCCTTGTCCTTCCTGTTCCTCTCCAGGGCTTCCTGATTGCCACGGCCTTCTTG
ATCAGATGGTACAGATCCTCCGGGATCTCCGGC
>Vitis
ATGGGTCGCATGCACAGTCGCGGTAAGGGTATTTCTTCCTCAGCTCTGCCCTACAAGAGG
ACTCCACCAAGTTGGCTGAAGATCTCTTCTCAGGATGTTGAGGAGAACATCTGCAAATTT
GCCAAGAAGGGTATGACACCTTCTCAAATTGGTGTTATACTTCGTGATTCCCATGGTATT
GCTCAGGTCAAGAGTGTCACTGGGAGCAAGATCTTGCGGATTCTCAAGGCTCATGGGCTT
GCTCCTGAAATTCCCGAGGATCTCTATCACCTCATTAAGAAAGCAGTTGCTATTCGCAAG
CATCTGGAGAGGAACAGGAAGGATAAGGATTCCAAGTTTAGATTGATCTTGGTTGAGAGT
AGGATCCATCGCCTTGCTCGCTATTACAAGAGGACAAAGAAGCTGCCACCTGTGTGGAAG
TATGAATCTACCACCGCCAGCACCCTTGTGGCT
