# Supplementary material for: Back to the sea twice: identifying candidate plant genes for molecular evolution to marine life
Source: BMC Evol Biol. 2011 Jan 12;11:8. doi: 10.1186/1471-2148-11-8 (PMC3033329; doi:10.1186/1471-2148-11-8)
Supplement: Additional file 3 — Aligned nucleotide (CDS) sequences of each OrthoMCL cluster, produced with PAL2NAL. [file 1471-2148-11-8-S3.GZ › orthomcl1245.pal2nal]

>Posidonia
------------------------------------------------------------
------------------------------------------------------------
------------------------------------------------------------
------------------------------------------------------------
------------------------------------------------------------
------------------------------------------------------------
------------------------------------------------------------
------------------------------------------------------------
---------TCGGATGGGGAATTGAAAGAAGAAATGTTATGCATCCGTTTTGCATCTGTC
GAGAATTGTAAGAAGTTTAAGGATACTGTTGAAGAGATCATTGAATCTCAAGGTAAGACA
GAAGAGAGCAAAAGTGAAGAAGCCTCTGCTGCTTCT---GAGCTTGTAGAGAAGCTGACA
ATGGGTGAAACCAAAAGCGAGAATGAGAAAGCGAAGTCAGTGGGAGCAGAGAAGAAAACC
GAA------------------GAGCCCTCTTCTGCAGCT---------------------
------------
>Zostera
------------------------------------------------------------
---------------------------------ATGGCTACCCCAAATCCCGATCGCTCC
CAG---AACGAAGAC------------------GTCATTACCACCGTCGATGACGAGGAC
ACTGGGGCGCAGATCGCTCCCATAATCCGTCTCGAGGAGGTCGCCGTTACAACCGGTGAA
GAAGATGAAGAGATCCTCCTTGATCTAAAATCGAAACTATACAGATTTGATAAGGAGGGA
AACCAGTGGAAAGAGAGAGGGGCAGGGACGGTCAAACTTTTGAAACATAAGGAGACCAAA
AAGGTTCGTTTGGTAATGCGTCAGACCAAAACTCTCAAGATCTGCGCCAACCATCTCGTT
CTTCCAACGACCAAGCTTCAGGAACATGTTGGGAATGAAAAATCATGTGTGTGGCATGCG
GCTGACTTTTCAGATGGGGAGTTAAAGGAAGAGATGTTCTGCATTCGTTTTGTTTCTATT
GAGAATTGCCAAAAATTTAAGGATAAAATTGAAGAGATAGCTGAATCTCAACAAACAATA
GAACATGCGGAGAGTGAAGAGGTATCAACTGCTACA---GATCTTATAGAAAAACTGACA
GTCGGTGAAAGCAAGAGCAAGGAAGAACCACCTGTTAGTGATAATGACGTGAAGGAAGAG
AAC------------------AAGGTAGAAGAAAAAGCTGAAAAG---------------
------------
>Zma
------------------------------------------------------------
---------------------------------ATGGCCGAGCCGGCGGAGCACCGTCCA
GCT---GAGGAGGAGGAG---------------GCCGCGGCGGCCGGCGAGGATGAGGAC
ACCGGCGCCCAGGTCGCGCCCATCGTGAAGCTGGAGGAGGTCGCCGTTACCACTGGAGAG
GAGGACGAGGACGCGCTCCTGGACATGAAGGCGAAGCTCTACCGGTTCGACAAGGAGGGG
AACCAGTGGAAAGAGCGCGGCACAGGCACTGTGAAGCTGCTCAAGCACAAAGACACCGCC
AAGGTCCGCCTCGTCATGCGTCAGGCGAAGACGCTTAAGATCTGCGCCAACCATCTCGTG
GTGGCGACGACTAAGATGCAGGAGCACGCGGGGAGCGACAAGTCGTGCGTGTGGCACGCG
CTGGACTTCGCCGACGGCGAGCTCAAAGAGGAGATGTTTGCTATCCGTTTTGGATCTGTC
GAGAATTGCAAGAAGTTCAAGGACACTGTTGAAGAGATAGCTGAACAGCAAGGAAAGAGC
GAGGAGAAAGAAAATGATGAAGTCTCCACTGCCGCTTCTGATTTGGCACAGAAGTTAACA
GTGGCAGAGCCCAGCAAGGAGGAAAATGCAGAGAAAGAGGAGGCTCCTGCATCCGATGAT
AAG---------------AAGGATGCTAAAGAG---------------------------
------------
>Bradi
ATGCTCTCCTCTCCACCGCGGCGGCTGCAACGCGTAGCAACAAAGGCAGAGCAAGCGAGC
ACATCCCCACGCCCTACTGTTACTACGCCCGCCATGGCCGACCCGGCGGAGCACCGCGAG
GAG---GAGGAGACC---------------------GCTGCGGCGGGCGAGGAAGAGGAC
ACTGGCGCCCAAATCGCCCCTATCGTGAAGCTCGAGGAGGTTGCTATCACCACCGGCGAA
GAAGATGAGGAAGTCCTGCTTGAGATGAAAGCGAAACTCTACAGATTTGACAAGGATGGG
GGCCAATGGAAGGAGCGGGGCACCGGCACCGTCAAGCTACTCAAGCACAAGGAGACCGCT
AAGGTCCGCCTCGTCATGCGACAGGCCAAGACCCTCAAGATCTGTGCCAATCACCTAGTG
GTGGCCACGACGAAGATGCAGGAGCACGCTGGTAGCGATAAGTCGTGCGTGTGGCACGCA
CTGGACTTCGCGGACTGTGAGCTCAAGGAGGAGATGTTCGCCATCCGCTTTGGATCTGTG
GAGAACTGCAAGAAATTCAAGGATATGGTAGACGGGATTGCTGAGGAGCAAGGAAAGAAT
GACGAGAAAGAAAGTGATGAAGTCTCGTCTGCTGCT---GAGTTGGTAGAGAAGCTTAGG
GTCACCGAGTCCAAAAAGGATGAAAACGATGATAAGAAAGATTCTAAGGAG---------
------------------------------------------------------------
------------
>Oryza
------------------------------------------------------------
---------------------------ATGGCGGACAAGGAGCCCGTCGTGGACCGCCCC
GAG---GACGAGGAGGAGGCCTCCGCCGCCGCCGCCGCCGCGGGCGGCGAGGAGGAGGAC
ACGGGCGCCCAGGTCGCCCCCATCGTGCGGCTCGAGGAGGTCGCCGTCACCACCGGCGAG
GAGGACGAGGACGTGCTCCTCGACATGAAGGCGAAGCTTTACCGGTTTGACAAGGAGGGG
AACCAGTGGAAGGAGCGGGGGACGGGCACCGTCAAGCTCCTCAAGCACAAGGAGAACGGC
AAGGTCCGCCTCGTCATGCGCCAGGCCAAGACGCTCAAGATCTGCGCGAACCACCTAGTT
GCTTCGACCACGAAGATGCAGGAGCATGCGGGCAGTGACAAGTCGTGCGTCTGGCACGCG
GCGGACTTCGCCGACGGCGAGCTTAAGGAGGAGATGTTCGCAATCCGGTTTGGCTCTGTC
GAAAATTGCAAGAAATTTAAGGATTTGGTTGAAGAGATTTCGGAATCACTTGCAAAGACA
GAAGGCAAAGAAACCGAGGAAGATTCGTCTGCCGCT---GGCCTTCTGGAGAAACTCAGC
GTAACTGAAAAGAAGTCTGAGGAAGTGGCGACAAAGGAGGAATCGACCGAAGCAGTCAAG
GAG---------------ACTGACACCAAATCAGCTGCCACCTCAGAG------------
------------
>Sorbi
------------------------------------------------------------
---------------------------ATGGCGGACAAGGAGCCCGTCGTGGAGCGACCC
GAGGCGGCTGAGGAGGAGGACGCCTCGGCCGCCGCCGCCGCCGCGGGGGAGGAGGAGGAC
ACGGGCGCCCAGGTGGCCCCCATCGTGCGGCTCGAGGAGGTAGCCGTCACCACCGGCGAG
GAGGACGAGGACGTCCTGCTCGACATGAAGGCGAAGCTGTACCGTTTTGACAAAGACGGG
AACCAATGGAAGGAACGAGGCACGGGCACCGTCAAGCTTCTCAAGCACAAGGAGAGCAGC
AAGGTCCGCCTAGTCATGCGCCAGGCCAAGACGCTTAAGATCTGCGCGAACCACCTCGTG
GCCTCCACCACGAAAATGCAGGAGCATGCCGGCAGCGACAAGTCGTGCGTCTGGCACGCT
GCCGATTTTGCAGATGGCGAACTTAAGGAGGAGATGTTTGCCATCCGGTTTGGTTCCGTA
GAAAATTGCAAGAAATTCAAGGAGTTGATTGAGGAGATTGCTGAGTCACTTACAAAGAAC
GAAGGCAAGGAAGGTGAAGATGGTTCTTCCACGGCT---GAATTGCTGGAGAAGCTCACT
GTGAGCGAGGACAAATCTGAGGGAAGTGGCAAGTCGGAGTCAACTGATTCTGGCAAAGTG
AAC------------------GAAACCAAATCTGACGCAGCCCCAGCCGAG---------
------------
>Medtr
------------------------------------------------------------
------------------------------atgtctacaagcaccgat------catcac
gaa---gaggaagat---------------------gttcccgccggcgatgaagaagac
accggcgctcaaatcgctccgatcatccaacttcatgaagtcgctgtttctactggtgaa
gaagatgaagaagctattctcgacctaaaagcgaaactgtaccgatttgacaaggtaggg
aatcaatggaaggaacgaggggcaggaactgttaagtttttgaagcataaggttactgga
aaagttaggcttgttatgagacaatcaaagactcttaagatctgtgctaatcatctcatt
ttgcctaaaatgactgtgcaagagcatgctgggaatgagaaatcttgtgtttggcacgcg
aaggactttgctgatggtgaattgaaagacgagtttttctgcattcgatttgcgtcaatt
gaaaattgcagaaagttcatagagacatttcaagaaattgctgaatccctg---------
aacaaagaggaaagcaaggatgcatccactgctgct---gatctccttgagaatttgagt
gttgaagggaaagcagatgcagaaaagaaagataaagagaaatctgaggagaaaactaag
gagaaagagacaccagaaaaagaaagcaaggaagatacagaaaagaaagttgaagagcct
gcttcatctgct
>Arath
------------------------------------------------------------
---------------------------ATGGCGAGCACTGAGCCAGAGCGTGAGAACCGT
GAA---GATGAA------------------------ACCGAAGTCAACGAAGATGAAGAC
ACCGGAGCTCAGGTAGCTCCGATCGTTAGGCTTGAAGAGGTTGCAGTCACCACCGGCGAA
GAAGATGAAGACGCCGTCCTCGATCTGAAATCGAAGATGTATCGATTCGATAAAGAAGGG
AACCAATGGAAGGAGAGAGGAGCTGGAACTGTGAAGTTATTGAAGCATAAGGAAACTGGA
AAAGTTCGTCTTGTTATGAGACAATCTAAAACCCTAAAGATCTGTGCCAATCACCTCATT
TCGTCTGGGATGAGTGTTCAGGAACATAGTGGGAATGAAAAGTCTTGTTTATGGCACGCT
ACTGATTTCTCCGACGGCGAGTTGAAAGATGAGCTTTTCTGCATTCGATTTGCTTCCATT
GAGAATTGCAAAACATTTATGGAGAAGTTCACTGAAATAGCTGAAAGCCAGCAA------
GTAGGGAAAGAGAGCACCCAGGGCGACGAGGCTGCT---GGTTTAATAGAGAATCTTTCG
GTTGAGGAAAATATAAGTGAGGAGAAAGCCAAGGAAGCAGAAGAGAAAGAGCCTGCAAAG
GAA------------GATAAAGAAACAAAAAAGGAGAAGGTAGAAGAAGAGAAGAAAACA
GAGGCAAGCACT
>Poptr
------------------------------------------------------------
---------------------------ATGGCAAGCACAGAGCCGGAACACCAGCACAGA
GAA---GACGAGGAA---------------------GCCCCAGCCGGAGATGACGAAGAC
ACTGGTGCTCAGGTCGCTCCGATCGTCAAACTCGAAGAAGTCGCCGTCTCTACTGGTGAA
GAAGATGAAGATACGATTCTCGATCTGAAATCGAAGCTTTATAGATTCGATAAGGACGGG
AATCAGTGGAAAGAGAGAGGTGCTGGTACCGTTAAGTTTTTGAAACATAAAGAGTCTGGA
AAAGTTCGTCTTGTTATGAGACAATCTAAGACTCTCAAGATCTGCGCTAATCATCTCGTG
CTGCCGGCTATGTCAGTGCAGGAGCACGCAGGGAATGAGAAGTCGTGTGTGTGGCACGCA
ACGGATTTCGCTGATGGTGAATTGAAGGATGAGTTGTTCTGTATTCGTTTTGCATCTGTT
GAAAATTGCAAAACCTTTATGGAAATGTTTCAAGAAGTTGCTGAATCCCAAAAG------
AGCAACGAGGAAAACAAGGATGCAACTGCTGCTGCG---GATGCTTTGGATAAGTTGAGT
GTTGAAGAGAAGAAAACTGAGGAGAAAGCTGTCGAAGAGTCACCAACTGCAGCCAAGGAA
GAG------------------GAAACTAAGACCTGTGAAGATAAGAAAGAGGAGAAGCCC
GATCCCTCAACT
>Vitis
------------------------------------------------------------
---------------------------ATGGCGAGCAGCGATCCGGAA------CGCAGA
GAA---GATGAAGAT------------------GCCGCCGCCGCCGCCGAGGACGAAGAC
ACCGGGGCACAGGTCGCTCCGATCGTTAAGCTCGAAGAGGTTGCCGTCACCACCGGCGAG
GAGGATGAAGACGCCGTTCTCGATCTGAAAGCGAAGCTTTACAGATTCGACAAGGATGGG
AATCAATGGAAGGAGAGAGGTGCTGGTAGTGTGAAGCTTTTGAAGCACAAAGAATCTGGC
AAGGTCAGGCTCGTTATGCGACAATCGAAGACTCTCAAGATCTGTGCGAATCATCTAGTT
CTACCGACTATGTCAGTTCAGGAGCATGCTGGTAACGATAAGTCCTGTGTCTGGCATGCC
ACTGATTTTGCTGATGGAGAATTGAAGGATGAGCTTTTCTGTATAAGATTTGCATCAGTT
GAAAATTGCAAAAGCTTCATGGAAAAGGTTCAAGAGGTTGCTGAATCCCAACAG------
AAGAAAGAGGAAAACAAAGATGCATCTGCAGCTGCT---GGGCTTCTTGAGAAGTTGAGA
AAC---------------------------------------------------------
------------------------------------------------------------
------------
