# Supplementary material for: Back to the sea twice: identifying candidate plant genes for molecular evolution to marine life
Source: BMC Evol Biol. 2011 Jan 12;11:8. doi: 10.1186/1471-2148-11-8 (PMC3033329; doi:10.1186/1471-2148-11-8)
Supplement: Additional file 3 — Aligned nucleotide (CDS) sequences of each OrthoMCL cluster, produced with PAL2NAL. [file 1471-2148-11-8-S3.GZ › orthomcl1219.pal2nal]

>Zostera
ATGCCGGCAGGACATGGGCTTCGATCTCGCACTAGGGATTCCTTTTCCCGTGCTTTCAGA
AAGAAGGGGGTCATCCATCTGACCACCTACCTAAGGACCTTCAAAGTCGGCGATTATGTC
GATGTTAAGGTAAACGGTGCTGTGCACAAAGGTATGCCACACAAGTTCTACCATGGACGC
ACTGGTCAGGTGTGGAATGTCACTAAACGCGCCGTTGGTGTCGAGATCAATAAGCAGGTT
GGAAACAGAATTATCAAGAAGAGAATTCATGTTCGGATTGAACATGTGCTCCCATCCCGT
TGCACTGAAGAATTTCGTTTGAGGAAGCAAAACAATGACAAATTGAAAGCTGAAGCAAAG
GCATGTGGTAAGATAATCAGCACTAAGAGGCAGCCGGCTGGTCCGAAACCTGGGTTCTTG
GTCGAAGGAACTACTTTGGAAACCGTCACACCCATACCATATGATGTTGTCAACGATCTC
AAAGGTGGATAT
>Arath
ATGCCGGCTGGACATGGAGTTCGAGCGAGAACGAGGGATCTGTTCGCGAGGCCTTTCAGG
AAGAAGGGTTACATTCCTCTATCGACTTACCTGAGGACCTTCAAGGTCGGCGATTACGTC
GATGTGAAGGTGAATGGTGCGATCCACAAGGGTATGCCTCACAAGTTCTACCATGGTCGT
ACTGGTCGTATCTGGAACGTCACCAAGCGCGCCGTCGGTGTTGAAGTCAACAAACAGATT
GGGAACAGGATCATAAGGAAGAGGATTCATGTTCGTGTGGAGCATGTGCAGCAGTCAAGA
TGTGCCGAGGAGTTCAAGCTGAGGAAGAAGAAAAACGATGAGCTCAAGGCTGCAGCCAAA
GCCAATGGTGAGACCATCAGCACCAAGAGACAGCCTAAAGGACCCAAACCAGGATTCATG
GTCGAAGGAATGACCTTGGAGACTGTCACTCCAATCCCCTACGATGTCGTCAACGATCTC
AAAGGAGGCTAT
>Vitis
ATGCCGGCCGGACATGGACTTCGATCGAGGACTCGAGATCTCTTCGCCAGGCCCTTCAGG
AAGAAGGGTTACATTCCTTTGACCACATATCTGAGAACCTTCCGCATCGGAGAGTACGTG
GACATCAAGGTAAACGGCGCCATCCACAAGGGCATGCCCCACAAGTTCTACCATGGCCGC
ACTGGTAAGGTCTGGAACGTTACTAAGCGCGCCATCGGCGTCGAAGTAAACAAGCAGGTG
GGTAACAGGATTATCAAGAAGCGGATCCATGTGCGTGTGGAGCATGTGCAACCTTCAAGG
TGCACTGAGGAATTCCGTCTGAGGAAGTTGAAGAATGATGAATTGAAGACAGCTGCAAAG
AAGAACGGTGAAATCATCAGCACAAAGAGGCAGCCAGAGGGCCCTAAGCCAGGTTTCATG
GTGGAAGGTGCAACTTTGGAAACTGTTACTCCGATCCCCTACGATGTTGTCAACGATCTC
AAGGGTGGTTAT
>Medtr
atgccggctggtcatggtttgagatctcgtacgagagactctttctctcgtccattcagg
aagaagggtacaatcgcccttgccacttacctcagaacctatcacatcggcgattatgtt
gatgtcagggttaacggtgctgtacacaagggtatgcctcataagttctaccacggtcgt
actggccgcgtttggaatgttaccaaacgtgccattggcgttgaggttaacaaacaagtg
aggaacaagattctcaggaagagaatccacgttcgagtggagcatgttatgccttctagg
tgcactgaggagttccgtttgaggaagattaagaatgatcaacttaaggctgaggctaag
gcaaagggtgaagtcattagcaccaagcgcaagccagagggacctaaacctggtttcatg
gtcgaaggagctacattggaaactgttactccaattccatatgatgtggttaatgatctt
aagggaggatac
>Posidonia
TTTTTAGCAGGCAAACCAATATAAGAAAGAAATATATAAAGAGGTCCGAAGATGGTAAAC
TAATAACTCCCAACAAACACTAACAAAAAGCTCAGTCCGACATTTAGACCTGGAGTACAG
ATCTCAAAGTATCTAAATGGACCAAAAGCTAATTAAATACCAAAGAAAAGCACTCAAGGG
TGAAACATACAATCTAATAACCACCTTTGAGATCATTGACCACATCATATGGAATAGGTG
TAACAGTCTCCAGTGTAGCTCCTTCCACCATGAAACCAGGTTTTGGACCTTCTGGCTGCC
GCTTAGTACTGATGACCTCACCACGTGCCTTAGCCTCTGCCTTCAGCTTATCATTGCGCA
GCTTCCTTTGACGGACTTCCTCAGTGCAACGGGAAAGCTGCACATGCTCCACACGAACGT
GGATCCTCTTTCTAATGATTCTGTTTCCAACCTGCTTGTTGATCTCGACGCCAATGGCCC
TCTTTGTGACGT
>Bradi
ATGCCGGCGGGGCACGGGCTTCGGTCGCGGACGCGCGACCTGTTCGCGCGCCCCTTCCGC
AAGAAGGGTTACATCCCGCTCACCACCTACCTGCGCACGTACAAGGTCGGCGAGCACGTC
GACGTCAAGGTGAACGGCGCGGTGCACAAGGGCATGCCGCACAAGTTCTACCACGGCCGC
ACCGGTCGCGTCTGGAACGTCACCAAGCGCGCCATCGGCGTCGAGATCAACAAGCAGGTT
GGTAACCGCATTATCAGGAAGAGGATCCATGTGCGGGTGGAGCATGTGCAGCCATCCAGG
TGCGCGGAGGAGTTTCGCCTGAGGAAAGTGAAGAACGACCAGCTGAAGGCGGAGGCCAAG
GCCCGTGGTGAGGTCATCAGCACCAAGAGGCAGCCTGCAGGACCCAAGCCTGGGTTCATG
GTTGAAGGCACTACAATTGAGACAGTCACCCCCATCCCCTACGATGTGGTCAATGATCTC
AAGGGTGGTTAC
>Poptr
ATGCCGGCTGGTCACGGTCTCCGGTCTCGCACAAGAGATCTCTTTGCTCGTCCCTTCAGA
AAGAAGGGTTACATTCCATTGACAACCTACCTCAGAACCTACAAGATTGGAGACAATGTA
GACATCAAGGTTAACGGCGCTGTCCACAAGGGTATGCCTCACAAGTTCTACCATGGACGT
ACTGGACGTGTCTGGAATGTCACCAAACGCGCCATCGGCGTCGAGATCAACAAGCAGGTG
GGTAACAGAATCATTAGGAAGAGGATCCATGTTAGAGTGGAGCATTTGCTGCCTTCAAGG
TGCACTGAGGAATTTCGTCTCAGGAAGAAGAAGAATGATCAACTGAAGGCAGAGGCTAAG
GCCAGAGGTGAGGTTATCAGCACAAAGAGGCAGCCACAGGGTCCTAAACCTGGTTTCATG
GTGGAAGGTGCGACATTGGAAACTGTTACACCCATTCCATATGATGTTGTTAATGATCTT
AAGGGCGGTTAC
>Zma
ATGCCGGCGGGGCACGGGCTGCGGTCGCGGACCCGCGACCTGTTCGCGCGGCCCTTCCGC
AAGAAGGGGTACATCCCACTCACCACGTACCTGCGCACCTACAAGATCGGCGACTACGTC
GACGTCAAGGTTAACGGCGCCGTGCACAAGGGCATGCCGCACAAGTTCTACCACGGCCGC
ACCGGGAGCGTCTGGAACGTCACCAAGCGCGCCATCGGCGTCGAGATCAACAAGCAGGTT
AATGGCCGCATCATCAGGAAGCGGATCCATGTCCGCGTGGAGCATGTGCAGCCCTCCCGT
TGCACGGAGGAGTTCCGCTTGAGGAAAGCCAAGAATGACCAGCTCAAGGCGGATGCCAAG
GCCCGCGGTGAGGTGATCAGCACCAAGAGGCAGCCTGTGGGACCCAAACCTGGCTTCATG
GTTGAGGGTGCTACACTCGAGACAGTCACTCCTATTCCTTATGATGTGGTCAACGATCTC
AAGGGCGGTTAC
>Sorbi
ATGCCGGCTGGCCACGGGCTGCGCTCGCGGACGCGCGACCTCTTCGCGCGCCCCTTCCGC
AAGAAGGGCTACATCCCGCTCACCACCTACCTCCGCACCTACAAGATTGGCGACTACGTC
GACGTCAAGGTGAACGGCGCCGTCCACAAGGGGATGCCGCACAAGTTCTACCACGGCCGC
ACCGGTCGCGTCTGGAACGTCACCAAGCGCGCCATCGGCGTCGAGATCAACAAGCAGGTT
AATGGTCGCATCATCAGGAAGCGTATCCATGTCCGTGTGGAGCACGTGCAGCCGTCCCGC
TGCACAGAAGAGTTCCGCCTGAGGAAGGCAAAGAATGATCAGCTGAAGGCGGATGCCAAG
GCACGTGGTGAGGTCATCAGCACCAAGAGGCAGCCATTGGGTCCGAAGCCTGGATTCATG
GTTGAGGGCGCCACCATCGAGACCGTCACTCCCATCCCGTACGATGTGGTCAATGATCTC
AAGGGAGGATAC
>Oryza
ATGCCGGCGGGGCACGGGCTGCGGGCGCGGACGCGCGACCTCTTCGCGCGGCCGTTCCGC
AAGAAGGGTTACATCCCGCTCACCACCTACCTGAGGACGTACAAGATCGGCGATTACGTC
GACGTCAAGGTGAACGGCGCCGTGCACAAGGGCATGCCGCACAAGTTCTACCACGGCCGC
ACCGGCCGCGTCTGGAACGTCACCAAGCGCGCCATCGGCGTCGAGATCAACAAGCAGGTC
GGTAACCGCATCATCAGGAAGAGGATCCATGTCCGTGTGGAGCATGTCCAGCCATCCAGG
TGCACCGAGGAGCTCCGCCTGAGGAAAATCAAGAACGATCAGCTCAAGGCTGATGCCAAG
GCCCGTGGTGAGGTTATCAGCACCAAGAGACAGCCCGAGGGACCCAAACCTGGTTTCATG
GTTGAGGGTGCTACGCTGGAGACTGTTACCCCCATTCCGTATGATGTGGTCAATGATCTC
AAGGGTGGTTAC
