# Supplementary material for: Back to the sea twice: identifying candidate plant genes for molecular evolution to marine life
Source: BMC Evol Biol. 2011 Jan 12;11:8. doi: 10.1186/1471-2148-11-8 (PMC3033329; doi:10.1186/1471-2148-11-8)
Supplement: Additional file 3 — Aligned nucleotide (CDS) sequences of each OrthoMCL cluster, produced with PAL2NAL. [file 1471-2148-11-8-S3.GZ › orthomcl1202.pal2nal]

>Zostera
------------------------------------------------------------
------------------------------------------------------------
------------------------------------------------------------
------------------------------------------------------------
---------------ATGCCGGTTCCTCTCGCCCCTTATCCATCACCT---------CCC
GTGCCG---------------CCTACACAACCAAAT---------GGTTCG---------
CAAACTCAACTAGTTTGTTCTGGCTGTAGAAATCTCCTCCTTTATCCCAACGGAGCGACG
TCAGTCTGTTGTGCCGTATGTAATGCAGTCACTCCTGTTCCACCACCTGGAACTGAAAAT
GCTCAATTGCTCTGCGGAGGTTGCCATACTCTTCTGATGTACATACGCGGCGCAACAAGT
GTGCAGTGTTCTTGTTGCCACACGATTAATCTTGCATCAGAAGCCAACCAGGTAGCACAT
GTGAACTGCGGTAACTGCCGTATGCTATTAATGTACCAGTACGGAGCGCGGTCGGTTAAA
TGTGCAGTTTGCAATTTTGTAACATCTGTCGGTGCGGCCCCAATTACAGATCCG---CAG
AAGTTCAATCAG
>Posidonia
------------------------------------------------------------
------------------------------------------------------------
------------------------------------------------------------
------------------------------------------------------------
---GGTGGACAGGCAATGCCAGTTACTCTTGCACCCTATCCATCACCC---------CCA
GCGCCA---------------TTTACACAACCAAAC---------GGTGCA---------
CAAAGCCAACTAGTTTGTTCTGGACGTAGGAACCTTCTCCTCTATCCCCATGGCGCAACT
TCTGTATGTTGTGCTGTTTGCAATGCAGTTACCCCTGTGCCACCACCAGGTACAGAAATG
GCTCAGTTGCTTTGCGGAGGTTGCCACACTCTCTTGATGTACATACGTGGAGCGACGAGT
GTGCAATGCTCTTGTTGCCACACGATTAACCTGGCGTTAGAAGCTAATAAGGTCGCGCAT
GTAAATTGCGGGAACTGCCGAATGCTACTGATGTACCAGTATGGAGCACGATCTGTGAAA
TGTGCAGTTTGCAATTTTGTAACTTCAGTTGGGGCTGCCCCAAGTACAGAG------CAG
AAATTCAGCATC
>Poptr
------------------------------------------------------------
------------------------------------------------------------
------------------------------------------------------------
------------------------------------------------------------
---------------ATGCCAGTTCCTCTTGCACCTTATCCAACACCT---------CCA
GCCCCATATGCTCCTACCCCTCCTCCTCCTCCTCCTCCTCCTCCAGCAGCCAATGGTGCA
CAGAGCCAGCTTGTGTGTTCTGGATGTCGAAACCTGTTGCTCTTTCCAGTTGGAGCAACC
TCTGTATGCTGTGCTGTTTGCAATGCAGTCACAGCTGTGCCACCTCCTGGCACGGAAATG
GCCCAGTTGGTTTGTGGAGGTTGCCACACCTTACTCATGTACATCCGTGGAGCAACCAGT
GTGCAGTGTTCTTGTTGTCACACAGTCAATCTAGCCTTGGAGGCAAATCAAGTGGCACAT
GTCAATTGCGGGAACTGCAGGATGCTGCTGATGTACCAATATGGAGCACGGTCTGTGAAA
TGTGCTGTTTGCAATTTTGTGACACCAATTGGGGTCTCGACAAGCGCCACTGAA---GAG
AAGTTCAATGCC
>Arath
------------------------------------------------------------
------------------------------------------------------------
------------------------------------------------------------
------------------------------------------------------------
---------------ATGCCAGTCCCTCTTGCACCATATCCAACACCT---------CCG
GCACCGGCACTGGCTCCGTCGTACAACACTCCTCCGGCAAAT---GGAAGTACAAGTGGG
CAGAGCCAGTTAGTGTGTTCAGGTTGCAGAAACCTTCTGATGTATCCCGTCGGAGCAACC
TCCGTCTGTTGCGCCGTCTGTAACGCCGTCACGGCCGTTCCTCCGCCCGGAACGGAGATG
GCACAGTTGGTATGTGGAGGATGTCATACACTCTTAATGTACATTCGTGGAGCTACAAGT
GTTCAATGTTCTTGTTGTCACACTGTTAATCTCGCCCTCGAAGCAAACCAAGTAGCGCAT
GTGAATTGCGGAAACTGCATGATGCTACTAATGTATCAATATGGAGCAAGATCAGTGAAA
TGTGCCGTTTGTAACTTTGTCACATCTGTTGGGGGTTCAACGAGCACGACTGAT---TCG
AAGTTTAACAAT
>Vitis
ATGACACTTAGAAAAGGAAAGGTAAGCTACAAGGGAAAAGGTAAAAAGAAAAAACTTTCA
CTTGACACCACCTTTTCTCACTCTGCCTTTGTGCGTTTATATCCTCTCTCTCTCTCTCTC
TCTCTCTCTCTCTTTTTCTCACTCTGCAACTTGCAAAGAAATGGCGAGGATGGGAGAAAT
ATTGATGCTGTCTGGGCCAAAGGCAGGAAGCTTTTAAGAGCTTGGCAGAGAAAACATACC
CTTGCAAGGATTACAATGCCGGTTCCTCTTGCTCCATACCCGACGCCC---------CCA
GTGCCA---------------TTTACACAGCCTGCAAAT------GGTGCA---------
CAGAGCCAACTTGTATGTTCTGGTTGTCGAAACCTTCTACTCTATCCAGTTGGAGCAAAG
TCTGTATGCTGTGCTGTTTGCAATGTAGTCACAGCTGTTCCACTGCCTGGCACAGAAATG
GCTCAGCTGGTCTGTGGGGGCTGCCACACCTTACTCATGTACATCCGTGGAGCAACAAGT
GTACAGTGTTCATGTTGTCACACTATCAATCTAGCCTTGGAAGCAAATCAAGTTGCACAT
GTTAATTGCGGGAATTGCCGGATGCTGTTGATGTACCAATATGGAGCTAGATCTGTGAAA
TGTGCAGTTTGCAATTTTGTGACATCTGTTGGGGCCTCAACAAGCTCTACTGAA---CAC
AAGTTCAACTGC
>Medtr
------------------------------------------------------------
------------------------------------------------------------
------------------------------------------------------------
------------------------------------------------------------
---------------atgccagttccacttgctccttatccaactccacctccagctcct
gctcca---gctccagctccatatacaacacctccaacaaat---ggtgca---------
cagagtcaacttgtgtgttctggctgtagaaaccttcttatgtatccagttggagcaact
tctgtatgctgtgctgtttgcaatgctgtcacagcagtgccacctcctggcacagaaatg
gctcagttagtttgtggaggatgccatactttactcatgtacatccgcggagcaacaagt
gttcaatgctcttgttgtcacacagtcaatctagctctggaagcaaatcaggtggcacat
gtaaactgtggtaactgcaggatgctacttatgtatcaatatggagcaagatccgtgaaa
tgtgcagtttgcaattttgttacctcagttggggcctcagcaagcacgacagagccgcag
aagttcagcacc
>Bradi
------------------------------------------------------------
------------------------------------------------------------
------------------------------------------------------------
------------------------------------------------------------
---------------ATGCCGGTTCCCCTTGCCCCTTATCCAACTCCA---------CCT
GCACCG---------------TTCACACCACCCACTCCCAATGCAGGGGCT---------
CAAAGCCAGCTTGTCTGCTCCGGGTGCCGGAATCTGCTCATGTACCCTGCCGGCGCGACG
TCGGTATGCTGCGCAGTTTGCAGTACCGTGACCGCTGTGCCGGCTCCCGGGACGGAGATG
GCGCAGTTAGTTTGCGGAGGATGCCACACTCTCCTAATGTACATACGTGGCGCGACAAGT
GTGCAATGTTCTTGTTGCCACACTGTGAACCTGGCCATGGAAGCGAATCAGGTTGCGCAT
GTAAACTGCGGGAACTGCCGAATGCTGCTCATGTACCAGTACGGCGCAAGGTCTGTTAAA
TGTGCGGTCTGCAGTTTTGTGACATCAGTTGGGGCAACACCTGGTGCAGAC------CAG
AAGTCCAGCAAC
>Zma
------------------------------------------------------------
------------------------------------------------------------
------------------------------------------------------------
------------------------------------------------------------
---------------ATGCCGGTTCCGCTTGCTCCGTACCCAGCTCCT---------CCG
GCGCCA---------------TTCACGCCGCCCAAT---------GGGGCC---------
CAGAGCCAGCTCGTCTGCACCGGGTGCCGGAACCTCCTCATGTACCCAGCTGGTGCGACG
TCGGTCTGCTGCGCCGTCTGCAGCACCGTCACCGCCGTGCCGGCTCCAGGAACTGAGATG
GCGCAGCTAGTGTGCGGAGGATGCCACACCCTCCTCATGTACATACGCGGCGCGACGAGC
GTGCAGTGTTCTTGCTGCCACACTGTGAACCTGGCTATGGAAGCAAATCAAGTCGCGCAT
GTGAACTGCGGGAACTGCCGCATGCTGCTCATGTACCAGTACGGGGCTCGGTCCGTGAAG
TGCGCGGTCTGCAGTTTTGTGACATCGGTTGGAACCTCACCTGGTGCAGAG------CAG
AAGCCCAGCAGC
>Oryza
------------------------------------------------------------
------------------------------------------------------------
------------------------------------------------------------
------------------------------------------------------------
---------------ATGCCGGTTCCCCTTGCTCCATACCCAACCCCG---------CCT
GTGCCA---------------TTTACACCTCCCAAT---------GGGGCT---------
CAAAGCCAGCTCGTGTGCTCTGGGTGCCGTAATCTGCTCATGTATCCAGCCGGAGCAACG
TCGGTTTGCTGCGCAGTTTGCAGTACCGTGACTGCTGTGCCTGCTCCTGGAACCGAGATG
GCGCAGTTAGTTTGCGGAGGATGCCACACTCTCCTGATGTATATACGCGGTGCGACGAGT
GTGCAATGTTCTTGCTGTCACACTGTCAACCTGGCTATGGAAGCAAATCAAGTTGCGCAT
GTAAACTGCGGGAACTGCCGTATGCTGCTCATGTACCAGTATGGCGCAAGGTCTGTCAAA
TGCGCAGTCTGCAATTTTGTGACATCAGTTGGGGCCTCACCTGGTACAGAC------CAG
AAGCCCAGCAGC
>Sorbi
------------------------------------------------------------
------------------------------------------------------------
------------------------------------------------------------
------------------------------------------------------------
---------------ATGCCGGTTCCCCTTGCCCCGTATCCGACTCCT---------CCG
GTGCCA---------------TTCACGCCGCCTAAT---------GGGGCC---------
CAAAGCCAGCTTGTCTGCACCGGGTGCCGGAATCTCCTCATGTATCCAGCTGGTGCGACG
TCTGTCTGCTGTGCCGTTTGCAGCACCGTCACTGCCGTGCCGGCTCCAGGAACTGAGATG
GCACAGTTAGTTTGTGGAGGATGCCACACTCTCCTGATGTACATACGTGGTGCGACTAGT
GTACAATGTTCTTGCTGCCACACCGTTAACCTGGCTATGGAAGCAAATCAAGTTGCGCAT
GTAAACTGCGGGAACTGCCGTATGCTGCTCATGTACCAGTATGGAGCTAGGTCTGTGAAA
TGCGCAGTCTGCAATTTTGTGACATCAGTTGGGGCCTCACCTGGTGCAGAG------CAG
AAGCCCAGCAGC
