# Supplementary material for: Back to the sea twice: identifying candidate plant genes for molecular evolution to marine life
Source: BMC Evol Biol. 2011 Jan 12;11:8. doi: 10.1186/1471-2148-11-8 (PMC3033329; doi:10.1186/1471-2148-11-8)
Supplement: Additional file 3 — Aligned nucleotide (CDS) sequences of each OrthoMCL cluster, produced with PAL2NAL. [file 1471-2148-11-8-S3.GZ › orthomcl1184.pal2nal]

>Zostera
------------------------------------------------------------
------------------------------------------------------------
------------------------------------------------------------
------------------------------------------------------------
------------------ATGCCGTTCAAACGATTTGTCGAGATCGGGAGGGTCGCTCTG
GTGAACTACGGGAAAGAATACGGACAACTGGTCGTCATTGTTGATGTTATTGATCAGAAT
CGAGCCTTAGTTGATGGACCTGGCTTGGTTCGACATCAGGTGAACTTCAAGCGTCTTTCT
CTTACAGATATCAAGATAGACATCAAGAGAAGTCCTAAAAAGAAGTATCTTATTGCCGCC
ATGGAAGCTGCTGATGTTAAAAACAAATGGGAGAAGAGTAGTTGGGGCAGGAAACTGATT
GTTCAAAAACGAAGAGCTGCCATGACTGACTTTGACCGTTTCAAGGTCATGTTGGCAAGG
ATTAAGCGTTCTACTTGTATTAACCAAGAGGTGGCTAAGCTGAAAAAAGAATCCAAAGCC
---
>Medtr
------------------------------------------------------------
------------------------------------------------------------
------------------------------------------------------------
------------------------------------------------------------
------------------atgccgttcaagaggtttgttgagatcggaagagttgcactt
gtcaactatggcccagattatggcaagctcgttgtcatcgttgatgttatcgaccaaact
agggctcttgttgatgcacctgacatggagagagtcccaatcaatttcaagaggctttct
ctaactgatatcaagattgatatcaagagggttcctaagaagaaggatctcgtcaaagcc
atggaagctgcagatgtgaagaacaagtgggagaagagctcctggggaaggaaattgatt
gttaagaagaggagggctgcccttaacgattttgataggttcaagattatgttggcaaag
attaagagggctggtgttgttaggcaagaacttgctaagctgaggaagaccgcagct---
---
>Arath
------------------------------------------------------------
------------------------------------------------------------
------------------------------------------------------------
------------------------------------------------------------
------------------ATGGGTTTTAAGAGATTCGTGGAGATTGGGAGAGTGGCGCTC
GTTAACTACGGCGAGGATTATGGAAAGCTCGTGGTTATCGTCGATGTAGTCGACCAAAAC
AGGGCACTTGTGGATGCCCCTGACATGGAGAGAATCCAGATGAATTTGAAGAGGTTGTCT
CTTACTGACATCGTCATTGATATCAACAGAGTTCCCAAGAAGAAGGTTTTGATTGAGGCA
ATGGAGAAGGCTGATGTGAAGAACAAGTGGGAGAAGAGTTCATGGGGTAGGAAACTTATT
GTGCAGAAGAGAAGAGCTGCCCTCAATGATTTTGACAGGTTCAAGATCATGTTGGCCAAA
ATCAAGAGGGCTGGTATTGTGAGGCAGGAGCTTGCTAAGCTAAAAAGGGAGATCGCTGCT
---
>Posidonia
------------------------------------------------------------
------------------------------------------------------------
------------------------------------------------------------
------------------------------------------------------------
------------------TACCCCAAAACCATATCAACGTTCAAGCATGCTTCATTTCCA
CTCCAAGTCAAATTATGATAGAGTATCTCCATAAGTATCTTACATTTGAAGGAATACAAA
AATATCCAAACAACAACCTAATTAGCTCGATTCTTACAACTCTGGAAACAAAAGAAATAG
ATTGATCCAATAAAAATATCCGATGTGTGAAACTCTGCGACCCTACTATCTTAGGCTTTG
TTTCCCTTTCTCAGCTTTGCGAGCTCTTGATTAGCAGCAGTAGCCCTCTTGATCTTGGCC
AACATGACCTTGAATCTGTCAAAGTCATTAAGAGCAGCTCTTCTCTTCTGAACAATTAGC
TTCCTGCCCCAGGAGCTGTTCTCCCACTTGTTCTTAACATCTGCTTCTTCCATGGCAGCA
---
>Poptr
------------------------------------------------------------
------------------------------------------------------------
------------------------------------------------------------
------------------------------------------------------------
------------------ATGCCTTTCAAGAGATACGTGGAGATCGGGAGGGTAGCTCTT
GTCAACTATGGAAAAGAATACGGCAGGCTCGTTGTCATCGTCGATGTCATCGACCAGAAC
CGCGCTCTAGTTGATGCCCCGGATATGGTGAGGAGCCAAATGAACTTCAAGAGGCTTTCA
CTTACCGATATCAAGATTGAGATCAACCGGGTTCCAAAGAAGAAGGCTTTGATTGAAGCT
ATGGAGAAGGCTGATGTTAAGAACAAGTGGGAGAAAAGCTCCTGGGGCAGAAGGCTGATT
GTCCAGCAGAGAAGGGCAGCTCTCAATGACTTTGATAGGTTCAAGTTGATGTTGGCTAAG
ATCAAGAGGGGTGGATTGATCAGGCAAGAACTTGCAAAGTTGAAGAAAGAAAATGCTGCT
---
>Vitis
ATGGAGTTTTTTAATTTATATAATTTACATGGTCATAAGGTTTTGAACCAAATTAGACTT
ATATCGGGCTTCAACTCCCCCAAAAAGGCCCAAAGGGCTTCCAAGCCCAATACCATCGTA
ACACAAAGATCAAGGACCCAGATCGGTCCAAAACGGACTATAAAGAAACCCAGAAAAACC
CTAAGCCCCGTCTCTCCATCTACCCCCCTTGCATCTTCCATTTTTCCCCTCCCTGCTGTC
AGCCGCGCCCTAGCAAATATGCCTTTCAAGCGGTACGTGGAGGTCGGGCGAGTCGCTCTC
GTCAACTACGGAAAAGACTACGGCAGGCTCGTCGTCATAGTCGACGTCATTGATCAGAAT
CGGGCCCTTGTGGACGCACCTGATATGGTGAGATGCCAAATGAACTTTAAGAGGCTTTCA
CTCACAGATATCAAAATTGACATCAAAAGGGTGCCTAAGAAAAAAACATTGATTGAAGCA
ATGACTGCTGCAGATGTTAAGAACAAGTGGGAGAATAGCTCCTGGGGCAGAAAGCTGATT
GTGCAGAAGAGGAGAGCATCTCTTAATGACTTTGATAGGTTCAAGATCATGTTGGCAAAG
ATCAAGAGGGGTGGAGTGATCAGGCAAGAGCTTGCAAAGCTGAAAAAACAGACTGCATCC
---
>Oryza
------------------------------------------------------------
------------------------------------------------------------
------------------------------------------------------------
------------------------------------------------------------
------------------ATGCCGTTCAAGAGGTTCGTGGAGATCGGGCGGGTGGCCCTG
GTGAACTACGGCAAGGACTACGGCCGCCTCGTCGTCATTGTCGATGTCGTCGACCAGAAC
AGGGCACTTGTGGATGCCCCTGATATGGTCCGCTGCCAGATAAACTTCAAGCGGCTTTCT
CTGACTGACATTAAGATTGACATCAAGCGTGTCCCTAAGAAGACCACCTTGATTAAGGCA
ATGGAGGAAGCTGATGTGAAGAACAAGTGGGAGAACAGCTCATGGGGTAAGAAACTGATT
GTCCAGAAGAGGAGAGCATCCCTCAACGACTTTGACAGGTTCAAGGTTATGTTGGCGAAG
ATCAAGCGTGGCGGCGCTATCAGACAGGAGCTTGCTAAGCTTAAGAAGGAGGCTGCTGCG
---
>Bradi
------------------------------------------------------------
------------------------------------------------------------
------------------------------------------------------------
------------------------------------------------------------
------------------ATGCCGTTCAAGAGGTTTGTGGAGATCGGGCGGGTGGCCCTC
GTGAACTACGGCAAGGACTATGGCCGCCTCGTTGTCATCGTCGATGTCGTCGACCAGAAC
AGGGCACTTGTGGATGCACCTGATATGGTCCGTTGCCAGATTAACTTCAAGCGCCTTTCT
CTTACGGATATCAAGATTGACATCAAGCGTGTCCCCAAGAAGGCAACCTTGATTAAGGCA
ATGGAGGAAGCTGATGTGAAGAACAAATGGGAGAATAGCTCATGGGGCAAGAAGCTGATT
GTCCAGAAGAGGAGAGCATCCCTCAATGACTTTGACAGGTTTAAGGTCATGTTGGCCAAA
ATCAAGAGGGGAGGAGCTATCAGGCAGGAGCTCGCTAAGCTTAAAAAGGAGGTCGCTGCC
TCT
>Zma
------------------------------------------------------------
------------------------------------------------------------
------------------------------------------------------------
------------------------------------------------------------
------------------ATGCCGTTCAAGAGGTTCGTGGAGATCGGGCGCGTGGCCCTG
GTGAACTACGGGGAGGACTATGGCCGTCTCGTTGTCATCGTCGATGTGGTCGACCAGAAC
AGGGCACTTGTGGATGCCCCTGATATGGTCAGGTGCCAGGTGAACTTCAAGCGGCTCTCA
CTTACTGACATCAAGATTGACATCAAACGTGTCCCCAAGAAGACAGCCCTGATCAAGGCG
ATGGAGGAAGCTGATGTGAAGACCAAGTGGGAGAACAGCTCATGGGGCAAGAAGCTGATT
GTCCAGAAGAGGAGAGCATCGCTCAATGACTTTGATAGGTTCAAAGTCATGCTGGCGAAG
ATTAAGAGGGGCGGTGCTATCAGGCAAGAGCTCGCCAAGCTGAAGAAGGCGTCCACGGCT
---
>Sorbi
------------------------------------------------------------
------------------------------------------------------------
------------------------------------------------------------
------------------------------------------------------------
------------------ATGCCGTTCAAGAGGTTCGTGGAGATCGGGCGCGTGGCCCTG
GTGAACTACGGCAAGGACTATGGCCGCCTCGTCGTCATCGTCGATGTGGTCGACCAGAAC
AGGGCACTTGTGGACGCCCCTGATATGATCAGGTGCCAGATAAACTTCAAGCGTCTTTCA
CTTACTGACATCAAGATTGACATCAAACGTGTCCCCAAGAAGACAACCCTGATCAAGGCG
ATGGAGGAAGCTGACGTGAAGACCAAGTGGGAGAACAGTTCATGGGGCAAGAAGCTGATC
GTTCAGAAGAGGAGGGCAGCGCTCAATGACTTTGACAGGTTCAAGGTCATGCTGGCAAAG
ATCAAGAGGGGTGGTGCTATCAGGCAAGAGCTCGCCAAGCTGAAGAAGGCATCCACGGCT
---
