# Supplementary material for: Back to the sea twice: identifying candidate plant genes for molecular evolution to marine life
Source: BMC Evol Biol. 2011 Jan 12;11:8. doi: 10.1186/1471-2148-11-8 (PMC3033329; doi:10.1186/1471-2148-11-8)
Supplement: Additional file 3 — Aligned nucleotide (CDS) sequences of each OrthoMCL cluster, produced with PAL2NAL. [file 1471-2148-11-8-S3.GZ › orthomcl1173.pal2nal]

>Arath
ATGGCTTCCACTTTCGTCTGCTCTCTACCAAATCCTTTCTTTGCTTTTCCGGTCAAAGCA
------------------------------ACTACTCCTTCGACGGCTAACCATACGCTT
------------CTCGGAAGTCGAAGAGGTTGTCTTAGAATCAAAGCG---ATTTCCACT
AAATGGGAACCGACAAAG---------------------------GTTGTTCCTCAGGCA
GACAGAGTTCTTGTTCGTCTTGAAGATCTTCCTATTAAATCCTCAGGTGGAGTATTGTTG
CCTAAAGCAGCTGTGAAGTTTGAGAGATACCTAACAGGAGAGATTATATCTGTTGGTTCT
GAGGTTGGACAACAAGTTGGACCTGGAAAGAGGGTTTTGTTCTCTGATGTGAGCGCTTAT
GAGGTCGATTTGGGAACCGATGCTAGGCATTGCTTCTGTAAAGAGAGTGACTTGTTGGCC
CTCGTTGAG
>Medtr
atggcttccacattcctcaccata---ccaacaactcccttccttcacaaaactcccacc
------------------------------gcttctttctcaacccagagactcccaatt
------------------ttgaagaggaactctttgaaggttaatgca---attgccaag
aaatgggaaccctctaag---------------------------gttgtgcctcaggct
gatagggttcttattcgtctcgaggagttatcagaaaaaaccgccggtggaattttgttg
cccaagtcagctgttaaatttgagcgatatcttgtgggagaagtcctaaatgttggtgcc
gaggctgaa---aatgtaaaagctggctcgaaggtactattcaccgacataaatgcttat
gaggtggatttggggactgatgcaaagcactgcttcattaaatcaagtgacttgttggcc
gtcgttgag
>Oryza
ATGGCCCCCTCCCTCCTCGCCGCC---GCCGCCTCGCCCTTCCTCCTCCACGGCGCC---
------------------------------GCCGCCGCCAGTGGCAGCCGCAGGCCGCTC
GTCGCCGCCGCCGCCACCGGCCGCCGCGCCGCCTCCTCCCTCCGCGTC---GCCGCCCTC
AAGTACGACCCTTCCAAG---------------------------GTGGCGCCGCAGTCC
GACCGGGTGCTCGTCCGCCTCGAACAGATTCCTGAGAAATCTGTTGGAGGAGTCCTGCTG
CCAAAATCTGCTGTTAAGTTTGAGAGGTATTTGATGGGTGAGATTTTGTCTGTTGGTGCT
GATGTTAAT---GAAGTTGAAGCTGGAAAGAAGGTTCTCTTCTCTGACATAAATGCTTAT
GAGGTGGACCTGGGTACCGATGAGAAGCACTGCTTCTGCCGTGAGTCTGATCTGTTAGCC
GTTGTTGAA
>Bradi
ATGGCCCCCGCCCTCCTCGCCGCCGCCTCGGCCACGCCCTTCCTCCTCCACGGCGCCCCC
------------------------------GGCGGTAGCAGCAGCAGCCGAAGACCACTC
GTCGCCGCCGTCGCCCCCGGCCGACGCGCTGCATCCGCTCTCCGCGTCCGCGCCGCCCTC
AATTGCGACCCTTCCAAG---------------------------GTGGCGCCGCAGTCT
GACCGGGTGCTCGTCCGTCTCGAGCAGATTCCAGAGAAATCTGCTGGAGGAGTCCTGCTA
CCAAAATCTGCTGTTAAGTTCGAGAGATATTTGATGGGCGAGATATTATCGGTTGGTGCT
GATGTTAGT---GAAGTTGAAGCTGGGAAGAAGGTTCTCTTCTCAGACATAAACGCCTAT
GAGGTGGATCTGGGCACAGAAGAGAAGCACTGCTTTTGCCGAGAGTCTGATCTCTTAGCC
GTTGTTGCA
>Zma
ATGGCGCCCTCACTCCTCGCCGCCATGTCCACCTCGCCCTTCCTA---------------
------------------------------GCCAGCAGCGGCAGCAGCCGCAGGCCGCTA
------GGCGCTGCCCACACCCGACGGGCTGGACTGCGCGTG---------GCCGCGCTT
AAGTACGACCCTGCCAAG---------------------------GTGGCGCCGCAGAAC
GACCGGGTTCTCGTCCGTCTTGAGCAGATCCCTGAGAAATCTGCTGGCGGTGTATTGCTA
CCAAAATCTGCTGTTAAGTTTGAGAGATATCTGATGGGTGAGATTCTATCGATCGGTGCT
GAAGTCAGT---GAAGTTGAGGCTGGGAAGAAGGTA------------------------
---------------------------------------------AGGAACATTTTA---
---------
>Sorbi
ATGGCGCCCTCCCTCCTCGCCGCCGTGTCCGCCTCGCCCTTCCTCCTA------------
------------------------------GCCGGCAGCGGCAGCAGCCGCAGGCCCCTG
------GGCGCCGCCCCCATCCGCCGGGCCGGGCTGCGCGTG---------GCTGCGCTT
AAGTACGACCCTGCCAAG---------------------------GTGGCGCCGCAGAAC
GACCGGGTGCTTGTCCGTATCCAGCAGATCCCTGAGAAATCTGCTGGTGGTGTATTGCTA
CCGAAATCTGCTGTTAAGTTTGAGAGATATCTGATGGGCGAGATTCTATCGGTCGGTGCT
GATGTTAGT---GAAGTTGAGGCTGGGAAGAAGGTTCTCTTCTCAGACATCAATGCTTAT
GAGGTGGACCTTGGTACCGATGAGAAGCACTGCTTCTGCCGCGAGTCAGATCTATTAGCT
TTGGTTGAA
>Posidonia
ATGGCGTCCTCCCTCCTCACCGTC------GCCAGACCATTCCTCCACCCTACTCCGCAC
CAACAGTCACTCTTCTCCCCTCGCTCTCTGGCCCCTTCTTCCCCGTCTTCCCTCGCTCTC
AGGAGCGTCGTCCCTGTTTCCAGGAGGAATGGGGGCAGAGTCGTCGCC---ATGGCGCAG
AAATGGGAGGCCGGCAAGGTGGTGCCGCAGGCCGATAGGGTTCAGGTGGTGCCGCAGGCC
GATAGGGTTCTTGTTCGCCTGGAGGAGTTGCCTGAGAAATCTTCAGGTGGTGTTTTATTG
CCAAAATCAGCTGTGAAGTTTGAGCGGTATCTCATGGGAGAGATTTTATCTGTGGGGGCT
GATGTTGAG---CAAGTATCAGCAGGGAAAAAGGTCTTATTTTCAGATATCAATGCATAT
GAGGTTAATCTTGGAACAGATGCAAAACATTGCTTCTGTCGTGCTGGTGATTTGCTTGCT
GTTGTTGAG
>Vitis
ATGGCATCCACTTTCATCACACTC------GCTAGACCCTTCTCGTCTCACAAGCCCCAC
---------------------------------ACTCCTTCCCCCAGCAAGAGATTACTA
---------------GGACTTCGCAGTAGTGCACTGAAAATCAACGCA---ATCGCCAAG
AAGTGGGAACCCACAAAG---------------------------GTTGTTCCACAAGCT
GATAGAGTCCTGATTCGTTTGCAGGACCTACCTGAGAAATCATCTGGTGGAGTTTTGCTG
CCCAAATCTGCTGTTAAATTTGAGCGATACCTTATGGGGGAGATTCTCTCTATTGGTGCT
GATGTTGGG---GAAGTTGAGGCTGGGAAGAAGGTTCTTTTCTCAGACATAAATGCTTAT
GAGGTGGATTTGGGAACAGATGGTAGACACTGCTTTTGCAAAGAAAGTGACCTGTTGGCT
GTGGTTGAG
>Poptr
ATGGCGTCTACATTTGTTACTGTACCAACAACAAGACCCTTCCTGTCGGTAAACAAAACC
------------------------------AACGCTCTCTCTCTCTCTCAGCTCAAACTC
------------GCAGGACTGAAGAGGAATTCTTTGAGGATTAATGCG---ATTTCCAAG
AAATGGGAACCCACTAAG---------------------------GTTGTTCCACAAGCT
GATAGAGTTCTTATCCGTCTCGAGGACCTTCCTGAGAAATCGTCCGGTGGAGTTTTGTTG
CCCAAATCAGCTGTTAAATTTGAGCGGTATCTAATGGGGGAGGTTTTGTCTGTTGGTGCT
GAGGTTGGG---GAAGTGGAGGCAGGAAAGAAGGTTCTTTTCTCGGACATCAATGCTTAT
GAGATTGATTTGGGAACAGATGCTAAGCATTGCTTTTGCAAAGCTGGTGATTTGTTGGCC
GTCGTGGAG
>Zostera
------------------------------------------------------------
------------------------------------------------------------
---------------------------------------------------ATGGCGAAG
ATATGCGAACCTAACAAG---------------------------GTCACGCCACAGGCT
GATAGGGTGCTACTCCGCCTCGAAGATCTGCCAGAGAAATCCTCTGGAGGTGTATTATTG
CCAAAATCAGCAGTCAAGTTCGAACGGTATCTCATGGGTCAAATATTATCAGTAGGTGCT
GATGTTGGAGAAGAAGTAGCAGCAGGGAAAAAGGTTTTATTTTCAGACGTCAATGCATAT
GAGGTTGATCTTGGAACGGATGCGAAACATTGTTTCTGTCGTGTTGCTGACTTGCTTGCT
GTGGTTGAG
