# Supplementary material for: Back to the sea twice: identifying candidate plant genes for molecular evolution to marine life
Source: BMC Evol Biol. 2011 Jan 12;11:8. doi: 10.1186/1471-2148-11-8 (PMC3033329; doi:10.1186/1471-2148-11-8)
Supplement: Additional file 3 — Aligned nucleotide (CDS) sequences of each OrthoMCL cluster, produced with PAL2NAL. [file 1471-2148-11-8-S3.GZ › orthomcl1171.pal2nal]

>Posidonia
ATGGCTTCCTCAAAAATGGCCACTGCTGCTCTCTTTCTCACTGTCAACCTTCTGTTCTTC
TCTCTGGTGAGTTCATGCAGCTACTGCAAG---CCCCCGAGGCCACCGCAGCGGCCGAGG
---CCTAGACCCTGCCCACCAACA---------------------------------CCT
TACCGGTACAACTAC---------------------------------------------
------------------------------------------------------------
------------------------GGCAAGTGCCCCATCGACGTGCTCAAGCTCGGCGTC
TGCGCCAACGTGCTCAATGGCCTGATCAACGTCGTCATCGGCACTCCGCCGAAGATGCCT
TGCTGCTCCCTCATCCAGGGACTTGCTGACCTCGAGGCCGCCATCTGCCTTTGCACCGCC
ATCAGGGCTAACATTCTCGGACTCAACCTCAACATCCCTGTCAACCTTAGCTTGCTTCTC
AACTACTGTGGGAGGAGCGTCCCCGTTGGTTTCCAGTGCCCATGGGCTCCGGCCGATTCC
ATCTTTAAT
>Zostera
------ATGGCAGCCACATCTAGGGTTGCACTTTTCCTTGCTCTCAACCTTCTCTTCCTA
TCGCTTGTGACCTCATGTAGCTACTGTCCC---AAACCCAAACCGCCGCCCAAGAAGCGG
ACTCCAAAGGCATGCCCACCA------------------------------------CCA
TACACTTACACTCCACCAACAGGAACCGGT------------------------------
------------------------------------------------------------
------------------------GGGAAATGTCCTACCGACGCCCTCAAACTCGGCGTC
TGTGCAAACATCCTCAATGGTTTGATCAACGTAGTCATCGGCACTCCACCCAAGACACCA
TGCTGTAATCTCATAGATGGGCTTGCTGATCTCGAGGCCGCCGTCTGTCTTTGCACTGCC
ATTAAGGCTAATGTTCTTGGGATCAACCTCAATCTCCCGGTTTCTCTCAGCCTGCTTGTT
AATTACTGTGGAAAGAAGATTCCTTCCGGCTTCCAGTGCCCG------------------
---------
>Arath
ATGGCTTCAAAAATTTCAGCCTCTCTTGTCATTTTCCTCACATTCAACATTCTTTTTTTC
ACTTTAACCACCGCATGTGGCGGTGGCTGC---AGTTCCACCCCTAAACCCAAACCTAAG
---CCCAAGTCCACC---------------------------------------------
------------------------------------------------------------
------------------------------------------------------------
------------------------GGAAGCTGCCCTAAAGACACTCTCAAGCTCGGCGTT
TGCGCCAATGTTCTCAAGGATCTTCTCAAAATTCAGTTGGGAACACCACCAGTGAAGCCT
TGTTGTTCGCTCCTCAATGGTTTAGTTGATCTTGAGGCTGCCGCTTGTCTCTGCACCGCC
CTAAAGGCTAAAGTTTTAGGCATTAATCTTAATGTTCCCGTCTCTCTCAGCCTTCTTCTC
AATGTTTGTGGCAAGAAGGTTCCTTCCGGCTTCGTATGTGCT------------------
---------
>Medtr
atggcttccaaaacttgttcctcccttgctattttcctcacaatcaacattctcttcttt
acacttgtatcttcttgtggaacttgtggctcaggtccaaacccaaaccctaagccaaag
---cataagccaagcccaaaccattctggaggctcgagccattcaggtggatctagcccc
tatggtggctcgaccccttctggaggctcaagcccctcaggtggctctagcccttcaggg
ggaagtggcacc------------------------------------------------
------------------------gcctcgtgcccacgtgatgcactcaaactaggtgta
tgtgccaatgtactaaatggattgttgaatgttactctgggtcagccaccagtgacacca
tgctgcaccctcctaaatggccttgttgatcttgaagctgctgtgtgtctttgcactgcc
cttaaagctaacattttggggatcaatctcaaccttcctatctcacttagcttgcttctc
aatgtttgctcaaagcaagcaccacgtgatttccaatgctac------------------
---------
>Vitis
ATGGATTCCAAGGGCTCTTCATCAGCTGCTCTCTTCCTCTCCATCAACCTTCTCTTCTTT
GCTCTTGTAAGCGCTAACAAACCTTGCTCT---CCGCCTAAGCCAACTCCAACTCCGAGT
---ACTCCATCCACCCCTTCCAAT------------------------------------
------------------------------------------------------------
------------------------------------------------------------
------------------------GGCAGCTGCCCCAGAGATGCCCTTAAACTAGGTGTC
TGTGCCAAGCTGCTTAATGGGACAGTTGGGGCTGTCGTTGGAACCCCTCCTGTTACTCCC
TGCTGCTCCTTGCTTGAAGGGCTTCTGGATCTTGAGGTTGCCGCTTGCCTTTGCACAGCC
ATTAAAGCTAACATTCTTGGCATCCACCTCGACATCCCAGTTTCACTCAGCTTGCTTGTC
AACATTTGTGGGAAGAAGCTTCCCAAAGACTTCCAATGTGCT------------------
---------
>Poptr
ATGGCTTCCAAAAGCACGACATCACTTGCTCTCTTTCTTGCAGTCAACCTTCTCTTCTTC
TCCCTAGTCACCGCCAAGAGAAGCAGTTGC---CCCCCTCCTCCTAAACCCAAACCAACA
---CCAACACCAAGCCCTTCCGGT------------------------------------
------------------------------------------------------------
------------------------------------------------------------
------------------------GGAAAGTGCCCAAAGGATGCACTTAAATTAGGTGTA
TGTGCTGATTTGCTCGGTTCATTGCTTAATGTCACCGTTGGCACTCCCCCAGTAGAACCT
TGCTGTAGTCTCATTCAAGGCCTTCTTGATCTCGAGGCTGCTGTTTGCCTTTGCACTGCC
ATCAAAGCTAACATCTTGGGCATCAACCTTAATATCCCTGTATCTCTAAGCTTGCTTCTC
AATGTCTGTGGAAAGAAGGTCCCCAAAGATTTCCAGTGCGCC------------------
---------
>Sorbi
ATGGCGTCCAAGGCG---------TTCGCGCTGTTCCTGGCCGTGAACCTGGTTGTGCTG
GGCGTAGCCAGCGCCTGTGCGCCCAACAGC---CCGACGACACCCACGCCATCGTCGTCG
---TCGAAC---------------------------------------------------
------------------------------------------------------------
------------------------------------------------------------
------------------------GGCTCGTGCCCCAGGGATGCGTTGAAGCTGGGCGTG
TGCGCCAATGTGCTG---GGCCTGATCAAGGCTCAGGTCGGCGTGCCGCCCGCGGAGCCA
TGCTGCCCGCTGCTGGCGGGGCTCGTCGACCTGGAGGCCGCCGTCTGTCTCTGCACCGCC
ATCAAGGCCAACGTCCTCGGCATCAACCTCAACGTGCCACTCGATCTCAGCCTCATCCTC
AACTACTGCGGCAAGACCGTGCCCACCGGCTTCATGTGC---------------------
---------
>Zma
---ATGGCGAAGAAA---------GTGGCCACTCTGCTGGCCCTCAACCTCCTCTTCTTC
GCCTTCGCCGACGCATGCGGCTGCAGGTGCGGCGGATCCTGCCCTAGTCCAGGCGGCGGT
---GGCGGTGGAGGATCTGGTGGTGGTGGTGGTGGAAGCGGTGGGGGTGGGAGTGGAGGG
GGTGGATCGGGTGGTGGGAGCGGTGGGGGTGGGAGTGGAGGCGGAGGATCTGGTGGGGGC
GGCAGCAGTGGTGGAGGCGGCGGCAGCGGTGGTGGAGGCGGAGGAGGATCTGGTGGTGGC
GGCGGCGGCGGCGGTGGGACGAGCGGTCGTTGCCCCGTGGACGCGCTGAAGCTGGGCGTG
TGCGCCAACTTGCTGAACGGGCTGATCAACGCGACCCTGGGGACGCCGCCCAGGACGCCG
TGCTGCACGCTGATCCAGGGGCTGGCGGACCTGGAGGCGGCGGTGTGCCTCTGCACCGTC
CTCAGGGCCAACGTCCTGGGCATCAACCTCAACCTGCCCATCAACCTCAGCCTCCTCGTC
AACTACTGCGGCAGGCGCGTCCCATCGGGCTTCCAGTGCTTC------------------
---------
>Oryza
---ATGGCGACGAAAGCTGGGGTGATCGCCACGCTCCTGGCCCTGAACCTCCACTTCTTC
ACCTTCTCCGACGCGTGCGGCTGCCAGTGC---GGCTCATGCCCTAGTCCCGGCGGAGGA
---GGCGGTGGCGGTGGCGGTGGCGGTGGCGGTGGTGGAGGGCGTGGAGGTGGT---GGC
GGGAGCGGCGGAGGTTCAGGTGGAGGCGGCGGTTCAGGTGGAGGAGGAAGCGGCGGCGGA
GGTTCAGGCGGTGGAGGAAGCGGAGGCGGCGGAGGAGGAGGAAGCGGCGGCGGCGGGGGA
GGA---------------------GGAAGATGCCCGATCGACACGCTGAAGCTGGGGGTG
TGCGCGAACGTGCTGAATGGGCTGATAAACGTGCAGCTGGGGACGCCGCCGCGGCAGCCG
TGTTGCAGCCTCATCCAGGGCCTCGCCGACCTTGAGGCCGCCGTGTGCCTCTGCACCGCC
CTCCGCGCCAACATCCTTGGCATCAACCTCAACCTCCCCATCAACCTCAGCCTCCTCGTC
AACTACTGCGGCCGCTCCGTCCCCTCCGGCTTCCAGTGCAGCAAC---------------
---------
>Bradi
---ATGGCGAAGAAAGCTGCCGCGATCGCCACGCTGCTGGCCCTGAACCTCCTCTTCTTC
ACCTTCTCCGACGCCTGCGGCTGCCACTGCGACGGCTCCTGCCCCAGCCCCGGCACCGGC
---GGCGGCGGCGGCGGCGGAGGAGGAGGCGGAGGCGGCGGCGGCGGTAGTGGGCCAGGC
GGAGGCAGCGGCGGCTCCGGCGGATCCGGCGGCAGCGGAGGCGGCGGATCGGGCGGTGGA
GGATCCGGCAGCGGAGGCGGCGGCTCAGGAGGAGGAGGAGGAGGTGGCTCAGGGTCAGGG
GGG------------------CTAGGAAGATGCCCGATCGACGCGCTGAAGCTGGGGGTG
TGCGCGAACGTGCTCAACGGGCTGATCAACCTGGAGCTTGGGACGCCGCCCAAGAAGCCG
TGCTGCACGCTGATCCAGGGGCTGGCGGACCTGGAAGCCGCGGTGTGCCTGTGCACGGCG
CTAAGGGCGAACATCCTGGGCATCAACCTCAACGTGCCCATCGACCTCTCCCTCCTCGTC
AACTACTGCGGCAAGCGTGTCCCCACAGGCTTCCAGTGCCCA------------------
---------
