# Supplementary material for: Back to the sea twice: identifying candidate plant genes for molecular evolution to marine life
Source: BMC Evol Biol. 2011 Jan 12;11:8. doi: 10.1186/1471-2148-11-8 (PMC3033329; doi:10.1186/1471-2148-11-8)
Supplement: Additional file 3 — Aligned nucleotide (CDS) sequences of each OrthoMCL cluster, produced with PAL2NAL. [file 1471-2148-11-8-S3.GZ › orthomcl1153.pal2nal]

>Vitis
------------------------------------------------------------
------------------------------------------------------------
------------------------------------------------------------
------------------------------------------------------------
------------------------------------------------------------
------------------------------------------------------------
------------------------------------------------------------
------------------------------------------------------------
------------------------------------------------------------
------------------------------------------------------------
------------------------------------------------------------
------------------------------------------------------------
------------------------------------------------------------
------------------------------------------------------------
------------------------------------------------------------
------------------------------------------------------------
------------------------------------------------------------
------------------------------------------------------------
------------------------------------------------------------
------------------------------------------------------------
------------------------------------------------------------
------------------------------------------------------------
------------------------------------------------------------
------------------------------------------------------------
------------------------------------------------------------
---------------------------------------ATGGGGTTCGGATTACCTGCT
GCTATGGGTGCTGCACTCGCTAAACCTGACGCAATTGTTGTCGACATTGATGGTGACGGA
AGCTTTATGATGAATATCCAGGAATTGGCTACAATACGAGTGGAAAATCTGCCAGTGAAG
ATTATGCTATTGAATAATCAGCACCTTGGCATGGTTTATCAATTTGAGTATGAATATGGG
GACGGTGATTCGTTGCACTCATACATGGGGAATCCATCGAACCAGGCCCAA---------
------------------------------------------------------AAAGTA
GAGCTGAGAGAGGCAATAGAGAAGATGTTGAAGACTCCTGGTCCATATCTGCTAGATGTG
ATGGTACCCCATCAAGCACAAGTGCTGCAGTTGATTCCCGATGGTGGCACTTTCAAAGAT
GCTATCAAAGGTGCTCAG---------------
>Arath
---ATGGCGGCGGCAACAACAACAACAACAACATCTTCTTCGATCTCCTTCTCCACCAAA
CCATCTCCTTCCTCCTCCAAATCACCATTACCAATCTCCAGATTCTCCCTCCCATTCTCC
CTAAACCCCAACAAATCATCCTCCTCCTCCCGCCGCCGCGGTATCAAATCCAGCTCTCCC
TCCTCCATCTCCGCCGTGCTCAACACAACCACCAATGTCACAACCACTCCCTCTCCAACC
AAACCTACCAAACCCGAAACATTCATCTCCCGATTCGCTCCAGATCAACCCCGCAAAGGC
GCTGATATCCTCGTCGAAGCTTTAGAACGTCAAGGCGTAGAAACCGTATTCGCTTACCCT
GGAGGTGCATCAATGGAGATTCACCAAGCCTTAACCCGCTCTTCCTCAATCCGTAACGTC
CTTCCTCGTCACGAACAAGGAGGTGTATTCGCAGCAGAAGGATACGCTCGATCCTCAGGT
AAACCAGGTATCTGTATAGCCACTTCAGGTCCCGGAGCTACAAATCTCGTTAGCGGATTA
GCCGATGCGTTGTTAGATAGTGTTCCTCTTGTAGCAATCACAGGACAAGTCCCTCGTCGT
ATGATTGGTACAGATGCGTTTCAAGAGACTCCGATTGTTGAGGTAACGCGTTCGATTACG
AAGCATAACTATCTTGTGATGGATGTTGAAGATATCCCTAGGATTATTGAGGAAGCTTTC
TTTTTAGCTACTTCTGGTAGACCTGGACCTGTTTTGGTTGATGTTCCTAAAGATATTCAA
CAACAGCTTGCGATTCCTAATTGGGAACAGGCTATGAGATTACCTGGTTATATGTCTAGG
ATGCCTAAACCTCCGGAAGATTCTCATTTGGAGCAGATTGTTAGGTTGATTTCTGAGTCT
AAGAAGCCTGTGTTGTATGTTGGTGGTGGTTGTTTGAATTCTAGCGATGAATTGGGTAGG
TTTGTTGAGCTTACGGGGATCCCTGTTGCGAGTACGTTGATGGGGCTGGGATCTTATCCT
TGTGATGATGAGTTGTCGTTACATATGCTTGGAATGCATGGGACTGTGTATGCAAATTAC
GCTGTGGAGCATAGTGATTTGTTGTTGGCGTTTGGGGTAAGGTTTGATGATCGTGTCACG
GGTAAGCTTGAGGCTTTTGCTAGTAGGGCTAAGATTGTTCATATTGATATTGACTCGGCT
GAGATTGGGAAGAATAAGACTCCTCATGTGTCTGTGTGTGGTGATGTTAAGCTGGCTTTG
CAAGGGATGAATAAGGTTCTTGAGAACCGAGCGGAGGAGCTTAAGCTTGATTTTGGAGTT
TGGAGGAATGAGTTGAACGTACAGAAACAGAAGTTTCCGTTGAGCTTTAAGACGTTTGGG
GAAGCTATTCCTCCACAGTATGCGATTAAGGTCCTTGATGAGTTGACTGATGGAAAAGCC
ATAATAAGTACTGGTGTCGGGCAACATCAAATGTGGGCGGCGCAGTTCTACAATTACAAG
AAACCAAGGCAGTGGCTATCATCAGGAGGCCTTGGAGCTATGGGATTTGGACTTCCTGCT
GCGATTGGAGCGTCTGTTGCTAACCCTGATGCGATAGTTGTGGATATTGACGGAGATGGA
AGCTTTATAATGAATGTGCAAGAGCTAGCCACTATTCGTGTAGAGAATCTTCCAGTGAAG
GTACTTTTATTAAACAACCAGCATCTTGGCATGGTTATGCAATGGGAAGATCGGTTCTAC
AAAGCTAACCGAGCTCACACATTTCTCGGGGATCCGGCTCAGGAGGACGAGATATTCCCG
AACATGTTGCTGTTTGCAGCAGCTTGCGGGATTCCAGCGGCGAGGGTGACAAAGAAAGCA
GATCTCCGAGAAGCTATTCAGACAATGCTGGATACACCAGGACCTTACCTGTTGGATGTG
ATTTGTCCGCACCAAGAACATGTGTTGCCGATGATCCCGAGTGGTGGCACTTTCAACGAT
GTCATAACGGAAGGAGATGGCCGGATTAAATAC
>Poptr
---ATGTCCAATATGGCGGCGGTAGCAGCAGCCCCCTCTACCTCCACTGCACCCATCTAC
AGACCCCCTTCCCCTTCCAAAGCCCCATTACCCATTTCCACACTCACACTCACCCTCCCT
TCAACCTTTAACCACACAAAAACCCGCTCTCTCCACATCTCCAACTCCCTCTCCAAACCC
------------------------------------ATTTCTTCCACCGCAACAACTTCT
TCCCCGACAACCGAGAAATTCTCATTTCCCAGATTTGCCCCTGATGAACCCCGAAAAGGC
GCTGACATCCTCGTAGAAGCTCTCGAACGCGAAGGTGTAACTGATGTCTTCGCTTACCCT
GGGGGGGCCTCCTTGGAGATTCACCAAGCTCTCACAAGATCTAACAAAATCCGAAATGTC
TTACCGCGCCACGAGCAAGGAGGTGTCTTCGCTGCTGAAGGCTACGCGCGTGCTTCAGGC
TTGCCTGGCGTTTGTATTGCAACGTCAGGTCCTGGCGCCACGAATCTTGTGAGTGGATTG
GCTGACGCGCTGCTTGATAGCGTCCCAATAGTGGCCATTACTGGTCAGGTTCCGCGGCGA
ATGATAGGCACTGATGCGTTTCAAGAAACACCAATTGTTGAGGTAACAAGGTCCATAACC
AAACATAATTATTTGGTTCTTGATGTTGATGATATTCCTAGGATTATTAAGGAAGCTTTC
TTTTTGGCTTCCTCGGGCAGGCCTGGCCCTGTTTTGATTGATATTCCAAAGGATATACAG
CAGCAATTGGCTGTTCCTAATTGGGATGTGCCTATGAAGTTGCCTGGTTACGTGTCGAGG
TTGCCAAGGAATCCGAATGAGTTGCATTTAGAGCAGATCGTGAGATTGATTTCGGAGAGT
AAGAAGCCAGTTTTGTATGTGGGTGGAGGGTGTTTGAATTCGAGTGAGGAGTTGAGGAGG
TTTGTTGAGTTGACGGGGATTCCTGTCGCGAGTACTTTGATGGGTCTAGGTGCCTTCCCT
GTAGGGGATGAGCTGTCTTTGCAAATGCTTGGTATGCATGGAACAGTGTATGCGAATTAT
GCTGTGGATAAGAGTGATTTGCTGCTTGCTTTTGGTGTGAGGTTTGATGATCGG------
------------------------------------------------------------
------------------------------------------------------------
------------------------------------------------------------
------------------------------------------------------------
------------------------------------------------------------
------------------------------------------------------------
---------------------------GGGTTGGGGGCGATGGGTTTTGGATTGCCTGCT
GCTATTGGAGCTGCTGTTGCGAATCCTGATTCCATTGTTGTGGACATTGATGGTGATGGA
AGCTTCATCATGAATATCCAAGAGTTAGCCACTATTCGTGTGGAGAATCTCCCTGTCAAG
ATAATGCTTCTGAACAATCAGCATTTGGGCATGGTGGTCCAGTGGGAGGATCGATTCTAC
AAAGCTAACCGGGCTCACACATATTTGGGGAATCCATCGAACGAGTCTGAGATTTTCCCC
AATATGTTGAAGTTTGCAGAAGCTTGTGGAATACCTGCTGCCCGCATCACGAGAAAGGAT
GATCTTAGAGCAGCAATTCATAAAATGTTGAACACTCCCGGGCCATACTTATTGGATGTG
ATTGTGCCCCACCAAGAACATGTCTTGCCTATGATCCCAAGTGGAGGGGCTTTTAAAGAT
GTGATAACTGAGGGTGATGGAAGAACGAAGTAC
>Medtr
---atggcagccactgctgcaaaagccgcgttcacaaccaccatctcttcctcttcacca
caatcacttccaaaccaaaaccacgttttcagaatcacttacccattttccacttaccca
aacactcccttcaaactcaaccaccgctctctcaaaatctccgcttccgtctccaaccct
------------------------------------------actcaaaaaaccactccc
atcccc---tcacccgaacaattcatttcccgatttgcccctaacgaacctcgaaaaggc
gccgacatcctcgtcgaatcactcgaacgtcagggagttacaaatgtcttcgcttacccc
ggcggcgcttcaatggagattcatcaagcactcacgcgctccaccgccattcgtaacgtc
ctccctcgtcacgaacaaggtggaatcttcgctgccgagggttacgctcgttcctctggt
ctacctggtgtctgcatcgccacttccggccctggtgccactaatcttgtcagtggactt
gctgatgctatgcttgacagtgttccgcttattgctatcaccggtcaggttccccggaga
atgattggtactgatgcttttcaagaaactccgattgttgaggtaactagatcaatcacc
aagcataactatcttgttcttgatgttgatgatatacctagaatagtgaaagaagcgttt
ttattagcttctagtggtagacctggacctgttttgattgatatacctaaggatattcag
caacaggtttcccttccgaattgggatcaacctattaggttaactgggtatatgaatagg
ttacccaaggcgccggatgaggcacatttggaacagattgtgaggttgttattggagtct
aagaaacctgttttgtatgttggtggtggtagtttgaattgtagtgaggaattgaggcgt
tttgttgagttaactggtgttcctgttgctagtactttgatggggttgggttcatatcct
agtttggatgagaattcgttgcagatgcttgggatgcatgggacagtttatgctaattat
gcggttgataagagtgatcttttgcttgcgtttggggttaggtttgatgatcgggttact
gggaagcttgaggcttttgcgagccgggcgaagattgttcatattgatattgatgctgct
gagattgggaagaataagcagcctcatgtgtcggtttgtggggatctgaagttggctttg
aaggggattaatcagattttggagagtaatgggatagagcgtaagcttgattttggaggt
tggagagaagaactgaatgatcagaaagttaggtttccgatgagttataagacgtttgat
gaagctattcctccacagtatgctatacaggttcttgacgagcttaccaatggggaggct
atcataagtactggtgttggacaacatcagatgtgggctgctcagttttataggtacaag
agaccaaggcagtggttgacatctgctggtcttggcgctatgggatttggattgccggct
gccatgggagctgctgttgccaatcccgacgctattgtggttgacatcgatggtgatgga
agttttatgatgaatgttcaggaattggctactatcaaggtggagaatctccctgttaag
atattgttgttgaataatcaacacttgggtatggttgtccagtgggaggatcggttctat
aaagccaatagagctcacacctacctgggagacccggccaatgagaaagaaatattcccc
aatatgttgaaatttgcaggtgcttgtggtataccagcagctcgtgtgacaaagagggca
gaccttagagcagcgattcagaaaatgttagatacccctggcccctacctgcttgatgtt
attgtaccgcatcaggagcatgtgttgccaatgattcctgctaatggatcctttgaggat
gtcataaccgagggcgatggcaggataagttac
>Posidonia
------------------------------------------------------------
------------------------------------------------------------
------------------------------------------------------------
------------------------------------------------------------
------------------------------------------------------------
------------------------------------------------------------
------------------------------------------------------------
------------------------------------------------------------
------------------------------------------------------------
------------------------------------------------------------
------------------------------------------------------------
------------------------------------------------------------
------------------------------------------------------------
------------------------------------------------------------
------------------------------------------------------------
------------------------------------------------------------
------------------------------------------------------------
------------------------------------------------------------
------------------------------------------------------------
------------------------------------------------------------
------------------------------------------------------------
------------------------------------------------------------
------------------------------------------------------------
---------------------------------------------AGCTGAAATACGACG
CAACAGATGCAGTTACTTAGTTCAATTTCAAACTAAAATGAGATTCTCCCATCTCCTTCA
ACTATCACATCTTTGAAAGTGCCTCCACTTGGAATCATTGGCAACACATGCTCTTGGTGG
GGAACAATGACATCCAATAGGTATGGCCCAGGCGTGTCCAACATCTTCTGGATTGCCTCT
CTAACCTCTCCCTTCTTTGTTATCCTTGCAGCAGGTATTTTAAAACCTTTCGCAATTGTC
AAGAAATCAGGGAATGTCTCAGACTCATTCTCTGGATCACCTAGGTAGGTGTGTCCTCTG
TTTGCCTTGTAGAATCGATCCTCCCATTGCACAACCATACCTAAATGCTGGTTATTCAAT
ATCAGGATCTTAACAGGCAGGTTGTCCACCCGAAGAACAGCCAGCTCCTGAATATTCATT
AGGAAGCTTCCATCACCATCGATATCAACAACAATAGCATCTTTCCTCCCAACAGCAGCA
CCAGCAGCAGCGGGCAACCCAAAACCCATTGCCCCCAAACCGGAGGATGAAAGCCAATTT
CGGGGCCGTTTATATGTGTACCATTGTGCAGCC
>Zostera
------------------------------------------------------------
------------------------------------------------------------
------------------------------------------------------------
------------------------------------------------------------
------------------------------------------------------------
------------------------------------------------------------
------------------------------------------------------------
------------------------------------------------------------
------------------------------------------------------------
------------------------------------------------------------
------------------------------------------------------------
------------------------------------------------------------
------------------------------------------------------------
------------------------------------------------------------
------------------------------------------------------------
------------------------------------------------------------
------------------------------------------------------------
------------------------------------------------------------
------------------------------------------------------------
------------------------------------------------------------
------------------------------------------------------------
------------------------------------------------------------
------------------------------------------------------------
------------------------------------------------------------
------------------------------------------------------------
------------------------------------------------------------
------------------------------------------------------------
------------------------------------------------------------
------------------------GTAGGTATGGTTGTTCAGTGGGAAGATAGGTTCTAC
AAGGCTAACCGAGCTCATACTTACTTGGGCAATCCAAACAATGATTCTGAGATATATCCA
GATTTCTTGACTATAGCTAAAGGTTTTGGCATACCTGCTGCCAGGATAAGAAAGAAGGAT
GAGGTTAGAGATGCAATCAAGGAGATGTTGAATACACCTGGTCCTTATCTCTTGGATATT
ATAGTACCTCATCAAGAACATGTGTTACCAATGATTCCCGGCGGAGGTGCTTTCAAAGAT
---------------------------------
>Oryza
ATGGCTACGACCGCCGCGGCCGCGGCCGCCGCCCTGTCCGCCGCCGCGACGGCCAAGACC
GGCCGTAAGAACCACCAGCGACACCACGTCCTTCCCGCT---------------------
------------------CGAGGCCGGGTGGGGGCGGCGGCGGTCAGGTGCTCGGCGGTG
------------------------------------------TCCCCGGTCACCCCGCCG
TCCCCGGCGCCGCCGGCCACGCCGCTCCGGCCGTGGGGGCCGGCCGAGCCCCGCAAGGGC
GCGGACATCCTCGTGGAGGCGCTGGAGCGGTGCGGCGTCAGCGACGTGTTCGCCTACCCG
GGCGGCGCGTCCATGGAGATCCACCAGGCGCTGACGCGCTCCCCGGTCATCACCAACCAC
CTCTTCCGCCACGAGCAGGGCGAGGCGTTCGCGGCGTCCGGGTACGCGCGCGCGTCCGGC
CGCGTCGGGGTCTGCGTCGCCACCTCCGGCCCCGGGGCAACCAACCTCGTGTCCGCGCTC
GCCGACGCGCTGCTCGACTCCGTCCCGATGGTCGCCATCACGGGCCAGGTCCCCCGCCGC
ATGATCGGCACCGACGCCTTCCAGGAGACGCCCATAGTCGAGGTCACCCGCTCCATCACC
AAGCACAATTACCTTGTCCTTGATGTGGAGGACATCCCCCGCGTCATACAGGAAGCCTTC
TTCCTCGCGTCCTCGGGCCGTCCTGGCCCGGTGCTGGTCGACATCCCCAAGGACATCCAG
CAGCAGATGGCCGTGCCGGTCTGGGACACCTCGATGAATCTACCAGGGTACATCGCACGC
CTGCCCAAGCCACCCGCGACAGAATTGCTTGAGCAGGTCTTGCGTCTGGTTGGCGAGTCA
CGGCGCCCGATTCTCTATGTCGGTGGTGGCTGCTCTGCATCTGGTGACGAATTGCGCTGG
TTTGTTGAGCTGACTGGTATCCCAGTTACAACCACTCTGATGGGCCTCGGCAATTTCCCC
AGTGACGACCCGTTGTCCCTGCGCATGCTTGGGATGCATGGCACGGTGTACGCAAATTAT
GCCGTGGATAAGGCTGACCTGTTGCTTGCGTTTGGTGTGCGGTTTGATGATCGTGTGACA
GGGAAAATTGAGGCTTTTGCAAGCAGGGCCAAGATTGTGCACATTGACATTGATCCAGCA
GAGATTGGAAAGAACAAGCAACCACATGTGTCAATTTGCGCAGATGTTAAGCTTGCTTTA
CAGGGCTTGAATGCTCTGCTACAACAGAGCACAACAAAGACAAGTTCTGATTTTAGTGCA
TGGCACAATGAGTTGGACCAGCAGAAGAGGGAGTTTCCTCTGGGGTACAAAACTTTTGGT
GAAGAGATCCCACCGCAATATGCCATTCAGGTGCTGGATGAGCTGACGAAAGGTGAGGCA
ATCATCGCTACTGGTGTTGGGCAGCACCAGATGTGGGCGGCACAATATTACACCTACAAG
CGGCCACGGCAGTGGCTGTCTTCGGCTGGTCTGGGCGCAATGGGATTTGGGCTGCCTGCT
GCAGCTGGTGCTTCTGTGGCTAACCCAGGTGTCACAGTTGTTGATATTGATGGGGATGGT
AGCTTCCTCATGAACATTCAGGAGCTGGCATTGATCCGCATTGAGAACCTCCCTGTGAAG
GTGATGGTGTTGAACAACCAACATTTGGGTATGGTGGTGCAATGGGAGGATAGGTTTTAC
AAGGCGAATAGGGCGCATACATACTTGGGCAACCCGGAATGTGAGAGCGAGATATATCCA
GATTTTGTGACTATTGCTAAGGGGTTCAATATTCCTGCAGTCCGTGTAACAAAGAAGAGT
GAAGTCCGTGCCGCCATCAAGAAGATGCTCGAGACTCCAGGGCCATACTTGTTGGATATC
ATCGTCCCGCACCAGGAGCATGTGCTGCCTATGATCCCAAGTGGGGGCGCATTCAAGGAC
ATGATCCTGGATGGTGATGGCAGGACTGTGTAT
>Bradi
ATGGCCACAGCCACTTCCGCTGCCGTCGCCTTCTCCGCAGGCGGCGCTGTCGCCGCCGCC
GTCTCTCCCAAACCTACCCGCCGACCTCTCGCGCGCCATCTTCCCGCC------------
------------------TCACGCCGCGCCCTGCCCGCCCCCATCAGGTGCTCCGCGGTG
---------------------------------------------TCCCCCGCAGCGCCC
TCGCCCGCCCCTCCCGCCACCGCGCTCCGGCCATGGGGCCCATCCGAGCCCCGCAAGGGC
GCCGACATCCTCGTCGAGTCCCTCGAGCGCTGCGGCATCACCGACGTCTTCGCCTACCCC
GGCGGCGCGTCCATGGAGATCCACCAGGCGCTGACACGCTCGCCACTCATCACCAACCAC
CTCTTCCGCCACGAGCAGGGAGAGGCGTTCGCGGCCTCGGGTTACGCCCGCGCGTCCGGC
CGCGTCGGGGTCTGCGTCGCCACCTCCGGCCCGGGGGCCACCAACCTCGTCTCCGCGCTC
GCCGACGCTCTTCTCGACTCCATCCCGATGGTCGCCATCACGGGGCAGGTTCCCCGCCGC
ATGATCGGTACGGACGCATTCCAAGAGACTCCAATAGTGGAGGTCACCCGCTCCATCACC
AAGCACAACTACCTGGTCCTTGATGTGGAGGACATCCCCCGCGTCGTGCAGGAAGCTTTC
TTCCTTGCGTCCTCTGGTCGTCCAGGGCCGGTGCTGGTCGACATCCCCAAGGACATCCAA
CAGCAGATGGCTGTGCCTGTCTGGGACACGCCTATGAGTTTGCCAGGGTACATTGCCCGC
CTGCCCAAGCCGCCAGCTACCGATTTGCTTGAACAGGTTCTGCGTCTGGTTGGTGAGGCA
CGGCGCCCAGTTCTTTATGTTGGTGGTGGCTGCTCTGCATCTGGTGATGAGTTGCGCCGC
TTTGTTGAGCTTACTGGAATCCCAGTTACAACTACTCTGATGGGCCTTGGCAACTTTCCC
AGTGACGACCCTCTGTCTCTGCGCATGCTTGGGATGCACGGGACAGTGTATGCAAATTAT
GCAGTAGACAAGGCTGACCTGTTGCTTGCCTTTGGTGTACGGTTTGATGATCGTGTGACT
GGAAAGATTGAGGCTTTTGCAAGCAGGTCGAAGATTGTGCACATTGACATTGATCCTGCT
GAGATTGGCAAGAACAAGCAGCCGCATGTCTCCATTTGTGCAGATGTTAAGCTTGCTTTG
CAGGGCTTGAATGCTCTGCTAGATGGGAGCAAAGCACAGAAGAGTTTAGATTTTGGTTCG
TGGCACAATGAGTTGGAGCAGCAGAAGAGAGAGTTCCCACTGGCATACAAGACTTTTGGT
GAAGCGATCCCACCGCAATATGCTATCCAAGTACTGGATGAGCTGACAAAAGGCGAGGCA
ATCATTGCCACTGGTGTTGGGCAGCACCAGATGTGGGCGGCTCAGTATTACACTTACAAG
CGTCCACGGCAGTGGCTATCTTCAGCTGGTCTGGGGGCAATGGGATTTGGGTTGCCAGCT
GCAGCTGGCGCTGCTGTGGCCAACCCAGGTGTCACGGTTGTTGACATTGATGGGGATGGT
AGCTTCCTAATGAACATTCAGGAGTTAGCGCTGATTCGCATTGAGAACCTCCCAGTGAAG
GTGATGATATTGAACAACCAGCATCTGGGAATGGTGGTGCAGTGGGAGGACAGGTTTTAC
AAGGCCAATCGTGCTCACACATACCTTGGCAACCCAGAAGATGAGAGCGAGATATATCCA
GATTTTGTGACAATTGCTAAAGGATTCAATGTTCCAGCAGTTCGAGTAACAAAGAAGAGT
GACGTCCGAGCTGCAATCAAGAAGATGCTTGAGACCCCAGGGCCATACTTGTTGGATGTC
ATCGTCCCGCACCAGGAGCATGTGCTGCCTATGATCCCAAGTGGTGGTGCTTTTAAGGAC
ATGATCATGGATGGTGATGGCAGGACTACATAT
>Sorbi
------------------ATGGACTTGAGGAAGTCCGATGGCGTCTTCACCGTCCCGCCG
------------------------------------GCG---------------------
------------------CCCGAGGCGGGCCTGTCGCTGCCG------------------
------------------------------------------------------------
---CCG---CCGCCGCTGCTCATCTTGCGCGCTGTGCCCCCGGCG---------------
------------------------------------------------------------
------------------------------------------------------------
------------------------------------------------------------
---GTGTCCCTGTGTTGCGGATCG------------------------------------
------------------------------------------------------------
------------------------------------------------------------
---------------------------------------CGGGTGGGCCAGGAGGCTTTC
TTCCTCGCCTCCTCCGGTCGCCCGGGACCGGTGCTTGTCGACATCCCCAAGGACATCCAG
CAGCAGATGGCCGTGCCGGTCTGGGACACGCCCATGAGTCTGCCTGGGTACATTGCGCGC
CTTCCCAAGCCTCCTGCGACTGAATTGCTTGAGCAGGTGCTGCGTCTTGTTGGTGAATCA
AGGCGCCCTGTTCTTTATGTTGGTGGTGGCTGCGCAGCATCTGGCGAGGAGTTGCGCCGC
TTTGTGGAGATGACTGGAATCCCAGTCACAACTACTCTTATGGGCCTTGGCAATTTCCCT
GGCGACGACCCACTGTCTCTGCGCATGCTTGGTATGCATGGCACGGTGTATGCAAATTAT
GCAGTGGATAAGGCGGATCTGTTGCTTGCATTTGGTGTGCGGTTTGATGATCGTGTGACA
GGGAAGATTGAGGCTTTTGCAAGCAGGGCTAAGATTGTGCACATTGATATTGATCCCGCT
GAGATTGGCAAGAACAAGCAGCCACATGTGTCCATCTGTGCAGACGTTAAGCTTGCTTTG
CAGGGCATGAATGCTCTTCTGGAAGGAAGCACATCAAAGAAGAGCTTTGACTTTGGCTCA
TGGCAAGCTGAGTTGGATCAGCAGAAGAGAGAGTTCCCCCTTGGGTATAAAACTTTTGAT
GACGAGATCCAGCCACAATATGCTATTCAGGTTCTTGATGAGCTGACAAAAGGGGAGGCC
ATCATTGCCACAGGTGTTGGGCAGCACCAGATGTGGGCGGCACAGTACTACACTTACAAG
CGGCCAAGGCAGTGGTTGTCTTCAGCTGGTCTTGGGGCTATGGGATTTGGTTTGCCGGCT
GCTGCTGGCGCTGCTGTGGCCAACCCAGGTATCACTGTTGTTGACATCGACGGAGATGGT
AGCTTCCTCATGAACATTCAGGAGCTAGCTATGATCCGAATTGAGAACCTCCCAGTGAAG
GTCTTTGTGCTAAACAACCAGCACCTGGGGATGGTGGTGCAGTGGGAGGACAGGTTCTAT
AAGGCCAATAGAGCACACACATACTTGGGAAACCCAGAGAATGAAAGTGAGATATATCCA
GATTTCGTGACAATTGCCAAAGGGTTCAACATTCCAGCAGTCCGTGTGACAAAGAAGAGC
GAAGTCCATGCAGCAATCAAGAAGATGCTTGAGACTCCAGGGCCATACCTCTTGGATATA
ATCGTCCCGCACCAGGAGCATGTGTTGCCTATGATCCCTAGTGGTGGGGCTTTCAAGGAT
ATGATCCTGGATGGTGATGGCAGGACTGTGTAT
>Zma
---ATGGCCACCGCCGCCACCGCGGCCGCCGCGCTCACCGGCGCCACTACCGCTACGCCC
AAGTCGAGGCGCCGAGCCCACCAC---------TTGGCC---------------------
------------------ACCCGGCGCGCCCTCGCCGCGCCCATCAGGTGCTCAGCGTTG
------------------------------------------TCACGCGCCACG---CCG
ACGGCT---CCCCCGGCCACTCCGCTACGTCCGTGGGGCCCCAACGAGCCCCGCAAGGGC
TCCGACATCCTCGTCGAGGCTCTCGAGCGCTGTGGCGTCCGTGACGTCTTCGCCTACCCC
GGCGGCGCATCCATGGAGATCCACCAGGCACTCACCCGCTCCCCCGTCATCGCCAACCAC
CTCTTCCGCCACGAACAAGGGGAGGCCTTCGCCGCCTCCGGCTACGCGCGCTCCTCGGGC
CGCGTTGGCGTCTGCATCGCCACCTCCGGCCCCGGCGCCACCAACCTAGTCTCTGCGCTC
GCAGACGCGTTGCTCGACTCCGTCCCCATTGTCGCCATCACGGGACAGGTGCCGCGACGC
ATGATTGGCACCGACGCCTTTCAGGAGACGCCCATCGTCGAGGTCACCCGCTCCATCACC
AAGCACAACTACCTGGTCCTCGACGTCGACGACATCCCCCGCGTCGTGCAGGAGGCCTTC
TTCCTCGCATCCTCTGGTCGCCCGGGGCCGGTGCTTGTTGACATCCCCAAGGACATCCAG
CAGCAGATGGCGGTGCCGGCCTGGGACACGCCCATGAGTCTGCCTGGGTACATCGCGCGC
CTTCCCAAGCCTCCCGCGACTGAATTTCTTGAGCAGGTGCTGCGTCTTGTTGGTGAATCA
CGGCGCCCTGTTCTTTATGTTGGCGGTGGCTGTGCAGCATCAGGTGAGGAGTTGTGCCGC
TTTGTGGAGTTGACTGGAATCCCAGTCACAACTACTCTTATGGGCCTTGGCAACTTCCCC
AGCGACGACCCACTGTCACTGCGCATGCTTGGTATGCATGGCACAGTGTATGCAAATTAT
GCAGTGGATAAGGCCGATCTGTTGCTTGCATTTGGTGTGCGGTTTGATGATCGTGTGACA
GGGAAAATTGAGGCTTTTGCAGGCAGAGCTAAGATTGTGCACATTGATATTGATCCTGCT
GAGATTGGCAAGAACAAGCAGCCACATGTGTCCATCTGTGCAGATGTTAAGCTTGCTTTG
CAGGGCATGAATACTCTTCTGGAAGGAAGCACATCAAAGAAGAGCTTTGACTTCGGCTCA
TGGCATGATGAATTGGATCAGCAAAAGCGGGAGTTTCCCCTTGGGTATAAAATCTTCAAT
GAGGAAATCCAGCCACAATATGCTATTCAGGTTCTTGATGAGTTGACGAAGGGGAAGGCC
ATCATTGCCACAGGTGTTGGGCAGCACCAGATGTGGGCGGCACAGTATTACACTTACAAG
CGGCCAAGGCAGTGGCTGTCTTCAGCTGGTCTTGGGGCTATGGGATTTGGTTTGCCGGCT
GCTGCTGGTGCTGCTGTGGCCAACCCAGGTGTCACTGTTGTTGACATCGACGGAGATGGT
AGCTTCCTCATGAACATTCAGGAGCTAGCTATGATCCGTATTGAGAACCTCCCAGTCAAG
GTCTTTGTGCTAAACAACCAGCACCTCGGGATGGTGGTGCAGTGGGAGGACAGGTTCTAT
AAGGCCAATAGAGCACACACATTCTTGGGAAACCCAGAGAACGAAAGTGAGATATATCCA
GATTTTGTGGCAATTGCCAAAGGGTTCAACATTCCAGCAGTCCGTGTGACAAAGAAGAGC
GAAGTCCATGCAGCAATCAAGAAGATGCTTGAGGCTCCAGGGCCGTACCTCTTGGATATA
ATCGTCCCGCACCAGGAGCATGTGTTGCCTATGATCCCTAGTGGTGGGGCTTTCAAGGAT
ATGATCCTGGATGGTGATGGCAGGACTGTGTAT
