# Supplementary material for: Back to the sea twice: identifying candidate plant genes for molecular evolution to marine life
Source: BMC Evol Biol. 2011 Jan 12;11:8. doi: 10.1186/1471-2148-11-8 (PMC3033329; doi:10.1186/1471-2148-11-8)
Supplement: Additional file 3 — Aligned nucleotide (CDS) sequences of each OrthoMCL cluster, produced with PAL2NAL. [file 1471-2148-11-8-S3.GZ › orthomcl1126.pal2nal]

>Bradi
ATGGGCACGGTTGTGGATGCTCCTGCAGCTGTGACTCAGAAGGAGGAGGTTGCTGAGAAC
ATGTTGGGTAACAAGAAAGTTACAGTTGTATTTGTCCTGGGTGGTCCTGGGAGTGGAAAG
GGCACACAGTGTTCCAACATTGTTGAACATTTTGGATTCACCCATCTTAGTGCTGGAGAC
CTTTTGCGTGCAGAGATCAAGTCTGGCTCTGAGAACGGAACTATGATTGAGAACATGATA
AAGGAGGGAAAGATTGTTCCATCGGAGGTAACTATAAAGCTCTTGCAGCAAGCCATGATA
AACAATGAGAATGATAAGTTCCTAATCGATGGGTTTCCAAGGAATGAAGAGAATCGTGCT
GCATTCGAGAATGTTACAAAAATTTCCCCTGCATTTGTGCTATTCTTCAATTGTTCTGAG
GAAGAAATGGAAAGGCGGCTTTTGGGGCGCAATGAGGGAAGAGTTGATGACAACATAGAG
ACTATCAGGAAAAGATTCAAAGTTTTTGTTGAGTCTAGTTTGCCTGTAATTGAGTACTAT
GACGCGAAGGAGAAGGTTAAAAAGATTGATGCTGCAAAGCCAATTCCTGAGGTGTTTGAA
GATGTTAAAGCCATTTTTGCCCCATATGCCAAGGCTGCG------
>Zma
ATGGGCACAGTTGTGGATGCCGCTCCAGCAGTTGTG------GCTGAGGTCACTGAGAAC
ATGTTGGGTGGCAAGAAAGTTACAGTTGTATTTGTCCTAGGTGGTCCTGGAAGTGGAAAA
GGCACACAGTGTGCCAACATCGTGGAGCACTTTGGATTCACCCATCTTAGTGCTGGAGAT
CTTCTGCGTGCAGAGATTAAATCTGGCTCTGAGAACGGAACCATGATTGAGAACATGATA
AAGGAGGGAAAGATTGTTCCATCGGAGGTGACTATAAAGCTTTTGCAGGAGGCAATGATA
AAAAGTGAAAATGACAAATTCCTGATCGATGGATTTCCAAGGAATGAGGAGAATCGTGCA
GCCTTTGAGAATGTTACCAAAATTTCTCCTGCATTTGTGCTATTCTTTGACTGTTCTGAA
GAAGATATGGAGAAACGACTCCTGGGGCGCAATCAGGGAAGGGTTGATGATAACATTGAA
ACTATCAAAAAAAGGTTCAAAACCTTTGTTGACTCAACTCTGCCTGTCATTGAGCATTAC
AACTCAAAGGACAAGGTTAAAAAGATTGATGCTGCAAAACCAATCCCCGAGGTGTTTGAA
GACGTCAAAGCCATTTTTGCCCCATATTCTCTAAAGGCTGAA---
>Oryza
ATGGGTTCGGTTGTGGATGCTCCAACAGTTGTGGCTGGACAGGAGGAGGTCACTGACAAC
ATGTTGGGTGACAAGAAAGTTACAGTTGTATTTGTTCTAGGTGGTCCTGGGAGTGGAAAG
GGCACACAGTGTGCCAACATTGTTGAACACTTTGGATTCATTCATCTTAGTGCTGGAGAC
CTTTTGCGTGCAGAGATCAAATCTGGCTCTGAGAACGGAACTATGATCGAGAACATGATA
AAGGAGGGAAAGATTGTTCCATCTGAGGTAACTATAAAACTCTTGCAGGAAGCCATGATT
AAAAGTGGAAATGATAAGTTCCTTATTGATGGATTTCCAAGGAACGAAGAGAATCGTGCT
GCATTTGAGAACGTTACAAAAATAACTCCTGCGTTTGTGCTATTCTTCGATTGTTCTGAG
GAAGAGATGGAAAGACGTCTTTTGGGACGCAATCAGGGAAGAGTTGACGATAACATTGAG
ACTATCAGGAAAAGGTTCAAAGTTTTTGTTGAATCCAGTTTGCCTGTCATTGAGTACTAT
AATGCAAAGGACAAGGTTAAAAAGATTGATGCTGCAAAACCAATTCCTGAGGTGTTTGAA
GATGTCAAAGCCATTTTCGCTCCATATGCGCCAAATGCCGCT---
>Sorbi
ATGGGCACAGCTGTGGATGCTTCAGCAGCTGTGGCT------GAGGAGGTCACTGAGAAT
ATGCTGGGTGGCAAGAAAGTCACTGTTGTATTCGTTCTAGGTGGTCCTGGAAGTGGAAAG
GGTACACAGTGTACCAACATTGTGGAACACTTTGGATTCACCCATCTTAGTGCTGGAGAT
CTTTTGCGTGCAGAGATCAAATCTGGCTCAGAGAATGGAACCATGATTGACAACATGATA
AAGGAGGGAAAGATTGTTCCATCAGAAGTAACCATAAAGCTGTTGAAGGAGGCCATGATA
AAAAGTGAAAATGACAAATTTCTGATTGACGGGTTTCCAAGGAATGAAGAGAATCGTGCT
GCATTCGAGAATGTTACAAAAATTTCTCCTGCATTTGTTTTATTCTTTGATTGTGCTGAG
GAAGAGATGGAAAGACGTCTTCTGGGGCGCAATCAGGGAAGAGTTGACGATAACATTGAA
ACTATCAGGAAAAGGTTTAAAGTGTTTGTTGAATCTAGTTTGCCTGTTATTGAGTACTAT
AGCTCAAAGGACAAGGTTAAAAAGATTGATGCAGCAAAACCAATTCCTGAGGTCTTTGAA
GACGTGAAGGCCATTTTTGCCCCATATGCTCCAAAGGTTGAA---
>Vitis
ATGGGAAGTGCTCCTGAGTCTGTCATC---------------AAGGAAACAAATGAAAAC
TTGCTAGCTGAGAAGAAGGTTAAAGTTGTTTTTGTCTTAGGTGGCCCAGGCAGTGGGAAA
GGCACCCAGTGTGCAAATATTGTGAAACACTTTGGGTACACTCATCTCAGTGCTGGTGAT
CTTCTACGAGCAGAAATTAAATCTGGTTCTGAAAATGGGAATATGATTCAGAGCATGATT
AAGGAGGGAAAGATTGTTCCTTCAGAAGTAACAATTAAGCTTCTCCAACGAGCAATACTG
GAAGACAGTAATGACAAATTTCTTATTGATGGTTTTCCCCGTAATGAGGAAAACCGTGCT
GCATTTGAGGCTGTTACTAAAATTGAACCCGAATTTGTCCTGTTTTTTGATTGTTCGGAA
GAAGAGATGGAGAGGCGCATTCTGAACCGGAATCAGGGAAGAGAAGATGACAACGTTGAA
ACAATAAGGAAGCGATTTAAGGTGTTTTTGGAATCTAGTCTCCCTGTTATTGAGTATTAT
GAGTCTAAGGGGAAGGTTCGGAAGATTGATGCTGCACAGTCGATTGAAGAGGTTTTTGAG
GCAGTCAAAGCTGTCTTCACCCCAACAAATGAACAGGTTGATGCT
>Zostera
ATGGGAGATTCGTCCAAT------------------------------------------
---------GGGAAGAAATTTGTAGTTGTGTTTGTTCTGGGAGGCCCGGGCACTGGAAAA
GGCACCCAGTGTGCAAATATTGTTGAGCACTTTGGATTTACTCATCTCAGTGTAGGTGAT
CTTCTCCGAGCAGAAATCAAATCTGGTTCTGAGAATGGAAATATGATTCAAAACATGATA
AAAGAAGGAAAGATTGTTCCAGCTGAGGTGACAATCAAGCTTCTCCAACGTGCAATGATT
GAAAATGAGAACCATAAATTTCTGATTGATGGATTTCCACGAAATGAGGAAAATCGGGCT
GCATTTGAGAGAGTTACTAATATCAAACCCGAGTTTGTACTGTTTTTTGAATGTTCGGAG
GAAGAAATGGAGCGCCGCCTTCTGGGTCGGAATCAGGGAAGAGATGATGATAATATTGAA
ACAATCAGAAAAAGATTCAGAGTTTATATTGAGTCCAGTTTGCCTGTTGTTGAATATTAC
GAGGCAAGAGGAAAGGTCCGAAAGATTAATGCTGCAAACCCAATTGCTGAGGTTTTTAAT
GATGTGAAGATTGTTTTCTCTCCATTTTCT---------------
>Medtr
atgggaactgttattgaagctgcaaac---------------aaggatacaaatggaagc
gtccta---aataaaaatcctacagttgtgtttgtgttaggtggcccgggcagtggaaag
ggtactcaatgtgcaaatgttgtcgaacattttgggtttactcacctcagtgctggtgac
cttctgcgagcggaaatcaaatctggctccgaaaatggcacaatgattcagaatatgatt
aaagaaggaaaaattgttccgtccgaggtaacaattaggcttctgcaacaagcaattaaa
gacaatggcaatgacaaatttcttattgatggttttccacgcaatgaggaaaaccgtgca
gcatttgagagagtgactggaatagagccagcatttgtcctgtattttgattgcccagag
gaagagatggagagacgacttcttagtaggaaccagggtagagaagacgacaacattgaa
acaataaggaagcgattcaaggttttcttggattctagtctccctgtgattaattattat
gatgcaaagggaaaagttcgcaaggttgatgctgcaaggcctgttgaggaggtatttgag
tcagtcaaagcaattttcggtccaaaaaatgagaaggctgat---
>Arath
ATGGGATCTGTTGATGCTGCTAATGGAAGT------------------------------
---------GGGAAGAAACCTACAGTTATATTTGTTCTTGGTGGTCCAGGAAGTGGAAAA
GGTACCCAGTGTGCTTATATTGTTGAACATTATGGTTACACACATCTGAGTGCTGGAGAT
CTTCTTAGAGCTGAGATTAAATCAGGTTCTGAAAATGGAACTATGATCCAGAATATGATT
AAAGAGGGGAAGATTGTACCTTCTGAGGTTACTATCAAGCTTCTACAGAAAGCTATTCAG
GAAAACGGGAATGACAAGTTCCTCATTGATGGTTTCCCTCGTAATGAGGAAAACCGAGCA
GCATTTGAAAAAGTTACTGAGATTGAACCAAAGTTTGTCTTATTCTTCGATTGTCCTGAG
GAAGAGATGGAGAAGCGCCTGTTGGGCCGAAACCAGGGGAGAGAGGATGACAATATTGAG
ACTATAAGGAAGCGCTTTAAGGTGTTTCTTGAATCTAGCTTACCAGTGATTCATTACTAC
GAAGCTAAGGGGAAAGTTAGGAAGATTAATGCTGCAAAGCCCATTGAAGCTGTCTTCGAG
GAGGTGAAGGCAATTTTTTCTCCTGAAGCTGAGAAGGTTGAAGCC
>Posidonia
ATGGGCACTGTTATTGATGCTCCCACCCTTGATGCT---ACCAAGGGTGTCCATGGAAGC
TTTTCAGAGGAGAAGAAAGTTACAGTCGTGTTTGTTTTGGGCGGCCCAGGCAGTGGTAAA
GGCACCCAGTGTGCAAACATTGTTGAGCACTTTGGATTTACCCATCTCAGTGCTGGAGAT
CTTCTCCGTGCAGAAATAAAATCTGGCTCTGAAAATGGTACCATGATACAAAACATGATT
AAGGAGGGAAAAATTGTTCCTTCAGAGGTGACAGTTAAGCTTCTCCAGCGTGCAATGCAA
GAAAATGGGAACGACAAATTTTTAATCGATGGATTCCCCCGAAATGAGGAAAATCGTGCT
GCATTTGAGAAAGTTACAAAAATTGAGCCCGAGTTTGTACTTTTTTTTGAGTGTTCAGAG
GAAGAGATGGAACGACGCCTTTTGAGTAGAAACCAGGGAAGAGATGATGATAACATTGAG
ACAATAAGGAAAAGATTCAGAGTATTTGTGGAATCTAGTTTGCCTGTGGTTGAACATTAC
GAATCAAAGGGA------------------------AAAGGTTCGGAAGAT---------
---------------------------------------------
>Poptr
ATGGGAAGTGTTAGTGATGCT---------------------------------------
---------GAGAAGAAGCCTGCTGTTATTTTTGTTTTGGGTGGCCCTGGCAGTGGAAAG
GGTACCCAGTGTGCCAATGTTGTTGAACACTTTGGTTACACTCATCTCAGTGCTGGAGAT
CTTCTTCGAGCAGAAATTAAATCTGGCTCTGAAAATGGAACCATGATTCAGAACATGATT
AAGGAGGGAAAGATAGTGCCTTCAGAGGTAACAATAAAGCTCCTCCAAAAAGCAATGCAG
GAAAGTGGAAATGACAAATTTCTGATTGATGGTTTTCCCCGCAATGAGGAAAACCGAGCT
GCGTTTGAGGCTGTTACCAAAATTGAACCAGCATTTGTCCTGTTCTTTAATTGTCCTGAA
GAGGAGATGGAGAAGCGCATTTTGAGCAGGAACCAGGGAAGAGAAGATGATAACATTGAA
ACTATAAGGAAGCGGTTTAATGTTTTTCTAGAGTCCAGTCTTCCTGTGGTTGAGTACTAT
GACTCAAAGGGGAAAGTTAGGAAGGTTGATGCGGCAAAGTCTGTTGAAGAGGTTTTTGAG
GCAGTTAAAGCCATCTTTACACCAAAAGAGGAGAAGGTTGCTGTT
