# Supplementary material for: Back to the sea twice: identifying candidate plant genes for molecular evolution to marine life
Source: BMC Evol Biol. 2011 Jan 12;11:8. doi: 10.1186/1471-2148-11-8 (PMC3033329; doi:10.1186/1471-2148-11-8)
Supplement: Additional file 3 — Aligned nucleotide (CDS) sequences of each OrthoMCL cluster, produced with PAL2NAL. [file 1471-2148-11-8-S3.GZ › orthomcl1125.pal2nal]

>Zostera
ATGGCAGACAACAGG---------GCCGTCACAATCCGTACTAGGAAGTTCATGACCAAC
CGTCTCCTTAATCGCAAGCAATTTATCATCGATGTTCTGCATCCGGGAAGAGCGAATGTA
TCCAAGGCGGATCTGAAGGAAAAATTGGCCACCATCTACTCTGTCAGGGATACCAACACC
ATTTTTTGCTTCCAGTTCAGGACGCATTTTGGTGGAGGTAAATCGTCTGGCTTTGGTCTG
ATCTATGAC---------------------------------------------------
------------------------------------------------------------
------------------------------------------------------------
---
>Posidonia
TGGCCAAAAACTAAA---------AGACTCGATATAGTTGGAAACGGGAAAAGATCTAAA
TACTACATTGTTAATTAAAAGCCAAAATGTGCTGCTCACAACGAAACATCCAAGAGACTC
AAAACTCCGCAAGAGGAACAGAAGATCAAAATATAGAAATGAATGGCCTCATTTCTTCTT
CCCAGCATCACCAGCCTTTGTCTTCTTGACACCACGGACTTTCTTGGCTCTGTTTTTCCT
TTCCTTCATCTGCTTCCTTGACTTCTCAACCTTTGTTGCAAGACCATTCCTAATGAGGCG
GACTTAGGCTCGTACTTCTTGGCATTGTCGACGTTATCGTAATCAGACCAAACCCAGTCG
ACTTGCCACCTCCAAAGTGCGTCCTAAACTTGAACACGAAGATGG---------GTTGGG
ATC
>Bradi
ATGGCGGACGCGAAGACTTCTCCCGCGGTCACTCTCCGCACCCGCAAGTTCATGACGAAC
CGTCTCCTCTCCCGCAAGCAGTTCGTGCTCGAGGTGATCCACCCAGGCCGTGCCAACGTC
TCCAAGACGGATCTCAAGGAGCGGCTGGCGAAGATCTACGATGTGAAGGACTCGAACTGC
ATCTTCGTCTTCAAGTTTCGCACCCACTTCGGAGGCGGCAAGTCCACTGGCTTCGGACTC
ATCTACGATAACCTCGAGGCCGCCAAGAAGTTCGAGCCCAAGTACAGGCTGATCAGGAAC
GGGCTAGCTACCAAGGTAGAGAAATCACGGAAGCAGATTAAGGAAAGGAAGAACAGGACA
AAGAAGATCCGTGGAGTGAAGAAGACAAAGGCTGGGGATGCA------------AAGAAG
AAG
>Oryza
ATGGCCGACACGAAGACGGCGCCGGCGGTGACGCTCCGCACCCGCAAGTTCATGACGAAC
CGCCTCCTCTCCCGCAAGCAGTTCGTGCTCGAGGTGCTCCACCCGGGCCGCGCCAACGTC
TCCAAGGCGGATCTGAAGGAGAAGCTGGCGAAGCTGTACGAGGTGAAGGACTCCAACTGC
ATCTTCGTGTTCAAGTTCCGCACCCACTTCGGAGGAGGCAAGTCCACCGGATTCGGACTC
ATCTACGACAACCTCGACGCCGCCAAGAAGTACGAGCCCAAGTACAGGCTCATCAGGAAT
GGCCTCGCCACCAAGGTTGAGAAGTCTCGCAAGCAGATGAAGGAGAGGAAGAACAGAGCA
AAGAAGATCCGTGGTGTGAAGAAGACAAAGGCTGGAGATGCAGGC---------AAGAAG
AAG
>Zma
ATGGCGGATTCGAAGGCCGCTGCGGCGGTGACGCTCCGCACACGCAAGTTCATGACCAAC
CGTCTTCTCTCCCGCAAGCAGTTCGTGCTCGAGGTCATCCACCCCGGCCGCCCCAACGTC
TCCAAGGCGGAGCTCAAGGAGAGGCTGGCGAAGATCTACGAGGTGAAGGACCCAAACTGC
ATCTTCGTGTTCAAGTTCCGAACCAACTTCGGAGGCGGCAAGTCCACCGGCTTCGGTCTC
ATCTACGACAACCTTGAGGCCGCCAAGAAGTTCGAGCCCAAGTACCGCCTCATCAGGAAC
GGCCTTGCTACCAAGGTAGAGAAGTCACGAAAGCAGATGAAGGAACGTAAGAACAGGGCG
AAGAAAATCCGTGGTGTGAAGAAGACAAAGGCTGGAGATGCC------------AAGAAG
AAG
>Sorbi
ATGGCGGATTCGAAGGCCACTGCGGCGGTCACCCTCCGCACGCGCAAGTTCATGACCAAC
CGCCTCCTGGCCCGCAAGCAGTTCGTGCTCGAGGTCATCCACCCAGGCCGCGCCAACGTC
TCCAAGGCGGAGCTGAAAGAGAGGCTGGCGAAGCTCTACGAGGTCAAGGACTCCAACTGC
ATCTTCGTCTTCAAGTTCCGGACCCACTTCGGAGGCGGCAAGTCCACCGGCTTCGGACTC
ATCTACGACAACCTCGAGGCCGCCAAGAAGTTCGAGCCCAAGTACCGCCTCATCAGGAAC
GGCCTTGCTACTAAGGTAGAGAAGTCACGAAAGCAGATGAAGGAACGTAAGAACAGGGCA
AAGAAAATCCGTGGTGTGAAGAAGACAAAGGCTGGAGATGCC------------AAGAAG
AAG
>Arath
ATGGCGGAAAAA------------GCTGTCACTATCAGGACCAGAAACTTCATGACCAAC
AGGCTTCTCGCCAGAAAGCAATTCGTTATTGATGTTCTTCATCCTGGAAGAGCCAATGTT
TCAAAGGCTGAGCTTAAGGAGAAATTGGCGAGGATGTATGAGGTTAAGGACCCAAATGCT
ATCTTCTGTTTCAAGTTCAGAACTCACTTTGGAGGTGGTAAATCTTCTGGATATGGTTTG
ATCTATGATACTGTCGAGAACGCTAAGAAGTTTGAGCCTAAGTACAGACTTATCAGGAAT
GGACTTGACACCAAGATTGAGAAATCAAGGAAACAGATCAAGGAGAGGAAGAACAGGGCG
AAGAAGATCCGTGGTGTTAAGAAGACCAAGGCTGGTGATACC------------AAGAAG
AAG
>Medtr
atggcagacaag------------gcagtgacaatcagaaccaggaaattcatgacaaac
aggcttctctccaggaagcaatttgttattgatgttcttcatccagggagggcaaatgta
tccaaggctgagctaaaggagaagcttgcaaggatttacgatgtgaaggacccaaacact
gtttttgtgttcaagttcagaactcattttggaggtggcaagtccactggttttggtttg
atctatgattctgttgagaatgcaaagaaatacgagccaaaatatagacttgttaggaat
ggacttgatactaaggttgaaaagtcaaggaagcaaatgaaggaaagaaagaaccgggca
aagaagatccgtggagtaaagaagaccaaggctggagatgctgccaaggctggcaagaag
aaa
>Poptr
ATGGCAGACAAG------------GCTGTGACTATTAGAACAAGAAAGTTTATGACAAAC
AGGCTTCTTTCTAGGAAGCAGTTTATCATTGACGTCTTGCATCCTGGGAGAGCTAATGTT
TCTAAGGCTGAATTGAAAGAGAAGTTGGCAAGTTTATATGAAGTGAAAGACCTGAATTCG
ATTTTTGTGTTCAAGTTCCGTACTCATTTTGGTGGTGGGAAATCAACTGGGTTTGGGCTG
ATTTATGACTCTGTTGAGAGCGCCAAGAAGTACGAGCCCAAGTACAGGCTAATCAGGAAT
GGACTAGCCACCAAGGTGGAAAAATCAAGGAAGCAACTAAAGGAAAGGAAGAATAGGGCC
AAGAAAGTTCGAGGTGTAAAGAAGACTAAGGCTGGAGATGCTGCA---------AAGAAG
AAG
>Vitis
ATGGCGGACAGG------------GCAGTGACTATTCGTACAAGGAAGTTCATGACTAAT
CGTCTTCTCTCGAGGAAGCAATTCATTATAGATGTTTTGCATCCTGGAAGACCAAATGTT
GCCAAGGCGGAGTTGAAGGACAAATTGGCTGGAATGTATGAGGTTAAGGATCCAAATTCC
ATATTTGTGTTCAAGTTCCGCACCCATTTTGGAGGGGGGAAATCTACTGGTTTCGGTTTG
ATTTATGATTCCGTTGAAAATGCAAAGAAATATGAACCAAAGTATCGGCTCATCAGGAAT
GGATTGGATACCAAGGTGGAAAAGTCAAGGAAGCAAATGAAGGAAAGGAAGAACAGGGCC
AAGAAGGTCCGAGGAGTGAAGAAGACCAAGGCTAGTGATGCTGCAAAGGCTGGGAAGAAG
AAA
