# Supplementary material for: Back to the sea twice: identifying candidate plant genes for molecular evolution to marine life
Source: BMC Evol Biol. 2011 Jan 12;11:8. doi: 10.1186/1471-2148-11-8 (PMC3033329; doi:10.1186/1471-2148-11-8)
Supplement: Additional file 3 — Aligned nucleotide (CDS) sequences of each OrthoMCL cluster, produced with PAL2NAL. [file 1471-2148-11-8-S3.GZ › orthomcl1094.pal2nal]

>Zostera
ATGGTGCAAAGACTTACCTATCGGAAGCGACACAGTTATGCTACCAAGTCTAATCAAACC
CGAGTTGTAAAAACCCCTGGTGGTAAGTTGGTTTACCAGAATACTAAGAAGCGGGCAAGT
GGACCAAAATGTCCAGTCACTGGGAAGAGAATTCAGGGAATTCCTCATTTGAGACCAACT
GAGTACAAGAGATCTAGATTATCTAGGAACAGGAGAACAGTTAATCGAGCCTATGGTGGA
GTGCTCTCTGGAAATGCTGTAAGAGAAAGAGTTGTCCGAGCTTTTCTCATTGAGGAACAA
AAAATTGTCAAGAAAGTTTTGAAGATCCAAAAGACCAAGGAAAAGCAATCAAAGAAT---
>Zma
ATGGTGCAGCGCCTCACCTACCGAAAGCGTCACAGCTACGCGACAAAATCCAATCAGACC
CGGGTCGTGAAGACCCCAGGTGGGAAGCTTGTGTACCAATACACCAAGAAGAGGGCGAGC
GGTCCCAAGTGCCCCGTCACCGGGAAGAAGATCCAGGGGATCCCCCACTTGAGACCTGCC
GAGTACAAGAGGTCCAGGTTGTCTAGGAACCGCAGGACTGTTAACCGTCCTTATGGTGGA
GTACTCTCTGGAATTGCTGTTAGGGAGAGAATTATCCGTGCTTTCTTGGTTGAGGAGCAG
AAGATTGTCAAGAAGGTCCTGAAAATACAGAAAACCAAGGACAAGACAGCTGCAAAG---
>Sorbi
ATGGTGCAGCGCCTCACCTACCGGAAGCGTCACAGCTACGCGACCAAGTCCAACCAGACC
CGGGTCGTCAAGACCCCTGGTGGGAAGCTTGTGTACCAGTACACGAAGAAGAGGGCGAGC
GGGCCCAAGTGCCCCGTCACCGGGAAGAAGATCCAGGGGATCCCCCACTTAAGGCCTGCT
GAGTACAAAAGGTCCAGGTTGTCTAGGAACCGCAGGACTGTGAACCGTCCATATGGTGGA
GTACTCTCTGGAATTGCTGTTAGGGAGAGAATCATCCGTGCTTTCTTGGTTGAGGAACAG
AAGATTGTCAAGAAGGTCCTGAAAATACAGAAAACCAAGGACAAGACAGCTGCAAAA---
>Oryza
ATGGTGCAGCGCCTGACGTACCGCAAAAGGCACAGCTATGCCACGAAGTCTAATCAGACG
CGGGTCGTCAAGACTCCAGGTGGCAAGCTCGTGTACCAGTACACCAAGAAGAGGGCGAGC
GGGCCCAAGTGCCCCGTGACCGGGAAGAAGATCCAGGGAATTCCCCATCTCAGGCCTGCT
GAGTACAAGAGATCCAGGTTGTCTAGGAACCGCAGAACTGTGAACCGTCCCTATGGTGGA
GTGCTCTCTGGAACTGCAGTTAGGGAAAGGATCATTCGTGCTTTCTTGGTTGAAGAGCAG
AAGATTGTGAAGAAAGTCTTGAAAATACAGAAAACCAAGGACAAGTCAGCCTCAAAG---
>Bradi
ATGGTGCAGCGGCTGACCTACCGGAAACGGCACAGCTACGCCACCAAGTCCAACCAGACC
CGCGTCGTCAAGACCCCAGGTGGGAAGCTTGTGTACCAGTACACCAAGAAGCGGGCGAGT
GGGCCGAAATGCCCTGTCACCGGGAAGAAGATCCAAGGAATTCCTCACCTGAGACCTACT
GAGTACAAGAGGTCCAGGTTGTCACGGAACCGGAGGACCGTGAACCGTCCGTATGGTGGT
GTTCTGTCTGGTCCTGCAGTCCGGGAGAGGATCATCAGGGCATTTTTGGTGGAGGAGCAG
AAGATCGTTAAGAAGGTGCTGAAGATCCAGAAGACCAAGGATAAGACCAAGAGC------
>Arath
ATGGTGCAGCGTCTTGTTTACCGGTCGCGACACAGCTACGCCACCAAATCGAACCAGCAC
CGTATCGTCAAGACTCCAGGAGGTAAATTGGTGTATCAAACCACAAAGAAGAGAGCTAGT
GGCCCCAAATGTCCTGTTACTGGCAAGCGTATTCAAGGAATCCCTCACTTGAGGCCCTCT
GAGTACAAGAGGTCAAGATTATCAAGAAACAGGAGGACTGTAAACCGAGCATACGGTGGA
GTCTTGTCTGGTTCTGCAGTCAGGGAAAGGATCATTCGGGCATTCCTTGTCGAAGAGCAA
AAGATTGTGAAGAAAGTGTTGAAACTCCAAAAGGCTAAGGAGAAAGTAGCCCCCAAGGCT
>Posidonia
ATGGTGCAACGGCTGACGTACAGGAAGCGGCATAGCTATGCCACCAAGTCCAACAAGACC
CGGGTCGTCAAAACCCCAGGTGGGAAGCTGGTTTACCAGTACGCGAAGAAGAGGGCCAGT
GGACCCAAATGCCCGGTGACTGGAAAGAGAATCCAAGGGATTCCTCACTTGAGACCTGCT
GAGTACAAGAGGTCTAGATTGTCCCGAAACCGAAGGACGGTTAACCGTGCTTATGGAGGA
GTATTATCTGGAAGTGCTGTAAGAGAAAGAATAATCCGTGCCTTTCTGGTTGAGGAACAG
AAAATTGTCAAGAAGGTTCTGAAGATCCAAAAGGCCAAGGATAAGCAGTCCTCAAAGAGC
>Medtr
atggttcagagactcacataccgtaggaggcacagctatgccaccaaatccaaccagcat
cgtgttgttaagacacctggtggaaagttggtttatcagacaactaagaagagagctagt
ggacctaagtgtcctgttactggaaagaggatccaagggattccacacttgagacctact
gaatacaagaggtccagattgcctaggaaccgccgcactgttaacagggcttatggaggt
gttttatccggaggagctgttagggaaaggattatccgtgctttccttgttgaagagcaa
aaaatagttaagaaagttttgaagatccagaaaacaaaagaaaagcaagcagctaagagt
>Vitis
ATGGTCCAGCGTCTCACATACCGCAAACGGCATAGCTATGCCACCAAATCTAACCAGCAC
AGGGTCGTCAAAACCCCTGGAGGAAAGTTGGTGTATCAGAGCACCAAGAAGAGGGCCAAT
GGTCCCAAATGCCCAGTTACTGGGAAGAGAATCCAAGGGATTCCTCACCTGAGACCTGCT
GAATACAAGAGGTCTAGATTGCCAAGGAACCGTAGGACTGTGAACCGGGCCTATGGAGGT
GTTTTGTCGGGTGGTGCTGTCAGGGAGAGGATAATTCGAGCTTTCTTGGTGGAGGAGCAA
AAGATTGTGAAAAAGGTGTTGAAGATCCAGAAGGCAAAGGAAAAGCAAGCCTCAAAGAGT
>Poptr
ATGGTGCAGCGTCTGACTTACCGGAAGCGTCACAGCTACGCCACAAAATCTAACCAACAC
CGTGTGGTCAAAACCCCTGGTGGGAAATTGGTTTACCAAACCACCAAGAAGAGGGCTAGC
GGACCCAAGTGCCCAGTTACTGGCAAGAGGATTCAAGGGATCCCTCACTTGAGACCTGCT
GAATACAAGAGGTCTAGGCTGTCAAGGAATCGCAGGACTGTGAACCGTGCCTATGGTGGA
GTCTTATCTGGAAGTGCTGTTAGGGAGAGAATTATCCGGGCTTTCTTGGTGGAGGAGCAA
AAGATTGTGAAGAAGGTTTTGAAGATTCAGAAGGCAAAGGAAAAACAGGCCTCAAAA---
