# Supplementary material for: Back to the sea twice: identifying candidate plant genes for molecular evolution to marine life
Source: BMC Evol Biol. 2011 Jan 12;11:8. doi: 10.1186/1471-2148-11-8 (PMC3033329; doi:10.1186/1471-2148-11-8)
Supplement: Additional file 3 — Aligned nucleotide (CDS) sequences of each OrthoMCL cluster, produced with PAL2NAL. [file 1471-2148-11-8-S3.GZ › orthomcl1074.pal2nal]

>Posidonia
------------------------------------------------------------
------------------------------------------------------------
---------------------------------------------TAATCCAACAACCAA
GTTTGCCGCGAATAAAATAAAAACACATATCCCTTCCAAGCTGATTGTCAAAACAAAAAT
TACCAAGGACACTAATAAAGTTGCAAAATCAAAGCAAAATGCGCTCCCATAACACAAAAT
TACTCCCAGTTTCAAACACTCTTCCTCTCAACTCACTAAACAGCA
>Zostera
------------------------------------------------------------
ATGGGTAAGGGAACTGGGAGTTTCGGAAAGAGGCGGAACAAGACACATACGCTTTGCATT
AGGTGCGGGAGGAGGAGTTTTCATCTCCAGAAGAGCACTTGCTCTTCATGTGGTTACCCT
GCTGCCCGTATCCGCAAATACAACTGGAGTCAAAAAGCCCTTAGGCGAAAGACCACTGGT
ACAGGAAGGATGAGGTATCTTAGTAATGTTCCTCGAAGGTTCAAGACTAATTTCAGAGAA
GGAACTCAAGCAGCTCCAAGGAAGCCTATTGCTGCCGCA------
>Bradi
------------------------------------------------------------
ATGACGAAGGGTACGGGCAGCTTCGGCAAGCGCCGGAACAAGACCCACACGCTGTGCATC
CGCTGCGGCCGCCGCAGCTTCCACCTCCAGAAGAGCACCTGCTCCTCCTGCGGCTACCCC
GCCGCCCGCATCCGCAAGTACAACTGGAGTGTGAAGGCCATCAGGCGCAAGACCACCGGG
ACTGGAAGGATGAGGTACATGCGCAACGTGCCTCGCAGGTTCAAGAGCAACTTCAGAGAA
GGTACTGCGGCTGCCCCGAAGAAGAGCACCGCAGCCAAC------
>Zma
------------------------------------------------------------
ATGGGGAAGGGTACGGGCAGCTTCGGCAAGCGCCGGAACAAAACGCACACGCTGTGCATC
CGCTGCGGCCGCCGCAGCTTCCACCTCCAGAAGAGTACCTGCTCCTCCTGCGGCTACCCC
GCGGCCCGCATCCGCAAGTATAATTGGAGTGTGAAGGCCATCAGGCGCAAGACCACTGGT
ACGGGAAGGATGAGGTACATGCGACACGTGCCTCGCCGTTTCAAGAGCAACTTCAGAGAA
GGGACTGAGGCTGCCCCAAAGAAGAGTGCTGCTGCTGCCAAC---
>Sorbi
------------------------------------------------------------
ATGGGCAAGGGTACGGGCAGCTTCGGCAAGCGCCGCAACAAGACGCACACGCTGTGCATC
CGCTGCGGCCGCCGCAGCTTCCACCTCCAGAAGAGCACCTGCTCCTCCTGCGGCTACCCC
GCCGCCCGCATCCGCAAGTATAACTGGAGTGTGAAGGCCATCAGGCGCAAGACAACTGGT
ACCGGAAGGATGAGGTACATGCGTCACGTGCCTCGCCGCTTCAAGAGCAACTTCAGAGAA
GGGACTGAGGCTGCCCCGAAGAAGAGTGCCGCTGCTGCCAAC---
>Oryza
------------------------------------------------------------
ATGGGGAAGGGTACGGGCAGCTTCGGCAAGCGCCGGAACAAGACGCACACGCTCTGCGTC
CGCTGCGGCCGCCGCAGCTTCCACCTCCAGAAGAGCACCTGCTCCTCCTGCGGCTACCCC
GCCGCCCGCATCCGCAAGTACAACTGGAGCGTGAAGGCCATTAGGCGCAAGACCACAGGA
ACTGGAAGGATGAGGTACATGCGACATGTGCCTAGGAGGTTCAAGAGCAACTTCAGAGAA
GGTACTGAGGCTACCCCAAGGAAGAGAGCTGCCGCAGCCAAC---
>Arath
------------------------------------------------------------
ATGGGTAAAGGAACAGGGAGCTTTGGTAAGAGGAGGAACAAGTCACACACGCTCTGTGTG
AGATGTGGTCGCCGGAGCTTTCACATCCAGAAGAGTCGTTGCTCGGCATGTGCTTATCCA
GCTGCCAGAAAGAGGACATATAACTGGAGTGTGAAGGCAATAAGAAGAAAGACAACAGGA
ACTGGTAGGATGAGGTATCTCCGTAATGTCCCTCGAAGGTTCAAGACTTGCTTTAGAGAA
GGTACGCAAGCCACCCCAAGAAACAAAGCTGCAGCTTCGTCTTCC
>Vitis
ATGGTCATGGGCCCGAAAGCCCAACCTCCTAAGTTAGGGTTTTTTTTTCTCTCTGCTACA
ATGGGAAAAGGAACAGGAAGCTTCGGTAAGAGAAGGAACAAGACTCACACCCTCTGCGTC
CGGTGCGGTCGCCGCAGCTTCCATCTGCAGAAGAGCCGATGCGCCGCCTGCGGTTTTCCC
GCAGCCCGTATCAGAAAATATAACTGGAGTGTGAAGGCGATCCGGAGGAAGACAACTGGA
ACTGGTAGGATGAGGTACCTTCGCCATGTTGCTTGTAGGTTCAAGAGCAACTTCAGAGAA
GGTACTCAAGCAGCTCCAAGGAAGAAGGGAGCAGCTGCCTCAGCT
>Medtr
------------------------------------------------------------
atgggtaagggaacaggtagtttcggtaagagaaggaacaagacccacacactctgtgtt
aggtgtggccgtcgtagtttccatctccagaagagtcgctgctcagcatgtgcttatcca
gctgcacgtgtaaggaaatataactggagtgagaaggctattaggagaaagaccactgga
actggtaggatgaggtacttgaggaatgtgcctcgcagattcaagagtggattcagagaa
ggtactgaagctgcacccaggaacaagggagcagctgcttctacc
>Poptr
------------------------------------------------------------
ATGGGGAAGGGAACAGGGAGTTTTGGTAAGAGGAGGAACAAGACCCACACCCTCTGTGTT
AGGTGTGGCCGACGTAGCTTCCATCTCCAGAAGAGCCGTTGCTCTGCCTGTGCTTTCCCT
GCTGCCCGCAAGAGGAAATACAACTGGAGTGAAAAGGCAATCCGGAGAAAGACAACTGGA
ACTGGAAGGATGAGGTATCTCCGCAATGTCCCTCGCAGGTTCAAGAGTGGTTTCAGAGAA
GGCACTCAAGCAGAGCCAAGGAAGAAGGGTGCAGCAGCATCTGCT
