# Supplementary material for: Back to the sea twice: identifying candidate plant genes for molecular evolution to marine life
Source: BMC Evol Biol. 2011 Jan 12;11:8. doi: 10.1186/1471-2148-11-8 (PMC3033329; doi:10.1186/1471-2148-11-8)
Supplement: Additional file 3 — Aligned nucleotide (CDS) sequences of each OrthoMCL cluster, produced with PAL2NAL. [file 1471-2148-11-8-S3.GZ › orthomcl1070.pal2nal]

>Zostera
ATGGCTCCGATGAAGACGACATCT------ACTCGTAATCCTCTCCTTGCTAAAGGGATC
GAGAAGTTCTCTCGATCAAAAATGTATCACAAGCGCGGCCTCTGGGCCATAAAGGCCAAG
AACAATGGCGTCTTTCCACGCCATGAGGAGAAGGTGGTTGTGCCTGGACCTATCCAGAAA
CCGCCAAAGTTCTATCCTGCTGACGACGTCAGAATCAAGAGAGCCGTCACTCGGAAACCA
AAACCAACCAAGCTCAGGTCTAGTATCCGTCCGGGTACGGTGTTGATCTTGTTAGCTGGA
CGATTTATGGGCAAAAGAGTTGTCTTCCTGAAACAGCTTCCTTCTGGG------------
------------------------------------------------------------
------------------------------------------------------------
------------------------------------------------------------
------------------------------------------------------------
------------------------------------------------------------
---------------------------------------
>Zma
ATGGCGCCGACGTCGAAG---------------------------CTGTCGACGGGCATC
AAGCGCGCTTCGCGGTCGCACGCGTACCATCGCCGTGGGCTGTGGGCCATCAAGGCCAAG
AACGGCGGCGCCTTCCCCAAGGCCGACAAGGCCGCCGCCGCCGTGGAA------------
---CCCAAGTTCTACCCTGCCGACGACGTCAAGCCCCGCGTTCCCAGCACCCGCAAGCCT
AAGCCTACCAAGCTCAGGTCGAGCATCACGCCTGGGACGGTGCTGATCCTCCTCGCAGGG
CGCTTCATGGGGAAGAGAGTGGTGTTTCTCAAGCAGCTCAAGTCCGGCCTGCTCCTTATC
TCTGGGCCTTTCAAGATCAATGGAGTACCGATCCGCCGTGTGAACCAGACCTATGTCATT
GCTACATCAACCAAAGTTGACATCTCTGGTGTTGATGTCGCCAAGTTTGATGACAAGTAC
TTTGCCAGGGAGAAGAAGCAGAAGGTGAAGAAGACCGAGGGCGAACTTTTTGAGACAGAA
AAGGAGGCATCCAAGTCACTGCCTGACTTCAAGAAGGATGACCAGAAGGCTGTGGATTCT
GCTCTGATCAAGGCTATTGAGGCTGTTCCGGAGCTGAAAACCTATCTTGGCGCCCGGTTC
TCTCTCAGGGATGGTGACAAGCCCCATGAGATGGTCTTC
>Sorbi
ATGGCGCCGACGTCGAAG---------------------------CTGTCGATGGGCATC
AAGCGCGCGTCGAGGTCGCACGCGTACCACCGCCGTGGGCTGTGGGCCATCAAGGCCAAG
CATGGCGGCGCCTTCCCCAAGGCAGAGAAGCCCGCCGCCGCCGCGGAA------------
---CCCAAGTTCTACCCGGCCGACGACGTCAAGCCCCGCGTCCCCAGCACCCGCAAGCCT
AAGCCCACCAAGCTCAGGTCGAGCATCACGCCCGGTACGGTGCTGATCCTCCTCGCGGGG
CGCTTCATGGGGAAGAGAGTGGTGTTCCTCAAGCAGCTCAAGTCCGGCCTGCTCCTCGTC
TCTGGGCCTTTCAAGATCAATGGAGTGCCGATCCGCCGTGTGAACCAGACCTATGTCATT
GCTACATCCACCAAGGTTGACATCTCTGGTGTTGATGTCGCAAAGTTTGATGACAAGTAC
TTTGCCAGGGAGAAGAAGCAGAAGGCGAAGAAGACCGAGGGCGAGCTTTTTGAGACAGAG
AAGGAGACATCCAAGTCTCTGCCTGACTTCAAGAAGGATGACCAGAAGGCTGTGGATGCT
GCTCTGATCAAGGCTATTGAGGCTGTCCCAGAGCTGAAAACCTATCTTGGCGCCCGGTTC
TCTCTCAGGGATGGTGACAAGCCCCATGAGATGGTCTTC
>Oryza
ATGGCGCCGACGTCGAAG---------------------------CTGTCGCAGGGCATC
AAGCGCGCGTCGCGGTCGCACACCTACCACCGCCGCGGGCTCTGGGCCATCAAGGCCAAG
AACGGCGGCACCTTCCCCAAGGCCGGCAAGCCCGCCGCCGCCGCCGAG------------
---CCCAAGTTCTACCCCGCCGACGACGTCAAGCCCCGCGCCCCCAGCACCCGCAAGGCC
AACCCTACCAAGCTCAGGTCGACCATCACGCCGGGGACGGTGCTGATCCTGCTCGCCGGG
AGGTACATGGGGAAGCGCGTCGTGTTCCTCAAGCAGCTCAAGTCCGGCCTGCTCCTCATC
ACCGGACCTTTTAAGATCAATGGAGTGCCCATCCGCCGTGTGAACCAGGCCTACGTCATT
GCCACATCCACGAAGGTTGACATCTCTGGTGTTAAGGTGGATAAGTTTGATGACAAGTAC
TTTGCCCGGGACAAGAAGGCAAAGGCCAAGAAGACCGAGGGTGAACTTTTTGAGACAGAG
AAGGAGGCAACCAAGAATCTGCCCGACTTCAAGAAGGATGACCAGAAGGCTGTGGATGCT
GAGTTGATCAAGGCTATCGAGGTTGTCCCAGACCTGAAATCCTATCTTGGTGCCCGGTTC
TCTCTCAGGGACGGCGACAAGCCCCATGAGATGACATTC
>Bradi
ATGGCGCCGACGTCGAAG---------------------------ATGGCGCTGGGCATC
AAGCGCGCGTCGCGGTCGCACTCCTACCACCGCCGCGGGCTGTGGGCCATCAAGGCCAAG
CACGGCGGAGCCTTCCCCAAGGCGGAGAAGCCCGCCGCCGTCGCCGAG------------
---CCCAAGTTCTACCCCGCCGACGACGTCAAGCCACGTAACCCCAGCACCCGCAAGCCC
AACCCAACGAAGCTCAGGTCGACCATCACGCCCGGTACGGTGCTGATCCTGCTCGCCGGT
AGGTACATGGGGAAGCGCGTGGTGTTCCTCAAGCAGCTCAAGTCCGGCCTGCTCCTCATC
ACAGGACCATTCAAGATCAATGGAGTGCCAATTCGCCGCGTCAACCAGACTTATGTTATT
GCCACATCCACAAAGGTTGACATCTCTGGTGTTAAGGTGGAGAAGTTTGATGACAAGTAC
TTTGCTAGGGACAAGAAGGCAAGGGCAAAGAAGACAGAGGGGGAGCTTTTTGAGACAGAG
AAGGAGACTACCAAGAATCTGCCTGACTTCAAGAAGGATGACCAGAAGACCATTGACGCT
GAGTTGATCAAGGCTATTGAGGCCGTCCCAGACCTTAAAAACTATCTTGGTGCCCGGTTC
TCTCTCAGGGACGGTGACAAGCCACACGAGATGACTTTC
>Posidonia
ATGGCTCCGCCGGCGAAG---CCCAAGTTCTCCCGAAACCCCGACCTCATCCCCGGGATC
GGGAAGTACTCCCGGTCGAAGATGTACCACAAGCGCGGGATCTGGGCCATCAAGGCCAAA
AACGGCGGCGTCCTCCCCCGCCACGAGAAGAAGCCCGCCAAGCCCCAGCCGGAGAAGAAG
GCCCCGAAGTTCTACCCCGCCGATGACGTCAGGACGAAAGTTCCCTGCCGCCGCAAGAAC
AAGCCCACCAAGCTCAGGGAGAGTATTACGCCGGGGACGGTTTTGATACTCTTGGCTGGG
AGGTTTATGGGGAAGAGAGTTGTCTTCCTCAAGCAGCTCCCGTCTGGTCTGCTTGTCCTC
ACTGGGCCTTTCAATGTGAATGGTGTGCCTTTACGGCGTGTGAACCAAGCTTATGTGATT
GGAACGTCTACCAAGATTGATATTTCTTGTGTCAATGTTGAGAAGTATGATGACAAGTAC
TTCATGAAGGAATCTAAGAAGAAGACAAGGAAGGGAGAAACTGAGTTTTTTGAGGCTGAG
AAAGAGGAAAGGAAGTCCGTCCCACAGGAGAAAAAGGATGACCAGAAAGCTGTGGACGCT
CAGTTGATGAAAGCCATTGAAGGAGTTCCTGATTTGAAGACTTACTTGTCTGCCCGATTT
ACCCTTAGGTCAGGAATGAAAACCCCA------------
>Medtr
atggcaccaaaaaccagaaccgcaagagtgagccgtaaccctgaattgataaggggtatc
gggaaatactcgagatctgctatgtaccacaaacgtggtctatgggctatcaaggctaag
cacggcggagctttccctcgtcacgatcccgtcgctaagcctgcagctccggtcgagaag
ccacctaagttttaccctgccgacgacgtgaagaagccactccgcaacaagcacaagcca
aagcccactaagctcagggcttccattactcctggaacagtgttgattcttcttgcagga
agatttaaggggaagagagttgtgtttctcaaacagcttccttctggacttcttcttgtt
actggcccattcaagattaacggagtccccttgagacgtgtgaatcaagcttatgttatc
ggcacatctaccaaagtagatatttcttcagttaatgctgacaagtttgatgacaagtac
ttctcaaaggaatcccagaaaaagactaagaagggagagggcgagttctttgaggcagat
aaggaggacaaaaaggtgctccctcaggagaagaaagatgatcaaaagactgttgatgct
ggtttgttaaaagccattgacagtgttccagatttgaaaacttacctaggtgccaggttt
tccttgaaggcaggtgtgaagccacatgagttggtcttc
>Poptr
ATGGCTCCCAGGAAGACA---CCACAGGTATCCAGAAACCCAGATCTGGTTCGAGGGATC
GGTAAGTACTCGAGGTCACAGATGTACCACAAGAGAGGGTTGTGGGCTATCAAGGCCAAA
AACGGCGGTGTTTTCCCTAAACACGCTCCTAAAGTTAAAGACGCTGCCCCTGCTGAGAAA
CCACCTAAGTTTTACCCGGCTGATGATGTCAAGAAGCCACTGCCTAACAGGCGCAAGCCT
AAGCCCACCAAGCTCAGGGATAGTATTACTCCAGGGACTGTTTTGATCATTCTTGTTGGG
AGGTTCAAGGGCAAGAGAGTTGTGTTCCTCAAGCAGCTTCCTTCAGGATTGCTTCTAGTC
ACTGGACCATTTAAGATCAATGGTGTTCCTCTTAGGAGAGTCAACCAATCTTATGTGATT
GGAACTTCCACTAAGGTTGACATCTCTGGTGTTAATGTGGAGAAGTTTGATGATAAATAT
TTTGGCAAGAAGGCTGAGAAGAAGAAGAAAAAGGGAGAGGGCAACTTCTTTGAGGCAGAT
AAAGAGGGTGAGAATGCTCTCCCACAAGAGAAGAAGGATGACCAGAAGGCAGTGGATGCA
CCGCTCATTAAATCACTCGAGTGTGTTCCAGATTTGAAGGCATACTTGGGTGCAAGGTTT
TCTCTCAAGGATGGAATGAAACCTCACGAGCTTGTGTTC
>Arath
ATGCCGGCGAAACAGAGGACAGCTAAGGTCAACAGGAATCCTGATCTGATCAGGGGAGTT
GGTAAATACTCAAGGTCTCAGATGTACCATAAGAGAGGTTTGTGGGCAATCAAGGCCAAA
AATGGAGGCGTTTTCCCCCGCCACGACGCTAAATCTAAGGTTGATGCTCCGGTGGAGAAG
CCACCGAAGTTCTATCCAGCTGAAGACGTGAAGAAACCTCTCCCCAACAGGCGCACGGCA
AAACCAGCCAAGCTCAGAGCTAGCATCACTCCAGGGACAGTGCTTATCATCCTTGCTGGT
AGATTTAAGGGCAAGAGAGTTGTCTTCCTTAAGCAGCTTGCCTCCGGTTTGCTTCTTGTG
ACTGGACCATTCAAGATCAATGGTGTTCCTCTGAGACGTGTTAACCAGGCCTATGTCATT
GGTACTTCCACAAAGGTTGACATTTCTGGAGTTACCCTCGACAAATTCGATGATAAGTAC
TTCGGCAAGGTTGCTGAGAAGAAAAAGAAGAAGACTGAAGGAGAGTTCTTCGAGGCTGAG
AAAGAGGAGAAGAAAGAGATTCCACAGGGAAAGAAAGATGACCAGAAAGCCGTGGACGCA
GCTTTGATCAAAGCTATTGAAGCAGTTCCAGAGTTGAAGACTTACCTCGGAGCAAGGTTT
TCATTGAAACAAGGAATGAAGCCCCATGAGCTTGTTTTC
>Vitis
------------------------------------------------------------
---------------------ATGTACCACAAGCGTGGTCTCTGGGCCATCAAGGCTAAA
AACGGCGGTGTTTTCCCTTGCCACGAGAAGAAGCCGGTGGCTCCAGCTCCATTGGAGAAG
CTGCCAAAGTTCTACCCGGCCGATGATGTCAAGAAGCCATTGATCAATAAGCACAAAGCC
AAGCCGACCAAACTCAGGGCAAGTATTACACCTGGAACGGTGTTGATTATCTTGGCTGGG
AGGTTTAAAGGGAAGAGAGTTGTTTTTCTGAAACAACTCTCATCCGGGTTGCTTCTGATT
ACCGGGCCATTCAAGATTAATGGTGTTCCTCTAAGGCGTGTAAATCAAGCTTATGTGATT
GCAACTTCCACGAAGGTTGACATTTCCAAGGTCAATGTGGAGAAGTTTGATGACAAGTAC
TTTGCCAAGGAAGTACAAAAGAAG---AAGAAGGGAGAGGGAGAGTTTTTTGAGGCAGAG
AAGGAGGAAAAGAAGGATCTCCCGCAGGAGAAGAAAGATGACCAGAAGGCTGTTGATGCT
TCATTGATTGCATCCATTGAGGGAGTTCCCGAGTTGAAGGTATACCTGGCTGCAAGATTT
TCTCTCAAGTCAGGCATGAAACCTCATGAGCTTGTCTTC
