# Supplementary material for: Back to the sea twice: identifying candidate plant genes for molecular evolution to marine life
Source: BMC Evol Biol. 2011 Jan 12;11:8. doi: 10.1186/1471-2148-11-8 (PMC3033329; doi:10.1186/1471-2148-11-8)
Supplement: Additional file 3 — Aligned nucleotide (CDS) sequences of each OrthoMCL cluster, produced with PAL2NAL. [file 1471-2148-11-8-S3.GZ › orthomcl1069.pal2nal]

>Zma
ATGGCGTCCGAGGAGGGAGTCGTGATCGCCTGCCACACCAAGGCCGACTTCGACGCCCAC
ATGGCCAAGGCCAAGGAGGCCGGCAAGCTGGTGATCATTGACTTCACGGCCTCCTGGTGC
GGCCCCTGCCGCTTCATCGCGCCACTGTTCGTCGAGCACGCCAAGAAGTTCACCCAGGCT
GTGTTCCTGAAGGTGGACGTGGACGAGCTGAAGGAAGTTGCCGCGGCCTACGATGTCGAG
GCGATGCCGACCTTCCACTTCGTCAAGAACGGGGTGACGGTGGAGACCGTCGTCGGTGCC
AGGAAGGAGAACCTCCTGGCCCAGATCGAGAAGCACTGCGCCGCGGCCGTGCCTGCTGCG
------
>Sorbi
ATGGCGTCCGAGGAGGGAGTCGTGATCGCGTGCCACACCAAGGCCGAGTTCGACGCCCAG
ATGGCCAAGGCCAAGGAGGCCGGCAAGCTGGTGGTCATTGACTTCACCGCCTCCTGGTGT
GGTCCTTGCCGCGCCATCGCTCCACTGTTTGTCGAGCACGCCAAGAAGTACACTCAAGCT
GTCTTCCTGAAGGTGGACGTGGACGAACTGAAGGAAGTTACTGCAGAGTACAAGATCGAG
GCGATGCCGACCTTCCACTTCATCAAGAACGGCGAGACGGTGGAGACTATCGTCGGTGCC
AGGAAGGACGAGCTCCTGGCCCTGATCCAGAAGCATACCGCGTCCGCGTCCGCG------
------
>Oryza
ATGGCCGCCGAGGAGGGAGTCGTGATCGCCTGCCACAACAAGGACGAGTTCGACGCCCAG
ATGACCAAGGCCAAGGAGGCCGGCAAAGTGGTCATAATTGACTTCACTGCTTCCTGGTGT
GGCCCTTGCCGCTTCATCGCCCCAGTGTTCGCTGAATACGCCAAAAAGTTCCCTGGTGCT
GTCTTCCTGAAGGTTGATGTTGATGAGCTGAAGGAAGTTGCTGAAAAGTACAATGTCGAG
GCAATGCCGACCTTCCTATTCATCAAGGATGGTGCTGAGGCTGACAAGGTCGTTGGCGCC
AGGAAGGATGACCTCCAGAACACCATCGTGAAGCACGTCGGTGCCACTGCTGCATCTGCT
TCTGCC
>Bradi
ATGGCGGCCGAGGAGGGAACCGTGATCGCGTGCCACAACAAGCAAGAATTCGACACCCAC
ATGGCCAAGGCCAAGGAGATCGGCAAGCTGGTGATCATTGACTTCACTGCTGTCTGGTGC
GGACCTTGCCGCATCATAGCCCCTGTCTTCGCTGAGTACGCCAAGAAGTTCCCTGGTGCC
ATCTTCCTCAAGGTAGATGTTGACGAGCTCAAGGAAGTCGCAGAAGAATACAAAATCGAG
GCAATGCCGACCTTCCTCTTCATCAAGGACGGCGAGAAGGTCCACACTGTCGTTGGTGGC
AAGAAGGATGAAATCGAAGCCAAGATCGTGGCCTACACTGCTACTGCATCAACC------
------
>Posidonia
---ATGGCGGAAGAGGGAGCGGTGTTGGCCTGCCACAGCGTCGACGTATGGAACGAGCAG
CTTCAGGCTGCCAACGTCTCCAAGAAATTGGTGGTGGTTGATTTCACTGCTACTTGGTGC
GGGCCTTGTCGTTTCATTGCCCCAATCTTTGCCGAGTTGGCTAAGAAGTTCACAGATGCT
GTCTTCCTCAAGGTGGATGTTGATGAACTGAAGTCAGTTGCTCATGACTGGGCAGTTGAA
GCAATGCCAACCTTCGTTCTGATGAAGGAAGGGACAATTCTGCACAGGATTGTCGGTGCC
AGGAAGGAGGAGCTGGTACAGAAGATCACGGAGCACGCTTCAAAA---------------
------
>Zostera
---ATGGCGGAAGAGGGATTGGTTCTGGCTTGCCACAGCGTCGAGGAATGGGACGCTCAC
CTCCAGCAAGCTAACGCTTCCAAGAAAGTGGTGGTGGTGGATTTCACTGCTTCTTGGTGT
GGACCTTGCCGTTTCATTGCCCCAGTGTTCGCGGATTTAGCCAAGAAGTTCGTTAATTCT
GTATTCCTCAAGGTTGATGTTGATGAACTGAAGTCAGTTGCTCAGGACTGGGCAGTAGAA
GCAATGCCAACTTTCATCATCATGAAGGAAGGAACCATTCTGGAACGAATTGTTGGTGCT
CAGAAAGATCAACTTTCTGCCAAGGTTGCAGAGCATTCCGCACCTGCTCCA---------
------
>Medtr
atggcagctgaagaaggacaggtgatcggtgttcataccgttgaacagtggaaggaggag
atccagaagggaaatgactccaaaaaactgattgtggtggattttactgcttcatggtgt
ggtccatgccgttttattgctccaattctagctgagattgctaagaagatacctgaagtc
atcttcctcaaggtggatattgatgaagtaaagagtgttgctaaggaatggtctgttgag
gctatgccaacattcttgttcttgaaagaaggtaaggaagtggataaggtagtcggtgct
aggaaggaagagctggaaaatgcaatcaccaagcataaggatgcaactgttgctactgct
------
>Vitis
---ATGGCGGAAGAGGGACAAGTTGTCGGTTGCCACAGTGTGGAATCGTGGAAGGAGCAA
TTCCAGCATGGAATAGAGTCCAAGAAACTGGTGGTGGTGGATTTCACTGCTTCATGGTGT
GGGCCATGTCGTGTCATTAGCCCATTTCTGGCAGAGCTTGCCAAGAAGATGCCTAATGTC
ATATTTCTCAAGGTGGATGTGGATGAATTGGAGACTGTTGCTAAGGAGTGGGAAGTGGAG
GCCATGCCAACCTTTCTGTTCCTGAAAGAAGGAAACGTAGTGGACAAGGTTGTGGGTGCA
AAAAGAGAAGAACTGGTGCAGAAGACAGAGAAGCATGCAACTGCT---------------
------
>Arath
ATGGCTTCGGAAGAAGGACAAGTGATCGCCTGCCACACCGTTGAGACATGGAACGAGCAG
CTTCAGAAGGCTAATGAATCCAAAACTCTTGTGGTGGTTGATTTCACGGCTTCTTGGTGT
GGACCATGTCGTTTCATCGCTCCATTCTTTGCTGATTTGGCTAAGAAACTTCCTAACGTG
CTTTTCCTCAAGGTTGATACTGATGAATTGAAGTCGGTGGCAAGTGATTGGGCGATACAG
GCGATGCCAACCTTCATGTTTTTGAAGGAAGGGAAGATTTTGGACAAAGTTGTTGGAGCC
AAGAAAGATGAGCTTCAGTCTACCATTGCCAAACACTTGGCT------------------
------
>Poptr
ATGGCAGCTGAAGATGGACAAGTGATCGGGTGCCACACTGTTGAGGCGTGGGACGAGCAG
TTGCAGAGAGGAAATGAATCTAAGAAGCTGGTGGTGATTGATTTTGCTGCTTCATGGTGT
GGTCCGTGCCGTGTCATTGCTCCTTTCCTGGCTGAGCTGGCTAGGAAACTTCCCGATGTT
ATCTTCCTTAAGGTTGATGTTGATGAATTGAAGACTGTCGCTCAGGATTGGGCTGTGGAG
GCAATGCCAACTTTCATGTTCCTGAAAGAGGGGAAGATTGTGGACAAAGTTGTGGGAGCA
AGGAAGGATGAACTGCAGCAGGCTATAGCAAAGCACACAGCTCCTGCTGCTGCTACTGCT
TCTGCT
