# Supplementary material for: Back to the sea twice: identifying candidate plant genes for molecular evolution to marine life
Source: BMC Evol Biol. 2011 Jan 12;11:8. doi: 10.1186/1471-2148-11-8 (PMC3033329; doi:10.1186/1471-2148-11-8)
Supplement: Additional file 3 — Aligned nucleotide (CDS) sequences of each OrthoMCL cluster, produced with PAL2NAL. [file 1471-2148-11-8-S3.GZ › orthomcl1057.pal2nal]

>Sorbi
ATGGCAGCCTCAGTCATGGCCTCTTTGTCT---CTGAAACCATCT------CCATTT---
TTGGATCGGTCGAGGTTCACAAGTGTCCAGCCATCAGCAAGATCTTCAACC---TTCAGA
GTAATGGCCAAGAAAACA---AAGAAGATCAAAACATCCCAACCTTTCGGGCCTGCAGGA
GGGTTGAACTTGAAGGATGGTGTTGATGCATCTGGAAGGCCAGCCAAGGGGAAGGGTGTC
TACCAGTTTGCCAATAAATACGGAGCAAATGTTGATGGGTACAGTCCAATATATAACCCA
GAAGAATGGTCTCCAAGCGGTGACGTTTATGTTGGAGGAAAGACAGGGTTGTTGCTCTGG
GCAGTCACTCTTGCTGGAATATTGCTGGGTGGTGCTCTTCTTATTTACAATACTAGTGCC
CTGGCTTCT
>Oryza
ATGGCAGCCTCTGTCATGGCCTCTTGTGCT---CTAAAACCATCTCCATCTCCATTT---
TTGGAACAGACGCGAATCCGAGCCATCCAACCATCATCAAGGCCATCCTTG---TTCAGA
GTAATGGCCAAAAAAGCA---AAGAAGATCCAGACTTCTCAGCCTTTCGGACCTGGAGGA
GGACCGAACCTGAAAGACGGTGTTGACGCGTCCGGAAGGCCAATCAAGGGGAAAGGGGTC
TACCAGTTTGCCAGCAAGTATGGAGCTAATGTTGATGGATACAGCCCAATATATAACCCA
GAGGAATGGTCACCAAGTGGTGATGTTTATACTGGAGGAAAGACAGGGTTGTTGCTCTGG
GCAGTCACTCTTTCTGGAATTCTGCTGGCTGGTGCTCTTCTTGTCTACAATACTAGTGCC
TTGGCTTCT
>Bradi
ATGGCGGCCTCAGTCATGGCTTCTACGGCT---TTGAAACCATCTCCATCTCCATTT---
ATCGGGCAGCCGCGGCTCCGAGCCATCCAGCCTTCAGCAAGATCACCATCT---TTCAGA
GTAATGTCCAAAAAGGCA---AAGAAGGTCCAGACTTCTCAGCCTTTCGGGCCTGGGGGA
GGATTGGAATTGAAAGACGGTGTTGATGCATCGGGAAGGCCAGCCAAGGGGAAAGGTGTC
TACCAATTTGCCAGCAAGTACGGAGCAAATGTTGATGGGTACAGCCCAATATATAACCCA
GAAGAATGGTCTCCAAGTGGTGACTTCTATGCTGGAGGAAAGACGGGGTTGTTGCTCTGG
GCAGTCACTTTGGCTGGAATTCTGCTGGGTGGTGCACTTCTTATCTACAATACTAGTTCT
TTGGCTTCT
>Zma
ATGGCGGCCTCCATGATCTCCTCGTCAGCT---CTGGCGGTGGCG------CCT------
------------------CAGGGCCTGCCGCCCCTCGGCCGCCGCGCCTCCTCCTTCGCC
GTCGTCTGCTCCAAG------AAGAAGATCAAGACCGACAAGCCCTACGGGATTGGGGGT
GGCCTGACCGTC------GACGTCGACGCCAACGGGAGAAAGGGCAAGGGCAAGGGCGTG
TACCAGTTCGTCGACAAGTACGGCGCGAACGTCGACGGATACAGCCCAATCTACAACGAG
GATGACTGGTCTCCCACCGGCGACGTCTACGTCGGTGGAACCACTGGGCTTCTGATCTGG
GCCGTCACCCTCGCTGGGATCCTCGGCGGCGGCGCCCTCCTCGTCTACAACACCAGCGCC
CTCTCCGGC
>Arath
ATGGCTGCTTCAGTGATGCTATCTTCGGTGACATTGAAACCAGCT------GGTTTCACG
GTGGAGAAGACGGCGGCTAGAGGATTACCGTCGCTCACAAGAGCTCGTCCCTCCTTCAAA
ATTGTCGCCAGTGGCGTC---AAGAAGATCAAGACCGACAAGCCCTTCGGAATTAACGGC
AGCATGGACTTGAGGGACGGCGTCGACGCCTCCGGCAGAAAGGGCAAGGGATACGGTGTT
TACAAGTACGTCGACAAGTATGGAGCTAACGTCGATGGATACAGTCCTATTTACAACGAG
AACGAGTGGTCAGCGAGTGGTGACGTGTACAAGGGAGGAGTCACCGGATTGGCAATTTGG
GCGGTAACTCTCGCCGGAATTCTTGCCGGAGGTGCTCTTCTTGTGTACAACACAAGTGCT
TTGGCTCAG
>Vitis
ATGGCAGCCTCAGTGATGAGCTCATTGAGC---TTGAAACCATCT------CCTTTCAGT
GTTGAGAGGAGAGCAGTCAGAGGCCTGCCTTCTCTTGCCAGAAGCTCCTCTTCTTTCAGG
GTTGAGGCCAGTGGTGGC---AAGAAGATCAAAACTGACAAGCCTTATGGAATTGGAGGT
GGCATGAAATTGTCTGATGGACTTGACGCATCTGGCAGAAAGGGCAAGGGAAAGGGAGTC
TACCAATTCGTCGATAAATACGGTGCCAACGTGGATGGATACAGTCCAATCTACAGTCCT
GACGAATGGTCTCCAGGTGGTGATGTGTATGTTGGTGGTACCACAGGATTATTGATTTGG
GCAGTGACCCTAGCAGGGCTTCTACTTGGGGGTGCTCTTCTTGTGTACAACACAAGTGCT
TTGGCACAG
>Posidonia
ATGGCAGCCTCTGTCATGTCTTCCTTGAGCCAGCTCAAAACTTCT------CCATTG---
CTTGAGAAGTCTCAGGTCAGAGGCCTCCCTTCTCTGGCAAGAACTACTACCTCTCTCAAG
GTTCAGGCAAGTGGTGTAAAGAAGAAGATCAAGACTGGCACTCCATTTGGAACCGGAGGT
GGGATGAACTTGAGAGATGGAAAGGATGCATCTGGAAGAAAGCCCAAGGGCAAGGGTGTT
TACCAATACGTTGACAAATATGGTGCAAACGTTGATGGATACAGCCCAATCTACAGCCCT
GAAGAATGGTCAACTACTGGAGATGTATATGCCGGAGGAACTACTGGACTTCTGATTTGG
GCCGTGACTTTGGGTGGAATTCTTCTGGGTGGAGCTCTCCTCGTCTACAATACCAGTGCC
CTGGCCCAG
>Zostera
---------------ATGTCTTCGGTGATCCAACTCAAACCCTCG------CTTTTC---
ACTCAAAAATCGCAGGCGAAAGGCCTCCCCTCTCTGGCAAGAACTACCACC---TTCAAG
GTTAATGCCAGCGGAATA---AAAAAGATCAAGACCAAGACTCCTTTTGGAACCGGAGGT
GGTATGGAATTGAGGGATGGAAAAGATGCATCTGGAAGAAAGCCTGTGGGTAAGGGAGTT
TACCAATTCGTTGACAAATATGGCGCAAACGTCGATGGATACAGTCCAATCTACACACCA
GAAGAATGGTCTGAAGGTGGTGACCGTTATGTGGGAGGAACCACTGGACTTCTGATATGG
GCGGTTACTTTGGGTGGAATTCTTCTCGGAGGAGCTCTTCTTGTCTACAACACCAGTGCT
CTTGCCCAG
>Medtr
atggcatcttcagttatggcttctgtgagt---ttgaaaccaact------ccttttaga
gttgagaaatcttcagttagaggactacctgccctttcaagaccc---------ttcaaa
gttgttgctagtggtgtc---aagaagattaagactgacacaccttatggaactggaggt
ggcatggccttgcccgatggaaaagatgcttctggcaggaaacaaaagggaaagggtgtt
taccagtttgtggacaaatacggtgctaatgttgatggatacagccctatctacgagcca
aaggactggtctccaaccggtgatgtctacactggaggtacgactggtttggctatctgg
gcagtaactctagctggtcttctagctggtggtgcactccttgtctacaacacaagtgct
ttgtcacaa
>Poptr
ATGGCAGCCTCAGTTATGGCTTCACTGAAC---CTGAAACCATCT------CCATTCACG
GTTGAGAAGTCTTCAGTGAGAGGCCTCCCAACTCTTTCAAGGAGATCT------TTCAAG
ATTGAAGCCAGTGGTGTC---AAGAAGATCAAGACCGATACGCCTTATGGAACTGGTGGT
GGCATGAACCTGAGGAACGGGTTAGATGCATCTGGAAGGAAGCCCAGGGGAAAGGGGGTG
TACCAATATGTCGACAAATATGGTGCTAATGTGGATGGTTACAGCCCTATCTACAACGCT
GATGAATGGTCCCCATCCGGTGATGTCTATGCTGGGGGCAAGACTGGCTTGCTAATCTGG
GCTGTTACCCTAGCTGGAATCCTTGCAGGAGGTGCACTTCTTGTTTACACCACAAGTGCT
TTAGCACAG
