# Supplementary material for: Back to the sea twice: identifying candidate plant genes for molecular evolution to marine life
Source: BMC Evol Biol. 2011 Jan 12;11:8. doi: 10.1186/1471-2148-11-8 (PMC3033329; doi:10.1186/1471-2148-11-8)
Supplement: Additional file 3 — Aligned nucleotide (CDS) sequences of each OrthoMCL cluster, produced with PAL2NAL. [file 1471-2148-11-8-S3.GZ › orthomcl1054.pal2nal]

>Oryza
ATGGCCGCCGCGCTCACCCGCCCGCCTCCAGGCACGGTCCAGTGCTTCGGGCGCAAGAAG
ACGGCGGTGGCCGTCTCCTACTGCAAGCCGGGGCGCGGGCTGATCAAGGTGAACGGCGTC
CCGATCGAGCTGATCAGGCCGGAGATGCTCCGCCTCAAGGCGTTCGAGCCCATCCTGCTC
GCGGGGCGCTCGCGCTTCAAGGACATCGACATGAGGATCCGCGTCCGCGGCGGTGGGAAG
ACGTCGCAGATCTACGCGATCCGCCAGGCCATCGCCAAGGCCCTCGTCGCCTACTACCAG
AAGTACGTCGACGAGGCGTCCAAGAAGGAGGTCAAGGACATCTTTGCCCGCTACGACCGC
ACCCTCCTCGTCGCCGAC---------------------CCCAGGCGCTGCGAG------
---------------------------------------------------CCCAAGAAG
TTCGGTGGTCGCGGCGCCCGCGCAAGGTTCCAGAAGTCGTACCGC
>Zma
ATGTCTACCGTGCTCCAGCGCCCGACCCCCGGCACGGTCCAGTGCTTCGGCCGCAAGAAG
ACGGCTGTGGCCGTCGCCTACACCAAGCCGGGGCGCGGGCTGATCAAGGTGAACGGCGTC
CCGATTGAGCTCATCAGGCCGGAGATGCTCCGCCTCAAGGCCTTCGAGCCCATCCTGCTG
GCGGGGCGCTCCAGGTTCAAGGACATCGACATGAGGATCCGCGTCCGAGGCGGCGGGAAG
ACGTCGCAGATCTACGCCATTCGCCAGGCCGTCGCCAAGGGGCTCGTCGCCTACTACCAG
AAGTACGTCGACGAGGCCGCCAAGAAGGAGGTCAAGGACATCTTCACCCGGTACGACCGC
ACCCTTCTCGTCGCCGAC---------------------CCCAGGCGCTGCGAG------
---------------------------------------------------CCGAAGAAG
TTCGGTGGTCGCGGCGCCCGCGCCAGGTTCCAGAAGTCCTACCGT
>Sorbi
ATGGCTGCCGTGCTGCAGCGCCCCGCAGCGGGCACGGTCCAGTGCTTCGGGCGGAAGAAG
ACGGCCGTGGCCGTGGCCTACACCAAGCCTGGGCGCGGGCTGATCAAGGTGAACGGCGTC
CCGATCGAGCTCATCCGGCCGGAGATGCTCCGCCTCAAGGCCTTCGAGCCCATCCTGCTG
GCGGGGCGGTCCAGGTTCAAGGACATCGACATGCGGATCCGCGTCAGGGGCGGCGGGAAG
ACGTCGCAGATCTACGCCATCCGCCAGGCCGTCGCCAAGGGGCTCGTCGCGTACTACCAG
AAGTACGTTGATGAGGCCGCCAAGAAGGAGGTCAAGGACATCTTCGCCCGCTACGACCGT
ACCCTCCTCGTCGCCGAC---------------------CCCAGGCGCTGCGAG------
---------------------------------------------------CCCAAGAAG
TTTGGCGGTCGCGGCGCCCGCGCCAGGTTCCAGAAGTCTTACCGT
>Bradi
ATGTCGGCCGTGCTGACCCGCCCGGCGCCGGGCACGGTGCAGTGCTTCGGGCGGAAGAAG
ACGGCGGTCGCCGTGGCCTACTGCAAGCCTGGCCGCGGCCTGATCAAGGTGAACGGCGCC
CCGATCGAGCTTATCCGCCCGGAGATGCTCCGCCTCAAGGCTTTCGAGCCGATCCTGCTG
GCCGGCCGGTCTCGGTTCAAGGACATCGACATGCGGATCCGCGTCCGCGGCGGCGGGAAG
ACGTCGCAGATCTACGCCATCCGCCAGGCCATCGCCAAGGGGCTCGTCGCCTACTTCCAG
AAGTACGTCGACGAGGCCGCCAAGAAGGAGGTCAAGGAGATCTTCGGCCGCTACGACCGC
ACCCTCCTCGTCGCCGAC---------------------CCCCGCCGCTGCGAG------
---------------------------------------------------CCCAAGAAG
TTCGGCGGTCGCGGCGCCCGTGCCAGGTTCCAGAAGTCGTACCGT
>Vitis
---------------ATGGCGGCCCCAATCGAATCCGTACAATGCTTCGGCCGGAAAAAG
ACGGCTGTTGCTGTCACCTACTGCAAGCGCGGCAGAGGCCTGATCAAGATCAACGGATGT
CCCATCGAGTTGATTGAGCCGGAGATCCTCCGTCACAAGGCCTACGAGCCCATCCTACTC
CTCGGCCGCCACCGCTTCGCCGGCGTCGATATGAGGATAAGAGTCAAGGGTGGTGGTCAC
ACCTCTCAGATCTACGCCATCCGCCAAAGTATCGCCAAGGCCTTGGTCGCCTTCTACCAG
AAGTATGTGGACGAGCACCCAAGAAGTTCGGTGGTCGTGGTGCTCGTGCCAGGTTCCAGA
AATCTTACCGTTGAGGAATTAAGTTTCGAGGTGGTTTCGCTTTCATTTTGCAACGTTTGG
TTTTTAAATGCAGTGTTAGTTTCTCTTCCTATTCTTCATCTTCTGCTTCCACCATGCCAA
ATGGGGGAAATAAGAACT---------------------------
>Arath
---------ATGGCGACACAACCAGCTACTGAATCTGTGCAATGCTTCGGAAGGAAGAAG
ACCGCAGTGGCCGTCACTCACTGCAAGCGTGGATCTGGTTTAATTAAGCTCAACGGTTGC
CCAATCGAGCTTTTCCAGCCAGAGATCCTCCGATTCAAGATCTTCGAGCCGATTCTTCTC
CTCGGAAAGCACCGTTTCGCAGGTGTGAACATGAGGATCCGTGTCAACGGTGGTGGTCAC
ACATCACAGGTTTACGCCATCCGTCAGAGTATCGCGAAGGCTCTTGTTGCGTACTACCAG
AAGTATGTGGATGAGCAGTCGAAGAAGGAGATTAAAGATATCTTGGTGAGGTATGATAGG
ACTCTGCTTGTGGCGGAT---------------------CCGAGGAGGTGTGAG------
---------------------------------------------------CCGAAGAAG
TTTGGTGGTCGTGGTGCTCGTTCTCGTTACCAGAAGAGTTACCGT
>Zostera
------ATGGTGTCGGCGAAAGCAGTGAATGAATCCGTGCAATGCTTCGGTCGTAAGAAG
ACTGCCGTGGCAGTCACTCATTGCAAACGCGGGCGTGGCTTGATTAAGATCAACGGCGTT
CCCATTGAGCTGGTGGAACCAGAGATCCTCCGATACAAGGCCTTCGAACCGATCCTCCTC
CTCGGTCGCCATCGCTTTAGTGGTGTTGATATGCGGATCCGTGTTCGCGGTGGAGGACAG
ACATCGAGGATCTACGCTATTCGTCAGAGCATCGCCAAGGCTTTGGTTGCTTTCTTT---
------------------------------------------------------------
------------------------------------------------------------
------------------------------------------------------------
---------------------------------------------
>Posidonia
------------ATGGCGACTCCGGCGGTGGAATCGGTGCAGTGCTTCGGGCGGAAGAAG
ACGGCTGTGGCGGTGACCTACTGCAAGCGTGGCCGCGGGCTGATCAAGATCAACGGTGTC
CCGATCGAGTTGGTCCAGCCGGAGATCCTCCGGTACAAGGCCTATGAGCCCATCCTCCTC
CTCGGACGCCACCGCTTCGCGGGGGTGGACATGCGGATCCGCGTCAAGGGCGGTGGGCAA
ACCTCCCGGATCTACGCCATCCGGCAGAGCATTGCCAAGGCGCTGGTGGCGTTCTTCCAG
AAGTACGTCGACGAGCAGGCGAAGAAGGAGATCAAGGACATCCTCGTCAGGTATGATCGC
ACGCTCCTTGTTGCAGAT---------------------CCCAGGAGGTGCGAG------
---------------------------------------------------CCCAAGAAG
TTCGGCGGGCGTGGCGCCAGGGCCAGGTTCCAGAAGTCCTACCGT
>Medtr
---------------------------atggaacaggtgcaatgctttggccggaagaag
aacgccgttgcagttacccactgcaagagaggtcgcggtctcatcaagattaatggctgt
ccaatcgaactggtggagcctgagattcttcgtttcaaggcatacgaaccaatcctcctt
ctcggcagacaccgtttcgccggagttgatatgaggatccgtgtgaagggtggaggtcac
acttctcagatctatgccattcgtcagagtattgccaaggctttggttgcttactatcag
aaatatgttgatgaacaaagtaagaaggagattaaggatattcttgttcgttatgatcgt
actcttcttgttgctgat---------------------cctagacgctgtgag------
---------------------------------------------------cctaagaag
tttggtggtcgtggtgctcgtgctaggttccagaaatcttatcgt
>Poptr
---------ATGGCGACAGCTGCACCAACAGAGTCGGTTCAATGTTTCGGGCGGAAGAAA
ACGGCAGTAGCAGTCACCCACTGCAAGCGCGGCCGCGGCCTAATCAAAATCAACGGCAGC
CCAATTGAACTCGTTGAACCGGAGATCCTCCGATTCAAGGCTTACGAGCCAATCCTCCTC
CTTGGACGACATCGATTTGCTGGTGTCGACATGAGGATCAGAGTAAAGGGTGGAGGTCAT
ACCTCGCAGATTTACGCGATAAGGCAGAGCATAGCGAAGGCTCTTGTTGCTTTCTATCAA
AAGTATGTTGATGAGCAAAGCAAGAAGGAGATTAAAGATATACTGGTTAGGTACGATAGG
ACTTTGCTTGTAGCGGAT---------------------CCAAGAAGGTGCGAG------
---------------------------------------------------ACTAAGAAG
TTTGGTGGACGTGGTGCCCGTGCTAGGTTCCAGAAGAGTTACCGT
