# Supplementary material for: Back to the sea twice: identifying candidate plant genes for molecular evolution to marine life
Source: BMC Evol Biol. 2011 Jan 12;11:8. doi: 10.1186/1471-2148-11-8 (PMC3033329; doi:10.1186/1471-2148-11-8)
Supplement: Additional file 3 — Aligned nucleotide (CDS) sequences of each OrthoMCL cluster, produced with PAL2NAL. [file 1471-2148-11-8-S3.GZ › orthomcl1051.pal2nal]

>Zostera
ATGGAACGCCGAAACCTCCATCTCTTCCTCTTCCTTGTC------------CTCTTTTAT
GTCACTGCCGTCGTCTCCGTTTACTCTCAGAAACAAGCTCTCATCAAACAGGTGACCGAA
GATGGCGTCGTCAGCGATGTGGAGGAAAACGAAGAAGACGACCATCTACTGAAGAGTGAA
TTCACTTCTTTCGTGTCGAGATACTCAAAGTCATACGAGACGACGGAGGAGCACGATCAC
CGTTACAAGATTTTCCGATCCAACTTCCGGAGAGCCCAGAGGAACCAGGTGCTTGATCCC
TCCGCTACCCACGGCATCACCAAGTTTTCCGATCTAACAACCGAGGAGTTCGAGTCCCAG
TATCTTGGTCTGAAGAAACCGAAACCTTCCATATTTCAGAAAACAAATCCGGCATCCATC
GGAACCCATGAGGCTGCAACACTCCCTACCACTGACCTCCCCGAAGATTTCGACTGGAGA
GACTTGGGCGCCGTGACTCCCGTCAAGGACCAGGGCGTGTGTGGTTCTTGCTGGTCGTTC
AGCGCCGCCGCGGCTCTTGANGGGGCAAACTATCTGGCTACTGGTAAGCTAATC------
------------------------------------------------------------
------------------------------------------------------------
------------------------------------------------------------
------------------------------------------------------------
------------------------------------------------------------
------------------------------------------------------------
------------------------------------------------------------
------------------------------------------------------------
------------------------------------------------------------
---------------------------
>Poptr
ATGGAGCGCTTTTCTCTGCTCGCACTCCTTCTTCTAACA------CTCCTATGCTCCGCA
GTTGCATCCACAGTATCTTCCAACGACCTAGACGATCCTTTAATCAGACAAGTCGTATCA
GACGGCGAGGATGAT------CTCCTCAACGCAGAG------------------CATCAT
TTCACTTCTTTCAAATCCAAATTCGGCAAAACATACGCGACTCAAGAAGAGCATGATTAC
CGATTTGGTGTTTTCAAAGCTAATCTTCGCCGTGCGAAGAAACACCAGATGATAGACCCC
ACCGCCGCCCACGGCATCACCAAGTTCTCTGACCTGACACCGAAAGAATTCCGCCGCCAG
TTCCTTGGATTGAAGCGGTGGCTACGG---------------TTGCCTACGGACGCT---
------AACAAGGCGCCGATTCTTCCTACTACTGATCTACCTACTGATTATGACTGGCGC
GATCACGGTGCCGTTACAGAAGTCAAAGACCAGGGATCGTGTGGATCGTGCTGGTCGTTT
AGTGCTACCGGGGCGTTAGAAGGAGCTCATTATTTAGCCACAGGAGAGCTTGCGAGCCTG
AGTGAGCAGCAGCTTGTGGACTGCGATCATGAGTGTGATCCAGAAGAATATGGCGCTTGT
GACTCTGGCTGCGATGGTGGGCTGATGAATAATGCCTTCGAGTACGCACTCAAGGCAGGT
GGACTTGAACGTGAGGCAGACTATCCTTACACTGGAACTGACGGTGGCACTTGCAAATTT
GACAAGAGCAAAGTTGTAGCATCCGTATCTAACTTCAGTGTTGTTTCAATCGATGAAGAT
CAAATTGCTGCGAATCTGGTGAAGCATGGTCCACTCTCAGTGGCGATCAATGCAGCTTTT
ATGCAGACATATGTAGGTGGAGTTTCATGCCCATACATTTGCTCGAAGCGTCAGGATCAC
GGGGTGCTACTGGTGGGGTATGGATCCGCTGGTTATGCTCCTATCCGGTTTAAGGAAAAG
CCCTTCTGGATTATCAAGAATTCATGGGGACAGAATTGGGGAGAGAATGGCTATTACAAA
ATCTGCAGGGGT---------CGCAATATCTGTGGTGTAGATTCCATGGTTTCAACTGTT
GCTGCA---ATTCACACTACAGCTCAG
>Vitis
ATGGGTACCGTCTCTCGCTCCGCTCTCCTGTTTCTCATTCCCACACTACTATTCTCTGCG
GCCGTCTCCGACATATCTTCCGATGAATCCGATGACCTATTGATCCGCCAAGTTGTGCCG
GAGGGGGACGAT---------CTATTGAGCGCTGAA------------------CACCAG
TTTGGCTTATTCAAGGCTAAGTTCGGCAAAACCTACTCCACTGTCGAGGAGCACGACTAC
CGCTTCAGCGTCTTCGAGGCTAACTTGCGTCGCGCTAGAAGGCACCAGTTGCTCGATCCT
TCTGCTGTACACGGCGTCACTCGGTTCTCCGATTTAACTCCTGACGAGTTTCGCCGGGAT
TATCTCGGATTAAAGCCGCTCCGG------------------CTCCCAGCCGATGCA---
------CAAAAGGCTCCGATCCTCCCGACCAACGATCTTCCTACCGATTTTGACTGGAGA
GATCATGGTGCCGTAACCCCAGTTAAAGATCAAGGTTCCTGTGGATCATGCTGGTCCTTC
AGTGCAATTGGAGCCTTGGAAGGAGCTCATTTTCTTACGACTGGAAATCTTATTAGCATG
AGTGAGCAACAGCTTGTGGATTGTGACCATGAGTGTGATCCAGAAGAATATGGTGCTTGT
GACCAAGGGTGCAATGGGGGGTTGATGACAAGTGCTTTTGAGTACATACTAAAAGCTGGG
GGAGTTGAGCGAGAAGAGACTTATCCTTATATTGGATCTGATCGTGGTTCTTGCAAATTT
AACAAAAGCCAAATTGTTGCATCAGTATCGAACTTCAGTGTTGTTTCACTTGATGAAGAT
CAAATTGCTGCAAATATGGTGAAGAATGGCCCTCTTGCAGTGGGTATCAACGCAGTTTTC
ATGCAAACATACATGAAGGGAGTTTCATGCCCATACATTTGCTCAAGAAATTTGGATCAT
GGAGTGGTTCTAGTTGGATATGGTTCTGCTGGTTATGCCCCTATCCGGTTCAAGGAAAAG
CCTTACTGGATCATAAAGAACTCTTGGGGAGAAAGCTGGGGAGAAGATGGGTATTACAAG
ATCTGCAGAGGT---------CATAACGCATGTGGAGTGGATTCCATGGTCTCAACTGTA
GCAGCT---ATCCAGACCACCACCCAA
>Arath
ATGGATCGTCTTAAGCTT---TATTTCTCCGTTTTCGTT---TTGTCTTTCTTTATCGTC
TCGGTTTCGTCGTCTGATGTCAACGACGGCGATGATCTCGTGATCCGTCAGGTGGTTGGT
GGAGCCGAGCCTCAG------GTTTTGACCTCAGAG------------------GATCAC
TTTTCTCTCTTCAAGCGGAAGTTCGGGAAGGTCTACGCTTCCAACGAGGAGCATGACTAT
AGATTCTCGGTTTTCAAAGCGAATCTCAGGCGAGCGAGGCGTCACCAGAAGTTGGATCCG
TCGGCGACTCATGGTGTTACGCAGTTCTCAGATCTGACTCGGTCTGAGTTCCGTAAGAAG
CACTTGGGGGTTAGAAGTGGCTTTAAG---------------CTTCCTAAAGATGCC---
------AACAAGGCTCCGATTCTCCCTACCGAAAATCTCCCTGAGGATTTTGATTGGAGA
GATCATGGCGCCGTTACTCCCGTCAAAAATCAGGGATCTTGCGGCTCTTGCTGGAGTTTC
AGCGCCACTGGAGCTTTGGAAGGTGCTAACTTCCTCGCTACCGGCAAACTCGTCAGCCTC
AGCGAACAACAGCTCGTCGACTGTGATCACGAGTGTGATCCCGAGGAGGCAGATTCCTGC
GACTCTGGTTGCAATGGTGGGCTAATGAACAGCGCTTTTGAATACACCCTCAAAACCGGA
GGGCTCATGAAAGAAGAAGACTATCCTTACACCGGAAAGGACGGCAAGACCTGCAAGCTA
GACAAGTCCAAGATCGTTGCCTCTGTCTCCAACTTCAGTGTTATCTCCATTGATGAAGAA
CAGATTGCTGCAAACCTTGTCAAGAACGGACCTCTTGCTGTAGCCATCAACGCTGGCTAT
ATGCAGACTTACATTGGAGGAGTCTCATGCCCTTACATATGCACCAGGAGGCTCAACCAC
GGTGTCTTATTGGTTGGCTATGGAGCGGCAGGTTACGCTCCGGCTAGGTTCAAGGAGAAG
CCTTACTGGATCATCAAGAACTCGTGGGGAGAGACTTGGGGTGAAAATGGTTTCTACAAA
ATCTGCAAAGGC---------CGTAACATTTGTGGTGTTGACAGTATGGTCTCCACTGTT
GCAGCCACCGTCTCAACCACCGCCCAT
>Medtr
atggatcatcgc---------actcttcttctcttcgtc---gttcttttcatcttctcc
gtctcggcattctccacgcccgacgaaggagaagatccaataatccgtcaggtggta---
------gacgaagaaggagtgcggttgggagcagag------------------catcac
tttaacctatttaaacataagtttgggaaggtttattcttccaaggatgaacatgattac
aggtttaaaatcttcaagtctaatctgaaccgtgctaagaggcatcaattgatggatcct
tcggcggttcacggtgttacaagattctccgatcttaccccgagagagtttcgtaagagc
gttttgggattgagaggggtg------------------gggttgccgaaagatgct---
------aatgcagccccgattcttccgacagataatcttcccaaggattttgattggaga
gagaaaggagccgttactgccgttaaaaatcagggctcttgtggatcatgctggagtttc
agcacaaccggtgcacttgaaggtgctcactttctgtcgaccggaaaacttgtcagtctt
agcgagcaacaacttgttgattgtgatcatgagtgtgatcctgagcaaccaggttcttgt
gatgccgggtgcaatggtggtctaatgaatagtgcttttgagtacattttaaaatccggt
ggggtgatgcgcgaagaagactatccttattctggtactgatcgtggatcatgcaagttt
gacaagaaaaaaattgcagcatcagtagcaaatttcagtgttgtttcacttgatgaagac
cagattgccgctaatcttgtcaagaacggtcctcttgctattgccttgaatgccgtatat
atgcaaacgtacgttggaggagtatcatgtccatacatatgctcaaagagactagatcat
ggagtgttactggtgggatatggatctggagcctattcgcctattaggttgaaggagaag
ccatattggataattaaaaactcatggggtgagacttggggagaaaatggatactataaa
atatgcagggga---------cgaaatatctgcggagtggactctatggtttctactgtg
gctgcc---gttcatactactacc---
>Posidonia
------------------------------------------------------------
------------------------------------------------------------
------------------------------------------------------------
------------------------------------------------------------
------------------------------------------------------------
------------------------------------------------------------
------------------------------------------------------------
------------------------------------------------------------
------------------------------------TAACCAGCGAATTTAGATGTTTAG
ATA---------------------------------------------------------
---------------------------TTCCACGAAATCAAAGCAGACAGGTTTGACTAG
ATAAACGGGTGTCCTGACCTGCATCAGGATTCTTATGTACAAAGGACTGGTGATGTGGAT
AAATTACCATGAGCTTGTGGTAAGGGCAGCCACTGGGAGACCATGGAATCAACCCCACAG
ACATTCCGTCCTCTACAGATCTTGTAGTACCCATTCTCTCCCCAGGATTCTCCCCACGAG
TTCTTTATGATCCAGTATGGCTTCTTCTTGAGACGAATCGGGGCATAACCAGCATTGCCA
TAACCCACTAGAAGTACACCATGATCTAAATGCTTACCACATATGTATGGGCATGAGACT
CCGCCGATGTAGGTCTGCATGAACACTGCATTGATCCCAACCGCAAGAGGTCCATTTTTC
ACGAGATTCGCAGCAATTTGATCTTCATCAACAGAGATCTCACTGGAGTTAGAAACTAAA
GCAGCAATTTTG---------GATTTGTCAAATTTGCAGGTATTCCTATCTGTCCCAGTG
TAAGGG---TAATCTTCTTCACGCTCA
>Bradi
ATGGCGCGCCTCCGCCGTCTCCCCATCGTCGTCGCTGCC---GTCCTCCTCCTCTCCGGC
GTCGCTGCACTTTCCTCGCCGGTG------GAGGACCCACTCATCGAGCAGGTGGTCGGG
GGCGACGAGAAGAACGAGCTGGAGCTGAACGCCGAG------------------GCGCAC
TTCGCGAGCTTCGTCCAGCGGTTCAACAAGTCGTACAGGGACGCCGACGAGCACGCCCAC
CGGCTGTCCGTGTTCACGGCCAACCTCCGCCGCGCGCGGCGCCACCAGCGGCTCGACCCC
TCGGCGGTCCACGGCGTCACCAAGTTCTCCGACCTAACCCCCGACGAGTTCCGGGACCGC
TTCCTCGGCCTCCGCAAGTACCGCCGGAGCTTTCTCAAGGGACTATCCGGATCGGCG---
------CACGACGCCCCGGCCCTCCCCACAGACGGCCTCCCCACCGAGTTCGACTGGCGC
GAGCACGGCGCCGTCGGGCCTGTCAAGGACCAGGGCTCGTGCGGGTCGTGCTGGTCGTTC
AGTACGTCCGGTGCGCTGGAGGGCGCGCACTACCTCGCCACCGGGAAGCTCGAGGTGCTC
AGCGAGCAGCAGATGGTTGACTGCGATCACGAGTGTGATCCATCAGAACCACGAGCGTGC
GACGCAGGATGCAATGGTGGCTTGATGACTACAGCTTTCAGCTATCTTGCGAAAGCTGGT
GGTCTGGAGACCGAGAAGGACTACCCTTACACCGGGAGGGGC---GGTGCCTGTAAGTTT
GATAAGTCTAAAATTGCTGCTCAAGTCAAGAACTTCAGCACTGTTGCTGTGGATGAAGAT
CAAATTGCGGCTAACCTTGTGAAACATGGCCCGCTCGCAATTGGTATCAATGCAGTCTTC
ATGCAGACATACATTGGTGGTGTCTCATGTCCATTTATCTGTGGGAGGCATCTTGATCAT
GGTGTTCTCTTGGTTGGCTATGGATCTGCTGGTTATGCGCCACTCCGCTTCAAGGAAAAA
CCATACTGGATCATAAAGAATTCGTGGGGCGAGAACTGGGGTGAGAGCGGGTACTACAAG
ATCTGCAGGGGGGCGCATGTCAAGAACAAATGCGGTGTTGATTCCATGGTTTCCACG---
---------------------------
>Oryza
ATGGATCAC------------CGCCTCCTCCTCCTCGGC---CTCCTCCTCCTCTCCCCG
GCGGTGGCCGCCGCCTCAGTCCCCGGCGAGGAGGAGCCGCTGATCCGGCAGGTGGTCGGC
GGCGGCGACGACAACGAGCTGGAGCTGAACGCGGAG------------------CGCCAC
TTCGCCAGCTTCGTCCAGAGGTTCGGGAAGTCCTACCGTGACGCCGACGAGCACGCGTAC
CGGCTCTCCGTGTTCAAGGCCAACCTCCGCCGCGCGCGCCGCCACCAGCTGCTCGACCCC
TCCGCGGAGCACGGCGTCACCAAGTTCTCCGACCTCACCCCGGCCGAGTTCCGCCGGGCC
TACCTCGGCCTCCGCACGTCGCGCCGCGCCTTCCTGCGGGGGCTCGGCGGGTCCGCC---
------CACGAGGCGCCCGTCCTCCCCACCGACGGCCTCCCCGACGACTTCGACTGGAGA
GACCACGGCGCCGTCGGCCCCGTCAAGAACCAGGGATCGTGCGGGTCGTGCTGGTCGTTC
AGCGCGTCGGGGGCGCTAGAGGGAGCGAACTACCTGGCGACGGGCAAGATGGACGTGCTC
TCCGAGCAGCAGATGGTCGATTGCGACCATGAGTGTGATTCATCAGAACCTGATTCATGT
GATGCTGGATGCAATGGTGGATTGATGACTAACGCCTTCAGCTATCTTTTGAAATCCGGT
GGCCTTGAGAGTGAGAAGGATTACCCCTACACTGGGAGGGAT---GGCACCTGCAAATTT
GACAAGTCGAAGATTGTTACTTCAGTTCAGAACTTCAGTGTTGTCTCTGTCGATGAGGAT
CAGATTGCTGCCAACCTTGTCAAACATGGGCCACTTGCAATTGGCATCAATGCTGCGTAC
ATGCAAACATACATTGGTGGTGTTTCGTGCCCGTACATCTGTGGCAGGCACCTTGATCAC
GGTGTTCTTCTCGTTGGCTACGGCGCATCTGGTTTTGCTCCAATCCGCCTAAAGGATAAG
GCCTACTGGATCATCAAGAACTCCTGGGGCGAGAACTGGGGAGAGCATGGGTACTACAAG
ATCTGCAGGGGCTCCAACGTCCGCAACAAATGTGGCGTGGATTCTATGGTCTCCACCGTG
TCTGCC---ATCCACACCTCAAAGGAG
>Zma
ATGGCTCATCGC---------GTTCTCCTCCTCCTCTCT------------CTCGCGTCG
GCCGCCGCGGTTGCCGCCGCCGTCGACGCGGAGGACCCGCTGATCCGGCAGGTGGTTCCC
GGTGGAGATGACAACGATCTGGAGCTGAACGCGGAG------------------TCCCAC
TTCCTGAGCTTCGTGCAGCGGTTCGGCAAGTCCTACAAGGACGCCGACGAGCACGCGTAC
CGGCTGTCCGTTTTCAAGGCCAACCTGCGCCGCGCGCGCCGGCACCAGCTGCTGGACCCG
TCGGCGGAGCACGGCGTCACTAAGTTCTCCGACCTCACGCCGGCAGAGTTCCGCCGGACC
TACCTCGGCCTCCGCAAGTCCCGGCGCGCTCTCCTCAGAGAACTCGGGGAGTCGGCG---
------CACGAGGCGCCCGTGCTCCCCACCGATGGTCTCCCCGACGATTTCGACTGGAGG
GACCACGGCGCCGTCGGCCCCGTCAAGAACCAGGGTTCGTGCGGGTCGTGCTGGTCGTTC
AGCGCGTCTGGAGCGCTGGAGGGTGCGCACTACCTCGCAACTGGCAAGCTGGAGGTGCTT
TCGGAGCAGCAGTTCGTCGACTGTGACCACGAGTGTGATTCATCGGAGCCTGATTCATGT
GATTCGGGTTGCAATGGTGGGCTAATGACGACGGCATTCAGTTATCTCCAGAAGGCCGGT
GGCCTTGAGAGTGAGAAGGATTACCCTTACACTGGGAGTGAT---GGCAAATGCAAGTTT
GACAAGTCCAAGATTGTTGCTTCAGTTCAGAACTTCAGTGTTGTGTCTGTGGACGAGGCT
CAAATTTCTGCTAACCTCATCAAACATGGGCCATTGGCAATCGGCATCAATGCTGCCTAC
ATGCAGACATACATCGGAGGCGTGTCATGCCCATACATCTGTGGCAGGCACCTTGACCAT
GGTGTTCTCCTTGTTGGATATGGTGCTTCTGGTTTCGCCCCCATTCGCCTGAAGGACAAG
CCTTACTGGATCATCAAGAACTCGTGGGGCGAGAACTGGGGGGAGAACGGATACTACAAG
ATATGCAGGGGTTCCAACGTTCGCAACAAGTGCGGCGTCGATTCCATGGTCTCTACCGTG
TCCGCA---GTCCACGCCTCGAAGGAG
>Sorbi
ATGGCTCATCGC---------GTTCTCCTCCTCCTTTCT------------CTCGCGGCG
GCCGTCGCGGTAGCCGCCGCCGTCGACACGGAGGATCCGCTGATCCGGCAGGTGGTTCCC
GGCGGAGATGACAACGAGCTGGAGCTGAACGCGGAG------------------TCCCAC
TTCCTGAGCTTTGTGCAGCGGTTCGGCAAGTCCTACAAGGACGCCGAAGAGCACGCGTAC
CGGCTGTCCATCTTCAAGGCCAACCTGCGCCGCGCGCGCCGGCACCAGCTGCTGGACCCG
TCGGCGGAGCACGGCGTCACTAAGTTCTCCGACCTGACGCCGGCCGAGTTCCGCCGGACC
TACCTCGGCCTCCGTAAGTCACGGCGCGCGCTCCTCAGAGAGCTCGGGAAGTCGGCG---
------AACGAGGCGCCTGTGCTCCCCACCGATGGCCTGCCCGACGACTTCGATTGGAGG
GACCACGGCGCCGTCACCCCTGTCAAGAACCAGGGTTCGTGCGGCTCGTGCTGGTCGTTC
AGCACGTCGGGAGCGCTGGAGGGTGCGCACTACCTCGCAACTGGCAAGCTGGAGGTGCTT
TCCGAGCAGCAGATGGTCGACTGTGACCACGTGTGTGATACATCAGAACCTGATTCATGT
GATTCTGGGTGCAATGGTGGGCTGATGACGAATGCCTTCAGTTATCTCCAGAAGGCTGGT
GGCCTTGAGAGTGAGAAGGATTACCCTTACACTGGGAGTGAT---GATAAATGCAAGTTT
GACAAGTCCAAGATTGTTGCTTCAGTTCAGAACTTCAGTGTTGTGTCTGTTGATGAGGGT
CAAATTGCTGCTAACCTCATTAAACATGGGCCACTGGCAATCGGCATCAATGCTGCCTAC
ATGCAGACATACATCGGAGGCGTGTCATGTCCATACATCTGTGGCAGGACCCTTGACCAC
GGTGTTCTCCTTGTTGGCTATGGCGCAGCTGGTTTTGCCCCCATTCGCCTGAAGGACAAG
CCATACTGGATCATCAAGAACTCGTGGGGCGAGAACTGGGGGGAGAACGGATACTACAAG
ATATGCAGGGGTTCCAATGTTCGCAACAAGTGCGGCGTCGACTCCATGGTCTCTACCGTG
TCCGCA---GTCCGCACCTCGAAGGAG
