# Supplementary material for: Back to the sea twice: identifying candidate plant genes for molecular evolution to marine life
Source: BMC Evol Biol. 2011 Jan 12;11:8. doi: 10.1186/1471-2148-11-8 (PMC3033329; doi:10.1186/1471-2148-11-8)
Supplement: Additional file 3 — Aligned nucleotide (CDS) sequences of each OrthoMCL cluster, produced with PAL2NAL. [file 1471-2148-11-8-S3.GZ › orthomcl1048.pal2nal]

>Zma
---------------------------------------------------------ATG
TCGACTGCCACCGCCGCAAGATTGCCCGCTCCCAGATCCGGGGCAAGCTATCACTATCAG
------------ACCGCGGCTCCGGCGGCCAACACCCTC---------TCCTTCGCCGGC
CACGCGAGGCAGGCGGCCCGCGCGTCCGGGCCACGGCTGTCCAGCAGGTTCGTGGCGGCC
GCGGCGGCCGTGCTGCACAAGGTGAAGCTGGTCGGCCCGGACGGGACGGAGCACGAGTTC
GAGGCCCCCGACGACACCTACATCCTCGAGGCGGCCGAGACCGCCGGGGTGGAGCTGCCC
TTCTCCTGCCGCGCCGGGTCCTGCTCCACCTGCGCCGGGAGGATGTCGGCCGGCGAGGTC
GACCAGTCGGAGGGGTCCTTCCTCGACGACGGCCAGATGGCCGAGGGGTACCTCCTCACC
TGCATCTCCTACCCCAAGGCAGACTGCGTCATCCACACCCACAAGGAGGAGGACCTGTAC
>Zostera
---------------------------------------------------------ATG
GCGTCAATCACATTTCCTACCATATCCACTATCACAACTGGTGTCAGACAACCAAACAAA
------------TCCATATTTTTCACCAAGTCGTCTACT---------ACATTTGGATCG
AATTCAAAA---CTTTGCAAAACATTTGGCTTGAAG---ACTAGCAACAGCTTTCGTGCC
ACTGCCATGGCAACTTACAAGGTGAAACTTATTAGCCCAGAAGGAGTAGTCAACGAGTTT
GATGCCCCAGACGATGCATACATCTTGGATTCTTGTGATAGTGCTGGGTTGGATCTTCCA
TACTCTTGTCGTGCTGGAGCATGCTCTACTTGTGCAGGCAAACTTGAGTCTGGTACTGTC
GACCAATCTGATGGATCATTCCTTGATGATACTCAGATAAGCAATGGCTATGTCCTCACT
TGCGTTGCATACCCTACTTCAGATATCACTATCCACACACATAAAGAAGCTGATCTGTAC
>Arath
---------------------------------------------------------ATG
GCGACTGTACGAATCTCCTCCACTAGCATGACCAAGGCCGTTCTTAGAAGCCAGACA---
------------ACCAACAAGCTCATTACTAACAAGAGCTACAACTTATCTGTTGGATCA
ACGAAAAGG---GTTTCGAGATCTTTTGGTTTGAAATGCTCAGCGAATTCTGGTGGTGCT
ACGATGTCGGCGGTATACAAGGTCAAGCTCTTAGGACCTGATGGTCAAGAAGATGAGTTT
GAGGTTCAAGATGATCAGTACATCTTGGATGCAGCTGAAGAGGCAGGAGTTGACTTGCCT
TACTCTTGCAGAGCCGGTGCGTGTTCTACTTGCGCGGGTCAGATTGTGTCCGGCAACGTT
GACCAGTCGGATGGTTCGTTTCTCGAGGATAGCCACTTGGAGAAGGGTTATGTTTTGACT
TGTGTGGCTTACCCACAGTCTGACTGTGTGATCCATACCCACAAGGAAACTGAACTCTTC
>Medtr
------------------------------------------------atgtcagccttg
tcaactgtgaaggtttaccgctattgcacgcttaaagctaccaaccaaaatcaattcact
------------actgccgcaacagtcaagtgcccttct---------tctctaggatcc
gcgaagaat---gtttcacgatcttttggcctgaag---tcatctgcttcatctagggtt
actgcggtggctgcttacaaagttaagctgattggtccggatggaaaagaaaatgaattt
gaggcaactgatgatacttacatcttagatgcagcagagaatgcaggagttgaacttcca
tattcatgccgtgctggagcatgctctacctgtgctgggaaggttgtttctggttctgtc
gatcagtcagatgggtcatttctcgatgacaatcaattaaatgaaggttatgttctaacc
tgtgtagcctatccaacttcagactgtgttattcatacgcacaaagaaggtgacctcttt
>Oryza
---------------------------------------------------------ATG
GCGACGTGCACACTTGCAACTTCATGTGTGTCCTTGAGCAATGCTAGAACTCAGGCCTCC
------------AAGGTGGCGGCGGTCAAGAGCCCGGCA---------TCTCTAAGCTTC
TTCAGCCAA---GGCATGCAGTTTCCAAGCCTGAAGGCCTCCTCCAAGAAGCTTGACGTC
TCGGCAATGGCTACCTACAAGGTTAAGCTCATCACACCAGAAGGGCAAGAGCACGAGTTC
GAGGCTCCGGATGACACCTACATCCTTGATGCCGCCGAGACCGCTGGAGTAGAGCTTCCC
TACTCATGCCGTGCTGGAGCATGCTCTACCTGTGCCGGTAAGATCGAGGCTGGCTCCGTC
GACCAGTCGGATGGATCATTCCTTGATGATGCGCAGCAGGAAGAAGGCTATGTGCTGACA
TGTGTCTCCTACCCTAAGTCCGACTGCGTCATCCATACTCACAAGGAAGGAGACCTTTAC
>Bradi
---------------------------------------------------------ATG
TTGACTAGCACCTTTGCAACATCATGCACGCTCTTCAGCAATGTTACAACCGAGGCC---
------------TCTCAGAAAGTGGTCAAGAGCCCTTCA---------TCTCTAAGCTTC
TTCAGTCAAGGTGTGCTGCAGGTTCTGAGCCTGAAG---TCATCCAAAAAGCTCGATGTT
TCTGCTATGGCCGTCTACAAGGTGAAGCTTGTCACCCCGGAAGGGCAAGAGCATGAGTTC
GAGGCACCTGATGACACCTACATCCTCGATGCTGCCGAGACTGCCGGTGTGGAGTTGCCT
TACTCATGCCGGGCCGGAGCGTGCTCCACCTGCGCTGGCAAGATCGAGGCTGGCTCTGTC
GACCAGTCAGACGGGTCGTTCCTTGACGACGGGCAGCAGGAAGAAGGCTATGTTCTGACC
TGCGTGTCGTACCCCAAGTCGGACTGCGTCATCCATACCCACAAGGAGGGTGACCTTTAT
>Sorbi
---------------------------------------------------------ATG
TCGACCAGCACATTTGCTACTTCCTGCACGCTGTTGGGCAATGTTAGAACACAGGCC---
------------TCCCAGACAGCGGTGAAGAGCCCTTCA---------TCTCTTAGCTTC
TTCAGCCAT---GTTATGAAGGTTCCAAGCCTGAAG---ACCTCCAAGAAACTCGATGTC
TCTGCGATGGCTGTCTACAAGGTGAAGCTTGTCACGCCTGAAGGTCAAGAGCACGAGTTT
GATGCTCCAGATGACACCTACATACTTGATGCCGCTGAGACTGCCGGTGTGGAGTTGCCG
TACTCGTGCCGTGCTGGGGCTTGCTCCACCTGTGCTGGCAAAATCGAGTCTGGTGCAGTT
GACCAGTCGGATGGATCCTTCCTTGATGACGGGCAGCAGGAGGAGGGCTATGTGCTGACA
TGCGTCTCCTACCCAAAGTCCGACTGCGTCATCCACACCCACAAGGAAGGTGACCTGTAC
>Vitis
ATGTGGACTTACGTCACCAGTGACGTCTCTGTCTCCTCTCGTGCCAAGAGTGTAAATATG
TCTACCGTGAGCCTTCCTACGCCATTCTTGTTCAAAAGTGCACCCTTGAAGAAA------
------------TCTTGTGCCTTGATCAGGAGTCCAGGT---------TCTTTGGGTTCT
GTGAGGAGC---ACCTCCAAAGCATTTGGGCTGAAA------TCTTCCTCCTTCAGAGTA
TCTGCAATGGCAGTGTACAAAGTGAAACTGATTGGTCCAGACGGTGAGGAAAGCGAGTTT
GATGCCCCGGATGATGTTTACATCCTTGATTCGGCTGAAAATGCGGGACTGGAACTGCCA
TACTCATGCAGGGCTGGAGCCTGCTCAACCTGTGCAGGGCAGATGGTGTTGGGATCTGTC
GACCAATCAGATGGATCATTCCTTGACGAGAAGCAAATGGATAATGGTTACGTGCTGACC
TGTGTTTCATACCCAACTTCAGACTCTGTAATTCATACTCACAAGGAAGGGGATCTCTAC
>Posidonia
------------------------------------------------------------
------------------------------------------------------------
------------------------------------------------------------
------------------------------------------------------------
---------------------------------------------------------TAA
AATAAATATTGGATTATTGTAAAAAAATGTGCGCGACAACTAAACATGTAGTAGCTGGTC
CAAACACATCAAGAGATAGCAAGAGAATCCAAAACCAACACTTGCATCTTCAAATAAAGC
CTCCAGCTAATTTGCAAGTGTCCCAGTTATTCAAGTCTAATCTAACTTGCCCCATGGGTG
GTAATCAGTACAGATCTGATTCCTTGGTGTGTGAATGACACAATCTGAAGTTGGGTAGGC
>Poptr
---------------------------------------------------------ATG
TCAACCGCGAGACTTCCCACAACATGCATGATCAGAAGCGCACCCCCAAGTAAAGTTGCA
AGCCCAAGCAGATCATGTGCCTTGATCAAGAGCCCGGGT---------GCTTTGGGTTCT
GCAATGAGC---GTATCTAAAGCATTTGGCCTGAAG------TCTTCGTCCTTCAAAGTA
TCTGCAATGGCAGTTTACAAAGTGAAACTAATCATGCCAGATGGATGCGAGCACGAATTT
GACGCCCCTGATGATACCTACATCCTTGATTCAGCTGAAAATGCAGGAGTGGAGCTCCCA
TACTCGTGCAGGGCCGGAGCCTGTTCTACTTGTGCTGGTATGATGGTTTCAGGATCCGTG
GACCAATCAGATGGTTCATTCCTCGATGAAAAGCAGATGGAGAAGGGATACGTCCTTACA
TGCATCTCATATCCAACTTCGGACTCTGTGATCCACACACACAAGGAGGAAGACCTGTAT
