# Supplementary material for: Back to the sea twice: identifying candidate plant genes for molecular evolution to marine life
Source: BMC Evol Biol. 2011 Jan 12;11:8. doi: 10.1186/1471-2148-11-8 (PMC3033329; doi:10.1186/1471-2148-11-8)
Supplement: Additional file 3 — Aligned nucleotide (CDS) sequences of each OrthoMCL cluster, produced with PAL2NAL. [file 1471-2148-11-8-S3.GZ › orthomcl1038.pal2nal]

>Zostera
------------------------------------------------------------
------------------------------------------------------------
------------------------TTGCCGTCGTCAGAGAAAGGAGGTGAAGAAAAAGGA
GACGCCATGGGTATCGATTTGGTCGCCGGAGGTAAAAGCAAAAAGACCTACAGAACCAAG
CCAAAGTCCGATGATGTGTATCTGAAACTTATTTTCAAGTTGTATAGTTTTCTTGCAAGG
AGGACGCAGAGTTCCTTCAATAAGGTTATCAAAAAGAGGCTTTGCATGAGTAAGGTCAAC
AAGTGTCCTCTGTCTCTGTCGAGGTTGATCAGATACATGAAGGGAAAGGAAGATAAGATT
GCTGTCATTGTGGGAGCAGTTACAGATGATACC---------------------------
------------------------------------------------------------
------------------------------------------------------------
------------------------------------------------------------
------------------------------------------------------------
---------------------------
>Oryza
------------------------------------------------------------
------------------------------------------------------------
------------------------------------------------------------
------ATGGGTATCGACCTCGTCGCCGGCGGCCGGAACAAGAAGACCAAGCGCACGGCG
CCCAAGTCCGACGATGTCTACCTCAAGCTCATCGTCAAGCTCTACCGCTTCCTGGTGCGG
AGGACCAAGAGCCCCTTCAACGCCGTGATCCTGAGGCGGCTCTTCATGAGCAAGACCAAC
CGCCCGCCGCTCTCGCTCCGCCGCCTCGTCAGGTTCATGGAGGGCAAGGAGAACCAGATC
GCCGTGATCGTGGGCACCGTTACCGACGACAAGAGGGTCTACGAGGTGCCGGCGATGAAG
GTGGCCGCGCTCAGGTTCACCGAGACCGCGAGGGCTCGCATTGTGAATACTGGTGGAGAG
TGCCTTACCTTCGATCAGCTGGCGCTCCGCGCTCCTCTGGGCCAGAACACGGTTCTCCTG
AGGGGTCCTAAGAACGCCAGGGAAGCAGTGAAGCACTTTGGTCCTGCTCCTGGAGTGCCA
CACAGCAACACCAAGCCTTACGTGCGCTCAAAGGGAAGGAAGTTTGAGAAGGCGAGAGGA
AGGAGGAACAGCAAAGGCTTCAAGGTC
>Sorbi
------------------------------------------------------------
------------------------------------------------------------
------------------------------------------------------------
------ATGGGTATCGACCTAGTCGCCGGCGGCCGGAACAAGAAGACCAAGCGCACCGCG
CCCAAGTCCGACGATGTCTACCTCAAGCTCCTCGTCAAGCTGTACCGCTTCCTTGTTCGG
AGGACCAAGAGCAACTTCAACGCTGTGATCCTGAAGCGGCTCTTCATGAGCAAGACCAAC
CGCCCGCCTCTCTCGCTCCGCCGCCTCGTCAACTTCATGGAGGGCAAGGAGAATCAGATT
GCTGTGATAGTGGGCACCGTGACTGACGACAAGAGGGTCTATGAGGTACCAGCAATGAAG
GTGGCTGCGCTCAGGTTCACTGAGACGGCCAGGGCCCGGATTGTGAATGCTGGTGGCGAG
TGCCTCACCTTTGACCAGCTTGCGCTGCGTGCCCCGCTGGGCCAGAACACGGTTCTGCTG
AGGGGACCTAAGAATGCTAGGGAAGCTGTGAAGCACTTTGGCCCTGCGCCTGGTGTGCCC
CACAGCCACACGAAGCCATACGTGCGCTCCAAGGGCAGGAAGTTTGAGAAGGCAAGAGGA
AGGAGGAACAGCAGAGGCTTCAAGGTC
>Zma
------------------------------------------------------------
------------------------------------------------------------
------------------------------------------------------------
------ATGGGTATCGATCTCGTAGCCGGCGGCCGCAACAAGAAGACCAAGCGCACGGCG
CCCAAGTCCGACGATGTCTACCTCAAGCTCCTCGTCAAGCTCTACCGCTTCCTTGTGCGC
AGGACAAAGAGCAACTTCAACGCCGTGATCCTCAAGCGCCTCTTCATGAGCAAGACCAAC
CGCCCGCCGCTCTCGATGCGCCGCCTCGTCAGGTTCATGGAGGGGAAGGGTGATCAGATC
GCCGTGATTGTGGGCACCGTGACCGACGACAAGAGGATCAGCGAGGTGCCGGCGATGAAG
GTCTGCGCGCTCAGGTTCACTGAGACAGCGAGGGCCAGGATCATCAATGCTGGCGGAGAG
TGCCTCACCTTCGACCAGCTCGCGCTCCGTGCCCCACTTGGGCAAAACACGGTTCTGCTG
AGGGGTCCTAAGAACGCTAGGGAAGCTGTCAGGCACTTCGGGCCTGCACCAGGAGTGCCT
CACAGCCACACCAAGCCTTATGTTCGCTCGAAGGGTAGGAAGTTTGAGAAGGCGAGAGGA
AGGAGGAACAGCAGGGGCTTCAAGGTC
>Bradi
------------------------------------------------------------
------------------------------------------------------------
------------------------------------------------------------
------ATGGGTATCGACCTCGTCGCCGGCGGCCGCAACAAGAAGACCAAGCGCACGGCG
CCCAAGTCCGACGATGTCTACCTCAAGCTGCTCGTCAAGCTCTACCGCTTCCTCGTGCGG
AGGACGAAGAGCCACTTCAACGCGGTGATCCTGAAGCGGCTGTTCATGAGCAAGACCAAC
CGCCCGCCGCTCTCGATGCGACGCCTCGTCAGGTTCATGGAGGGCAAGGGTGACCAGATC
GCTGTGATCGTGGGCACCATCACCGACGACAAGAGGGTCTACGAGATCCCGGCGATGAAG
GTGGCCGCGCTCAGGTTCACCGAGACGGCGAGGGCCAGGATTGTCAATGCCGGTGGCGAG
TGCCTCACCTTCGACCAGCTCGCGCTCCGTGCGCCGCTTGGACAGAACACGCTTCTCCTG
AGGGGCCCCAAGAATGCCAGGGAAGCTGTTAGGCACTTTGGCGCTGCTCCAGGTGTCCCA
CACAGCCACACCAAGCCATATGTTCGCTCAAAGGGCAGGAAATTTGAGAAGGCAAGAGGA
AGGAGGAACAGCAGGGGCTTCAAGGTT
>Arath
------------------------------------------------------------
------------------------------------------------------------
------------------------------------------------------------
------ATGGGTATCGATCTTATCGCAGGAGGTAAGAGTAAGAAGACCAAAAGGACTGCT
CCTAAGTCCGATGATGTCTACCTAAAGCTTCTCGTCAAGCTTTACCGGTTTTTGGTGAGG
AGATCTAACAGCAACTTCAATGCTGTGATTCTGAAAAGGCTTTTCATGAGCAAAGTCAAC
AAAGCTCCTCTTTCACTCTCTAGGCTTGTAGAGTTCATGACTGGCAAGGATGACAAGATT
GCTGTGTTGGTTGGAACTATCACTGATGATTTGAGAGTTCATGAGATTCCTGCCATGAAG
GTTACTGCCTTGAGGTTTACTGAGAGGGCTAGGGCTAGAATTGAGAAAGCTGGTGGAGAG
TGCTTAACCTTTGACCAGCTTGCTCTCAGAGCTCCATTGGGACAGAACACAGTTCTTCTT
AGAGGACCAAAGAACTCGCGTGAAGCAGTGAAGCATTTCGGACCTGCTCCTGGTGTGCCA
CACAGTAACACTAAGCCATATGTTAGGCATAAGGGAAGGAAGTTTGAGAAAGCTAGAGGA
AAGCGAAAGAGTCGTGGATTCAAGGTC
>Posidonia
------------------------------------------------------------
------------------------------------------------------------
------------------------------------------------------------
------ATGGGAATCGATCTGATTGCCGGCGGGAAGAGCAAGAAGACCAAGCGCACCAAG
CCAAAGTCCCAGGACGTCTACCTCAAGCTCGTCTTCAAGCTCTACAGCTTCCTGTCGAGG
AGGACGGGGAGTCCATTCAACATGGTGATAAAGAAGAGGCTGTGCATGAGCAAGGTCAAC
AAGGCGCCCCTTGCTCTGTCCAGGCTCGTCAAGTTCATGAAGGGCAAGGAGGATAAGATT
GCTGTTATTGTTGGAACTGTGACGGATGACACTAGGGTTTATGAGGTTCCGGCCTTGAAG
GTTACTGCTCTTAGGTTTACGGAGACTGCGAGGGCCAGGATTGTTAAGGCTGGAGGAGAG
TGCTTGACCTTTGACCAGCTTGCTCTTCTTGCTCCACTTGGACAGAACACAGTTCTGCTA
AGGGGACCCAAGAACTCTCGTGAAGCTGTGAAGCACTTTGGCCCTGCTCCTGGTGTGCCA
CACAGCCATACCAAGCCATATGTGCGTTCCAAGGGACGCAAGTTTGAAAGAGCCAGAGGT
AGAAGGAACAGCAGGGGATTCAGAGTT
>Medtr
------------------------------------------------------------
------------------------------------------------------------
------------------------------------------------------------
------atgggtatcgatcttaaggcaggaggtaagaacaaaaaaacaaaaagaacagca
ccaaaatccaatgatatctatctcaagcttttggtcaagctttatcggttccttgttcgg
agaactggcagcaatttcaatgctgttatactcaagaggttgtttatgagcaaggttaac
aaacctccactatctttgtcaaggttgatcaagtataccaatgggaaggaaggtaaaatt
gctgtcgtggtgggggctataactgatgatgtccgtgttaatgaagttccagccataaag
gttacagcactcaggtttaccgagagggcaagggcaagaatagaaagtgctggtggtgaa
tgcttgacattcgatcagttggctcttagggcccctctgggacaaaacacggttcttctt
agaggcccaaagaatgctcgtgaagcagtgaagcactttggtcgtgctcctggtgtccca
caaagccacaccaaaccttatgttagaggaaagtcaaggaagatcgagaaggctagagga
aagaggaagagcagaggattcagagtt
>Poptr
------------------------------------------------------------
------------------------------------------------------------
------------------------------------------------------------
------ATGGGTATTGATTTGAAGGCCGGTGGAAAGAGTAAGAAGACTAAGAGAACAGCT
CCAAAGTCCGATGATATCTACCTCAAGCTCCTCGTCAAGTTGTACCGGTTTTTGGTGAGG
AGGACAGGCAGCAAGTTCAATGCGGTGATACTGAAGAGACTCTTCATGAGCAAGATCAAC
AAGCCTCCTCTTTCTCTCTCTCGTTTGATCACTTTCATGAAGGGCAAGGAAGACAAGATT
GCCGTTGTTGTTGGGACTATAACTGATGATATTAGGGTTTATGAGGTCCCTGCTCTCAAG
GTTACTGCCTTGAGGTTCACCGAAACTGCTCGTGCTAGGATTGAGAAGGCAGGTGGAGAA
TGCTTGACTTTTGACCAACTTGCTCTTCGTGCTCCTCTTGGTCAGAACACGGTTCTCCTC
AGAGGTCCCAAGAATGCTCGTGAGGCTGTGAAACACTTTGGACCAGCTCCTGGTGTGCCA
CACAGCCACACAAAGCCCTACATACGGTCAAAGGGAAGGAAATTTGAGAAGGCTAGGGGT
AAAAGGAATAGCAAGGGATTTAGGGTT
>Vitis
ATGGTGATTGTTAAGGGATTTGGACTGAATAATATGAGGCCACACAGTCCACAGAGACAC
AGCACAGACCTCCGTAGTGAATTCATCTATCAAAAGCCTCTAAAAAACCCTAATCTCATT
TGCCTCGAAGGTCGAAGAAACCCTAACTCTCATCTCTCTAGCGGCCTCCAACTTCAACTT
CTCACAATGGGGATCGATCTTGTCGCCGGAGGCAAGAGCAAGAAGACCAAGCGGACCGCC
CCCAAATCCGATGATATTTACCTCAAGCTTCTCGTGAAGCTGTACCGCTTCCTTGTGCGG
AGAACTGGAAGCAAGTTCAATGCGGTGATACTGAAGAGGCTGTTTATGAGCAAGGTCAAC
AAACCTCCACTTTCTCTCTCCAGGTTGGTCCGTTACATGGGGGGAAAGGAGGGAAAGATT
GCTGTGGTTGTGGGGACTGTTACAGATGATATTAGGGTTTATGAAGTTCCTGCATTGAAG
GTTACAGCATTGAGGTTCACAGAGACTGCAAGAGCAAGGATTGAGAAGGCAGGTGGAGAG
TGCCTGACTTTTGATCAGCTTGCACTCAGGGCTCCACTCGGACAGAACACGGTTCTTCTC
CGAGGCCCTAAGAATTCTCGTGAAGCAGTGAAACACTTTGGGAAAGCTCCTGGTGTGCCA
CACAGCCATACCAAACCTTATGTGCGGTCAAAGGGACGGAAGTTTGAGAGAGCTAGGGGC
AGGAGGAACAGCAGGGGGTTTAGGGTT
