# Supplementary material for: Back to the sea twice: identifying candidate plant genes for molecular evolution to marine life
Source: BMC Evol Biol. 2011 Jan 12;11:8. doi: 10.1186/1471-2148-11-8 (PMC3033329; doi:10.1186/1471-2148-11-8)
Supplement: Additional file 3 — Aligned nucleotide (CDS) sequences of each OrthoMCL cluster, produced with PAL2NAL. [file 1471-2148-11-8-S3.GZ › orthomcl1022.pal2nal]

>Posidonia
TGAAAAAAACGACCGTAACAGAATTTTCATAACTTCAAGGTTAAATGAAGGTTACAAAAC
CATAGTAATATATGAATACGAACTTTCCAATTACCATTCGTCAACTACATGTATCGAATT
TGAAACGAAATGAAGGCTTTCGAGCAAAATTCTGATTTATCAGGG---------------
------------------------------------------------------------
------------------------------------------------------------
------------------------------------
>Poptr
ATGGACGCCATCGATTCAGTATTCGATCCATTGAGAGAGTTCTCTAAGGACAGCGTTCGC
CTCGTCAAGCGCTGCCACAAGCCCGATCGCAAAGAGTTCACGAAGGTGGCTTTCCGTACA
GCGATAGGATTCGTAGTGATGGGATTCGTAGGTTTCTTTGTGAAACTCATATTTATTCCC
ATCAACAACATCATTGTCGGATCCGTT---------------------------------
------------------------------------------------------------
------------------------------------
>Vitis
ATGGATGCCATCGATAACGTCTTCGATCCGATGAGGGAGTTCGCGAAGGACAGCGTCCGC
CTCGTGAAGCGGTGCCACAAGCCCGATCGTAAAGAATTCACCAAGGTCGCGTTCCGCACA
GCCATAGGTTTCGTGGTGATGGGCTTCGTAGGGTTTTTCGTCAAGCTGATCTTCATCCCT
ATCAACAACATAATTGTCGGATCTGTC---------------------------------
------------------------------------------------------------
------------------------------------
>Medtr
atggatgccattgattccgtcttcgatccactcagagaattcgccaaagacagcgttagg
ctcgttaagcgttgccacaaacccgatcgcaaagaattctctaaggttgctgttcgtacc
gcgattggtttcgttgtgatgggatttgttgggtttttcgttaagcttatctttattcca
atcaacaacatcatcgttggatctggatgggggaaactagactcgggaattcatgttgtg
aagcagaaggaggcagaagaacttaatcttagttatgtatttcagattttctttttccat
atttcttatcatcggaagatagggttacagttttat
>Arath
ATGGACGCCATTGATTCCGTCGTGGATCCTCTTAGAGACTTTGCCAAGGACAGCATTCGC
CTCGTTAAGCGTTGTCATAAGCCAGATCGCAAAGAATTCACGAAAGTTGCAGTCCGTACA
GCAATCGGGTTCGTAGTAATGGGATTCGTGGGATTCTTTGTGAAGCTCATCTTTATTCCA
ATCAACAACATCATCGTCGGTGCTACT---------------------------------
------------------------------------------------------------
------------------------------------
>Zostera
ATGGACGTGATTGATTCGGCAGTCGATCCACTGCGGGATTTCGCCAAGGATAGTGTTAGG
CTCGTCAAGCGTTGCCATAAGCCGGATCGAAAAGAATTTACGAAAGTTGCCGTGCGTACT
GCGATCGGGTTCGTTGTGATGGGATTTGTAGGTTTCTTTGTTAAATTGATATTTATTCCT
ATCAACAACATCATC---------------------------------------------
------------------------------------------------------------
------------------------------------
>Sorbi
ATGGATGCCATCGACTCCGTGGTGGATCCCCTCCGCGACTTCGCCAAGGACAGCGTCCGC
CTCGTCAAGCGCTGCCACAAGCCCGACCGCAAGGAGTTCACCAAGGTGGCGGCGCGGACG
GCGATCGGGTTCGTCGTCATGGGCTTCGTCGGCTTCTTCGTCAAGCTCATCTTCATCCCT
ATCAACAACATCATCGTCGGTTCCGGC---------------------------------
------------------------------------------------------------
------------------------------------
>Zma
ATGGACGCGGTCGATTCTGTGGTGGATCCCCTCCGCGACTTCGCCAAGGACAGCGTCCGC
CTCGTCAAGCGCTGCCACAAGCCTGACCGCAAGGAGTTCACCAAGGTGGCAGCGCGGACG
GCGATAGGGTTCGTCGTCATGGGCTTCGTCGGCTTCTTCGTCAAGCTCATCTTCATTCCC
ATCAACAACATTATCGTCGGTTCCGGC---------------------------------
------------------------------------------------------------
------------------------------------
>Oryza
ATGGACGCCGTCGACTCGGTGGTCGACCCGCTGCGCGAGTTCGCCAAGGACAGCGTCCGC
CTCGTCAAGCGCTGCCACAAGCCCGACCGCAAGGAGTTCACCAAGGTGGCGGCGAGGACG
GCGATCGGGTTCGTCGTCATGGGCTTCGTCGGCTTCTTCGTCAAGCTCATCTTCATCCCC
ATCAACAACATCATCGTCGGATCCGGC---------------------------------
------------------------------------------------------------
------------------------------------
>Bradi
ATGGACGCCGTCGACTCCGTCGTGGACCCCCTCCGCGAGTTCGCCAAGGACAGCGTCCGC
CTCGTCAAACGCTGCCACAAGCCCGACCGCAAGGAGTTCACCAAGGTGGCGGCGCGGACG
GCCATCGGGTTCGTCGTCATGGGCTTCGTCGGCTTCTTCGTCAAGCTCATCTTCATCCCC
ATCAACAACATCATCGTCGGATCCGGC---------------------------------
------------------------------------------------------------
------------------------------------
