# Supplementary material for: Back to the sea twice: identifying candidate plant genes for molecular evolution to marine life
Source: BMC Evol Biol. 2011 Jan 12;11:8. doi: 10.1186/1471-2148-11-8 (PMC3033329; doi:10.1186/1471-2148-11-8)
Supplement: Additional file 4 — CODEML output of the branch-site test for positive selection for each of the three tested seagrass branches. [file 1471-2148-11-8-S4.GZ]

Archive with 3 entries (3 files):
- codeml-modelA-branch-LCA.tar.gz
- codeml-modelA-branch-Po.tar.gz
- codeml-modelA-branch-Zm.tar.gz
