# Supplementary material for: Back to the sea twice: identifying candidate plant genes for molecular evolution to marine life
Source: BMC Evol Biol. 2011 Jan 12;11:8. doi: 10.1186/1471-2148-11-8 (PMC3033329; doi:10.1186/1471-2148-11-8)
Supplement: Additional file 5 — Results of the GeneOntology (GO) enrichment analysis, testing the PSGs of each branch against all genes tested for positive selection. [file 1471-2148-11-8-S5.CSV]

Branch	Ontology	GO ID	GO Name	#Annotated	# Observed	# Expected	P-value
Zm	CC	GO:0010287	plastoglobule	8	6	0.78	9.8e-06
Zm	CC	GO:0009521	photosystem	10	5	0.98	0.00098
Zm	BP	GO:0006091	generation of precursor metabolites and ...	22	7	1.95	0.00098
Zm	BP	GO:0015979	photosynthesis	17	6	1.51	0.0014
Zm	BP	GO:0019684	photosynthesis, light reaction	12	5	1.06	0.00167
Zm	CC	GO:0044434	chloroplast part	39	9	3.82	0.00445
Zm	CC	GO:0044435	plastid part	41	9	4.02	0.00655
Zm	BP	GO:0010207	photosystem II assembly	2	2	0.18	0.00746
Zm	BP	GO:0006461	protein complex assembly	2	2	0.18	0.00746
Zm	BP	GO:0009892	negative regulation of metabolic process	2	2	0.18	0.00746
Zm	BP	GO:0031324	negative regulation of cellular metaboli...	2	2	0.18	0.00746
Zm	BP	GO:0043623	cellular protein complex assembly	2	2	0.18	0.00746
Zm	CC	GO:0043234	protein complex	35	8	3.43	0.00885
Zm	CC	GO:0009507	chloroplast	52	10	5.09	0.01071
Zm	CC	GO:0009536	plastid	53	10	5.19	0.01248
Zm	MF	GO:0005516	calmodulin binding	3	2	0.21	0.013
Zm	CC	GO:0009522	photosystem I	6	3	0.59	0.01331
Zm	CC	GO:0009579	thylakoid	30	7	2.94	0.01393
Zm	BP	GO:0032268	regulation of cellular protein metabolic...	3	2	0.27	0.0212
Zm	BP	GO:0009409	response to cold	8	3	0.71	0.02491
Zm	CC	GO:0009538	photosystem I reaction center	3	2	0.29	0.02578
Zm	CC	GO:0009543	chloroplast thylakoid lumen	8	3	0.78	0.03275
Zm	CC	GO:0031977	thylakoid lumen	8	3	0.78	0.03275
Zm	CC	GO:0031978	plastid thylakoid lumen	8	3	0.78	0.03275
Zm	BP	GO:0009628	response to abiotic stimulus	31	6	2.75	0.03758
Zm	BP	GO:0010926	anatomical structure formation	4	2	0.35	0.04016
Zm	BP	GO:0022607	cellular component assembly	4	2	0.35	0.04016
Zm	BP	GO:0034622	cellular macromolecular complex assembly	4	2	0.35	0.04016
Zm	CC	GO:0034357	photosynthetic membrane	22	5	2.15	0.04665
Zm	BP	GO:0009266	response to temperature stimulus	10	3	0.89	0.04754
Zm	CC	GO:0009523	photosystem II	4	2	0.39	0.04854
Po	MF	GO:0004332	fructose-bisphosphate aldolase activity	2	2	0.14	0.0046
Po	MF	GO:0016832	aldehyde-lyase activity	2	2	0.14	0.0046
Po	BP	GO:0006098	pentose-phosphate shunt	2	2	0.16	0.0059
Po	BP	GO:0006753	nucleoside phosphate metabolic process	6	3	0.47	0.007
Po	BP	GO:0009117	nucleotide metabolic process	6	3	0.47	0.007
Po	BP	GO:0006733	oxidoreduction coenzyme metabolic proces...	3	2	0.24	0.0167
Po	BP	GO:0006739	NADP metabolic process	3	2	0.24	0.0167
Po	BP	GO:0006740	NADPH regeneration	3	2	0.24	0.0167
Po	BP	GO:0006769	nicotinamide metabolic process	3	2	0.24	0.0167
Po	BP	GO:0009820	alkaloid metabolic process	3	2	0.24	0.0167
Po	BP	GO:0019362	pyridine nucleotide metabolic process	3	2	0.24	0.0167
Po	BP	GO:0043603	cellular amide metabolic process	3	2	0.24	0.0167
Po	BP	GO:0046496	nicotinamide nucleotide metabolic proces...	3	2	0.24	0.0167
Po	BP	GO:0055086	nucleobase, nucleoside and nucleotide me...	8	3	0.63	0.0178
Po	BP	GO:0044248	cellular catabolic process	9	3	0.71	0.0254
Po	BP	GO:0006807	nitrogen compound metabolic process	26	5	2.05	0.0377
Po	CC	GO:0016020	membrane	53	8	4.37	0.038
LCA	CC	GO:0009543	chloroplast thylakoid lumen	8	4	0.99	0.0091
LCA	CC	GO:0031977	thylakoid lumen	8	4	0.99	0.0091
LCA	CC	GO:0031978	plastid thylakoid lumen	8	4	0.99	0.0091
LCA	MF	GO:0005516	calmodulin binding	3	2	0.31	0.028
